# Supplementary material for: Strongly Anharmonic Octahedral Tilting in Two-Dimensional Hybrid Halide Perovskites
Source: ACS Nano. 2021 May 18;15(6):10153–62. doi: 10.1021/acsnano.1c02022 (PMC8223479; doi:10.1021/acsnano.1c02022)
Supplement: Supplementary file 2 — nn1c02022_si_002.cif [file nn1c02022_si_002.cif]

 
data_oy8_100k
# Yael Diskin Posner 
_audit_creation_method            'SHELXL-2014/7'
_shelx_SHELXL_version_number      '2014/7'
_chemical_name_systematic         ?
_chemical_name_common             ?
_chemical_melting_point           ?
_chemical_formula_moiety          'I4 Pb, 2(C4 H12 N)'
_chemical_formula_sum
 'C8 H24 I4 N2 Pb' 
_chemical_formula_weight          863.08

loop_
 _atom_type_symbol
 _atom_type_description
 _atom_type_scat_dispersion_real
 _atom_type_scat_dispersion_imag
 _atom_type_scat_source
 'C'  'C'   0.0033   0.0016
 'International Tables Vol C Tables 4.2.6.8 and 6.1.1.4'
 'H'  'H'   0.0000   0.0000
 'International Tables Vol C Tables 4.2.6.8 and 6.1.1.4'
 'I'  'I'  -0.4742   1.8119
 'International Tables Vol C Tables 4.2.6.8 and 6.1.1.4'
 'N'  'N'   0.0061   0.0033
 'International Tables Vol C Tables 4.2.6.8 and 6.1.1.4'
 'Pb'  'Pb'  -3.3944  10.1111
 'International Tables Vol C Tables 4.2.6.8 and 6.1.1.4'
 
_space_group_crystal_system       orthorhombic
_space_group_IT_number            61
_space_group_name_H-M_alt         'P b c a'
_space_group_name_Hall            '-P 2ac 2ab'
 
_shelx_space_group_comment
;
The symmetry employed for this shelxl refinement is uniquely defined
by the following loop, which should always be used as a source of
symmetry information in preference to the above space-group names.
They are only intended as comments.
;
 
loop_
 _space_group_symop_operation_xyz
 'x, y, z'
 '-x+1/2, -y, z+1/2'
 '-x, y+1/2, -z+1/2'
 'x+1/2, -y+1/2, -z'
 '-x, -y, -z'
 'x-1/2, y, -z-1/2'
 'x, -y-1/2, z-1/2'
 '-x-1/2, y-1/2, z'
 
_cell_length_a                    8.4223(2)
_cell_length_b                    8.9958(2)
_cell_length_c                    26.0751(6)
_cell_angle_alpha                 90
_cell_angle_beta                  90
_cell_angle_gamma                 90
_cell_volume                      1975.59(8)
_cell_formula_units_Z             4
_cell_measurement_temperature     100(2)
_cell_measurement_reflns_used     6385
_cell_measurement_theta_min       2.8720
_cell_measurement_theta_max       30.5620
 
_exptl_crystal_description        cube
_exptl_crystal_colour             orange
_exptl_crystal_density_meas       ?
_exptl_crystal_density_method     ?
_exptl_crystal_density_diffrn     2.902          
_exptl_crystal_F_000              1520
_exptl_transmission_factor_min    ?
_exptl_transmission_factor_max    ?
_exptl_crystal_size_max           0.090
_exptl_crystal_size_mid           0.074
_exptl_crystal_size_min           0.044
_exptl_absorpt_coefficient_mu     14.774
_shelx_estimated_absorpt_T_min    0.350
_shelx_estimated_absorpt_T_max    0.563
_exptl_absorpt_correction_type    gaussian
_exptl_absorpt_correction_T_min   0.329
_exptl_absorpt_correction_T_max   0.594
_exptl_absorpt_process_details    
;
CrysAlisPro 1.171.40.60a (Rigaku Oxford Diffraction, 2019)
Numerical absorption correction based on gaussian integration over
			a multifaceted crystal model
Empirical absorption correction using spherical harmonics,
 implemented in SCALE3 ABSPACK scaling algorithm.
;
_exptl_absorpt_special_details    ?
_diffrn_ambient_temperature       100(2)
_diffrn_radiation_wavelength      0.71073
_diffrn_radiation_type            MoK\a
_diffrn_source                    ?
_diffrn_measurement_device_type   'XtaLAB Synergy, Dualflex, Pilatus 300K'
_diffrn_measurement_method         '\w scans'
_diffrn_detector_area_resol_mean  ?
_diffrn_reflns_number             14372
_diffrn_reflns_av_unetI/netI      0.0292
_diffrn_reflns_av_R_equivalents   0.0530
_diffrn_reflns_limit_h_min        -10
_diffrn_reflns_limit_h_max        9
_diffrn_reflns_limit_k_min        -11
_diffrn_reflns_limit_k_max        11
_diffrn_reflns_limit_l_min        -27
_diffrn_reflns_limit_l_max        32
_diffrn_reflns_theta_min          1.562
_diffrn_reflns_theta_max          26.372
_diffrn_reflns_theta_full         25.242
_diffrn_measured_fraction_theta_max   1.000
_diffrn_measured_fraction_theta_full  1.000
_diffrn_reflns_Laue_measured_fraction_max    1.000
_diffrn_reflns_Laue_measured_fraction_full   1.000
_diffrn_reflns_point_group_measured_fraction_max   1.000
_diffrn_reflns_point_group_measured_fraction_full  1.000
_reflns_number_total              2029
_reflns_number_gt                 1846
_reflns_threshold_expression      'I > 2\s(I)'
_reflns_Friedel_coverage          0.000
_reflns_Friedel_fraction_max      .
_reflns_Friedel_fraction_full     .
 
_reflns_special_details
;
 Reflections were merged by SHELXL according to the crystal
 class for the calculation of statistics and refinement.
 
 _reflns_Friedel_fraction is defined as the number of unique
 Friedel pairs measured divided by the number that would be
 possible theoretically, ignoring centric projections and
 systematic absences.
;
 
_computing_data_collection        'CrysAlisPro 1.171.40.60a (Rigaku OD, 2019)'
_computing_cell_refinement        'CrysAlisPro 1.171.40.60a (Rigaku OD, 2019)'
_computing_data_reduction         'CrysAlisPro 1.171.40.60a (Rigaku OD, 2019)'
_computing_structure_solution     'ShelXT (Sheldrick, 2015)'
_computing_structure_refinement 'SHELXL-2014/7 (Sheldrick, 2014)'
_computing_molecular_graphics     'Olex2 (Dolomanov et al., 2009)'
_computing_publication_material   'Olex2 (Dolomanov et al., 2009)'
_refine_special_details           ?
_refine_ls_structure_factor_coef  Fsqd
_refine_ls_matrix_type            full
_refine_ls_weighting_scheme       calc
_refine_ls_weighting_details
'w=1/[\s^2^(Fo^2^)+(0.0519P)^2^+10.9769P] where P=(Fo^2^+2Fc^2^)/3'
_atom_sites_solution_primary      ?
_atom_sites_solution_secondary    ?
_atom_sites_solution_hydrogens    geom
_refine_ls_hydrogen_treatment     constr
_refine_ls_extinction_method      none
_refine_ls_extinction_coef        .
_refine_ls_number_reflns          2029
_refine_ls_number_parameters      72
_refine_ls_number_restraints      0
_refine_ls_R_factor_all           0.0382
_refine_ls_R_factor_gt            0.0339
_refine_ls_wR_factor_ref          0.0911
_refine_ls_wR_factor_gt           0.0883
_refine_ls_goodness_of_fit_ref    1.111
_refine_ls_restrained_S_all       1.111
_refine_ls_shift/su_max           0.000
_refine_ls_shift/su_mean          0.000
 
loop_
 _atom_site_label
 _atom_site_type_symbol
 _atom_site_fract_x
 _atom_site_fract_y
 _atom_site_fract_z
 _atom_site_U_iso_or_equiv
 _atom_site_adp_type
 _atom_site_occupancy
 _atom_site_site_symmetry_order  
 _atom_site_calc_flag
 _atom_site_refinement_flags_posn
 _atom_site_refinement_flags_adp
 _atom_site_refinement_flags_occupancy
 _atom_site_disorder_assembly
 _atom_site_disorder_group
Pb1 Pb 0.0000 0.5000 0.5000 0.01673(14) Uani 1 2 d S . P . .
I1 I 0.30362(5) 0.29745(5) 0.52334(2) 0.02034(15) Uani 1 1 d . . . . .
I2 I 0.07797(6) 0.52960(5) 0.38095(2) 0.02084(15) Uani 1 1 d . . . . .
N1 N 0.4828(7) 0.4235(7) 0.4029(2) 0.0215(13) Uani 1 1 d . . . . .
H1A H 0.3800 0.4425 0.3944 0.026 Uiso 1 1 calc R U . . .
H1B H 0.5137 0.4863 0.4284 0.026 Uiso 1 1 calc R U . . .
H1C H 0.4918 0.3279 0.4140 0.026 Uiso 1 1 calc R U . . .
C1 C 0.5862(8) 0.4462(8) 0.3570(3) 0.0198(14) Uani 1 1 d . . . . .
H1D H 0.5729 0.3616 0.3331 0.024 Uiso 1 1 calc R U . . .
H1E H 0.6988 0.4492 0.3679 0.024 Uiso 1 1 calc R U . . .
C2 C 0.5444(10) 0.5898(9) 0.3298(3) 0.0262(16) Uani 1 1 d . . . . .
H2A H 0.5528 0.6737 0.3542 0.031 Uiso 1 1 calc R U . . .
H2B H 0.4332 0.5848 0.3176 0.031 Uiso 1 1 calc R U . . .
C3 C 0.6539(9) 0.6185(9) 0.2842(3) 0.0247(16) Uani 1 1 d . . . . .
H3A H 0.7651 0.6247 0.2963 0.030 Uiso 1 1 calc R U . . .
H3B H 0.6463 0.5344 0.2598 0.030 Uiso 1 1 calc R U . . .
C4 C 0.6098(10) 0.7625(9) 0.2568(3) 0.0272(17) Uani 1 1 d . . . . .
H4A H 0.6773 0.7751 0.2265 0.041 Uiso 1 1 calc R U . . .
H4B H 0.6253 0.8467 0.2801 0.041 Uiso 1 1 calc R U . . .
H4C H 0.4982 0.7583 0.2462 0.041 Uiso 1 1 calc R U . . .
 
loop_
 _atom_site_aniso_label
 _atom_site_aniso_U_11
 _atom_site_aniso_U_22
 _atom_site_aniso_U_33
 _atom_site_aniso_U_23
 _atom_site_aniso_U_13
 _atom_site_aniso_U_12
Pb1 0.0180(2) 0.0184(2) 0.0139(2) 0.00095(13) -0.00022(13) -0.00008(13)
I1 0.0204(3) 0.0219(3) 0.0187(3) 0.00004(18) 0.00061(17) 0.00430(17)
I2 0.0225(3) 0.0253(3) 0.0148(3) 0.00021(17) 0.00071(18) 0.00113(19)
N1 0.024(3) 0.022(3) 0.018(3) 0.006(3) -0.001(2) 0.000(3)
C1 0.019(3) 0.024(4) 0.017(3) -0.001(3) -0.001(3) -0.002(3)
C2 0.026(4) 0.031(4) 0.022(4) -0.001(3) 0.001(3) 0.004(3)
C3 0.026(4) 0.029(4) 0.019(3) 0.003(3) 0.000(3) -0.002(3)
C4 0.029(4) 0.028(4) 0.025(4) 0.008(3) 0.000(3) -0.005(3)
 
_geom_special_details
;
 All esds (except the esd in the dihedral angle between two l.s. planes)
 are estimated using the full covariance matrix.  The cell esds are taken
 into account individually in the estimation of esds in distances, angles
 and torsion angles; correlations between esds in cell parameters are only
 used when they are defined by crystal symmetry.  An approximate (isotropic)
 treatment of cell esds is used for estimating esds involving l.s. planes.
;
 
loop_
 _geom_bond_atom_site_label_1
 _geom_bond_atom_site_label_2
 _geom_bond_distance
 _geom_bond_site_symmetry_2
 _geom_bond_publ_flag
Pb1 I2 3.1842(5) 5_566 ?
Pb1 I2 3.1842(5) . ?
Pb1 I1 3.1984(4) . ?
Pb1 I1 3.1984(4) 5_566 ?
Pb1 I1 3.2040(5) 4_456 ?
Pb1 I1 3.2040(5) 8_665 ?
I1 Pb1 3.2041(5) 4_556 ?
N1 C1 1.495(9) . ?
N1 H1A 0.9100 . ?
N1 H1B 0.9100 . ?
N1 H1C 0.9100 . ?
C1 C2 1.517(11) . ?
C1 H1D 0.9900 . ?
C1 H1E 0.9900 . ?
C2 C3 1.526(10) . ?
C2 H2A 0.9900 . ?
C2 H2B 0.9900 . ?
C3 C4 1.525(10) . ?
C3 H3A 0.9900 . ?
C3 H3B 0.9900 . ?
C4 H4A 0.9800 . ?
C4 H4B 0.9800 . ?
C4 H4C 0.9800 . ?
 
loop_
 _geom_angle_atom_site_label_1
 _geom_angle_atom_site_label_2
 _geom_angle_atom_site_label_3
 _geom_angle
 _geom_angle_site_symmetry_1
 _geom_angle_site_symmetry_3
 _geom_angle_publ_flag
I2 Pb1 I2 180.00(2) 5_566 . ?
I2 Pb1 I1 86.087(12) 5_566 . ?
I2 Pb1 I1 93.913(12) . . ?
I2 Pb1 I1 93.912(12) 5_566 5_566 ?
I2 Pb1 I1 86.088(12) . 5_566 ?
I1 Pb1 I1 180.0 . 5_566 ?
I2 Pb1 I1 90.508(12) 5_566 4_456 ?
I2 Pb1 I1 89.492(12) . 4_456 ?
I1 Pb1 I1 88.459(5) . 4_456 ?
I1 Pb1 I1 91.542(5) 5_566 4_456 ?
I2 Pb1 I1 89.492(12) 5_566 8_665 ?
I2 Pb1 I1 90.508(12) . 8_665 ?
I1 Pb1 I1 91.541(5) . 8_665 ?
I1 Pb1 I1 88.458(5) 5_566 8_665 ?
I1 Pb1 I1 180.000(16) 4_456 8_665 ?
Pb1 I1 Pb1 148.468(16) . 4_556 ?
C1 N1 H1A 109.5 . . ?
C1 N1 H1B 109.5 . . ?
H1A N1 H1B 109.5 . . ?
C1 N1 H1C 109.5 . . ?
H1A N1 H1C 109.5 . . ?
H1B N1 H1C 109.5 . . ?
N1 C1 C2 110.9(6) . . ?
N1 C1 H1D 109.5 . . ?
C2 C1 H1D 109.5 . . ?
N1 C1 H1E 109.5 . . ?
C2 C1 H1E 109.5 . . ?
H1D C1 H1E 108.0 . . ?
C1 C2 C3 111.6(6) . . ?
C1 C2 H2A 109.3 . . ?
C3 C2 H2A 109.3 . . ?
C1 C2 H2B 109.3 . . ?
C3 C2 H2B 109.3 . . ?
H2A C2 H2B 108.0 . . ?
C4 C3 C2 111.1(7) . . ?
C4 C3 H3A 109.4 . . ?
C2 C3 H3A 109.4 . . ?
C4 C3 H3B 109.4 . . ?
C2 C3 H3B 109.4 . . ?
H3A C3 H3B 108.0 . . ?
C3 C4 H4A 109.5 . . ?
C3 C4 H4B 109.5 . . ?
H4A C4 H4B 109.5 . . ?
C3 C4 H4C 109.5 . . ?
H4A C4 H4C 109.5 . . ?
H4B C4 H4C 109.5 . . ?
 
loop_
 _geom_torsion_atom_site_label_1
 _geom_torsion_atom_site_label_2
 _geom_torsion_atom_site_label_3
 _geom_torsion_atom_site_label_4
 _geom_torsion
 _geom_torsion_site_symmetry_1
 _geom_torsion_site_symmetry_2
 _geom_torsion_site_symmetry_3
 _geom_torsion_site_symmetry_4
 _geom_torsion_publ_flag
N1 C1 C2 C3 177.4(6) . . . . ?
C1 C2 C3 C4 179.5(6) . . . . ?
 
_refine_diff_density_max    1.857
_refine_diff_density_min   -2.064
_refine_diff_density_rms    0.269

_shelx_res_file
;

    oy8_100k.res created by SHELXL-2014/7

TITL oy8_mt2_5_100_00_a.res in Pbca
REM Old TITL oy8_mt2_5_100_00_a.res in Pbca
REM SHELXT solution in Pbca
REM R1 0.061, Rweak 0.002, Alpha 0.013, Orientation as input
REM Formula found by SHELXT: Pb I4 N10
CELL 0.71073 8.4223 8.9958 26.0751 90 90 90
ZERR 4 0.0002 0.0002 0.0006 0 0 0
LATT 1
SYMM 0.5-X,-Y,0.5+Z
SYMM -X,0.5+Y,0.5-Z
SYMM 0.5+X,0.5-Y,-Z
SFAC C H I N Pb
UNIT 32 96 16 8 4

L.S. 6
PLAN -20
SIZE 0.044 0.074 0.09
BOND $H
fmap 2
ACTA
WPDB -2
CONF
TEMP -173
REM <olex2.extras>
REM <HklSrc "%./oy8_mt2_5_100_00.hkl">
REM </olex2.extras>

WGHT    0.051900   10.976897
FVAR       0.37509
PB1   5    0.000000    0.500000    0.500000    10.50000    0.01795    0.01837 =
         0.01386    0.00095   -0.00022   -0.00008
I1    3    0.303620    0.297454    0.523340    11.00000    0.02042    0.02186 =
         0.01873    0.00004    0.00061    0.00430
I2    3    0.077974    0.529597    0.380947    11.00000    0.02247    0.02525 =
         0.01479    0.00021    0.00071    0.00113
N1    4    0.482812    0.423481    0.402948    11.00000    0.02403    0.02199 =
         0.01842    0.00589   -0.00116    0.00043
AFIX 137
H1A   2    0.380014    0.442458    0.394428    11.00000   -1.20000
H1B   2    0.513666    0.486313    0.428418    11.00000   -1.20000
H1C   2    0.491784    0.327851    0.413952    11.00000   -1.20000
AFIX   0
C1    1    0.586235    0.446178    0.357034    11.00000    0.01910    0.02365 =
         0.01655   -0.00070   -0.00074   -0.00247
AFIX  23
H1D   2    0.572869    0.361604    0.333127    11.00000   -1.20000
H1E   2    0.698834    0.449178    0.367883    11.00000   -1.20000
AFIX   0
C2    1    0.544440    0.589840    0.329754    11.00000    0.02553    0.03091 =
         0.02213   -0.00074    0.00113    0.00445
AFIX  23
H2A   2    0.552752    0.673653    0.354212    11.00000   -1.20000
H2B   2    0.433209    0.584760    0.317603    11.00000   -1.20000
AFIX   0
C3    1    0.653929    0.618462    0.284181    11.00000    0.02631    0.02892 =
         0.01873    0.00350    0.00000   -0.00249
AFIX  23
H3A   2    0.765118    0.624659    0.296310    11.00000   -1.20000
H3B   2    0.646334    0.534422    0.259791    11.00000   -1.20000
AFIX   0
C4    1    0.609757    0.762510    0.256807    11.00000    0.02880    0.02792 =
         0.02497    0.00812   -0.00035   -0.00466
AFIX 137
H4A   2    0.677339    0.775068    0.226521    11.00000   -1.50000
H4B   2    0.625320    0.846682    0.280131    11.00000   -1.50000
H4C   2    0.498234    0.758319    0.246183    11.00000   -1.50000
AFIX   0
HKLF 4

REM  oy8_mt2_5_100_00_a.res in Pbca
REM R1 =  0.0339 for    1846 Fo > 4sig(Fo)  and  0.0382 for all    2029 data
REM     72 parameters refined using      0 restraints

END

WGHT      0.0522     11.1098

REM Highest difference peak  1.857,  deepest hole -2.064,  1-sigma level  0.269
Q1    1  -0.1062  0.5990  0.4999  11.00000  0.05    1.86
Q2    1  -0.1011  0.3966  0.4972  11.00000  0.05    1.68
Q3    1   0.0078  0.4127  0.5014  11.00000  0.05    1.55
Q4    1  -0.1932  0.4996  0.4958  11.00000  0.05    1.48
Q5    1  -0.0820  0.4982  0.4728  11.00000  0.05    1.41
Q6    1   0.0866  0.4985  0.4738  11.00000  0.05    1.37
Q7    1   0.2064  0.2056  0.5231  11.00000  0.05    1.34
Q8    1   0.0875  0.4405  0.3827  11.00000  0.05    1.23
Q9    1   0.0049  0.6214  0.4647  11.00000  0.05    1.19
Q10   1  -0.0927  0.3009  0.4790  11.00000  0.05    1.17
Q11   1   0.3951  0.2952  0.5525  11.00000  0.05    1.15
Q12   1   0.0046  0.3847  0.4635  11.00000  0.05    1.14
Q13   1  -0.1732  0.2959  0.4773  11.00000  0.05    1.11
Q14   1   0.1791  0.6212  0.3809  11.00000  0.05    1.08
Q15   1   0.3043  0.3826  0.5222  11.00000  0.05    1.08
Q16   1   0.3798  0.3857  0.5224  11.00000  0.05    1.07
Q17   1   0.0791  0.6186  0.3826  11.00000  0.05    1.05
Q18   1  -0.1132  0.6872  0.4792  11.00000  0.05    1.04
Q19   1  -0.2240  0.6074  0.4797  11.00000  0.05    1.04
Q20   1  -0.0029  0.6220  0.3790  11.00000  0.05    1.02
;
_shelx_res_checksum    3630

_shelx_hkl_file
;
   0   0   2 51984.6 2078.30   5
   0   0   3 4.14019 7.95306   5
   0   0  -3 0.47256 5.68959   3
   0   0  -4 7592.18 301.289   3
   0   0   4 7155.09 300.668   3
   0   0   4 7151.39 303.335   5
   0   0   5 8.97130 12.7582   5
   0   0  -5-2.37075 9.38386   3
   0   0   5-0.79677 8.85337   3
   0   0  -6 25614.8 1040.73   3
   0   0   6 25865.0 1041.31   3
   0   0   6 25738.6 1044.76   5
   0   0   7 4.21412 15.9218   5
   0   0  -7 7.79436 12.5694   3
   0   0   7 13.8034 12.4010   3
   0   0  -8 95680.7 3799.65   3
   0   0   8 93728.3 3804.85   5
   0   0   9-3.61355 20.0807   5
   0   0   9-13.5027 15.7340   3
   0   0  -9 1.42052 15.6983   3
   0   0 -10 24838.1 1000.46   3
   0   0  10 24647.8 1001.89   3
   0   0  10 23798.4 1006.95   5
   0   0  11-8.86982 20.6584   5
   0   0  11 3.67072 16.5997   3
   0   0 -11-13.9445 18.0493   3
   0   0  12 390.191 39.3554   3
   0   0  12 425.924 45.1804   5
   0   0  13-5.31588 22.3692   5
   0   0  13 6.58265 19.3808   3
   0   0  14 466.728 45.4236   3
   0   0  14 404.311 50.1510   5
   0   0  15-52.6148 29.4241   5
   0   0  15-5.10722 23.4261   3
   0   0  16 7535.96 329.104   3
   0   0  16 6772.00 334.475   5
   0   0  17 17.6729 26.9614   3
   0   0 -17 7.62064 27.1238   5
   0   0  17 3.52287 34.1111   5
   0   0 -18 3090.99 182.126   5
   0   0  18 3153.69 171.174   3
   0   0  18 3376.69 183.793   5
   0   0  19-3.34799 27.5663   3
   0   0  19-3.96347 36.5476   5
   0   0 -19-8.81216 34.6739   5
   0   0  20 4264.67 223.532   3
   0   0  20 4489.35 236.486   5
   0   0  21-4.36974 38.7750   5
   0   0  21-15.1405 37.1864   3
   0   0  22 3820.66 201.326   3
   0   0  22 3248.15 202.151   5
   0   0  23 9.64176 42.0406   5
   0   0  23 4.21865 36.7007   3
   0   0  24 1832.75 130.783   3
   0   0  24 1822.05 137.918   5
   0   0  25 16.1163 48.5713   5
   0   0  25 9.44514 45.3081   3
   0   0  26 2293.27 166.768   5
   0   0  27-35.7120 53.3004   5
   0   0  28 92.8670 59.8282   5
   0   0  29-32.3698 55.1482   5
   0   0  30 392.345 84.4494   5
   0   0  30 316.876 69.8846   3
   0   0  31 35.3393 59.4827   5
   0   0  31-12.1614 57.7010   3
   0   0  32 2849.95 202.654   3
   0   0  32 3428.76 226.378   5
   0  -1  -1 3.15453 5.13961   4
   0   1   2 5.31853 5.78304   4
   0  -1  -2 3.62406 6.56729   4
   0   1   2-1.77315 7.59208   5
   0   1   3 23.8602 7.49923   4
   0   1   3 2.96119 9.49489   5
   0   1   4 9.22041 11.4493   5
   0  -1  -5 13.6281 10.9118   3
   0  -1   5 1.09067 12.6515   5
   0   1   5 1.12129 14.1934   5
   0  -1   6 42.5532 17.3634   5
   0   1   6 54.6576 21.4194   5
   0  -1  -6 63.1297 16.4765   3
   0  -1  -7 1.14103 12.6265   3
   0   1   7 1.57312 16.9569   5
   0  -1   7 12.8397 16.2439   5
   0   1   8 48.7874 16.4247   3
   0   1   8 54.1890 7.63556   1
   0  -1  -8 57.2503 17.8864   3
   0   1   8 37.2945 20.8877   5
   0  -1   8 49.8253 19.8216   5
   0   1   9-1.50574 13.9289   3
   0   1   9 10.0966 6.27374   1
   0  -1  -9 20.7425 16.5380   3
   0  -1   9 23.2743 14.1187   3
   0   1   9 21.7557 19.8099   5
   0  -1   9 16.0580 18.4088   5
   0   1  10 11.9326 16.5452   3
   0   1 -10 21.3481 6.76613   1
   0   1  10 17.1735 6.81915   1
   0  -1 -10 28.2362 18.2628   3
   0  -1  10 40.9839 18.2271   3
   0   1  10 6.48222 21.1151   5
   0  -1  10 33.1754 20.2573   5
   0   1  11 7.64580 16.9022   3
   0   1 -11 15.9551 6.68228   1
   0   1  11 20.4305 6.79553   1
   0  -1  11 7.20686 15.6897   3
   0  -1 -11 21.5976 19.2631   3
   0   1  11 11.7465 21.5836   5
   0  -1  11 23.5962 20.1332   5
   0   1  12 8.47683 18.2953   3
   0   1 -12 22.3717 6.26873   1
   0  -1 -12 35.0603 20.7218   3
   0  -1  12 29.4508 20.1308   3
   0  -1  12 11.6719 21.4497   5
   0   1  12 22.8714 24.3402   5
   0  -1 -13 27.6701 21.9970   3
   0  -1  13 20.9895 19.9450   3
   0   1  13 16.2844 21.9445   3
   0  -1  13-2.53829 24.7774   5
   0   1  13 2.78197 28.0112   5
   0  -1  14 49.9576 21.1511   3
   0  -1 -14 105.759 27.3452   3
   0   1  14 96.2624 27.2363   3
   0  -1  14 52.3129 29.3031   5
   0   1  14 47.9998 31.9058   5
   0  -1 -15-2.54845 23.7853   3
   0  -1  15 4.90452 18.9372   3
   0   1  15 13.6679 23.7342   3
   0  -1  15 2.96412 27.1884   5
   0   1  15-3.20230 30.0047   5
   0  -1  16 22.1360 30.2700   5
   0   1  16 47.8289 35.2082   5
   0  -1 -16 19.2723 28.3773   3
   0  -1  16 58.4465 25.5857   3
   0   1  16 49.9063 29.8702   3
   0  -1  17-5.76760 24.6165   3
   0  -1 -17 5.92237 28.3026   3
   0   1  17 31.2950 29.2485   3
   0   1  17 29.3981 34.4020   5
   0  -1  17 13.5143 32.4963   5
   0  -1 -17 11.2338 26.3310   5
   0   1 -17-3.84722 33.1314   5
   0  -1 -18-21.8501 31.2912   3
   0  -1  18 15.4815 26.1887   3
   0   1  18-3.32693 29.2930   3
   0   1  18 11.7324 33.6792   5
   0  -1  18-3.60939 33.0590   5
   0   1 -18 12.4346 31.7340   5
   0  -1 -18-3.99027 30.8545   5
   0  -1  19-3.28985 25.8511   3
   0  -1 -19-13.2475 31.1298   3
   0   1  19 17.6411 31.9970   3
   0  -1  19 30.6886 33.8177   5
   0   1  19-4.15130 36.3094   5
   0  -1 -19 12.7649 31.5161   5
   0   1 -19-17.7419 33.5449   5
   0  -1  20-37.9464 30.3454   3
   0  -1  20 24.4163 36.4100   5
   0   1  20-8.67313 37.9079   5
   0   1  20-7.46205 32.8024   3
   0  -1  21-3.64047 29.9268   3
   0   1  21-4.59872 40.4852   5
   0  -1  21 4.32736 37.7981   5
   0   1  21 51.0881 35.5788   3
   0  -1  22 19.1374 32.5353   3
   0   1  22 4.86199 40.7134   5
   0  -1  22 4.60498 40.5069   5
   0   1  22 12.4212 34.8810   3
   0  -1  23-8.06044 37.7435   3
   0  -1  23 19.4846 40.7508   5
   0   1  23 5.11561 40.9096   5
   0  -1  24 21.2376 38.3561   3
   0  -1  24 20.5155 43.6057   5
   0   1  24 26.6358 47.5003   5
   0  -1  25 62.5696 42.8842   3
   0  -1  25-16.1569 51.1312   5
   0   1  25-5.54258 48.6097   5
   0  -1  26 33.7105 51.8404   5
   0   1  26 40.3588 52.0616   5
   0  -1  26 4.70851 43.3260   3
   0   1  27 35.7391 52.5113   5
   0  -1  27-5.89123 47.3385   5
   0  -1  27 14.8926 46.5529   3
   0   1  28 85.9027 56.0528   5
   0  -1  28-49.3045 54.6691   5
   0   1  29-6.32792 53.8917   5
   0  -1  29 96.6376 61.2396   5
   0  -1  30 13.3726 57.2956   5
   0   1  30 6.61330 57.5763   5
   0   1  31 41.3993 62.2926   5
   0  -1  31 69.5606 66.7652   5
   0   1  32-36.0429 65.8415   5
   0  -1  32 57.9714 66.1879   5
   0  -1  32-38.0613 57.2584   3
   0   2   0 15825.5 658.458   2
   0  -2   0 16963.8 658.808   2
   0  -2  -1 2653.49 110.993   4
   0  -2  -1 2439.14 103.083   2
   0   2  -1 2424.65 105.686   2
   0  -2  -2 550.042 33.2709   4
   0   2   2 581.222 33.4319   4
   0   2  -2 501.180 29.5700   2
   0   2   3 1766.96 83.0343   4
   0  -2  -3 1753.53 83.0375   4
   0   2   4 22141.8 891.904   5
   0   2   4 21724.4 886.739   4
   0   2   5 479.017 37.4418   5
   0   2   5 510.953 33.1147   4
   0   2   6 567.980 42.3483   5
   0   2   6 546.870 35.3501   4
   0   2   7 1985.76 97.0551   4
   0   2   7 2204.52 108.296   5
   0  -2  -8 25337.9 1048.44   3
   0   2   8 26217.3 1055.38   5
   0  -2  -9 5900.06 261.159   3
   0   2   9 5951.22 267.847   5
   0   2  10 15752.6 662.276   1
   0  -2 -10 17839.3 683.787   3
   0   2  10 17142.2 690.353   5
   0   2  11 9378.87 394.107   1
   0  -2 -11 10278.5 416.270   3
   0   2  11 10002.5 424.329   5
   0   2  12 260.411 40.2410   5
   0  -2 -12 274.148 35.8365   3
   0   2  12 261.467 20.8871   1
   0   2 -12 348.414 22.5982   1
   0   2  13 1247.36 90.5010   5
   0  -2  13 1314.35 81.7972   3
   0  -2 -13 1381.97 84.6281   3
   0  -2  14 5881.35 290.806   5
   0  -2  14 6237.79 285.701   3
   0  -2 -14 6620.51 288.501   3
   0  -2  15 83.9119 35.2080   5
   0   2 -15 36.6737 13.0201   1
   0  -2  15 33.4981 25.9487   3
   0  -2 -15 51.2776 28.4597   3
   0   2  15 59.1226 35.0076   5
   0   2 -16 35145.2 1430.54   1
   0   2  16 34416.7 1431.50   1
   0  -2  16 36535.3 1473.27   5
   0  -2  16 35689.8 1464.13   3
   0  -2 -16 39197.3 1468.22   3
   0  -2 -16 35312.8 1476.98   5
   0   2 -16 39071.5 1484.79   5
   0   2  16 37684.3 1480.05   5
   0   2  17 855.382 43.9722   1
   0   2 -17 723.423 42.5298   1
   0  -2  17 900.290 73.0783   3
   0  -2 -17 1035.65 78.8644   3
   0  -2  17 810.250 78.9533   5
   0  -2 -17 962.202 84.8752   5
   0   2 -17 932.097 85.1360   5
   0   2 -18 30822.0 1252.66   1
   0  -2  18 30700.8 1291.52   3
   0  -2 -18 36989.2 1301.80   3
   0   2  18 29838.2 1252.98   1
   0  -2 -18 30519.0 1307.98   5
   0   2 -18 35426.6 1318.76   5
   0   2  18 34208.2 1312.34   5
   0  -2  18 33289.6 1305.52   5
   0  -2  19 3602.93 178.951   5
   0  -2  19 3200.27 161.459   3
   0   2 -19 2415.13 116.305   1
   0   2 -19 3362.43 180.319   5
   0   2  19 3656.78 183.837   5
   0  -2 -19 3357.66 179.266   5
   0   2  19 2795.34 117.656   1
   0   2 -19 2865.12 117.302   1
   0  -2  20 5054.56 258.393   3
   0   2  20 5486.38 277.150   5
   0  -2  20 5329.52 271.238   5
   0  -2  21 3.66959 32.4870   3
   0  -2  21 4.27328 38.7588   5
   0   2  21 27.5778 44.3609   5
   0  -2  22 5329.37 274.276   3
   0  -2 -22 5603.01 280.178   3
   0  -2  22 5118.52 280.852   5
   0   2  22 5943.02 294.355   5
   0  -2  23 1558.94 121.111   3
   0  -2  23 1798.03 134.992   5
   0   2  23 1941.85 141.358   5
   0  -2  24 18013.4 809.920   3
   0   2  24 19390.2 830.677   5
   0  -2  24 18867.8 823.113   5
   0  -2  25 266.313 62.6703   3
   0   2  25 245.955 76.2046   5
   0  -2  25 262.649 73.5241   5
   0  -2  26 15917.8 748.215   3
   0   2  26 17552.2 772.103   5
   0  -2  26 18083.7 770.192   5
   0  -2  27-34.6788 57.6387   3
   0   2  27 6.10908 58.5817   5
   0  -2  27-23.2146 58.1284   5
   0  -2  28 1911.70 150.596   3
   0  -2  28 2494.83 172.983   5
   0   2  28 2309.68 173.576   5
   0   2  29 211.158 69.8819   5
   0  -2  29 256.261 72.7304   5
   0  -2  29 207.144 59.2471   3
   0   2  30 332.464 80.8982   5
   0   2  31 1639.57 150.725   5
   0   2  32 2474.09 191.227   5
   0   3   0-0.55868 8.18486   2
   0  -3   0-1.12024 11.7523   4
   0  -3  -1-0.93852 7.06471   2
   0   3  -1 2.59896 9.13224   2
   0  -3  -1-8.00069 11.5837   4
   0  -3  -2 4.14003 6.59273   2
   0   3  -2 2.99671 9.86128   2
   0  -3  -2 12.8848 12.6256   4
   0   3  -3 1.74373 10.5944   2
   0  -3  -3 8.12791 6.69805   2
   0  -3  -3-3.62993 13.1765   4
   0   3   3-1.44131 14.6082   5
   0   3  -4-6.95309 12.4997   2
   0  -3  -4 8.66690 13.9583   4
   0   3   4 3.69626 13.4526   4
   0   3   4 1.54116 16.1670   5
   0  -3  -5 5.39200 13.3264   4
   0   3   5 1.28748 13.4727   4
   0   3   5-8.31587 17.0540   5
   0   3   6 8.01944 14.2904   4
   0   3   6 14.5477 19.6006   5
   0   3   7 20.7165 17.6900   4
   0   3   7 40.7883 20.7399   5
   0   3   8 22.5962 16.3875   4
   0   3   8 12.6850 20.1171   5
   0   3   9 10.1640 15.8268   4
   0   3   9 29.7703 23.8855   5
   0   3  10 1.46267 18.0996   4
   0   3  10-2.44397 23.8507   5
   0   3  11 5.26386 24.6739   5
   0   3  11 15.1033 16.5912   4
   0   3  11 3.69574 11.6169   1
   0  -3 -11 18.3089 21.9878   3
   0   3  12 3.18156 17.3684   4
   0   3  12-5.59350 25.8428   5
   0   3  12 2.80015 12.0349   1
   0  -3 -12 7.44774 19.9520   3
   0  -3 -13 18.2544 21.8885   3
   0   3  13-12.0013 28.5001   5
   0   3  13 24.8551 18.3484   4
   0   3  14 12.8368 29.2090   5
   0  -3 -14 71.3223 28.8677   3
   0  -3 -14-10.5130 23.4736   5
   0  -3 -15-8.70010 27.3679   3
   0   3 -15 7.25410 15.3174   1
   0   3 -15 6.89219 28.7125   5
   0  -3 -15-7.48221 29.8207   5
   0   3  15-3.48662 28.0018   5
   0  -3  16 23.2207 24.1426   3
   0   3  16 16.2848 15.4469   1
   0   3 -16 6.23882 16.2244   1
   0   3 -16-15.1904 33.4086   5
   0  -3 -16 11.8585 30.8672   5
   0   3  16 7.35391 34.1647   5
   0  -3  17-3.10565 26.4861   3
   0   3  17 19.8845 15.9506   1
   0   3 -17 17.5901 17.0974   1
   0  -3 -17 37.4761 33.9784   5
   0   3 -17-12.2981 36.8031   5
   0   3  17-3.90705 34.7170   5
   0   3  18-4.08699 34.5753   5
   0  -3  18 6.63510 28.9667   3
   0   3  19 12.8217 37.6324   5
   0  -3  19-10.4768 29.4850   3
   0   3  20 26.7707 39.5631   5
   0  -3  20 3.68265 29.7197   3
   0  -3 -20-15.3652 36.8850   3
   0   3 -21 18.3242 18.1938   1
   0  -3  21-30.5350 35.7798   3
   0  -3 -21 20.2807 35.2501   3
   0   3  21-37.4053 39.8005   5
   0   3  21-4.65652 17.3211   1
   0   3  22-39.4081 44.9264   5
   0   3 -22 12.8177 16.8282   1
   0   3  22 3.22416 16.0537   1
   0  -3  22 3.99145 33.8859   3
   0  -3 -22-4.34329 40.1764   3
   0   3 -22 3.28535 15.6886   1
   0   3  23 5.43594 13.4565   1
   0   3  23 5.17022 47.1080   5
   0   3 -23 18.6006 14.2311   1
   0  -3  23 25.1431 35.2385   3
   0   3 -23-3.53601 13.2847   1
   0   3  24 5.38837 46.1122   5
   0  -3  24-13.2940 41.1123   3
   0  -3  25-9.47689 39.4018   3
   0   3  25 16.8419 52.8521   5
   0  -3  26 30.1015 42.0174   3
   0   3  26-5.91140 55.9589   5
   0  -3  27-15.7962 48.9690   3
   0   3  27 55.6387 54.4030   5
   0  -3  28 16.3754 49.2646   3
   0   3  28 6.44477 57.4913   5
   0  -3  29-5.70015 49.0595   3
   0   3  29 6.62869 59.4696   5
   0  -3  30-23.7608 53.0011   3
   0   3  30 34.6506 60.2068   5
   0  -3  31 6.20590 51.8904   3
   0   3  31 7.21995 64.0494   5
   0   4   0 36788.0 1489.89   2
   0  -4   0 37675.1 1502.67   4
   0   4  -1 1146.92 57.6724   2
   0  -4  -1 1099.65 66.4574   4
   0  -4   1 1075.74 65.7650   4
   0  -4  -2 17518.4 691.210   4
   0  -4  -2 16093.3 674.309   2
   0   4  -2 17249.8 680.610   2
   0   4  -3 94.3525 17.2587   2
   0  -4  -3 62.9078 11.1720   2
   0  -4  -3 105.807 21.6999   4
   0   4   4 2658.62 129.391   5
   0   4  -4 2398.81 115.638   2
   0  -4  -4 2421.17 106.164   2
   0  -4  -4 2566.63 123.236   4
   0   4   5 9062.21 390.551   5
   0   4  -5 8945.81 378.700   2
   0  -4  -5 8950.08 367.500   2
   0  -4  -5 9236.60 385.271   4
   0   4  -6 6601.54 290.645   2
   0  -4  -6 6733.53 296.505   4
   0   4   6 6851.90 302.908   5
   0   4   6 6943.24 296.274   4
   0   4   7 16488.1 686.324   5
   0   4  -7 15934.5 673.346   2
   0   4   7 16635.6 677.712   4
   0   4   8 32157.2 1287.30   5
   0   4  -8 29987.7 1271.61   2
   0   4   8 32218.1 1275.84   4
   0   4   9 3815.74 178.992   4
   0   4   9 3772.58 190.289   5
   0   4  10 9260.84 396.049   4
   0   4  10 9162.41 409.843   5
   0   4  11 1088.85 62.7362   1
   0   4  11 1185.17 85.4496   5
   0   4  11 1195.13 73.0322   4
   0   4  12 314.845 35.8934   4
   0   4  12 284.583 45.1656   5
   0   4 -12 244.983 36.8886   5
   0  -4 -12 358.644 45.8926   5
   0   4  12 265.002 27.8924   1
   0   4  13 8189.84 369.189   5
   0   4 -13 8291.37 368.316   5
   0  -4 -13 8395.30 371.795   5
   0   4  13 7464.94 346.007   4
   0  -4 -14 685.619 68.7738   5
   0   4 -14 533.289 62.0952   5
   0   4  14 657.894 67.8364   5
   0   4 -15 14790.5 648.274   5
   0  -4 -15 15604.3 656.177   5
   0   4 -15 14718.7 616.297   1
   0   4 -16 11288.4 497.760   5
   0   4  16 10767.1 459.396   1
   0   4 -16 10940.9 461.296   1
   0   4  16 11323.9 501.034   5
   0  -4 -16 11398.1 503.320   5
   0   4  17 1229.71 101.598   5
   0  -4 -17 1370.01 99.7981   3
   0   4 -17 1323.34 72.3629   1
   0   4  17 1155.66 69.6831   1
   0   4  17 1166.19 78.8092   4
   0   4  18 4052.42 220.393   5
   0  -4 -18 4127.34 212.058   3
   0   4 -18 4047.43 178.782   1
   0   4  18 3862.15 177.018   1
   0   4  18 3550.46 185.747   4
   0   4  19 1233.28 82.3204   4
   0  -4 -19 1470.53 106.105   3
   0  -4  19 1219.56 98.0094   3
   0   4  19 1391.53 113.782   5
   0   4  19 1380.15 74.8815   1
   0   4 -19 1241.49 73.5694   1
   0   4  20 65.5192 28.8038   4
   0   4 -20 140.686 26.8640   1
   0   4  20 136.140 26.7224   1
   0   4  20 105.462 46.7198   5
   0  -4 -20 128.136 46.4560   3
   0  -4  20 75.9727 37.7351   3
   0   4  21 57.9025 28.1005   4
   0   4  21 87.0783 26.5781   1
   0   4 -21 64.0512 23.9457   1
   0   4  21 34.7170 43.6185   5
   0  -4  21 33.8357 36.8683   3
   0  -4 -21 67.1629 42.0270   3
   0   4  22 67.0849 29.8927   4
   0  -4  22 119.537 46.0816   3
   0   4  22 46.4142 47.7553   5
   0   4 -22 93.9902 26.7810   1
   0   4  22 73.3387 26.3178   1
   0   4 -23 1239.89 74.2698   1
   0   4  23 1404.32 75.8089   1
   0  -4  23 1425.65 113.342   3
   0   4  23 1415.29 123.002   5
   0   4  23 1287.35 87.3541   4
   0   4  24 2583.96 151.181   4
   0  -4  24 3009.35 184.626   3
   0   4 -24 2994.16 137.828   1
   0   4  24 3007.26 137.795   1
   0   4  24 3341.55 199.118   5
   0   4  25 308.556 70.1993   5
   0  -4  25 454.672 71.4640   3
   0   4 -25 284.023 31.9711   1
   0   4 -26 2813.58 140.213   1
   0  -4  26 4253.83 219.406   3
   0   4  26 3518.81 143.059   1
   0   4  26 3255.02 141.805   1
   0   4 -26 3190.58 141.230   1
   0   4  26 4428.70 233.537   5
   0   4  27 4455.36 263.743   5
   0  -4  27 4239.96 251.398   3
   0  -4  28 276.603 70.9526   3
   0   4  28 235.371 72.9074   5
   0   4  29 1837.62 157.587   5
   0  -4  29 1803.70 150.443   3
   0  -4  30 51.7962 57.3718   3
   0   4  30 178.514 70.6235   5
   0  -5   0-3.95740 18.9282   4
   0  -5   1 3.91213 17.5529   4
   0  -5  -1 1.99234 17.3275   4
   0  -5   2-11.7749 19.6305   4
   0  -5  -2 2.00755 18.1511   4
   0   5  -2 27.9905 14.3973   2
   0  -5  -3 4.05219 20.7516   4
   0   5  -3 11.3471 14.8040   2
   0   5   4 5.03774 21.7276   5
   0  -5  -4 24.7185 19.0309   4
   0   5  -4-1.37721 16.6449   2
   0   5   5 7.63256 22.8356   5
   0  -5  -5 28.6439 20.4664   4
   0   5  -5 19.3702 16.2272   2
   0   5   6-13.0557 24.6308   5
   0  -5  -6 21.5716 20.8905   4
   0   5  -6 12.7577 16.7116   2
   0  -5  -6-9.65680 10.9181   2
   0   5   7 2.71042 25.9165   5
   0   5  -7 8.60145 19.0679   2
   0  -5  -7 15.5597 11.0244   2
   0  -5  -7 29.2269 23.1431   4
   0   5   8-2.84180 25.6713   5
   0   5  -8 3.68579 18.4226   2
   0   5   8 6.58099 21.9917   4
   0   5   9 11.8569 26.9698   5
   0   5  -9 1.96633 20.0995   2
   0   5   9 2.23266 22.4979   4
   0   5  10-6.18266 24.8238   5
   0   5 -10 16.7645 21.6389   2
   0   5  10-2.27093 22.8644   4
   0   5 -11 19.9366 23.4753   2
   0   5  11 6.94647 24.8654   4
   0   5  11 6.27740 18.4402   1
   0   5  11 3.28048 29.8303   5
   0   5 -12 49.4285 25.9390   2
   0  -5 -12 3.66977 26.6243   5
   0   5  12-14.1456 23.9671   4
   0   5  12-10.4164 31.0941   5
   0   5  12 17.3426 18.1032   1
   0   5 -13 49.7820 27.2638   2
   0   5  13 21.7959 33.0110   5
   0   5 -13-28.6097 30.8996   5
   0  -5 -13 31.2510 30.1306   5
   0   5  14-3.82094 35.2071   5
   0   5 -14-13.1807 27.3744   2
   0   5  15-20.0616 35.3296   5
   0   5 -15 2.78490 25.1803   2
   0   5  15 8.12380 21.2350   1
   0   5 -15 1.85652 23.2997   1
   0  -5 -15-3.81661 34.8346   3
   0   5  16 33.4349 40.0810   5
   0  -5 -16 16.0943 36.4099   3
   0   5 -16-9.28347 23.7210   1
   0   5  16 16.6446 21.5044   1
   0   5  16 12.6306 27.6325   4
   0  -5 -17 58.5563 41.8958   3
   0   5 -17 56.1318 28.3182   1
   0   5  17 27.2352 23.2996   1
   0   5  17 5.14139 27.2669   4
   0   5  17 17.4781 42.1677   5
   0  -5 -18 12.8312 40.1820   3
   0   5  18-6.90320 23.6364   1
   0   5 -18 13.2390 26.0593   1
   0   5  18 18.3678 27.7526   4
   0   5  18-50.6301 41.3871   5
   0  -5 -19 22.0436 41.3341   3
   0   5 -19 17.0775 26.9169   1
   0   5  19-21.1576 24.7964   1
   0   5  19 13.4168 29.1863   4
   0   5  19 14.3806 44.0227   5
   0   5 -20 13.1744 27.7431   1
   0   5  20 18.0682 24.5224   1
   0   5  20-15.4686 43.4395   5
   0   5  20 2.74248 29.0358   4
   0  -5  20 21.8038 38.7927   3
   0  -5 -20 31.9978 38.9349   3
   0   5 -21 16.8501 27.8628   1
   0   5  21 59.4642 27.7403   1
   0  -5  21-4.58751 37.5603   3
   0   5  21-5.32019 47.0075   5
   0   5  22-18.8904 29.8786   1
   0   5 -22-20.6345 29.5165   1
   0  -5  22-9.78648 41.7555   3
   0   5  22-5.55814 48.2927   5
   0   5 -23 5.58905 30.1396   1
   0   5  23 22.5865 29.9834   1
   0  -5  23-10.2350 47.3782   3
   0   5  23 11.5192 47.1255   5
   0   5  24 29.7164 30.7959   1
   0   5 -24 5.39916 28.7270   1
   0   5  24 41.3829 57.3846   5
   0  -5  24 16.0122 43.9102   3
   0   5 -25-12.1100 31.0362   1
   0   5  25 30.6866 54.3752   5
   0  -5  25-5.56130 50.2550   3
   0   5  25-19.1936 32.0492   1
   0   5  26 12.6873 58.6171   5
   0  -5  26-11.4233 46.4212   3
   0   5  26-1.63062 28.1141   1
   0   5 -26-29.0228 31.2867   1
   0   5  27 6.54295 56.4635   5
   0  -5  27-5.96791 52.5595   3
   0   5  27 15.9884 26.9386   1
   0   5 -27 12.9129 27.0104   1
   0   5  28 20.6183 55.8182   5
   0  -5  28-24.9624 55.6735   3
   0   5  29-35.5649 60.1793   5
   0  -5  29 59.2696 56.4261   3
   0  -6   0 11817.2 509.151   4
   0   6  -1 2392.66 116.296   2
   0  -6   1 2300.29 129.753   4
   0  -6  -1 2479.47 132.202   4
   0   6  -2 9550.73 404.058   2
   0  -6  -2 9641.41 421.379   4
   0  -6   2 9611.68 419.499   4
   0   6  -3 8676.78 369.681   2
   0  -6  -3 8643.20 384.529   4
   0  -6   3 8809.65 384.823   4
   0   6   4 2837.45 159.080   5
   0  -6  -4 2759.82 149.525   4
   0  -6   4 2967.83 150.907   4
   0   6   5 116.707 37.6316   5
   0  -6  -5 231.209 36.5179   4
   0   6   6 5622.88 275.821   5
   0  -6  -6 5881.93 269.037   4
   0  -6  -7 77.0633 32.5796   4
   0   6   7 64.4154 35.0663   5
   0  -6  -7 65.0683 15.0116   2
   0  -6  -8 7100.75 305.204   2
   0   6   8 9840.98 360.511   5
   0  -6  -9 6706.80 290.584   2
   0   6   9 9384.68 347.486   5
   0   6  10 5260.60 214.843   1
   0   6  10 5460.01 242.283   5
   0   6  11 15180.9 646.865   1
   0   6  11 16090.1 676.037   5
   0   6  12 472.009 46.7736   1
   0   6  12 542.895 66.3996   5
   0   6  13 2093.94 140.805   5
   0   6  14 1928.65 133.271   5
   0   6  15 113.291 47.1509   5
   0   6 -15 108.949 35.0241   1
   0   6  15 132.677 31.2579   1
   0   6  16 5093.25 263.426   5
   0   6 -16 4899.06 230.316   1
   0   6  16 4733.20 224.629   1
   0  -6 -16 4939.60 258.047   3
   0   6  17 2040.50 143.346   5
   0  -6 -17 2000.10 140.305   3
   0   6 -17 1885.92 112.443   1
   0   6  17 1926.49 108.934   1
   0  -6 -18 3139.43 191.734   3
   0   6 -18 3262.69 163.096   1
   0   6  18 3091.51 157.459   1
   0   6  18 3064.47 192.771   5
   0   6 -19 5024.36 234.561   1
   0   6  19 4901.53 229.543   1
   0   6  19 4872.76 269.893   5
   0   6 -20 380.279 49.7395   1
   0   6  20 332.882 45.3989   1
   0   6  20 377.466 67.7642   5
   0   6 -21 54.0156 36.6749   1
   0   6  21 22.1603 31.4701   1
   0   6  21-33.8647 56.2194   5
   0  -6  22 355.121 67.3675   3
   0   6  22 292.783 73.1683   5
   0   6 -22 345.032 50.1546   1
   0   6  22 396.436 49.0752   1
   0   6  23 3336.02 215.811   5
   0   6  23 3328.71 167.759   1
   0   6 -23 3276.08 167.867   1
   0  -6  23 3038.37 205.348   3
   0   6  24 1851.80 159.000   5
   0   6  24 2307.35 123.230   1
   0   6 -24 2044.12 120.640   1
   0  -6  24 1979.36 159.761   3
   0   6  25 882.617 111.437   5
   0   6 -25 899.467 73.4155   1
   0   6  25 863.913 71.5606   1
   0  -6  25 874.262 105.293   3
   0   6  26 2964.96 207.458   5
   0   6  26 3085.77 155.498   1
   0   6 -26 2923.22 154.039   1
   0  -6  26 2862.80 203.619   3
   0   6 -27 137.786 40.9183   1
   0   6  27 90.5075 64.7054   5
   0  -6  27 119.058 68.0177   3
   0   6  27 156.758 39.4580   1
   0  -7   0-11.9452 30.4981   4
   0  -7  -1-30.0339 29.2146   4
   0  -7   1-2.98504 29.0374   4
   0  -7   2 2.97909 29.1697   4
   0  -7  -2 18.0077 29.3844   4
   0   7  -2 39.1356 22.5612   2
   0   7   3-4.09806 35.5293   5
   0  -7  -3-15.0766 29.5071   4
   0  -7   3-17.8700 30.9382   4
   0   7  -3-11.0061 22.5429   2
   0   7   4-4.01086 35.8695   5
   0  -7   4-8.91532 29.2595   4
   0  -7  -4 20.9226 28.6788   4
   0   7  -4-11.2840 21.7914   2
   0   7   5 11.7570 34.7851   5
   0  -7  -5 56.7715 30.1443   4
   0  -7   5 2.97782 28.0132   4
   0   7  -5 15.8866 21.5492   2
   0   7   6 34.9555 36.0135   5
   0  -7   6-5.97857 28.6747   4
   0  -7  -6 18.5348 29.8195   4
   0   7  -6-2.10149 24.2039   2
   0  -7  -7 37.7193 33.5335   4
   0   7  -7 32.9149 25.1642   2
   0   7   7 43.5117 26.7105   1
   0   7   7-3.89817 38.3765   5
   0   7  -8-4.62716 24.8885   2
   0   7   8-3.95766 34.8215   5
   0   7   8 9.56366 25.5840   1
   0   7  -9 21.8956 25.8863   2
   0   7   9 16.6408 25.4360   1
   0   7   9 20.0928 35.9018   5
   0   7 -10-2.55464 27.2736   2
   0   7  10-11.8141 27.0516   1
   0   7 -10 28.1654 32.9722   1
   0   7  10-8.25627 35.4345   5
   0   7 -11 2.68039 28.7206   2
   0  -7 -11-3.67057 9.82111   2
   0   7  11 47.0409 28.1178   1
   0   7 -11 33.8783 33.3160   1
   0   7  11 33.7465 40.9272   5
   0  -7 -12-8.22067 12.1416   2
   0   7  12-8.69880 41.9082   5
   0  -7 -13 0.66430 14.1235   2
   0   7  13 22.5017 40.4261   5
   0  -7 -14 12.1216 16.3912   2
   0   7 -14 11.3007 35.3379   1
   0   7  14-9.35542 42.9255   5
   0   7 -15-25.4404 34.7796   1
   0   7  15 35.7585 30.8055   1
   0   7  15 43.5349 42.4194   5
   0   7 -16 19.9212 33.8534   1
   0   7  16 2.41746 29.2461   1
   0   7  16 29.8386 43.9170   5
   0   7 -17 2.85215 35.8176   1
   0   7  17-12.2995 31.7045   1
   0   7  17 46.7527 43.6681   5
   0   7 -18 2.88369 36.5948   1
   0   7  18 74.5830 36.0058   1
   0   7  18 32.3525 51.0797   5
   0   7  19 12.4925 31.2943   1
   0   7 -19-23.2477 38.2503   1
   0   7  19-16.6561 47.7558   5
   0   7 -20 5.80069 35.4381   1
   0   7  20-61.2487 36.9306   1
   0   7  20-5.75585 52.1847   5
   0   7  21-18.1707 37.4843   1
   0   7 -21 45.9869 40.1809   1
   0   7  21 66.1744 60.1017   5
   0   7 -22 43.2325 37.0696   1
   0   7  22-45.5340 35.6610   1
   0   7  22 68.4286 58.2557   5
   0   7  23 8.22675 36.3053   1
   0   7 -23 11.5039 42.0062   1
   0  -7  23-18.3571 58.5936   3
   0   7  23 6.60706 58.7934   5
   0   7 -24 2.89506 41.3638   1
   0   7  24 5.56001 38.9515   1
   0  -7  24 19.2862 55.6679   3
   0   7  24-34.1495 62.0294   5
   0   7 -25 22.9629 41.3574   1
   0   7  25 16.7112 39.3750   1
   0  -7  25 33.8019 57.0516   3
   0   7  25 7.04074 61.5230   5
   0  -8   0 322.924 52.3853   4
   0   8   1 951.371 79.8993   1
   0  -8  -1 1108.67 86.7108   4
   0  -8   1 966.887 83.7997   4
   0   8   2 94.8273 36.1243   1
   0  -8   2 124.819 40.5986   4
   0  -8  -2 139.615 41.8708   4
   0   8  -3 867.563 65.2973   2
   0   8   3 892.262 96.2166   5
   0   8  -3 736.070 72.7395   1
   0   8   3 749.115 69.7236   1
   0  -8   3 816.432 76.8076   4
   0  -8  -3 830.992 75.7404   4
   0   8  -4 679.270 57.6508   2
   0   8   4 583.372 79.9888   5
   0   8   4 522.008 60.8739   1
   0   8  -4 679.846 67.6439   1
   0  -8  -4 498.560 63.3637   4
   0  -8   4 674.512 69.4356   4
   0   8  -5 3185.23 159.247   2
   0   8   5 3173.54 192.233   5
   0   8   5 3149.62 167.472   1
   0   8  -5 3227.92 173.593   1
   0  -8  -5 2845.44 171.818   4
   0  -8   5 3034.95 173.670   4
   0   8  -6 440.067 51.6304   2
   0   8   6 486.678 74.9493   5
   0   8   6 449.835 59.0394   1
   0   8  -6 484.095 66.4493   1
   0  -8  -6 418.252 62.1934   4
   0  -8   6 585.642 66.8430   4
   0  -8  -7 8540.99 399.281   4
   0   8   7 8388.16 411.844   5
   0   8  -7 8774.99 381.782   2
   0   8  -7 9349.26 398.580   1
   0   8   7 7925.25 384.842   1
   0  -8   7 8820.09 397.734   4
   0   8   8 1313.21 118.013   5
   0   8  -8 1464.48 97.2151   2
   0  -8   8 1656.24 111.907   4
   0   8   8 1464.49 101.537   1
   0   8  -8 1699.59 112.440   1
   0  -8   9 263.057 50.4899   4
   0   8  -9 266.498 53.3455   1
   0   8   9 204.567 42.5118   1
   0   8   9 138.305 53.9655   5
   0   8  -9 178.470 40.8076   2
   0   8  10 1999.06 148.917   5
   0   8  10 2221.34 128.518   1
   0   8 -10 2295.62 138.041   1
   0   8  11 196.249 57.2215   5
   0   8  11 134.546 42.6677   1
   0   8  12 2378.51 160.430   5
   0   8  13 2014.22 149.055   5
   0   8 -14 4136.81 209.650   1
   0   8  14 3917.97 196.910   1
   0   8  15 5503.41 309.193   5
   0   8  15 5579.86 275.034   1
   0   8 -15 6429.10 290.077   1
   0   8 -16 5924.71 273.415   1
   0   8  16 5617.39 262.525   1
   0   8 -17 169.419 55.5272   1
   0   8  17 179.754 46.9293   1
   0   8  17 136.753 65.8180   5
   0   8 -18 6259.34 287.321   1
   0   8  18 5659.27 273.630   1
   0   8  18 5251.15 308.161   5
   0   8 -19 550.401 71.4242   1
   0   8  19 764.615 66.7338   1
   0   8  19 560.535 90.0766   5
   0   8  20 3906.72 251.873   5
   0   8 -20 4619.88 228.160   1
   0   8  20 4253.25 216.882   1
   0   8  21 12.8859 66.7434   5
   0   8  21-60.5762 46.8496   1
   0   8 -21 6.91179 49.3831   1
   0   8  22 3112.12 226.274   5
   0   8 -22 3781.80 198.623   1
   0   8  22 3621.67 190.979   1
   0  -9   0-16.8533 39.9556   4
   0   9   0-11.1343 37.8389   1
   0  -9   1 71.6241 45.9127   4
   0  -9  -1 16.8620 38.3543   4
   0   9  -1 26.2936 41.8787   1
   0   9   1 10.9897 37.5730   1
   0  -9   2 4.22318 41.0978   4
   0  -9  -2 29.4160 40.8905   4
   0   9   2 7.23445 37.0828   1
   0   9  -2 18.9910 39.1570   1
   0   9   2-32.4405 59.8543   5
   0  -9   3 25.2647 40.1909   4
   0  -9  -3-12.3799 41.6481   4
   0   9  -3 30.6464 40.5840   1
   0   9   3 57.3383 40.8847   1
   0   9   3-31.6880 61.6670   5
   0  -9  -4 12.5898 41.3378   4
   0  -9   4 29.4463 40.1452   4
   0   9  -4 15.4519 37.9823   1
   0   9   4 28.2906 37.0594   1
   0   9   4 6.12312 51.9172   5
   0  -9   5-25.3229 43.8120   4
   0  -9  -5-34.1928 43.6123   4
   0   9  -5 11.3898 31.9615   2
   0   9  -5-7.81324 41.1366   1
   0   9   5 10.4835 37.1939   1
   0   9   5 18.0570 52.6908   5
   0  -9   6-4.22848 42.6444   4
   0  -9  -6-17.1897 43.5811   4
   0   9  -6-2.88800 32.6703   2
   0   9   6 13.8049 35.9369   1
   0   9  -6-7.87172 40.0681   1
   0   9   6 5.85670 53.2201   5
   0  -9   7-12.6543 42.5280   4
   0   9  -7 8.90135 31.9953   2
   0   9   7 34.1217 37.0467   1
   0   9  -7 23.7219 42.0428   1
   0   9   7 34.6939 51.3760   5
   0  -9   8-8.45938 40.0408   4
   0   9  -8-6.02189 32.1009   2
   0   9   8 37.1910 38.3190   1
   0   9  -8 91.3216 46.6282   1
   0   9   8-5.76037 48.3728   5
   0  -9   9 4.23742 39.3023   4
   0   9   9 80.0982 54.1579   5
   0   9   9 53.6845 38.0227   1
   0   9  -9 15.9379 44.5060   1
   0  -9  10 8.46847 39.5137   4
   0   9  10-28.8097 53.0368   5
   0   9 -10-12.0014 44.2173   1
   0   9  10-57.1933 40.8111   1
   0  -9  11-21.2280 43.4536   4
   0   9  11 23.0271 51.8167   5
   0  -9  12-21.3278 45.8013   4
   0   9  12 34.7107 52.4199   5
   0  -9  13 42.9664 44.4163   4
   0   9  13 23.6490 49.5158   5
   0   9 -13 16.2324 45.3712   1
   0  -9  14 77.6320 48.3253   4
   0   9  14-18.0483 55.9878   5
   0   9 -14-20.3354 47.9051   1
   0   9  14-20.1760 41.7452   1
   0  -9  15 17.3797 43.5601   4
   0   9  15 79.9467 59.1148   5
   0   9 -15 45.0421 49.1854   1
   0   9  15-13.5005 39.2174   1
   0   9  16 56.5957 58.8399   5
   0   9 -16 45.3839 48.6974   1
   0   9  16 33.8219 41.4271   1
   0   9  17-12.7678 55.9038   5
   0   9 -17-4.14145 51.5653   1
   0   9  17-17.0017 41.8751   1
   0   9  18-59.1739 64.9860   5
   0   9  18 33.8985 42.9347   1
   0   9 -18 24.8315 51.8219   1
   0   9  19 13.4907 57.0959   5
   0   9  19 13.7479 42.0222   1
   0   9 -19 62.0070 51.0953   1
   0  10   0 6290.48 305.167   1
   0 -10   0 5621.84 305.617   4
   0  10  -1 1140.73 112.984   1
   0  10   1 1202.88 110.495   1
   0 -10   1 1255.18 118.412   4
   0 -10  -1 1256.59 115.437   4
   0  10   1 1408.70 159.206   5
   0  10  -2 8753.38 402.202   1
   0  10   2 8213.45 395.481   1
   0 -10  -2 7833.99 401.725   4
   0 -10   2 8399.95 406.486   4
   0  10   2 9021.29 458.085   5
   0  10  -3 1742.34 138.360   1
   0  10   3 1784.82 132.633   1
   0 -10  -3 1822.42 139.988   4
   0 -10   3 1784.97 141.540   4
   0  10   3 1945.12 186.693   5
   0  10   4 9616.60 441.828   1
   0  10  -4 9699.49 449.142   1
   0 -10  -4 9280.85 451.063   4
   0 -10   4 9443.53 451.481   4
   0  10   4 9511.20 491.987   5
   0  10  -5 354.026 84.6079   1
   0  10   5 515.868 78.7291   1
   0 -10   5 504.093 85.0203   4
   0 -10  -5 395.421 82.3335   4
   0  10   5 342.874 117.557   5
   0  10  -6 6822.21 319.390   1
   0  10   6 5903.12 303.499   1
   0 -10   6 5998.89 313.907   4
   0 -10  -6 6193.43 318.503   4
   0  10   6 5620.37 343.097   5
   0  10  -7 1040.69 107.280   1
   0  10   7 953.724 96.2790   1
   0 -10   7 1024.30 105.499   4
   0  10   7 840.921 120.765   5
   0  10   8 1874.90 132.575   1
   0  10  -8 2242.07 149.320   1
   0 -10   8 2031.96 145.165   4
   0 -10   9 257.870 70.6974   4
   0  10   9 451.575 67.4129   1
   0  10  -9 403.640 77.6319   1
   0  10   9 415.399 92.8560   5
   0  10  10 1883.13 129.854   1
   0 -10  10 1993.56 141.489   4
   0 -10  11 2067.17 148.010   4
   0  10  11 1750.84 165.045   5
   0 -10  12 1791.46 134.891   4
   0  10  12 1327.35 144.181   5
   0 -10  13 104.538 54.8638   4
   0  10  13 41.5791 66.4707   5
   0  10  13 63.3489 48.2959   1
   0  10 -13 124.701 62.4350   1
   0 -10  14 629.555 83.1879   4
   0  10 -14 537.126 84.8431   1
   0  10  14 437.040 69.6934   1
   0  10  14 489.801 91.7328   5
   0 -11   0-5.62016 50.9930   4
   0  11   0 5.02675 52.1320   1
   0  11   0 9.30592 82.6071   5
   0 -11   1-28.0726 52.3768   4
   0 -11  -1 39.8817 53.5044   4
   0  11   1-24.8300 52.6079   1
   0  11  -1 20.3308 52.9950   1
   0  11   1 27.9104 81.9640   5
   0 -11   2 68.2870 54.8646   4
   0 -11  -2-63.5684 57.1011   4
   0  11   2-58.9049 55.1674   1
   0  11  -2-61.6342 61.8446   1
   0  11   2-54.7673 89.6384   5
   0 -11   3-5.72281 55.1701   4
   0 -11  -3-64.0020 57.4810   4
   0  11  -3-103.573 67.6456   1
   0  11   3-4.86035 51.4952   1
   0  11   3 9.07277 82.3110   5
   0 -11  -4-29.1132 55.7434   4
   0 -11   4-34.3718 57.2649   4
   0  11  -4-52.2346 59.4733   1
   0  11   4-19.2419 51.4736   1
   0  11   4-62.4628 82.6485   5
   0 -11   5-11.4228 58.0549   4
   0  11  -5-31.6498 57.5321   1
   0  11   5 19.1045 48.9376   1
   0  11   5-35.1702 81.4012   5
   0 -11   6 40.0339 60.3968   4
   0  11  -6 175.535 66.2293   1
   0  11   6-9.45909 49.5246   1
   0  11   6-8.65532 79.5654   5
   1   0   0 2.62181 6.12433   1
   1   0   1 3.12262 6.39700   1
   1   0  -1 5.30398 6.54537   1
   1   0  -2 89.9116 11.7787   3
  -1   0  -2 76.0083 9.66295   1
  -1   0   2 103.698 10.6498   1
   1   0  -2 96.5878 11.6740   1
   1   0   2 90.3678 11.0787   1
   1   0   2 85.2178 10.4071   5
  -1   0   2 117.093 10.1249   5
   1   0  -2 95.6644 9.58490   2
  -1   0   2 99.2884 9.41434   2
  -1   0   3 8.28179 6.18954   2
   1   0  -3 2.86823 6.39398   2
   1   0  -3 10.1366 9.10121   3
   1   0   3-2.11247 7.25513   1
  -1   0   3 5.56602 6.45440   1
  -1   0  -3 1.03747 5.67751   1
   1   0  -3 6.72494 7.31605   1
   1   0  -3-1.16813 8.49446   5
  -1   0  -3-1.22673 8.55368   5
   1   0   3 4.39249 9.17389   5
  -1   0   3 2.75503 8.61142   5
  -1   0   4 1691.38 79.0548   1
  -1   0  -4 1659.59 78.1144   1
   1   0  -4 1808.94 84.8250   3
   1   0  -4 1770.21 79.2307   1
   1   0   4 1676.16 78.5197   1
  -1   0  -4 1691.32 82.9436   5
  -1   0   4 1920.84 80.1106   2
   1   0  -4 1862.27 79.8101   2
   1   0   4 1673.94 82.9816   5
   1   0  -4 1843.64 83.1262   5
  -1   0   4 2059.73 83.8254   5
   1   0  -5 6.60411 8.58362   2
   1   0  -5 10.8089 11.6094   3
   1   0  -5 0.54921 8.17350   1
  -1   0   5 6.16514 8.14950   1
  -1   0  -5 3.47621 7.00903   1
   1   0   5 13.4638 7.58437   1
   1   0  -5-0.97467 13.1893   5
  -1   0  -5 5.04988 12.6317   5
  -1   0   5 17.9677 14.1042   5
   1   0   5 1.03996 13.8930   5
  -1   0  -6 29062.6 1198.52   1
  -1   0   6 30524.4 1200.25   1
   1   0  -6 31577.2 1211.71   3
   1   0  -6 29657.2 1199.65   1
   1   0   6 28583.7 1198.41   1
   1   0  -6 30511.3 1203.63   2
  -1   0   6 32134.9 1210.29   5
   1   0  -6 31585.0 1210.80   5
  -1   0  -6 28245.6 1208.74   5
   1   0  -7 4.16897 15.1239   5
  -1   0  -7 22.5262 17.3037   5
   1   0   7-5.83085 16.7493   5
  -1   0   7 21.2438 17.4921   5
  -1   0   7-3.42018 8.46973   1
  -1   0  -7-3.77599 7.29640   1
   1   0  -7 1.42781 14.0525   3
   1   0  -7 13.5759 8.35663   1
   1   0   7-4.07833 7.08170   1
   1   0  -7 10.6184 10.9327   2
  -1   0  -8 16175.1 665.826   1
  -1   0   8 16392.9 667.811   1
   1   0  -8 16521.8 684.452   3
   1   0   8 16559.2 676.109   3
   1   0  -8 17097.3 667.362   1
   1   0   8 16245.0 665.528   1
   1   0  -8 17092.2 684.545   5
   1   0   8 16742.0 685.432   5
  -1   0   8 17984.7 684.695   5
  -1   0  -8 15498.6 682.177   5
   1   0   9-5.63625 21.8847   5
  -1   0   9-5.19166 19.5114   5
  -1   0   9 1.06818 8.50179   1
  -1   0  -9 14.1471 7.73739   1
  -1   0   9-1.74360 17.4559   3
   1   0  -9-1.71260 14.5760   3
  -1   0  -9 14.5612 18.0866   5
   1   0  -9 9.05110 18.9504   5
   1   0   9 5.48797 6.93735   1
   1   0  -9 3.58655 8.33133   1
  -1   0  10 5160.03 216.773   1
   1   0 -10 5206.33 236.748   3
  -1   0  10 5261.85 238.005   3
   1   0  10 5211.38 230.362   3
  -1   0 -10 4638.25 236.349   5
   1   0 -10 5322.44 240.422   5
   1   0  10 5119.22 214.205   1
   1   0 -10 5658.53 217.314   1
  -1   0  10 5504.72 239.584   5
   1   0  10 5050.25 239.304   5
  -1   0  11-4.18283 16.3414   3
  -1   0 -11-2.27203 19.7452   5
   1   0 -11 15.8174 21.8520   5
   1   0  11 3.14862 17.1207   3
   1   0 -11-2.04751 17.2474   3
   1   0  11-4.25758 6.59981   1
   1   0 -11 6.62460 7.63097   1
   1   0  11 2.28488 20.8261   5
  -1   0  11-4.28689 24.9596   5
   1   0  12 4388.15 204.179   3
  -1   0  12 4374.70 211.642   3
   1   0 -12 4656.10 212.608   3
  -1   0  12 4610.49 214.450   5
   1   0  12 4456.79 216.145   5
   1   0 -12 4422.24 214.549   5
  -1   0 -12 3943.06 210.998   5
   1   0 -12 4559.72 185.078   1
   1   0 -13-19.5898 23.9670   3
   1   0  13 19.4695 20.4937   3
   1   0  13 8.21021 25.2977   5
  -1   0  13 2.55532 26.4824   5
  -1   0 -13 2.75644 28.8743   5
  -1   0  13-9.77845 23.5336   3
   1   0  14 18487.5 769.877   5
  -1   0  14 18360.7 766.375   5
   1   0 -14 19021.5 764.519   3
   1   0  14 18084.9 756.080   3
  -1   0  14 17610.0 762.061   3
   1   0 -14 17262.7 766.881   5
   1   0 -15 19.8125 25.8473   3
   1   0  15 23.9307 24.4659   3
  -1   0  15-5.97533 31.6387   5
   1   0  15 6.40874 29.3894   5
   1   0 -15 6.54809 29.1830   5
  -1   0 -15 3.24952 29.3914   5
  -1   0  15-16.8759 27.5818   3
  -1   0  16 8612.64 393.722   5
   1   0  16 8869.53 398.835   5
  -1   0  16 8326.49 389.758   3
   1   0 -16 9146.86 392.662   3
   1   0  16 9011.15 386.542   3
   1   0 -16 8645.22 399.544   5
  -1   0 -16 8074.01 395.037   5
   1   0 -17-3.17343 27.4137   3
   1   0  17 19.3171 26.4946   3
  -1   0  17 17.0233 33.1716   5
   1   0  17 14.5686 35.2593   5
   1   0 -17 11.3853 30.2653   5
  -1   0 -17 26.4589 32.8130   5
  -1   0  17 9.58678 27.5089   3
   1   0 -18 43.7365 32.1272   3
   1   0  18 38.4074 31.0705   3
  -1   0  18 82.5376 35.8767   5
   1   0  18 30.7991 36.5641   5
   1   0 -18 48.7544 37.8969   5
  -1   0 -18 69.3403 38.8039   5
  -1   0  18 37.4538 28.1256   3
   1   0  19 12.5876 29.5627   3
  -1   0  19 3.80111 31.8953   5
   1   0  19 4.05886 35.4984   5
   1   0 -19-21.8448 36.5689   5
  -1   0 -19 44.0145 37.1434   5
  -1   0  19-3.60977 28.0891   3
  -1   0  20 88.2623 37.5837   3
  -1   0  20 155.414 45.2240   5
   1   0  20 137.056 44.5097   5
   1   0  20 124.002 37.6831   3
  -1   0  21 4.05341 35.6223   3
   1   0  21-4.46945 38.0924   5
  -1   0  21 12.7083 36.6975   5
   1   0  21-14.2721 32.9966   3
  -1   0  22 313.088 58.9006   5
   1   0  22 309.124 60.4748   5
  -1   0  22 320.366 53.8905   3
   1   0  23-24.7180 44.1152   5
  -1   0  23 4.75112 40.0831   5
  -1   0  23-13.4485 38.6971   3
   1   0  24 88.6298 54.3495   5
  -1   0  24 70.2116 47.7419   5
  -1   0  24 65.8646 42.2648   3
  -1   0  25 37.0810 51.9294   5
   1   0  25 21.9445 52.4240   5
  -1   0  25-14.7334 44.9333   3
  -1   0  26 2740.83 183.714   5
   1   0  26 2599.59 180.368   5
   1   0  26 2640.16 169.840   3
  -1   0  26 2547.66 172.202   3
  -1   0  27 5.82025 55.8438   5
   1   0  27-85.0469 67.4151   5
  -1   0  27-37.0806 52.3086   3
   1   0  27 5.00480 49.9631   3
  -1   0  28 4246.80 254.325   5
   1   0  28 4295.07 257.245   5
   1   0  28 4158.91 242.656   3
  -1   0  28 4113.55 243.148   3
   1   0  29 13.2248 58.5569   5
  -1   0  29-25.5520 61.8834   5
   1   0  29 27.8531 51.2844   3
   1   0  30 786.364 106.957   5
  -1   0  30 769.133 105.987   5
   1   0  30 776.987 97.7813   3
   1   0  31 36.0383 61.6503   5
  -1   0  31 6.96049 61.4185   5
   1   0  31 36.3771 52.4011   3
   1   0  32 586.595 99.2413   5
  -1   0  32 578.958 96.9254   5
   1   0  32 409.922 82.6490   3
   1  -1   0 9.26927 7.32451   1
   1   1  -1 24463.7 955.024   4
   1  -1   1 22083.2 954.873   1
   1  -1  -1 24896.3 956.060   1
  -1   1  -2 166.675 13.8802   1
   1  -1  -2 203.326 15.1507   1
   1  -1   2 190.335 15.2311   1
   1   1  -2 209.821 14.1025   4
  -1  -1   2 192.950 14.0897   4
  -1  -1   2 204.118 15.7005   3
   1  -1  -2 205.212 15.4910   5
  -1  -1  -2 203.716 16.1279   5
  -1   1   2 206.766 16.2587   5
   1   1   2 199.069 16.8976   5
   1   1  -2 188.717 15.2998   2
  -1  -1   3 3170.27 131.211   4
  -1  -1   3 3363.25 137.031   3
   1   1  -3 3070.15 134.961   2
   1  -1  -3 3045.99 129.520   2
  -1  -1  -3 2783.98 135.011   5
   1  -1  -3 3320.56 136.074   5
  -1   1   3 3310.12 136.122   5
   1   1   3 3123.14 136.894   5
   1  -1  -3 3255.87 133.628   1
  -1   1  -3 3035.92 132.794   1
   1  -1   3 2945.85 132.476   1
  -1   1   3 3313.97 133.749   1
  -1  -1  -4 15.9591 11.6581   5
   1  -1  -4 2.68768 11.7243   5
  -1   1   4 3.55272 12.2718   5
   1   1   4 13.5335 13.2705   5
   1  -1  -4 9.07622 6.28903   2
   1   1  -4 2.24377 8.88880   2
   1   1  -4 17.4749 10.8951   5
  -1   1  -4 12.3115 13.4035   5
   1  -1  -4 12.5944 6.11219   4
  -1  -1   4 13.5023 10.0646   3
  -1  -1  -4 14.8685 6.33388   3
  -1   1   4 13.3804 7.38604   1
  -1   1  -4 3.18677 6.58187   1
   1  -1  -4 18.4963 8.90266   1
   1  -1   4 36.7310 8.43709   1
   1   1   5 158.675 21.9500   5
  -1   1   5 173.339 21.4803   5
   1   1  -5 181.445 20.9020   5
  -1   1  -5 175.811 22.6884   5
   1  -1   5 124.023 20.4988   5
   1   1   5 130.148 13.7837   3
  -1  -1   5 244.169 21.7085   3
  -1  -1  -5 171.203 14.3749   3
   1  -1  -5 174.765 20.8262   5
  -1  -1  -5 162.630 21.8833   5
   1  -1   5 290.904 16.7556   1
  -1   1   5 205.165 15.6928   1
  -1   1  -5 180.834 14.5946   1
   1  -1  -5 187.701 15.4119   1
   1   1  -5 135.455 16.5042   2
   1  -1  -5 153.443 14.0123   2
  -1   1  -6 4982.80 215.269   5
   1   1  -6 5508.15 216.562   5
  -1   1   6 5282.53 201.503   4
   1  -1  -6 4594.70 214.496   3
   1   1   6 4449.75 205.000   3
  -1  -1  -6 4589.93 203.991   3
   1   1   6 4869.46 216.143   5
   1  -1  -6 5338.49 216.660   5
  -1  -1  -6 4804.21 215.287   5
   1  -1   6 4748.92 202.385   1
   1  -1  -6 5021.47 203.683   1
  -1   1  -6 4660.92 202.707   1
  -1   1   6 5117.96 204.262   1
   1  -1  -6 4724.64 203.806   2
   1   1  -6 4953.09 209.751   2
   1   1  -7 23465.8 957.399   2
   1  -1   7 22356.2 947.961   1
   1  -1  -7 23584.4 949.144   1
   1  -1  -7 25324.9 965.885   5
   1   1   7 23903.7 966.440   5
  -1   1   7 26352.4 967.364   5
  -1  -1  -7 22669.1 964.132   5
   1   1  -7 25507.0 965.148   5
  -1   1  -7 23165.5 964.139   5
   1  -1   7 23025.5 962.875   5
  -1  -1   7 25283.7 964.493   5
  -1   1   7 24377.6 947.855   4
   1  -1  -7 23002.4 964.151   3
  -1  -1  -7 23132.0 952.762   3
   1   1   7 23121.9 954.228   3
  -1   1   7 23725.1 950.225   1
  -1   1  -7 22987.7 948.955   1
   1   1  -7 23371.9 950.730   1
  -1   1   8 2405.13 116.856   5
   1   1   8 2462.40 119.361   5
  -1  -1  -8 2082.92 113.622   5
   1  -1  -8 2490.54 117.224   5
   1   1  -8 2299.82 115.295   5
  -1   1  -8 2194.37 114.976   5
   1  -1   8 2127.06 113.195   5
  -1  -1   8 2299.42 113.684   5
   1   1  -8 2193.97 99.9301   1
   1   1   8 2141.22 105.096   3
   1  -1  -8 2107.41 113.582   3
  -1  -1  -8 2217.12 104.364   3
   1  -1   8 2223.78 97.1857   1
   1  -1  -8 2297.82 98.2750   1
  -1   1   8 2329.12 100.038   1
   1   1  -8 2166.15 106.748   2
  -1   1  -8 2261.23 98.4798   1
   1   1  -9 40011.3 1541.81   5
  -1   1  -9 34778.3 1538.24   5
  -1  -1   9 39003.5 1537.37   5
   1  -1   9 36083.1 1536.93   5
   1   1   9 37900.5 1518.51   1
   1   1  -9 38284.8 1519.96   1
   1   1   9 37888.4 1528.98   3
  -1  -1  -9 37760.1 1526.30   3
   1  -1  -9 36776.4 1536.94   3
   1   1  -9 37893.0 1529.04   2
  -1   1  -9 38609.4 1518.52   1
  -1   1   9 38168.5 1519.23   1
   1  -1  -9 38765.5 1517.72   1
   1  -1   9 36391.6 1515.97   1
   1   1   9 37989.3 1541.63   5
  -1   1   9 39885.3 1540.81   5
  -1  -1  -9 37148.7 1538.86   5
   1  -1  -9 38164.3 1539.91   5
   1  -1  10 456.604 44.9614   5
  -1  -1  10 492.803 43.1385   5
   1   1 -10 504.754 30.5385   1
   1   1  10 434.524 27.7797   1
   1  -1 -10 495.917 43.2618   3
  -1  -1 -10 505.258 37.9461   3
   1   1 -10 542.632 47.6662   5
  -1   1 -10 510.878 46.8855   5
  -1   1  10 491.021 45.2496   5
  -1   1  10 467.476 29.1471   1
  -1   1 -10 429.260 27.4522   1
   1  -1 -10 488.819 27.8408   1
  -1  -1 -10 520.955 46.6841   5
   1  -1 -10 524.216 46.7637   5
   1   1  10 487.329 46.5318   5
  -1  -1  11 2708.88 136.887   5
   1  -1  11 2504.53 136.230   5
   1   1  11 2546.25 114.561   1
   1   1 -11 2679.52 117.049   1
  -1  -1 -11 2612.81 126.792   3
   1  -1 -11 2628.60 135.789   3
   1   1  11 2750.74 131.741   3
   1   1  11 2473.10 138.135   5
  -1   1 -11 2596.05 139.226   5
  -1   1  11 2786.57 139.612   5
   1   1 -11 2721.44 140.815   5
  -1   1 -11 2720.19 115.155   1
  -1   1  11 2615.63 116.242   1
   1  -1 -11 2825.53 114.242   1
   1  -1 -11 2611.21 139.202   5
  -1  -1 -11 2210.70 134.870   5
  -1   1  12 418.885 45.9741   5
   1   1  12 374.442 43.6583   5
   1   1 -12 397.008 45.0628   5
  -1   1 -12 397.101 45.7085   5
  -1  -1  12 422.685 43.8493   5
   1  -1  12 375.504 43.7734   5
  -1   1  12 385.731 41.4799   3
   1  -1 -12 441.357 43.9265   3
   1   1  12 437.536 40.0649   3
  -1   1 -12 421.171 25.6685   1
  -1   1  12 384.471 26.0873   1
  -1  -1 -12 396.486 45.5611   5
   1  -1 -12 342.922 42.5648   5
   1   1  12 364.780 24.7127   1
   1   1  13 207.673 30.4226   3
  -1   1  13 170.487 30.3349   3
   1  -1  13 249.278 36.5059   5
   1   1 -13 164.514 33.2818   5
  -1  -1  13 167.744 30.9120   5
   1  -1 -13 179.917 30.7039   3
   1  -1  13 138.949 24.7282   3
  -1   1  13 181.382 35.5809   5
   1  -1 -13 167.049 33.9211   5
   1   1  13 159.221 35.0491   5
  -1   1 -13 220.680 36.6884   5
  -1   1  13 163.533 15.7567   1
  -1   1  14 1997.69 92.3776   3
   1   1  14 2148.23 89.2441   3
   1  -1  14 1983.71 83.8471   3
   1  -1 -14 2057.99 93.4466   3
  -1  -1  14 1971.69 93.2594   5
   1  -1  14 1846.75 93.6898   5
   1  -1 -14 1965.65 98.0670   5
  -1   1  14 2122.30 100.111   5
   1   1  14 1943.85 99.0510   5
   1   1 -14 2107.61 99.9398   5
  -1   1 -14 1918.61 97.2036   5
  -1   1  15 13748.9 543.401   5
   1   1  15 13609.5 544.839   5
   1   1 -15 14051.3 546.069   5
  -1   1 -15 13940.9 546.398   5
  -1   1  15 13383.2 536.008   3
   1  -1 -15 13897.0 536.392   3
  -1  -1  15 13217.1 533.235   3
   1   1  15 14495.8 532.863   3
   1  -1  15 13162.4 526.728   3
   1  -1  15 13088.7 539.653   5
  -1  -1  15 14059.5 539.471   5
   1  -1 -15 12859.9 541.196   5
  -1  -1 -15 12168.2 536.778   5
   1   1  15 11519.3 494.545   1
  -1   1 -15 10981.9 494.011   1
   1   1 -15 12758.7 498.741   1
  -1   1 -16 491.608 62.2908   5
  -1   1  16 679.560 68.0019   5
   1   1  16 516.608 64.2308   5
   1   1 -16 623.679 65.0909   5
  -1   1  16 602.895 61.0006   3
   1  -1  16 515.543 52.7951   3
   1   1  16 585.220 56.8049   3
  -1  -1  16 553.596 56.4726   3
   1  -1 -16 701.287 63.2229   3
   1  -1  16 547.505 62.0725   5
  -1  -1  16 709.721 66.6626   5
   1   1 -16 517.023 31.0846   1
  -1  -1 -16 526.112 60.2482   5
   1  -1 -16 562.572 63.5275   5
  -1   1  16 547.662 31.3734   1
  -1  -1  17 28451.2 1104.16   5
   1  -1  17 26127.4 1102.97   5
  -1   1  17 27752.4 1101.37   3
  -1  -1  17 27636.6 1097.98   3
   1  -1 -17 29946.5 1102.70   3
   1  -1  17 26480.9 1089.04   3
   1   1  17 30927.9 1099.91   3
  -1  -1 -17 26845.6 1105.11   5
   1  -1 -17 26816.9 1105.05   5
   1   1 -17 28439.9 1110.54   5
  -1   1  17 30207.1 1112.74   5
   1   1  17 29294.1 1113.10   5
  -1   1 -17 26448.7 1107.88   5
   1   1 -17 23946.1 1053.43   1
  -1   1  18 52.0802 34.0329   3
   1   1  18 34.4393 33.6200   3
   1  -1  18 25.4152 28.5545   3
  -1  -1  18 68.0825 33.5525   3
   1  -1 -18 59.1095 36.0820   3
   1  -1 -18 59.3260 38.5819   5
   1   1 -18 86.0171 39.7051   5
  -1   1 -18 58.2149 39.0277   5
  -1  -1 -18 55.1849 34.7167   5
  -1   1  18 26.7929 41.8152   5
   1  -1  18 29.7302 37.3772   5
   1   1  18 71.9188 43.6498   5
  -1  -1  18 52.6509 34.0118   5
   1  -1 -19 5082.33 242.299   3
  -1  -1  19 4474.48 233.990   3
   1  -1  19 4590.32 229.498   3
  -1   1  19 4929.96 241.102   3
   1   1  19 4990.28 251.105   5
  -1   1  19 5003.68 249.622   5
   1   1 -19 4636.51 247.595   5
  -1  -1  19 4856.26 242.411   5
   1  -1  19 4525.33 243.390   5
  -1   1 -19 4217.57 244.306   5
   1  -1 -19 4355.32 242.579   5
  -1  -1 -19 4429.06 242.924   5
  -1   1  20 29.8679 39.5791   5
  -1  -1  20-7.97679 37.2569   5
   1   1  20-22.2676 43.8553   5
   1  -1  20 8.39715 38.3966   5
  -1   1  20-15.5212 34.3848   3
  -1  -1  20 18.1585 30.4106   3
   1  -1 -20 7.88847 35.1900   3
   1  -1  20 9.85328 29.5387   3
  -1  -1  21 110.266 44.4644   5
   1   1  21 42.2149 44.2951   5
  -1   1  21 103.992 46.0529   5
   1  -1  21 128.959 46.3484   5
  -1   1  21 110.410 42.5772   3
   1  -1  21 137.258 37.8959   3
  -1  -1  21 107.170 39.6727   3
   1   1  22-14.8712 42.5582   5
  -1   1  22-4.78525 43.0517   5
  -1  -1  22 8.96711 39.4252   5
   1  -1  22 23.6427 41.2559   5
  -1  -1  22 4.03085 30.6490   3
   1  -1  22 26.1280 34.0009   3
  -1   1  23 3518.46 205.916   5
   1   1  23 3539.51 207.206   5
   1  -1  23 3323.72 201.373   5
  -1  -1  23 3375.58 200.347   5
  -1  -1  23 3131.87 190.141   3
   1  -1  23 3253.36 187.205   3
  -1  -1  24-4.97341 51.4739   5
   1  -1  24-47.3314 51.9299   5
  -1   1  24 5.19633 53.7793   5
   1   1  24-43.7024 61.7068   5
   1   1  24-17.8183 46.7098   3
  -1  -1  24 13.4684 43.6953   3
  -1  -1  25 15646.6 699.510   5
   1  -1  25 15384.2 700.743   5
  -1  -1  25 14149.4 683.781   3
   1   1  25 16811.9 708.579   5
  -1   1  25 15580.1 701.735   5
   1   1  25 15776.8 689.215   3
   1   1  26 188.032 68.8191   5
  -1   1  26 252.321 72.7745   5
   1  -1  26 190.845 64.0983   5
  -1  -1  26 263.767 68.4948   5
  -1  -1  26 163.383 58.2548   3
   1   1  26 156.045 61.1103   3
  -1  -1  27 4776.41 266.593   5
   1  -1  27 4432.53 265.882   5
  -1  -1  27 4349.81 254.225   3
  -1   1  27 4567.13 265.372   5
   1   1  27 4716.06 270.723   5
   1   1  27 4659.50 256.808   3
   1  -1  28 434.024 73.6578   3
  -1  -1  28 468.474 82.7985   5
   1  -1  28 586.240 89.3820   5
  -1   1  28 522.263 87.0536   5
   1   1  28 450.253 87.3822   5
  -1  -1  28 406.493 75.6893   3
   1   1  28 538.794 79.8609   3
  -1   1  29 43.7836 53.2905   5
   1  -1  29 138.257 63.0084   5
  -1  -1  29 6.28461 57.3514   5
   1   1  29 51.7960 57.3776   5
   1   1  29 94.9875 53.5572   3
   1  -1  29 69.3586 50.2029   3
  -1  -1  29 51.7300 52.6744   3
   1  -1  30 75.4822 63.3817   5
  -1  -1  30 39.3194 61.7734   5
  -1   1  30 13.1381 58.0916   5
   1   1  30 148.153 62.2038   5
   1  -1  30 50.6481 51.0326   3
  -1  -1  30 29.9399 51.9809   3
   1  -1  31 710.023 105.705   5
  -1  -1  31 814.252 107.197   5
  -1   1  31 711.600 103.525   5
   1   1  31 1009.83 115.314   5
   1  -1  31 690.547 94.0098   3
   1  -1  32 29.5729 73.0500   5
   1   1  32 117.496 72.9954   5
  -1  -1  32 92.8474 75.0869   5
  -1   1  32 142.984 71.8955   5
   1  -1  32 43.5108 56.9208   3
   1   2   0 6.34074 10.3032   4
  -1  -2   0 21.2504 10.3212   2
   1   2  -1 3115.88 135.374   4
  -1  -2   1 3204.08 134.294   2
   1   2  -1 2843.21 132.890   2
   1  -2   1 3033.75 133.760   1
   1  -2  -1 3144.45 134.201   1
  -1   2   2 6288.95 277.151   1
  -1   2  -2 6858.95 277.792   1
   1  -2   2 6643.97 277.429   1
   1  -2  -2 7046.10 278.326   1
  -1  -2   2 6737.44 278.184   4
  -1  -2   2 6684.40 278.058   2
   1   2  -2 6401.67 277.185   2
  -1   2   2 6688.29 279.750   5
   1   2  -3 4904.52 217.305   2
  -1  -2   3 5359.83 218.687   2
  -1   2   3 5400.01 217.415   1
   1  -2   3 4860.80 216.191   1
   1  -2  -3 5210.35 216.961   1
  -1   2  -3 5054.90 216.731   1
   1   2   3 5283.64 222.352   5
  -1  -2   3 5127.81 216.733   4
   1   2  -4 4977.11 208.510   2
   1  -2   4 4567.93 204.716   1
   1  -2  -4 5174.94 206.549   1
  -1   2  -4 4660.37 205.379   1
  -1   2   4 5045.73 206.128   1
  -1   2   4 5073.62 211.604   5
   1   2   4 4714.34 212.160   5
  -1  -2  -4 4414.22 210.414   5
   1  -2  -4 4961.22 211.655   5
   1  -2  -4 4983.61 205.218   4
  -1  -2   5 6429.76 265.713   2
   1  -2  -5 5884.96 253.271   2
   1   2  -5 6242.73 264.995   2
  -1   2   5 6442.35 261.711   1
   1  -2  -5 6438.63 261.809   1
  -1   2  -5 6249.75 261.027   1
  -1  -2  -5 6148.63 269.000   5
   1   2   5 6200.39 270.183   5
   1  -2  -5 6606.90 270.065   5
  -1   2   5 6536.52 269.255   5
   1  -2  -5 6502.58 261.480   4
   1  -2  -6 722.662 39.7028   4
  -1   2  -6 702.485 38.4452   1
  -1   2   6 698.189 38.9923   1
   1  -2  -6 690.760 38.9909   1
   1  -2  -6 651.107 33.1458   2
   1   2  -6 628.123 42.5584   2
  -1   2  -6 654.869 45.8750   5
  -1  -2  -6 629.728 46.6997   5
   1  -2  -6 757.607 48.6349   5
  -1   2   6 686.699 47.2360   5
   1   2   6 647.777 48.0052   5
   1   2  -7 105.923 18.1959   2
  -1   2  -7 106.645 22.6617   5
   1   2  -7 120.739 23.0742   5
  -1   2   7 82.3627 13.8309   4
  -1  -2  -7 81.0834 15.6768   3
  -1   2   7 105.567 22.7557   5
   1   2   7 80.9570 23.0884   5
   1  -2  -7 105.739 22.3493   5
  -1  -2  -7 90.0736 22.9632   5
  -1   2  -7 119.908 15.2164   1
  -1   2   7 80.4160 13.7039   1
   1  -2  -8 4305.03 199.262   5
  -1  -2  -8 4253.90 199.040   5
   1   2  -8 4357.80 197.576   5
  -1   2  -8 4412.19 199.224   5
  -1   2   8 4559.49 184.117   4
  -1  -2   8 4317.83 194.289   3
  -1  -2  -8 4170.25 186.624   3
   1   2   8 4035.12 197.964   5
  -1   2   8 4412.05 198.549   5
  -1   2  -8 3959.65 181.875   1
  -1   2   8 4372.15 183.490   1
   1   2  -8 4254.29 191.196   2
   1   2   9 29.2348 24.1444   5
   1  -2  -9 20.8002 20.8098   5
  -1  -2  -9 42.6819 22.9485   5
  -1   2   9 45.2613 21.4722   5
   1   2  -9 36.0677 21.6653   5
  -1   2  -9 16.7533 20.9495   5
  -1   2   9 27.7989 13.4331   4
   1  -2  -9 46.0618 21.2321   3
  -1   2   9 28.7333 12.4960   1
  -1   2  -9 59.0134 13.0409   1
  -1  -2  -9 38.3318 15.5625   3
   1   2  -9 41.6192 17.0853   2
   1   2  10 17317.8 745.834   5
  -1   2  10 17575.1 744.587   5
  -1   2 -10 17987.6 746.176   5
   1   2 -10 18334.0 745.304   5
   1  -2 -10 17745.4 744.866   3
  -1   2  10 18355.3 725.337   4
  -1  -2 -10 17871.8 732.455   3
   1   2 -10 17532.4 734.716   2
  -1   2  10 18236.2 724.328   1
  -1   2 -10 17222.0 722.721   1
   1  -2 -10 18431.8 747.997   5
  -1  -2 -10 17112.2 746.101   5
  -1  -2 -11 41.3115 25.4295   5
   1  -2 -11 17.7954 24.4179   5
   1   2  11 20.0294 26.2781   5
  -1   2  11 31.7413 25.1959   5
  -1   2 -11 20.1507 23.3964   5
   1   2 -11 38.2346 23.9724   5
  -1   2  11 29.5790 13.5592   4
   1  -2 -11 12.1917 23.1662   3
  -1   2  11 45.6427 14.9218   1
  -1   2 -11 31.0481 13.0830   1
  -1  -2 -11 33.4535 20.3452   3
   1   2 -11 47.8855 20.0325   2
  -1   2 -12 10518.5 451.160   1
  -1   2  12 11015.2 453.073   1
  -1   2  12 10906.2 454.306   4
  -1  -2 -12 11330.1 466.090   3
   1  -2 -12 11166.9 478.212   3
   1   2  12 10975.8 481.708   5
  -1   2  12 11367.2 481.761   5
   1   2 -12 10628.9 465.503   2
   1  -2 -12 11593.6 483.122   5
  -1   2 -12 11431.7 483.060   5
   1   2 -12 11602.6 481.030   5
  -1   2  13-11.3996 24.9829   5
   1   2  13 17.8542 28.8414   5
   1  -2  13 8.15289 27.6734   5
  -1   2 -13 12.4273 29.3354   5
   1   2 -13-2.95757 23.9151   5
  -1   2  13 15.6881 12.6963   1
   1  -2 -13 29.6409 25.3393   3
   1  -2 -13 29.8780 26.6669   5
  -1  -2 -13 37.5275 22.2211   3
   1   2 -13-11.5786 19.0921   2
   1   2  14 939.839 79.6670   5
  -1   2  14 928.837 77.9521   5
  -1  -2 -14 1103.64 70.2721   3
   1  -2 -14 1059.16 77.3740   3
  -1   2 -14 1101.32 83.8030   5
   1   2 -14 991.524 79.7591   5
   1  -2 -14 1072.43 82.2537   5
  -1  -2 -14 945.504 78.5329   5
   1  -2  14 1070.16 79.5599   5
  -1   2  15 1206.44 85.3504   5
   1   2  15 1345.82 90.3467   5
  -1   2 -15 1186.78 86.2854   5
   1   2 -15 1366.54 88.5378   5
  -1  -2  15 1238.96 82.4300   5
   1  -2  15 1088.91 80.4930   5
   1   2 -15 1243.50 55.3175   1
   1  -2 -15 1234.24 82.0491   3
   1  -2 -15 1115.63 83.1461   5
  -1  -2 -15 1224.50 86.0316   5
  -1   2 -15 1243.46 53.3679   1
  -1   2  16 626.807 65.3802   5
   1   2 -16 695.463 68.1846   5
  -1   2 -16 635.701 67.0508   5
   1   2  16 508.754 64.3628   5
   1  -2  16 386.597 54.3900   5
  -1  -2  16 554.439 59.8401   5
   1   2 -16 585.694 37.8858   1
   1  -2  16 555.102 53.4738   3
  -1  -2  16 439.013 51.5635   3
   1  -2 -16 595.071 59.6621   3
  -1  -2 -16 502.997 60.8085   5
  -1   2 -16 586.701 36.6579   1
  -1   2  16 516.493 36.1471   1
   1  -2 -16 486.850 61.5616   5
   1   2  16 557.108 35.5971   1
   1  -2  17 2423.66 151.316   5
  -1  -2  17 2590.96 150.463   5
   1   2 -17 2510.08 118.451   1
   1   2  17 2558.15 115.808   1
   1  -2  17 2485.78 141.776   3
   1  -2 -17 2899.73 155.468   3
  -1  -2  17 2637.71 146.859   3
   1  -2 -17 2616.78 156.543   5
  -1   2  17 2551.85 118.188   1
  -1   2 -17 2634.69 117.233   1
  -1  -2 -17 2554.39 154.984   5
   1   2  17 2695.74 157.840   5
   1   2 -17 2814.84 159.591   5
  -1   2  17 2688.31 157.323   5
  -1   2 -17 2613.76 159.413   5
  -1  -2  18 3848.23 195.433   5
   1  -2  18 3681.25 196.488   5
   1   2  18 3505.63 151.422   1
   1   2 -18 3351.97 153.880   1
   1  -2  18 3535.24 183.118   3
  -1  -2  18 3638.73 188.751   3
   1  -2 -18 3910.25 196.037   3
  -1   2 -18 3827.95 204.955   5
  -1   2  18 3729.04 199.371   5
   1   2 -18 4096.36 204.708   5
   1   2  18 3325.71 148.328   1
  -1  -2 -18 3534.18 196.726   5
   1  -2 -18 3807.84 201.246   5
  -1   2 -18 3464.56 152.475   1
  -1   2  18 3486.83 154.004   1
  -1   2 -19 842.418 48.1259   1
   1   2 -19 868.223 50.4036   1
  -1   2  19 974.243 51.4338   1
   1   2  19 909.013 47.6953   1
   1  -2  19 1125.55 83.2562   3
  -1  -2  19 1124.52 85.6675   3
   1  -2 -19 1222.56 90.8661   3
  -1  -2 -19 1290.15 84.8521   3
   1  -2  19 1053.65 90.8978   5
  -1  -2  19 1107.62 89.0332   5
  -1   2  19 1097.92 93.8232   5
   1   2  19 999.375 91.9946   5
  -1   2 -19 1136.76 96.9342   5
   1   2 -19 1229.51 96.8952   5
   1   2  19 918.490 46.3642   1
   1  -2 -19 1159.97 95.1439   5
   1   2  20 832.764 44.1453   1
   1   2 -20 956.486 50.0507   1
  -1   2  20 978.083 50.0447   1
  -1  -2  20 1206.41 89.8179   3
   1  -2  20 1205.36 87.2850   3
   1  -2 -20 1386.60 97.6699   3
  -1  -2  20 1265.04 94.9339   5
   1  -2  20 1213.99 96.4951   5
  -1   2  20 1220.30 98.8003   5
   1   2  20 1021.89 95.0725   5
   1   2 -20 1019.58 47.7643   1
   1  -2  21 976.780 86.3092   5
  -1  -2  21 889.015 83.3920   5
  -1  -2  21 846.126 75.6553   3
   1  -2  21 810.358 71.0142   3
  -1   2  21 595.734 32.0245   1
   1   2 -21 551.292 30.9946   1
   1   2 -21 563.546 29.8090   1
  -1   2  21 947.610 88.2207   5
   1   2  21 792.542 82.9367   5
   1  -2  22 609.208 74.3729   5
  -1  -2  22 492.359 68.6660   5
  -1  -2  22 556.631 67.1322   3
   1  -2  22 494.429 62.2926   3
  -1   2  22 706.400 81.2173   5
   1   2  22 554.274 74.6874   5
   1  -2  23 907.559 92.9216   5
  -1  -2  23 791.933 85.3587   5
   1  -2  23 776.772 78.1834   3
  -1  -2  23 800.749 82.3894   3
  -1   2  23 752.935 88.1446   5
   1   2  23 835.949 91.8336   5
   1  -2  24 1767.57 136.174   5
  -1  -2  24 1820.72 136.526   5
  -1  -2  24 1630.89 126.978   3
   1  -2  24 1808.64 127.470   3
   1   2  24 1761.23 139.835   5
  -1   2  24 2103.57 147.489   5
   1  -2  25 1656.72 132.506   5
  -1  -2  25 1375.84 122.486   5
   1   2  25 1556.44 131.388   5
  -1   2  25 1482.79 128.714   5
   1  -2  25 1624.76 120.973   3
  -1  -2  25 1436.33 118.188   3
  -1  -2  26 34.2751 47.0291   3
   1   2  26 59.5186 54.5898   5
  -1  -2  26 151.353 59.5270   5
   1  -2  26 119.211 59.0174   5
  -1   2  26 126.727 60.5356   5
  -1  -2  27 461.414 74.4553   3
  -1  -2  27 483.740 79.8991   5
  -1   2  27 524.937 83.3814   5
   1   2  27 492.178 83.4951   5
   1  -2  27 542.612 85.7445   5
  -1   2  28 173.723 32.0988   4
  -1  -2  28 75.2757 49.5789   3
   1   2  28 215.260 67.7170   5
  -1   2  28 188.121 64.7444   5
   1  -2  28 12.5026 58.1105   5
  -1   2  29 20.7239 25.0980   4
   1   2  29 20.1957 56.3255   5
  -1   2  29 83.8889 60.0454   5
   1  -2  29 118.085 68.5343   5
  -1  -2  29 11.3198 46.0023   3
   1  -2  30 1673.46 141.116   3
  -1  -2  30 1663.54 141.783   3
  -1   2  30 1958.32 157.997   5
   1   2  30 1837.56 156.661   5
   1  -2  31 11.8392 53.8750   3
  -1  -2  31 74.4937 62.2439   3
  -1   2  31 27.5051 61.5224   5
   1   2  31 21.4500 68.0828   5
   1   3   0 20.1517 14.1284   4
  -1  -3   0 28.6993 15.5788   4
  -1  -3   0 24.4310 13.8111   2
  -1  -3   1 35265.7 1438.79   2
  -1  -3   1 35227.2 1442.76   4
  -1  -3  -1 36038.9 1444.30   4
  -1  -3  -1 35743.0 1437.82   2
   1   3  -1 36308.6 1438.79   2
  -1   3   2 5315.75 224.723   1
  -1   3  -2 5150.80 224.371   1
   1   3  -2 4955.27 222.550   2
  -1  -3  -2 5424.16 229.975   4
  -1  -3   2 5330.57 226.475   4
  -1  -3   3 4548.12 199.157   4
  -1   3   3 4678.50 203.679   5
   1   3   3 4525.46 204.379   5
  -1  -3   3 4764.95 199.132   2
   1  -3  -3 4618.73 199.324   4
   1   3  -3 4062.00 196.272   2
  -1   3   3 4717.53 198.983   1
  -1   3  -3 4659.97 198.795   1
   1   3   4 1569.32 86.2486   5
  -1   3   4 1556.02 84.5816   5
  -1  -3   4 1666.79 81.1471   2
   1   3  -4 1538.80 79.7533   2
  -1  -3   4 1475.37 78.6550   4
  -1   3   4 1662.92 79.5084   1
  -1   3  -4 1561.91 79.3808   1
   1  -3  -4 1620.07 79.9332   4
   1   3  -5 2700.64 123.462   2
  -1   3  -5 2522.02 120.131   1
  -1   3   5 2699.89 120.644   1
   1   3   5 2671.81 130.387   5
  -1   3   5 2651.60 128.213   5
   1  -3  -5 2574.45 120.964   4
   1   3   5 2436.01 123.638   4
   1   3  -6 2742.27 128.610   2
  -1   3  -6 2652.03 125.139   1
  -1   3   6 2719.68 124.761   1
   1  -3  -6 2827.58 136.079   5
  -1  -3  -6 2614.62 134.217   5
   1   3   6 2855.42 137.648   5
  -1   3   6 2822.98 135.477   5
   1   3   6 2535.35 129.045   4
   1  -3  -6 2796.63 127.040   4
   1   3  -7 21200.4 837.319   2
   1  -3  -7 19495.2 819.131   2
  -1   3  -7 20689.3 831.796   1
  -1   3   7 21030.9 831.332   1
   1  -3  -7 21413.4 845.213   5
  -1  -3  -7 20403.6 845.045   5
  -1   3   7 20887.4 844.499   5
   1   3   7 21162.2 846.610   5
   1   3   7 19224.5 836.765   4
   1  -3  -7 22250.9 834.833   4
   1   3   8 6.48654 18.1388   4
   1  -3  -8 35.6948 22.6579   5
  -1  -3  -8 55.9244 23.0856   5
   1   3  -8 39.1335 18.9112   2
   1   3   8 26.1004 23.8302   5
  -1   3   8 16.2921 21.5049   5
  -1   3   8 49.4891 14.6002   1
  -1   3  -8 24.5986 14.8116   1
   1  -3  -9 28246.0 1101.52   5
   1   3   9 26368.5 1101.05   5
   1   3  -9 27541.5 1090.36   2
  -1   3  -9 25405.0 1080.56   1
  -1   3   9 26256.7 1080.45   1
  -1   3   9 26971.6 1099.73   5
  -1   3   9 27749.8 1083.36   4
   1   3  -9 26786.9 1097.88   5
  -1   3  -9 25714.6 1096.95   5
   1   3 -10 5127.35 242.696   5
  -1   3 -10 4863.61 241.670   5
  -1  -3 -10 5164.83 233.111   3
  -1   3  10 5817.98 229.592   4
   1  -3 -10 5409.21 246.953   5
   1   3 -10 5067.75 234.122   2
  -1   3  10 5379.29 246.458   5
   1   3  10 5068.93 245.297   5
  -1   3 -10 4927.04 224.328   1
  -1   3  10 5292.88 225.279   1
  -1   3 -11 3336.64 150.256   1
   1   3 -11 3473.24 170.658   5
  -1   3 -11 3282.73 170.632   5
  -1   3  11 3483.36 153.786   4
  -1  -3 -11 3226.17 159.022   3
   1  -3 -11 3556.56 174.640   5
   1   3 -11 3495.22 162.110   2
  -1   3  11 3170.53 149.637   1
   1   3  11 3152.88 170.971   5
  -1   3  11 3265.03 170.577   5
  -1   3 -12 1521.32 77.9833   1
   1   3 -12 1470.01 96.2818   5
  -1   3 -12 1676.31 101.402   5
   1  -3 -12 1502.13 99.2755   3
  -1  -3 -12 1530.61 88.1243   3
   1  -3 -12 1590.90 102.218   5
   1   3 -12 1444.36 87.4392   2
   1   3  12 1389.38 97.0410   5
  -1   3  12 1509.12 99.1184   5
  -1   3  12 1601.93 79.1787   1
   1   3 -13 181.072 34.8386   5
  -1   3 -13 113.736 32.9770   5
   1  -3 -13 113.414 33.7063   3
  -1  -3 -13 123.906 34.3869   5
   1  -3 -13 134.105 37.1023   5
   1   3 -13 131.347 26.7234   2
  -1   3  13 117.239 33.8393   5
   1   3  13 98.4715 33.4888   5
  -1   3  14 314.911 48.0072   5
   1   3  14 259.822 46.6676   5
  -1  -3  14 333.728 41.7983   3
   1  -3 -14 422.728 51.3484   3
   1   3 -14 307.675 37.4208   2
  -1  -3 -14 323.295 48.9952   5
   1  -3 -14 360.823 51.2212   5
   1   3 -14 287.882 43.8379   5
  -1   3 -14 305.660 46.5135   5
  -1   3 -15 5403.66 242.158   1
  -1   3  15 5817.18 247.833   4
  -1  -3  15 5521.72 266.697   3
   1  -3 -15 5743.42 275.245   3
   1  -3 -15 5751.90 279.151   5
  -1  -3 -15 5611.79 277.660   5
   1   3 -15 5556.99 259.514   2
  -1   3 -15 5888.50 277.663   5
   1   3 -15 5775.97 274.271   5
  -1   3  15 5635.76 276.504   5
   1   3  15 5560.55 277.774   5
  -1  -3 -16 50.9144 35.0154   5
   1  -3 -16 53.9278 37.1196   5
   1   3  16 56.4638 38.0896   5
  -1   3  16 122.323 42.7619   5
  -1   3 -16 109.974 40.6082   5
   1   3 -16 81.7702 37.5807   5
  -1   3 -16 46.4559 21.0572   1
  -1   3  16 34.7169 20.4140   1
  -1   3  16 52.8828 21.8905   4
   1  -3 -16 39.4377 34.0290   3
  -1  -3  16 51.7827 29.3219   3
   1   3 -16 28.0348 25.8842   2
  -1   3 -17 13191.7 540.729   1
  -1   3  17 13373.0 541.948   1
  -1   3  17 13130.6 545.936   4
  -1  -3  17 11979.3 567.795   3
  -1  -3 -17 13713.8 565.804   3
   1  -3 -17 14288.3 583.561   3
  -1   3 -17 13388.9 585.341   5
   1   3 -17 13299.8 582.012   5
   1   3 -17 13160.4 562.074   2
   1  -3 -17 12519.5 580.856   5
  -1  -3 -17 11439.2 575.631   5
  -1   3  17 12740.3 581.388   5
   1   3  17 13323.9 587.122   5
  -1   3  18 946.656 55.6084   1
  -1   3 -18 824.185 52.0960   1
  -1   3  18 857.343 57.3271   4
   1  -3 -18 968.008 83.2684   3
  -1  -3  18 813.595 73.6459   3
  -1  -3 -18 902.235 73.5882   3
   1  -3 -18 850.457 83.4722   5
  -1   3  18 849.919 86.2564   5
   1   3  18 707.265 46.5964   1
  -1   3  19 1888.25 104.657   4
  -1  -3  19 1849.64 126.582   3
   1  -3  19 2075.24 128.625   3
  -1  -3 -19 2356.20 130.414   3
   1   3  19 2110.45 143.794   5
  -1   3  19 2100.14 139.839   5
   1   3 -19 2080.82 102.549   1
  -1   3  19 2033.47 101.976   1
  -1   3  20 227.251 31.9119   4
   1  -3  20 259.030 47.8152   3
  -1  -3  20 222.528 44.1181   3
  -1  -3 -20 249.921 47.8295   3
  -1   3  20 254.227 29.5587   1
  -1   3  20 262.378 56.7948   5
   1   3  20 319.106 58.9247   5
   1   3  20 265.474 28.5982   1
   1   3 -20 280.256 31.0021   1
  -1   3  21 339.550 36.5765   4
  -1  -3  21 354.966 54.1231   3
   1  -3  21 339.689 53.8499   3
  -1  -3 -21 291.305 54.6814   3
  -1   3 -21 311.348 30.9926   1
   1   3  21 337.535 30.2896   1
   1   3 -21 321.726 32.1962   1
   1   3  21 305.694 59.5455   5
  -1   3  21 278.618 61.3059   5
   1   3  21 285.933 27.0210   1
   1   3  22 90.7525 20.3365   1
   1   3 -22 65.0483 20.7782   1
  -1   3  22 70.8250 26.9871   4
   1  -3  22 137.717 40.8192   3
  -1  -3 -22 135.153 44.8919   3
  -1  -3  22 125.822 41.2639   3
  -1   3 -22 69.4977 21.0377   1
  -1   3  22 95.9227 22.1811   1
   1   3 -22 56.0614 19.4489   1
   1   3  22 140.065 20.5291   1
  -1   3  22 121.284 52.8285   5
   1   3  22 55.1426 44.1631   5
  -1  -3  23 1561.09 112.433   3
   1  -3  23 1507.71 108.532   3
  -1  -3 -23 1668.15 111.123   3
   1   3  23 1689.01 125.977   5
  -1   3  23 1479.85 118.267   5
   1   3 -23 1305.51 62.0552   1
   1   3  23 1114.58 58.0888   1
  -1   3  23 1318.02 76.6670   4
  -1   3 -23 1059.98 58.7047   1
  -1   3  23 1274.49 63.5347   1
   1   3 -23 1074.38 61.5847   1
   1   3  23 1069.74 58.2806   1
   1  -3  24 600.089 74.6429   3
  -1  -3  24 808.571 84.0406   3
  -1   3  24 730.785 91.3599   5
   1   3  24 770.445 94.1642   5
   1   3 -24 558.424 33.7970   1
  -1   3  24 549.018 34.6630   1
   1   3 -24 501.521 34.1674   1
  -1   3  24 667.056 52.9447   4
  -1   3  25 7164.25 337.556   5
   1   3  25 6997.13 339.285   5
   1  -3  25 6335.54 317.720   3
  -1  -3  25 6495.48 322.951   3
   1   3  26 42.2631 57.5253   5
  -1   3  26 75.6624 60.3349   5
   1  -3  26 14.5516 47.8684   3
  -1  -3  26-20.2747 49.1283   3
  -1   3  26 41.5384 28.2454   4
  -1   3  27 1804.35 106.034   4
  -1   3  27 2273.05 164.890   5
   1   3  27 1881.58 160.094   5
   1  -3  27 2055.49 149.158   3
  -1  -3  27 1928.74 147.703   3
  -1   3  28 36.9665 27.7395   4
  -1  -3  28 60.7755 53.3889   3
   1   3  28 59.3443 59.7039   5
  -1   3  28 75.8530 63.1353   5
  -1  -3  29 138.718 61.3129   3
  -1   3  29 150.710 66.2872   5
   1   3  29 102.260 68.5615   5
  -1  -3  30 411.624 72.2673   3
   1   3  30 304.469 81.9705   5
  -1   3  30 225.528 75.6163   5
  -1   3  31 863.096 110.380   5
  -1  -3  31 670.805 96.6152   3
   1   3  31 671.328 107.282   5
  -1  -4   0 36.1648 16.6371   2
  -1   4   0 10.9814 9.88391   2
  -1  -4   0 13.0233 17.4581   4
   1   4  -1 13955.0 548.803   2
  -1  -4  -1 13353.6 555.874   4
  -1  -4   1 13656.8 555.437   4
  -1   4  -1 12784.7 540.503   2
  -1   4   1 13002.4 536.568   2
  -1  -4   1 14032.7 548.487   2
  -1   4  -2 828.807 51.9155   1
  -1   4   2 794.021 50.9427   1
  -1  -4   2 785.001 49.0929   2
   1   4  -2 846.372 50.1147   2
  -1  -4   2 747.824 52.7095   4
  -1  -4  -2 784.819 55.0359   4
  -1  -4   3 3824.49 174.961   4
  -1  -4  -3 3917.66 179.310   4
  -1   4   3 3607.53 171.343   1
  -1   4  -3 3804.34 173.562   1
   1  -4  -3 3589.02 173.021   4
  -1  -4   3 3900.60 171.557   2
   1   4  -3 3761.70 170.386   2
  -1  -4  -3 4048.14 168.683   2
  -1   4   3 3719.83 178.956   5
   1   4   3 3753.88 180.180   5
   1   4  -4 515.506 38.5606   2
  -1   4   4 489.176 44.3214   5
   1   4   4 516.866 45.0736   5
   1   4   4 535.464 42.6335   4
   1  -4  -4 458.742 38.8255   4
  -1  -4   4 489.342 39.3979   4
  -1   4  -4 502.665 39.1897   1
  -1   4   4 529.406 39.1877   1
  -1   4   5 1496.97 77.4376   1
  -1   4  -5 1398.84 77.4275   1
  -1  -4   5 1354.69 77.6857   4
   1   4  -5 1420.17 77.4032   2
  -1   4   5 1507.13 85.2475   5
   1   4   5 1409.66 85.6909   5
   1  -4  -5 1494.56 79.6160   4
   1   4   5 1302.95 80.7319   4
   1   4  -6 2834.77 135.840   2
  -1   4   6 2875.09 143.448   5
   1   4   6 2846.27 144.666   5
  -1   4  -6 2761.87 134.678   1
  -1   4   6 2812.62 133.533   1
   1  -4  -6 2973.91 137.148   4
   1   4   6 2722.75 139.447   4
   1   4  -7 4390.99 202.581   2
   1   4   7 4490.88 213.460   5
  -1   4   7 4680.05 212.813   5
  -1   4   7 4508.63 199.212   1
  -1   4  -7 4365.08 199.885   1
   1  -4  -7 4515.71 202.372   4
   1   4   7 4352.46 205.795   4
   1   4  -8 2194.01 111.219   2
   1   4   8 2065.45 119.602   5
  -1   4   8 2194.03 119.693   5
  -1   4   8 2123.05 105.429   1
  -1   4  -8 2061.71 106.096   1
   1  -4  -8 2227.18 110.284   4
   1   4   8 2033.86 111.700   4
   1   4  -9 2095.27 112.173   2
  -1   4   9 2243.52 123.136   5
   1   4   9 2229.30 124.085   5
   1  -4  -9 2252.71 123.315   5
  -1   4  -9 2323.09 109.174   1
  -1   4   9 2049.27 105.775   1
   1   4   9 1980.67 112.394   4
   1   4  10-2.00827 20.5172   4
  -1   4  10 1.38497 15.1888   1
  -1   4 -10 17.8372 17.0226   1
   1   4 -10 14.0185 19.7891   2
   1   4  10-2.83594 26.0081   5
  -1   4  10 10.6969 23.9826   5
   1  -4 -10-8.38713 27.3874   5
   1   4  11 269.753 34.9036   4
  -1   4  11 301.910 30.2449   1
  -1   4 -11 353.345 33.0140   1
   1   4 -11 300.690 42.0185   5
  -1   4 -11 339.704 43.6047   5
   1   4 -11 337.030 37.8191   2
  -1   4  11 307.025 43.9378   5
   1   4  11 301.629 45.0913   5
   1  -4 -11 272.136 43.6336   5
  -1  -4 -11 262.910 41.8365   5
   1   4 -12 268.895 37.0853   2
  -1   4 -12 236.808 41.6631   5
   1   4 -12 345.338 44.7066   5
   1  -4 -12 437.109 51.5581   5
  -1  -4 -12 296.014 44.2687   5
   1   4  12 342.856 38.9386   4
   1   4  12 257.442 44.0994   5
  -1   4  12 283.353 44.9249   5
  -1   4  12 324.064 31.2135   1
   1   4  13 2363.40 131.687   4
   1  -4 -13 2770.76 150.775   5
  -1  -4 -13 2763.63 151.922   5
   1   4 -13 2560.33 135.195   2
  -1   4  13 2541.01 147.520   5
   1   4  13 2549.11 149.809   5
   1   4 -13 2544.09 145.461   5
  -1   4 -13 2539.26 146.729   5
   1   4  14 2399.64 131.984   4
   1  -4 -14 2746.88 154.915   3
  -1  -4 -14 2380.18 135.859   3
   1  -4 -14 2688.61 152.127   5
  -1  -4 -14 2376.26 148.471   5
   1   4 -14 2510.57 134.809   2
   1   4  14 2627.27 152.195   5
  -1   4  14 2591.35 149.216   5
   1   4 -14 2525.03 147.527   5
  -1   4 -14 2431.93 146.324   5
  -1   4 -15 932.383 80.8874   5
   1   4 -15 952.133 81.2537   5
  -1   4  15 925.388 62.3688   4
   1  -4 -15 1056.90 88.1783   3
   1   4  15 787.215 65.4659   4
  -1  -4 -15 895.982 71.8548   3
  -1  -4  15 875.735 73.4586   3
   1  -4 -15 921.944 83.2548   5
  -1  -4 -15 751.977 77.0089   5
   1   4 -15 1034.30 72.0715   2
  -1   4 -15 951.547 59.5025   1
  -1   4  15 932.334 81.6549   5
   1   4  15 930.639 82.2983   5
  -1   4 -16 1162.91 92.5638   5
   1   4 -16 1225.29 93.5499   5
  -1   4  16 1092.36 70.1923   4
  -1  -4 -16 1128.28 82.6460   3
   1  -4 -16 1130.08 95.9601   3
  -1  -4  16 953.614 81.0870   3
  -1   4  16 1081.72 91.6412   5
   1   4  16 997.081 91.4229   5
   1   4 -16 1061.16 77.9274   2
  -1   4  16 1151.51 67.9023   1
  -1   4 -16 1069.63 66.4670   1
  -1  -4 -16 933.118 88.9025   5
   1  -4 -16 1115.94 93.9516   5
  -1   4  17 885.044 64.3724   4
  -1  -4 -17 1143.30 83.0647   3
  -1  -4  17 850.378 77.3788   3
  -1   4  17 895.042 86.3702   5
  -1   4  17 1053.27 64.3074   1
  -1   4 -17 988.466 62.8884   1
  -1   4  18-12.7774 40.5731   5
   1   4  18 40.4299 45.2934   5
  -1   4  18 33.2119 24.8646   1
  -1   4 -18 51.5112 25.1659   1
   1   4  18 11.4315 20.4417   1
  -1  -4  18 18.3278 32.2253   3
  -1  -4 -18 16.5915 34.6489   3
   1   4  18 24.0387 28.9262   4
  -1   4  18-8.02509 24.5307   4
  -1   4  19 3209.95 161.036   4
   1   4  19 3196.07 169.939   4
  -1  -4 -19 3444.66 182.684   3
  -1  -4  19 3259.80 185.450   3
   1   4  19 3301.98 198.515   5
  -1   4  19 3447.88 196.907   5
  -1   4  19 3597.60 160.036   1
  -1   4 -19 3385.06 156.529   1
   1   4  19 3070.36 150.781   1
   1   4  20 242.687 43.5597   4
  -1   4  20 290.908 39.6388   4
   1   4  20 353.257 65.8078   5
  -1   4  20 294.605 57.9978   5
   1   4  20 243.496 31.0814   1
  -1   4 -20 329.816 37.5964   1
  -1   4  20 235.673 35.6613   1
  -1  -4  20 277.974 53.4158   3
  -1  -4 -20 307.626 53.4529   3
  -1   4  21 5115.62 239.461   4
   1  -4  21 5425.62 272.303   3
  -1  -4  21 5387.44 270.462   3
  -1  -4 -21 5392.01 264.223   3
   1   4  21 5443.50 283.278   5
  -1   4  21 5080.93 277.204   5
   1   4  21 5072.87 229.029   1
   1   4 -21 5007.84 229.984   1
  -1   4 -21 5213.02 232.873   1
  -1   4  21 5588.16 236.767   1
  -1   4  22 422.409 68.9162   5
   1   4  22 443.218 74.9380   5
   1   4 -22 305.060 39.5864   1
  -1   4  22 331.932 42.7975   4
   1  -4  22 244.457 57.7088   3
  -1  -4 -22 322.486 58.8385   3
  -1  -4  22 340.733 57.7836   3
  -1   4  22 313.212 39.1645   1
  -1   4 -22 340.649 38.5754   1
   1   4  22 300.610 34.5617   1
   1   4 -22 296.919 35.4383   1
   1   4  23 2397.06 122.228   1
  -1   4  23 2539.45 171.164   5
   1   4  23 2600.75 173.648   5
   1   4 -23 2332.21 124.051   1
  -1   4  23 2154.10 128.280   4
   1  -4  23 2571.40 165.001   3
  -1  -4  23 2478.44 160.582   3
  -1  -4 -23 2914.38 165.310   3
   1   4 -23 2561.45 122.143   1
  -1   4  23 2438.43 124.016   1
  -1   4 -23 2758.53 126.352   1
   1   4  23 2553.28 120.830   1
  -1   4  24 48.7847 51.0081   5
   1   4  24 119.427 58.0336   5
  -1   4  24 34.1848 28.5529   4
  -1  -4  24-14.5913 42.4905   3
   1  -4  24 9.84465 44.3050   3
   1   4 -24 29.7588 26.1704   1
   1   4  24 48.6734 24.6693   1
   1   4  24 9.74074 22.4327   1
   1   4 -24 17.9143 24.5644   1
  -1   4 -24 29.3236 26.6209   1
  -1   4  24 22.1548 24.9051   1
   1   4  25 445.642 38.3425   1
   1   4 -25 451.753 41.6018   1
  -1  -4  25 468.712 73.8401   3
   1  -4  25 583.116 79.3005   3
  -1   4  25 450.500 40.6437   1
  -1   4  25 510.621 50.7075   4
   1   4 -25 456.328 39.9688   1
   1   4  25 397.601 78.9281   5
  -1   4  25 606.167 86.0653   5
   1   4  26 261.159 27.0858   1
  -1  -4  26 223.127 64.5720   3
   1  -4  26 313.930 66.7470   3
   1   4 -26 216.720 28.2235   1
  -1   4 -26 259.093 27.4435   1
  -1   4  26 304.485 41.9748   4
   1   4  26 234.214 25.9471   1
  -1   4  26 345.816 75.6662   5
   1   4  26 204.991 69.8309   5
  -1   4  27 382.681 45.7518   4
   1  -4  27 509.165 78.7021   3
  -1  -4  27 547.188 80.8160   3
   1   4 -27 259.310 23.2600   1
  -1   4  27 482.286 82.6930   5
   1   4  27 541.406 89.2437   5
   1   4 -27 251.930 24.0347   1
  -1   4  27 245.529 24.8943   1
  -1  -4  28 622.066 90.4093   3
  -1   4  28 745.140 101.276   5
   1   4  28 769.325 104.436   5
  -1   4  28 613.920 58.0227   4
   1  -4  28 864.194 97.9528   3
   1  -4  29 729.772 99.9577   3
  -1   4  29 890.560 109.171   5
  -1  -4  29 940.389 106.633   3
   1   4  29 939.801 114.864   5
  -1   4  30-7.02413 67.6332   5
   1   4  30 102.275 71.2413   5
  -1  -4  30-6.40953 53.1664   3
  -1  -5   0 28.6362 23.5422   4
  -1  -5   0 57.0705 21.4093   2
  -1  -5  -1 8794.27 355.124   2
  -1  -5   1 8750.83 357.198   2
  -1  -5  -1 7865.71 364.817   4
  -1  -5   1 7868.29 365.174   4
   1  -5  -2 5365.76 240.514   4
  -1  -5   2 5612.31 234.463   2
   1   5  -2 5410.20 233.326   2
  -1  -5  -2 4782.09 239.015   4
  -1  -5   2 5127.80 240.275   4
   1   5  -3 186.568 26.7986   2
  -1  -5  -3 206.022 32.6915   4
   1  -5  -3 167.492 28.0846   4
  -1  -5   3 169.615 30.2268   4
  -1   5   3 185.061 28.5775   1
  -1   5  -3 210.575 29.6972   1
  -1   5   4 117.902 29.2136   5
   1   5   4 130.815 31.4999   5
   1   5  -4 93.1849 22.1310   2
  -1  -5  -4 98.0783 28.4251   4
   1  -5  -4 155.974 27.0297   4
  -1  -5   4 127.275 26.9950   4
  -1   5   4 181.063 25.5753   1
  -1   5  -4 162.935 26.7059   1
  -1   5   5 315.619 40.8316   5
   1   5   5 344.055 42.5902   5
  -1   5  -5 415.485 39.4363   1
  -1   5   5 395.766 37.4923   1
   1   5  -5 413.541 38.1292   2
   1   5   5 343.922 40.2193   4
   1  -5  -5 398.315 39.2760   4
  -1  -5   5 353.997 39.0211   4
  -1   5   6 4605.72 218.711   5
   1   5   6 4679.35 221.241   5
   1   5  -6 4578.95 207.938   2
   1  -5  -6 4688.05 211.648   4
   1   5   6 4509.93 214.330   4
  -1  -5   6 4215.91 208.287   4
  -1   5   6 4391.08 205.933   1
  -1   5  -6 4742.81 210.432   1
   1   5   7 6471.15 295.258   5
  -1   5   7 6367.07 292.164   5
   1   5  -7 6746.76 282.962   2
   1  -5  -7 6350.28 283.908   4
   1   5   7 6475.27 288.425   4
  -1  -5   7 6432.98 283.250   4
  -1   5  -7 6148.88 280.735   1
  -1   5   7 5957.17 277.572   1
   1   5  -8 536.321 47.8056   2
   1   5   8 487.224 49.9510   4
   1  -5  -8 544.472 48.6287   4
  -1   5  -8 522.065 46.8995   1
  -1   5   8 570.957 45.4084   1
  -1   5   8 587.237 56.5713   5
   1   5   8 573.013 58.6204   5
   1   5  -9 11756.7 491.357   2
   1  -5  -9 11483.8 491.484   4
   1   5   9 11053.8 493.121   4
  -1   5   9 11939.9 485.959   1
  -1   5  -9 11356.9 487.081   1
  -1   5   9 11682.0 502.469   5
   1   5   9 11032.4 502.699   5
   1   5 -10 3212.77 159.483   2
   1   5  10 3121.73 161.040   4
  -1   5 -10 3188.38 155.290   1
  -1   5  10 3093.82 151.439   1
   1   5  10 3225.04 173.132   5
  -1   5  10 3228.44 170.841   5
   1   5 -11 3618.58 153.026   2
   1   5  11 3539.56 154.278   4
  -1   5 -11 3820.73 148.682   1
  -1   5  11 3551.26 142.594   1
  -1   5  11 3974.50 170.678   5
   1   5  11 3559.61 168.764   5
  -1   5  12 427.853 56.3948   5
   1   5  12 446.640 58.2819   5
  -1  -5 -12 443.534 57.1264   5
   1   5 -12 466.132 48.6704   2
   1   5  12 389.064 46.4147   4
  -1   5  12 481.789 41.4539   1
  -1   5 -12 442.586 55.2171   5
   1   5  13 1478.09 91.2452   4
   1   5 -13 1357.55 89.5759   2
  -1  -5 -13 1299.55 101.345   5
   1  -5 -13 1477.75 104.871   5
   1   5 -13 1524.93 105.013   5
  -1   5 -13 1324.55 99.2618   5
  -1   5  13 1339.23 100.994   5
   1   5  13 1310.67 104.376   5
   1   5  14 2137.70 139.966   5
  -1   5  14 2384.63 140.560   5
   1   5 -14 2186.41 123.093   2
  -1  -5 -14 2098.80 127.376   3
   1   5  14 2050.59 121.926   4
  -1   5  15 6021.51 291.693   5
   1   5  15 5968.88 294.139   5
  -1  -5 -15 5773.06 279.100   3
  -1   5 -15 5722.51 261.695   1
  -1   5  16 498.693 47.4638   1
  -1   5  16 542.795 70.9388   5
   1   5  16 521.853 71.1290   5
  -1  -5 -16 473.568 60.9430   3
  -1   5  16 478.648 51.7422   4
  -1   5 -16 486.979 49.8035   1
  -1   5  17 13298.1 537.860   1
   1   5  17 12597.5 574.129   5
  -1   5  17 13040.9 572.828   5
  -1  -5  17 12392.3 562.480   3
  -1  -5 -17 12467.3 556.647   3
  -1   5  17 12621.5 541.432   4
  -1   5 -17 12439.6 536.544   1
  -1   5  18 756.060 58.7838   1
  -1   5 -18 650.008 57.3491   1
   1   5  18 876.142 89.9169   5
  -1   5  18 749.534 83.4866   5
  -1  -5  18 725.607 76.4154   3
  -1  -5 -18 592.672 71.3373   3
  -1   5  18 606.135 59.6849   4
   1   5  18 683.018 53.1347   1
  -1   5 -19 5764.21 247.992   1
  -1   5  19 5886.29 248.929   1
   1   5  19 5780.02 289.301   5
  -1   5  19 5139.20 281.234   5
  -1  -5  19 5522.49 277.916   3
  -1  -5 -19 5468.58 269.818   3
  -1   5  19 5112.73 249.016   4
   1   5  19 4885.99 238.796   1
  -1   5  20 756.400 60.4368   1
  -1   5 -20 788.272 60.6730   1
   1   5  20 754.680 89.1147   5
  -1   5  20 814.278 91.0046   5
  -1  -5 -20 762.697 79.7395   3
  -1  -5  20 720.061 80.4882   3
  -1   5  20 640.991 61.0098   4
   1   5 -20 750.900 59.3147   1
   1   5  20 668.350 53.6492   1
  -1   5  21 1828.62 98.7330   1
  -1   5 -21 1644.31 94.4861   1
  -1  -5 -21 1468.96 115.574   3
  -1  -5  21 1532.49 120.819   3
   1   5  21 1628.88 90.2553   1
   1   5 -21 1509.16 91.8866   1
  -1   5  21 1385.10 94.6462   4
  -1   5  21 1580.77 128.032   5
   1   5  21 1470.32 127.972   5
  -1   5  22 629.446 58.6499   4
  -1   5  22 689.420 57.5599   1
  -1   5 -22 620.027 55.1591   1
   1   5  22 580.215 84.5464   5
   1   5  22 545.058 50.3217   1
   1   5 -22 570.828 53.4218   1
  -1   5  22 710.325 91.1258   5
  -1  -5  22 520.206 73.8911   3
  -1  -5 -22 502.557 71.5762   3
  -1   5 -23 4527.54 199.981   1
  -1   5  23 4563.75 202.143   1
   1  -5 -23 3768.44 196.197   2
   1   5  23 4106.77 194.591   1
   1   5 -23 4228.31 197.613   1
  -1  -5  23 4035.06 235.861   3
   1  -5  23 4433.10 244.041   3
  -1   5  23 4004.47 203.357   4
  -1   5  23 4011.49 242.835   5
   1   5  23 4415.23 250.825   5
  -1   5  24 457.070 84.4986   5
   1   5  24 574.698 91.7504   5
  -1   5  24 584.151 59.0055   4
  -1   5 -24 517.672 53.3732   1
  -1   5  24 666.858 58.4319   1
   1   5  24 538.367 50.8184   1
   1   5 -24 463.055 51.3992   1
   1  -5  24 667.808 87.6407   3
   1  -5 -24 476.816 53.4356   2
  -1  -5  24 576.638 80.8232   3
   1   5 -24 633.072 58.9954   1
  -1   5  25 6309.88 339.026   5
   1   5 -25 5990.25 285.077   1
   1   5  25 6729.95 281.808   1
  -1  -5  25 6293.67 330.704   3
   1  -5  25 6758.41 341.677   3
   1   5 -25 6268.46 281.515   1
  -1   5  25 6914.38 287.678   1
  -1   5 -25 6391.71 284.223   1
   1   5  25 6330.72 342.964   5
   1  -5 -25 5713.15 286.743   2
   1   5  26 292.090 76.4944   5
  -1   5  26 198.081 69.7913   5
   1   5  26 160.120 36.2084   1
   1   5 -26 144.319 36.8549   1
   1  -5  26 214.420 71.5280   3
  -1  -5  26 171.247 61.8409   3
   1  -5 -26 205.624 42.3084   2
  -1   5 -26 207.645 39.6206   1
  -1   5  26 213.000 39.1533   1
   1   5  26 239.041 37.0646   1
   1   5 -26 170.660 37.4696   1
  -1   5 -27 2362.80 124.102   1
  -1   5  27 2539.15 126.529   1
  -1   5  27 2761.75 188.829   5
   1   5  27 2698.34 190.659   5
  -1  -5  27 2520.94 180.847   3
   1  -5  27 2700.11 186.789   3
   1   5  27 2478.31 122.354   1
   1   5 -27 2409.38 123.776   1
  -1   5  28 819.358 108.924   5
   1   5  28 710.196 104.098   5
   1  -5  28 686.900 99.7537   3
  -1  -5  28 685.071 96.7606   3
  -1   5  29 500.185 92.8266   5
   1   5  29 671.116 106.355   5
   1  -5  29 657.610 98.6326   3
  -1  -5  29 743.462 102.046   3
  -1   6   0-2.18634 21.4160   1
  -1   6   0-2.93663 14.1500   2
   1  -6   0-2.48007 23.5293   4
  -1  -6   0 47.4816 27.2869   4
   1  -6  -1 2325.55 127.718   4
  -1   6  -1 2352.07 108.843   2
  -1  -6   1 2234.97 126.724   4
  -1  -6  -1 2329.99 128.302   4
  -1   6   1 2382.13 124.470   1
  -1   6  -1 2248.35 123.409   1
  -1   6  -2 207.015 25.3974   2
  -1  -6  -2 215.285 29.0980   2
   1  -6  -2 174.915 34.2405   4
  -1  -6   2 202.346 37.1001   4
  -1  -6  -2 191.502 36.0777   4
  -1   6   2 169.478 32.3622   1
  -1   6  -2 160.453 33.5480   1
  -1   6  -3 8981.64 388.185   1
  -1   6   3 8718.67 385.313   1
  -1  -6  -3 8609.62 373.785   2
  -1   6  -3 8751.54 373.002   2
   1  -6  -3 8851.93 390.313   4
  -1  -6  -3 8972.88 393.465   4
  -1  -6   3 9443.48 392.329   4
   1   6   4 69.6650 35.9962   5
  -1   6   4 136.992 37.5825   5
  -1   6   4 101.110 28.1245   1
  -1   6  -4 79.1784 29.5386   1
  -1  -6  -4 103.536 28.0163   2
  -1   6  -4 92.0788 23.1776   2
  -1  -6  -4 64.8111 31.8988   4
  -1  -6   4 116.504 32.9023   4
   1  -6  -4 146.946 33.7316   4
  -1  -6  -5 5563.33 263.607   2
  -1   6  -5 6181.39 268.366   2
  -1   6   5 5794.65 274.830   1
  -1   6  -5 6681.80 282.397   1
  -1   6   5 6440.44 291.694   5
   1   6   5 6411.38 293.696   5
  -1  -6   5 6643.90 283.587   4
   1  -6  -5 6162.30 281.220   4
  -1  -6  -6 666.177 47.9611   2
  -1   6  -6 639.593 50.2438   2
  -1   6  -6 752.954 60.6779   1
  -1   6   6 739.992 56.7577   1
  -1   6   6 681.298 64.5990   5
   1   6   6 705.358 67.1353   5
   1  -6  -6 785.266 62.2766   4
  -1  -6   6 733.167 60.3969   4
  -1  -6   7 428.002 47.0927   4
   1  -6  -7 533.183 50.6912   4
  -1   6   7 427.112 53.7300   5
   1   6   7 427.832 55.1679   5
  -1   6  -7 408.427 41.5219   2
   1   6   7 434.712 50.4840   4
  -1  -6  -7 503.219 39.6025   2
  -1   6   7 514.191 46.1458   1
  -1   6  -7 548.258 49.7975   1
  -1   6   8 249.143 43.7994   5
   1   6   8 284.002 48.1385   5
   1  -6  -8 294.821 39.5170   4
   1   6   8 312.310 43.7034   4
  -1  -6  -8 281.317 31.6701   2
  -1  -6   8 318.087 40.0897   4
  -1   6   8 273.507 36.3006   1
  -1   6  -8 328.830 40.5620   1
   1   6   9 182.383 36.3040   4
   1  -6  -9 174.632 36.5584   4
  -1  -6   9 215.470 35.6869   4
  -1   6  -9 216.988 36.2633   1
  -1   6   9 187.161 31.6258   1
  -1   6   9 182.553 41.7460   5
   1   6   9 188.403 42.7943   5
   1   6  10 40.5694 30.6298   4
  -1   6 -10 6.96974 25.1500   1
  -1   6  10 8.23062 22.9596   1
   1   6  10 14.4012 32.4563   5
  -1   6  10 30.9058 33.3961   5
   1   6  11 114.624 34.9238   4
   1   6 -11 135.018 32.9506   2
  -1   6 -11 186.777 36.1242   1
  -1   6  11 168.564 31.1343   1
   1   6  11 186.657 46.3368   5
  -1   6  11 128.057 41.1297   5
   1   6 -12 92.6002 31.1770   2
  -1   6  12 90.5398 26.8375   1
   1   6  12 35.2012 35.1216   5
  -1   6  12 126.874 42.1973   5
   1   6  13 45.1464 40.6263   5
  -1   6  13-3.91680 37.3025   5
  -1   6 -14 591.071 51.6524   1
   1   6  14 471.604 66.1136   5
  -1   6  14 436.778 60.4093   5
  -1   6  15 1792.96 119.615   5
   1   6  15 1803.36 121.996   5
  -1  -6 -15 1588.41 105.771   3
  -1   6  15 1702.56 90.6206   1
  -1   6 -15 1553.36 92.3993   1
  -1  -6 -16 201.025 48.4768   3
  -1   6  16 262.497 57.9318   5
   1   6  16 196.225 56.9932   5
   1  -6 -16 166.532 21.8557   2
  -1   6  16 270.642 39.5209   1
  -1   6 -16 255.488 42.9440   1
  -1  -6 -17 4101.45 212.196   3
  -1   6  17 4619.17 193.682   1
   1   6  17 4589.17 232.274   5
  -1   6  17 4117.68 222.810   5
  -1   6 -17 4359.06 194.572   1
   1   6  17 3964.82 185.470   1
  -1  -6 -18 82.8591 41.9324   3
   1  -6 -18-3.34643 19.8504   2
  -1   6  18 4.78330 44.1742   5
   1   6  18-15.0965 47.7715   5
  -1   6  18-11.4782 32.9383   1
  -1   6 -18 91.0091 38.6437   1
   1   6  18 36.3021 29.1027   1
  -1  -6 -19 1850.13 131.869   3
  -1  -6  19 2200.88 143.266   3
   1  -6 -19 1732.25 97.2518   2
   1   6  19 2016.22 110.454   1
   1   6  19 1876.67 145.764   5
  -1   6  19 2212.70 150.985   5
  -1   6 -19 2298.04 120.334   1
  -1   6  19 2296.64 119.078   1
   1  -6 -20 2.84027 22.1940   2
  -1  -6  20 4.79942 41.9260   3
  -1  -6 -20-12.6112 41.1674   3
   1   6  20 16.5330 45.5213   5
  -1   6  20 5.24863 46.6425   5
  -1   6  20 28.6182 33.6103   1
  -1   6 -20-22.0369 33.9724   1
   1   6 -20 14.6206 34.9360   1
   1   6  20-16.5748 29.1951   1
  -1  -6  21 717.416 82.3248   3
  -1  -6 -21 461.241 69.2109   3
   1  -6 -21 448.981 43.0049   2
  -1   6  21 651.941 60.7969   1
  -1   6 -21 675.490 61.3036   1
   1   6  21 587.538 54.6843   1
   1   6 -21 547.313 57.7236   1
  -1   6  21 594.134 86.5424   5
   1   6  21 553.804 83.8819   5
   1  -6 -22 35.5943 24.9888   2
  -1  -6  22 21.3058 46.4437   3
  -1   6  22 5.80261 51.0857   5
   1   6  22 73.2981 55.8130   5
  -1   6 -22 49.0875 36.5621   1
   1   6  22 43.1846 33.3576   1
  -1   6  22 72.9816 39.5379   1
   1   6 -22 19.3826 35.9081   1
  -1  -6  23 1797.22 140.284   3
   1  -6 -23 1380.54 90.4100   2
   1   6 -23 1693.45 104.293   1
   1   6  23 1600.88 99.0182   1
   1   6  23 1890.42 150.310   5
  -1   6  23 1634.66 140.472   5
  -1   6  23 1958.13 109.233   1
  -1   6 -23 1758.67 106.065   1
   1   6  24 19.5705 33.6507   1
   1   6 -24 31.1226 38.6183   1
  -1   6 -24-17.2128 38.4881   1
  -1   6  24-5.01684 37.7756   1
  -1  -6  24-11.5432 58.4734   3
   1  -6  24 29.5332 54.4278   3
   1   6  24 26.2053 61.7799   5
  -1   6  24-31.2000 59.6105   5
   1  -6 -24 23.7553 27.7741   2
   1  -6  25 2835.70 191.382   3
  -1  -6  25 2735.64 186.337   3
   1   6 -25 2371.80 139.868   1
   1   6  25 2383.08 188.494   5
  -1   6  25 2465.98 185.162   5
  -1   6 -25 2738.63 143.615   1
  -1   6  25 2923.05 147.499   1
   1   6  25 2613.05 140.200   1
   1   6  26 114.952 39.4781   1
   1   6 -26 84.8813 40.3404   1
  -1  -6  26 98.9311 61.8930   3
   1  -6  26 157.495 69.3799   3
  -1   6  26 72.6915 66.2978   5
   1   6  26 151.902 72.4427   5
  -1   6 -26 166.772 44.2300   1
  -1   6  26 135.362 43.1107   1
  -1   6  27 774.265 108.317   5
   1  -6  27 1007.40 116.417   3
  -1   6 -27 873.751 70.5113   1
  -1   6  27 960.671 73.3843   1
   1   6 -27 847.720 68.9273   1
   1   6  27 756.596 65.5101   1
  -1  -6  27 820.633 105.889   3
   1   6  27 985.737 119.818   5
   1  -7   0 87.7302 39.7024   4
  -1  -7   0 189.533 44.5794   4
  -1   7   0 104.068 38.3445   1
  -1  -7  -1 10285.5 458.190   4
  -1  -7   1 9131.33 454.144   4
   1  -7  -1 10087.2 458.346   4
  -1   7  -1 11303.5 436.589   2
  -1   7   1 10338.7 453.680   1
  -1   7  -1 10173.5 454.084   1
   1  -7   1 10521.4 460.053   4
  -1  -7  -2 3770.10 195.457   4
   1  -7  -2 3879.44 196.902   4
  -1  -7   2 3487.10 192.153   4
   1  -7   2 3975.28 198.313   4
  -1   7  -2 3878.66 174.059   2
  -1   7  -2 3702.99 191.035   1
  -1   7   2 3833.89 190.375   1
  -1   7  -3 4156.19 189.518   2
  -1  -7  -3 3830.73 188.570   2
   1   7   3 4357.17 227.514   5
  -1   7   3 4385.69 224.732   5
  -1  -7  -3 4197.38 211.800   4
   1  -7  -3 4387.50 211.911   4
  -1  -7   3 4412.59 211.375   4
  -1   7  -3 4192.28 206.605   1
  -1   7   3 4045.62 203.225   1
  -1   7   4 19.1193 39.0620   5
   1   7   4 91.3573 46.0911   5
  -1   7  -4 54.9712 33.1408   1
  -1   7   4 40.6051 30.9885   1
  -1  -7  -4 25.5955 26.1644   2
   1   7  -4 17.7398 28.4936   2
  -1   7  -4 45.3678 24.5326   2
  -1  -7   4 114.656 37.0708   4
  -1  -7  -4 31.9563 33.7801   4
   1  -7  -4 50.7470 33.2147   4
  -1   7   5 3370.31 185.546   5
   1   7   5 3450.92 188.578   5
  -1  -7  -5 3012.08 151.426   2
  -1   7  -5 3192.63 156.650   2
  -1   7  -5 3580.17 174.087   1
  -1   7   5 3233.56 167.403   1
   1   7  -5 3362.05 164.726   2
   1  -7  -5 3320.07 173.550   4
  -1  -7   5 3311.44 173.802   4
   1   7   6 3941.02 212.561   5
  -1   7   6 4078.43 212.919   5
  -1  -7  -6 3695.51 178.472   2
  -1   7  -6 3880.99 185.585   2
  -1   7   6 3793.18 193.589   1
  -1   7  -6 4152.26 200.465   1
   1   7  -6 4131.92 193.289   2
   1  -7  -6 3918.38 200.466   4
  -1  -7   6 4199.30 202.847   4
   1   7   7 5774.79 295.142   5
  -1   7   7 6283.38 298.262   5
  -1   7  -7 6125.86 270.758   2
  -1  -7  -7 5419.33 260.145   2
  -1   7   7 6006.82 277.497   1
  -1   7  -7 6228.23 283.461   1
   1   7  -7 6358.08 277.207   2
   1  -7  -7 6091.76 284.272   4
  -1  -7   7 6507.56 286.595   4
   1   7   8 467.312 66.3960   5
  -1   7   8 482.377 66.0096   5
  -1   7  -8 617.102 54.3042   2
  -1  -7  -8 469.509 45.1468   2
  -1   7  -8 743.426 66.5936   1
  -1   7   8 548.328 55.4210   1
   1   7  -8 585.862 57.1992   2
  -1  -7   8 723.161 66.1274   4
   1  -7  -8 653.129 64.3155   4
   1   7  -9 5608.95 249.019   2
  -1   7  -9 5205.03 242.249   2
  -1  -7  -9 4472.59 227.736   2
  -1   7   9 5486.10 246.987   1
  -1   7  -9 5635.27 253.577   1
   1   7   9 5159.46 267.142   5
  -1   7   9 5109.63 264.055   5
   1  -7  -9 5722.05 257.372   4
  -1  -7   9 5670.24 255.381   4
  -1   7  10 1280.38 105.356   5
   1   7  10 1143.31 102.078   5
   1   7 -10 1362.80 89.2645   2
  -1   7 -10 1344.79 86.1463   2
  -1  -7  10 1462.47 95.4321   4
  -1   7  10 1216.44 84.7717   1
  -1   7 -10 1486.24 94.5455   1
  -1  -7 -10 1063.17 71.2866   2
  -1   7  11 2594.57 160.715   5
   1   7  11 2576.08 163.186   5
  -1  -7  11 2889.37 151.603   4
  -1  -7 -11 2302.54 126.651   2
  -1   7  11 2566.49 140.917   1
  -1   7 -11 3222.15 153.821   1
  -1   7 -11 2779.41 143.174   2
  -1   7 -12 32.7785 30.2492   2
  -1  -7 -12 14.1068 25.3991   2
   1   7  12 79.1689 44.5262   5
  -1   7  12 37.9018 40.5727   5
  -1  -7  12-2.97751 35.0304   4
   1   7  13 1176.49 103.860   5
  -1   7  13 1012.73 95.7472   5
  -1   7 -14 2424.78 136.783   1
  -1   7  14 2214.50 152.565   5
   1   7  14 2373.73 159.802   5
   1   7  15 1592.19 127.285   5
  -1   7  15 1478.40 121.426   5
  -1   7 -15 1599.34 105.342   1
  -1   7  15 1562.73 98.8382   1
   1   7  16 1011.35 101.307   5
  -1   7  16 1002.20 100.634   5
  -1   7 -16 1187.28 85.5133   1
   1   7  16 955.110 74.0054   1
  -1   7  16 1093.12 78.1536   1
   1   7  17 2056.00 151.527   5
  -1   7  17 2167.22 152.284   5
   1   7  17 2138.42 118.478   1
  -1   7  17 2100.03 120.880   1
  -1   7 -17 1972.58 122.370   1
  -1  -7 -17 1786.63 135.239   3
   1   7 -18 881.734 77.1010   1
   1   7  18 739.865 66.3003   1
  -1   7 -18 829.580 74.6976   1
  -1  -7 -18 717.603 83.5036   3
  -1   7  18 838.918 69.9172   1
  -1   7  18 811.364 94.0794   5
   1   7  18 829.004 99.4423   5
   1   7 -19 1068.85 79.6090   1
  -1   7 -19 1203.97 81.3743   1
   1   7  19 983.532 69.7579   1
  -1  -7 -19 1027.37 89.7934   3
  -1   7  19 1196.38 76.9771   1
  -1   7  19 1040.32 102.863   5
   1   7  19 995.380 103.693   5
  -1  -7  20 471.247 77.1924   3
   1  -7 -20 355.162 31.2162   2
  -1   7  20 516.143 82.8328   5
   1   7  20 651.136 91.2805   5
  -1   7  20 571.076 59.6693   1
  -1   7 -20 643.471 65.1263   1
   1   7  20 496.453 56.0224   1
   1   7 -20 724.683 69.4955   1
   1   7  21 539.778 57.1919   1
  -1   7 -21 514.382 62.7032   1
   1   7 -21 496.641 62.0707   1
   1   7  21 435.451 81.2173   5
  -1   7  21 463.226 79.0733   5
  -1  -7  21 511.402 80.6042   3
  -1   7  21 588.869 59.3390   1
   1  -7 -21 258.678 31.1845   2
  -1  -7  22 876.954 101.281   3
   1   7  22 756.354 67.5412   1
   1   7 -22 824.338 76.1496   1
  -1   7 -22 699.582 72.1883   1
  -1   7  22 803.081 73.1853   1
  -1   7  22 599.754 90.3718   5
   1   7  22 742.313 100.087   5
  -1  -7  23 1048.08 113.070   3
  -1   7  23 704.728 102.158   5
   1   7  23 734.627 105.961   5
   1   7 -23 1049.02 85.0725   1
   1   7  23 1016.45 78.5931   1
  -1   7 -23 895.844 80.2428   1
  -1   7  23 909.831 79.3477   1
   1   7  24 480.765 95.5752   5
  -1   7  24 596.742 94.5906   5
  -1  -7  24 687.383 95.6701   3
  -1   7 -24 617.507 71.0060   1
  -1   7  24 696.289 71.3412   1
   1   7 -24 628.236 70.4188   1
   1   7  24 607.417 63.7987   1
   1   7 -25 1225.95 91.5035   1
   1   7  25 1108.52 85.0340   1
   1   7  25 926.760 124.972   5
  -1   7  25 970.567 120.434   5
  -1   7  25 1195.22 90.1377   1
  -1   7 -25 1096.67 89.9060   1
  -1  -7  25 1274.93 127.887   3
   1  -7  25 1506.65 137.003   3
   1  -8   0 69.1448 41.2979   4
  -1  -8   0 95.3837 43.5231   4
  -1   8   0 104.857 42.1102   1
  -1  -8   1 4109.83 213.732   4
  -1  -8  -1 3882.53 209.883   4
   1  -8  -1 4082.90 213.337   4
   1  -8   1 4184.17 215.314   4
  -1   8   1 3914.43 206.306   1
  -1   8  -1 4115.63 209.581   1
  -1   8   2 334.530 49.7943   1
  -1   8  -2 149.257 45.3029   1
  -1   8  -2 260.852 36.0334   2
   1  -8  -2 255.052 51.2141   4
  -1  -8  -2 243.193 49.3824   4
  -1  -8   2 300.601 51.0540   4
   1  -8   2 259.803 51.8311   4
  -1   8   3 239.420 45.7319   1
  -1   8  -3 359.326 54.6859   1
   1   8   3 309.919 66.8517   5
  -1   8   3 330.599 66.0279   5
  -1   8  -3 281.790 37.4199   2
   1  -8   3 252.510 51.4421   4
   1  -8  -3 369.848 54.0772   4
  -1  -8   3 295.336 50.7199   4
  -1  -8  -3 337.889 54.7948   4
  -1  -8   4 613.699 66.8146   4
   1  -8  -4 656.268 68.0215   4
  -1  -8  -4 663.583 71.0367   4
  -1   8  -4 644.162 67.3172   1
  -1   8   4 648.944 63.7344   1
  -1   8   4 605.635 77.7673   5
   1   8   4 659.398 82.8950   5
   1  -8   4 597.654 68.5165   4
  -1   8  -4 596.007 51.6953   2
  -1   8   5 79.5181 48.2586   5
   1   8   5 63.2625 49.6346   5
  -1   8  -5 89.5115 38.9125   1
  -1   8   5 75.1042 35.2902   1
  -1  -8   5 56.0471 37.0081   4
   1  -8  -5 98.9448 41.5127   4
   1   8  -5 59.2634 32.7078   2
  -1   8  -5 105.282 30.6283   2
  -1   8   6 586.989 75.9338   5
   1   8   6 663.454 80.4271   5
  -1  -8  -6 618.305 48.8641   2
  -1   8  -6 702.819 57.3916   2
  -1   8   6 661.076 65.0770   1
  -1   8  -6 672.629 70.1734   1
   1  -8  -6 637.225 67.2046   4
  -1  -8   6 669.755 67.9778   4
   1   8  -6 685.173 61.9387   2
   1   8   7 1015.40 100.007   5
  -1   8   7 942.089 96.2581   5
  -1   8  -7 1033.55 74.6642   2
  -1  -8  -7 995.140 64.7136   2
  -1   8   7 1070.69 82.6555   1
  -1   8  -7 1051.58 88.1430   1
   1  -8  -7 1101.22 88.6517   4
  -1  -8   7 1269.45 92.2836   4
   1   8  -7 1148.27 82.3558   2
   1   8   8 1536.66 122.983   5
  -1   8   8 1428.68 120.652   5
  -1   8  -8 1746.65 100.328   2
  -1  -8  -8 1335.80 83.0452   2
  -1   8   8 1654.29 106.521   1
  -1   8  -8 1857.48 115.880   1
   1  -8  -8 1666.78 113.154   4
  -1  -8   8 1769.32 114.882   4
   1   8  -8 1633.93 104.135   2
   1   8   9 955.314 95.4721   5
  -1   8   9 939.521 93.3759   5
  -1  -8  -9 722.475 55.8225   2
  -1   8  -9 866.177 70.2416   2
   1  -8  -9 999.395 84.9270   4
  -1  -8   9 1083.89 85.7129   4
  -1   8   9 961.527 77.2940   1
  -1   8  -9 1187.05 89.4548   1
  -1   8  10 1105.80 106.917   5
   1   8  10 1317.54 113.269   5
  -1   8 -10 1382.15 88.9819   2
  -1  -8 -10 990.353 69.0783   2
  -1  -8  10 1339.45 98.4676   4
  -1   8  10 1397.29 91.6889   1
  -1   8 -10 1655.69 105.014   1
  -1  -8  11 130.121 44.7012   4
   1   8  11 157.812 57.2798   5
  -1   8  11 71.0012 46.5055   5
  -1  -8 -11 46.2523 25.9367   2
  -1   8  11 160.951 41.4519   1
  -1  -8 -12 856.052 60.8930   2
  -1   8  12 904.442 97.8086   5
  -1  -8  13 1156.05 86.5296   4
  -1   8  13 1004.29 97.2681   5
   1   8  13 825.964 95.5887   5
  -1  -8 -14 444.556 45.8832   2
  -1   8  14 662.858 85.2464   5
  -1   8 -14 924.942 79.0742   1
  -1   8  14 768.616 67.3269   1
   1   8  14 741.117 67.6719   1
   1   8  14 601.339 84.7713   5
  -1   8  15 213.641 44.5010   1
  -1   8 -15 194.277 51.7448   1
   1   8  15 188.073 43.9312   1
  -1  -8 -15 74.2978 29.7756   2
   1   8  15 203.559 62.4637   5
  -1   8  15 199.841 59.9990   5
  -1   8 -16 603.953 66.4152   1
   1   8  16 433.123 57.3124   1
   1   8 -16 590.124 69.7120   1
  -1   8  16 576.881 60.5744   1
  -1  -8 -16 337.017 41.4209   2
  -1   8  16 463.345 77.0853   5
   1   8  16 512.081 83.5576   5
  -1   8 -17-10.1491 41.1848   1
  -1   8  17 56.7746 38.9068   1
   1   8 -17-24.9634 46.4160   1
   1   8  17-22.9736 36.2002   1
  -1  -8  17 3.68100 38.6339   4
  -1   8  17-55.6173 53.5543   5
   1   8  17-34.6947 58.8169   5
   1   8  18 258.287 49.3631   1
  -1   8 -18 350.212 59.6725   1
   1   8 -18 329.588 61.2097   1
  -1   8  18 258.910 49.3430   1
  -1   8  18 120.586 63.9866   5
   1   8  18 167.998 65.5098   5
  -1  -8  18 275.489 55.5381   4
   1   8 -19 770.987 79.9593   1
   1   8  19 607.074 66.3511   1
  -1   8 -19 843.585 79.4051   1
  -1   8  19 622.592 68.5001   1
  -1   8  19 508.887 89.3639   5
   1   8  19 520.200 89.2085   5
  -1  -8  19 716.776 76.6302   4
  -1   8  20 42.4409 55.5201   5
   1   8 -20-3.58432 51.7440   1
   1   8  20 77.4539 42.2956   1
  -1   8  20 12.7261 42.2069   1
  -1   8 -20-41.7938 50.6923   1
   1   8  20 38.0882 59.7590   5
  -1  -8  21 2319.07 170.156   3
   1   8  21 1678.22 158.629   5
  -1   8  21 1910.15 160.935   5
  -1   8  21 2078.63 130.910   1
  -1   8 -21 2220.38 138.071   1
   1   8 -21 2097.10 137.038   1
   1   8  21 2158.40 129.912   1
   1   8  22-20.4760 62.7779   5
  -1   8  22-6.54108 61.7959   5
  -1   8  22 6.57485 41.9517   1
  -1   8 -22 24.9052 51.5452   1
   1   8 -22-25.2447 48.6890   1
   1   8  22-42.8818 42.4045   1
  -1  -8  22 77.2600 61.8339   3
  -1  -9   0 28.8117 41.5842   4
   1  -9   0 25.7693 46.3385   4
  -1   9   0 94.7387 46.7014   1
   1  -9   1 1864.37 130.312   4
  -1  -9   1 1623.55 122.486   4
  -1  -9  -1 1747.46 126.892   4
   1  -9  -1 1940.09 131.073   4
  -1   9   1 1720.49 122.323   1
  -1   9  -1 1835.84 125.457   1
  -1   9   2 2414.81 149.501   1
  -1   9  -2 2532.40 154.101   1
  -1  -9   2 2406.07 154.959   4
   1  -9  -2 2517.14 157.698   4
   1  -9   2 2536.69 159.916   4
  -1  -9  -2 2341.22 155.759   4
  -1   9   2 2508.98 182.705   5
   1   9   2 2415.34 185.765   5
  -1   9   3 1995.23 131.412   1
  -1   9  -3 2215.20 138.676   1
  -1   9   3 2056.21 163.823   5
   1   9   3 1919.36 163.804   5
  -1  -9   3 2013.57 136.439   4
   1  -9  -3 1903.73 136.341   4
  -1  -9  -3 1939.74 137.731   4
   1  -9   3 2098.28 140.468   4
  -1   9  -4 124.778 38.1333   2
  -1   9   4 166.326 49.8523   1
  -1   9  -4 184.547 53.9001   1
   1   9   4 230.408 72.6334   5
  -1   9   4 121.598 66.7214   5
  -1  -9   4 165.066 53.5814   4
   1  -9   4 139.640 52.6641   4
  -1  -9  -4 190.405 55.1554   4
   1  -9  -4 113.398 52.1283   4
  -1   9  -5 1989.08 114.976   2
  -1   9   5 1854.91 125.249   1
  -1   9  -5 2137.99 136.307   1
  -1   9   5 1923.53 152.997   5
   1   9   5 1789.72 151.909   5
  -1  -9   5 1887.26 131.516   4
   1  -9  -5 1897.89 131.319   4
   1  -9   5 1840.72 134.186   4
  -1  -9   6 871.640 86.1589   4
   1  -9  -6 883.638 86.0112   4
  -1   9  -6 823.199 72.5597   2
  -1   9   6 788.101 78.9640   1
  -1   9  -6 1016.60 93.0186   1
   1  -9   6 769.398 85.8680   4
   1   9   6 848.516 104.860   5
  -1   9   6 1002.03 106.968   5
   1  -9  -7 1979.61 135.964   4
  -1  -9   7 2053.83 135.631   4
  -1   9  -7 2098.45 119.163   2
  -1   9   7 1878.90 126.289   1
  -1   9  -7 2045.77 136.864   1
   1  -9   7 2014.25 137.755   4
   1   9   7 1757.99 151.143   5
  -1   9   7 1855.44 149.243   5
  -1   9   8 58.6629 43.9012   1
  -1   9  -8 44.1835 52.3791   1
  -1   9  -8 2.82822 37.2131   2
  -1   9   8 65.9492 56.0368   5
   1   9   8 34.4354 58.1911   5
   1  -9  -8 91.9784 49.6146   4
   1  -9   8-13.2537 47.5807   4
  -1  -9   8 94.3711 47.6772   4
  -1   9  -9 1709.61 108.024   2
  -1   9   9 1730.69 115.377   1
  -1   9  -9 2047.14 130.797   1
   1  -9  -9 1608.21 121.175   4
  -1  -9   9 1596.36 119.744   4
  -1   9   9 1468.40 132.885   5
   1   9   9 1271.15 132.824   5
  -1   9  10 2138.89 140.171   1
  -1   9 -10 2884.01 160.446   1
  -1  -9  10 2588.65 155.174   4
  -1   9  10 1878.52 157.518   5
   1   9  10 2347.38 170.635   5
   1   9  11 1511.50 142.636   5
  -1   9  11 1610.08 139.998   5
   1   9  12 592.777 96.6989   5
  -1   9  12 730.268 95.4145   5
  -1  -9  12 726.389 81.5159   4
  -1   9 -13 2648.62 160.310   1
   1   9 -13 2858.09 165.811   1
  -1  -9  13 2689.09 161.913   4
   1   9  13 2242.13 173.199   5
   1   9  14 375.934 80.4562   5
  -1   9  14 483.429 86.2735   5
  -1   9  14 371.625 60.0660   1
   1   9  14 516.371 66.3104   1
  -1   9 -14 468.841 73.4156   1
   1   9 -14 541.992 80.3355   1
   1   9  15 1629.22 138.743   5
  -1   9  15 1377.80 127.238   5
  -1   9  15 1752.98 106.160   1
   1   9  15 1784.28 107.486   1
   1   9 -15 2076.53 126.127   1
  -1   9 -15 2168.81 124.035   1
   1   9 -16 21.1120 60.9634   1
  -1   9  16 98.3561 49.0156   1
  -1   9 -16 95.9156 55.8972   1
   1   9  16 57.4580 44.9995   1
  -1   9  16 54.7678 61.0341   5
   1   9  16 107.873 67.9895   5
  -1  -9  17 1630.94 118.468   4
  -1   9  17 842.561 117.419   5
   1   9  17 1098.72 125.249   5
   1   9 -17 1604.73 122.053   1
  -1   9  17 1305.11 103.372   1
  -1   9 -17 1630.08 117.731   1
   1   9  17 1396.62 105.092   1
   1   9 -18 1232.08 107.142   1
   1   9  18 1040.10 91.8120   1
  -1   9 -18 1190.33 106.139   1
  -1  -9  18 1172.08 103.931   4
  -1   9  18 811.339 114.106   5
   1   9  18 1033.39 122.095   5
  -1   9  18 1105.95 94.7424   1
  -1   9 -19 1685.02 125.488   1
   1   9  19 1591.10 113.619   1
   1   9 -19 1638.84 126.319   1
  -1  -9  19 1655.38 122.882   4
  -1   9  19 1330.27 140.128   5
   1   9  19 1177.29 136.855   5
  -1   9  19 1500.98 113.448   1
  -1  10   0 26.7487 48.9665   1
  -1 -10   0-24.5949 46.1289   4
   1 -10   0-30.2893 49.8270   4
   1  10   1-7.91293 77.6646   5
  -1  10   1 66.6040 75.6971   5
  -1  10   1 43.9973 50.0097   1
  -1  10  -1 54.1027 51.7096   1
  -1 -10   1 91.1823 51.5769   4
   1 -10   1 172.829 59.2050   4
   1 -10  -1 10.0015 47.8832   4
  -1 -10  -1 69.8663 49.9147   4
   1  10   2 272.709 91.0100   5
  -1  10   2 388.071 91.0551   5
  -1  10   2 377.048 65.1686   1
  -1  10  -2 532.985 75.0140   1
  -1 -10   2 242.004 60.6842   4
   1 -10  -2 383.355 68.4011   4
   1 -10   2 487.703 74.6362   4
  -1 -10  -2 261.017 64.7015   4
   1  10   3 211.412 86.8643   5
  -1  10   3 270.632 85.9738   5
  -1  10  -3 325.853 69.4272   1
  -1  10   3 380.930 66.2387   1
  -1 -10  -3 265.687 66.4302   4
   1 -10   3 382.247 71.4254   4
   1 -10  -3 370.990 68.3125   4
  -1 -10   3 316.701 67.4062   4
  -1  10   4 672.117 107.502   5
   1  10   4 433.670 98.9600   5
  -1  10  -4 553.442 80.4430   1
  -1  10   4 557.874 75.3236   1
  -1 -10   4 649.965 82.7089   4
   1 -10   4 756.755 87.7888   4
   1 -10  -4 573.651 79.0290   4
  -1  10   5 467.744 95.5150   5
   1  10   5 507.522 101.049   5
  -1  10   5 571.859 74.0161   1
  -1  10  -5 594.422 84.5493   1
   1 -10   5 646.405 83.8997   4
   1 -10  -5 571.483 77.4738   4
  -1 -10   5 470.368 74.5882   4
   1  10   6 795.292 114.335   5
  -1  10   6 645.372 106.349   5
  -1  10  -6 904.085 78.2688   2
  -1  10  -6 859.053 95.2531   1
  -1  10   6 915.532 88.2048   1
   1  10   6 730.253 82.9717   1
  -1 -10   6 906.529 94.5205   4
   1 -10  -6 764.532 89.5351   4
   1 -10   6 832.219 93.1965   4
   1  10   7-7.04660 69.9024   5
  -1  10   7 40.2690 64.9440   5
  -1  10  -7 16.2863 41.2251   2
  -1  10   7 114.104 53.2903   1
  -1  10  -7 56.2594 56.4526   1
   1  10   7 60.3796 50.0348   1
  -1 -10   7 28.6658 50.1680   4
   1 -10   7 36.0012 52.5466   4
   1 -10  -7 53.8725 54.0866   4
  -1  10   8 1151.24 102.018   1
  -1  10  -8 1453.09 118.754   1
   1  10  -8 1268.78 113.099   1
   1  10   8 1237.78 104.115   1
  -1  10   8 1141.65 125.996   5
   1  10   8 1106.33 131.174   5
  -1 -10   8 1382.72 114.772   4
   1 -10  -8 1177.39 110.716   4
   1 -10   8 1319.29 116.106   4
   1  10   9 135.616 53.2714   1
  -1  10   9 159.025 55.4961   1
   1  10  -9 229.651 69.0917   1
  -1  10  -9 254.380 69.9999   1
   1  10   9 166.822 75.9394   5
  -1  10   9 92.9363 69.9820   5
  -1 -10   9 205.849 60.6706   4
   1 -10   9 246.912 65.3985   4
  -1  10  10 2007.24 130.176   1
   1  10  10 1733.01 126.430   1
   1 -10  10 1814.88 139.903   4
  -1 -10  10 1925.14 140.329   4
  -1  10  10 1708.00 155.974   5
   1  10  10 1538.21 155.681   5
   1  10  11 34.5378 64.9730   5
  -1  10  11 6.59976 65.6817   5
  -1 -10  11-33.6216 56.6232   4
   1 -10  11-20.6598 61.6956   4
   1  10  12 1422.29 144.676   5
  -1  10  12 1372.49 141.233   5
   1 -10  12 1652.54 134.076   4
  -1 -10  12 1733.93 132.238   4
  -1  10  13 160.021 71.1641   5
   1  10  13 139.363 73.1998   5
   1 -10  13 259.633 66.2485   4
   1  10 -13 184.652 66.8996   1
   1  10  13 141.763 54.0463   1
  -1  10  13 183.085 53.4775   1
  -1  10 -13 154.751 64.1855   1
  -1  10 -14 874.395 96.6261   1
  -1  10  14 762.703 81.1122   1
   1  10 -14 837.757 98.1393   1
   1  10  14 602.740 77.2244   1
   1 -10  14 923.057 95.5699   4
   1  10  14 584.660 102.518   5
  -1  10  14 553.234 97.4312   5
  -1  11   0 77.2192 60.5051   1
   1  11   0 128.804 62.0440   1
   1 -11   0 111.357 63.2719   4
  -1 -11   0 5.74462 58.8195   4
   1  11   0 112.762 98.2812   5
  -1  11   0-34.4835 84.1432   5
  -1  11  -1 692.272 89.8447   1
   1  11  -1 625.647 85.6380   1
   1  11   1 739.951 87.4309   1
  -1  11   1 716.583 89.2485   1
   1 -11   1 493.613 86.3760   4
  -1 -11  -1 675.517 94.5168   4
   1 -11  -1 448.469 85.8947   4
  -1 -11   1 634.374 91.6295   4
   1  11  -1 606.060 124.774   5
  -1  11   1 473.803 112.014   5
   1  11   1 663.101 127.622   5
   1  11   2 485.240 79.5128   1
   1  11  -2 444.866 80.8112   1
  -1  11  -2 552.114 88.9137   1
  -1  11   2 455.515 80.0685   1
  -1 -11   2 541.201 85.8252   4
   1 -11   2 484.294 87.6230   4
   1 -11  -2 458.991 84.0849   4
  -1  11   2 601.833 117.478   5
   1  11   2 438.683 120.480   5
  -1  11   3 2359.04 158.750   1
  -1  11  -3 2325.61 163.851   1
   1  11   3 2317.62 157.529   1
   1  11  -3 2135.22 157.400   1
   1 -11  -3 2183.90 163.406   4
  -1 -11   3 2186.12 161.965   4
   1 -11   3 2278.14 168.084   4
   1  11   3 2199.75 204.867   5
  -1  11   3 2176.28 198.515   5
   1  11  -4 20.5709 64.7772   1
   1  11   4-33.4539 58.1773   1
  -1  11   4 39.1048 61.3501   1
  -1  11  -4-15.9740 65.5718   1
  -1 -11   4 16.4009 61.8460   4
   1 -11  -4 45.4955 64.3072   4
   1 -11   4 41.6261 65.4006   4
   1  11   4 26.6966 92.4895   5
  -1  11   4 149.855 95.4502   5
  -1  11   5 2324.38 159.536   1
  -1  11  -5 2805.35 176.227   1
   1  11   5 2201.26 155.729   1
   1  11  -5 2408.73 167.359   1
  -1 -11   5 2105.31 161.501   4
   1 -11  -5 2215.61 166.419   4
   1 -11   5 2412.10 172.279   4
   1  11   5 2141.83 203.002   5
  -1  11   5 2038.29 193.748   5
  -1  11   6 1529.22 123.394   1
  -1  11  -6 1727.51 137.944   1
   1  11   6 1342.71 120.688   1
   1  11  -6 1329.08 128.778   1
  -1  11   6 1309.13 158.580   5
   1  11   6 1347.49 160.590   5
   1 -11  -6 1280.42 128.126   4
   1 -11   6 1542.06 136.225   4
  -1 -11   6 1396.43 127.096   4
   2   0   0 12138.1 500.700   1
   2   0  -1 2.13786 12.0071   1
   2   0   1 2.12792 10.9940   1
   2   0  -2 225.541 23.1810   1
   2   0   2 210.152 22.0040   1
  -2   0  -2 227.937 15.8360   5
   2   0   2 195.492 15.4992   5
  -2   0  -2 197.849 20.9198   1
  -2   0   2 261.060 22.6005   1
   2   0  -3 3.51293 12.9602   3
  -2   0   3-1.03387 9.43084   5
   2   0   3 4.50419 9.92252   5
  -2   0   3 10.1189 10.7521   2
   2   0  -3 3.24344 11.1684   1
  -2   0  -3-5.18279 10.5034   1
   2   0   3 1.05531 12.5175   1
  -2   0   3 4.29060 10.6742   1
  -2   0  -3 5.12236 10.2693   5
   2   0  -3-2.19562 8.94891   5
  -2   0  -4 6244.49 277.245   1
  -2   0   4 6466.06 278.772   1
   2   0  -4 6377.45 282.088   3
  -2   0   4 6989.12 273.626   5
   2   0   4 6187.09 274.890   5
  -2   0  -4 6198.56 274.897   5
   2   0  -4 6819.37 275.061   5
   2   0  -4 6509.57 278.959   1
   2   0   4 6383.65 277.952   1
  -2   0   4 6942.00 276.430   2
   2   0  -4 7101.48 277.165   2
   2   0  -5 8.72134 14.2146   3
   2   0   5 23.0759 13.9531   5
  -2   0   5-7.02339 12.9380   5
   2   0  -5 3.67829 10.5169   2
  -2   0   5-5.54340 10.9055   2
   2   0  -5-5.69875 12.0518   5
  -2   0  -5 2.07032 12.5786   5
   2   0  -5 3.26639 12.5695   1
  -2   0   5 6.58316 10.9148   1
   2   0   5 6.27932 11.6931   1
  -2   0  -5 7.25445 10.4344   1
   2   0  -6 546.340 37.0193   1
   2   0   6 555.984 36.6445   1
  -2   0   6 545.030 36.8957   1
  -2   0  -6 516.834 35.3481   1
   2   0  -6 532.187 41.3834   3
   2   0  -6 539.427 38.5817   5
  -2   0  -6 494.611 38.0246   5
   2   0  -6 516.479 34.6073   2
  -2   0   6 558.846 37.1071   5
   2   0  -7-1.73755 15.9755   3
  -2   0   7 6.87947 13.9337   1
  -2   0  -7 4.22556 12.4583   1
   2   0  -7 10.1290 12.9257   1
   2   0   7-1.05179 14.0315   1
  -2   0   7 13.3632 16.8258   3
   2   0  -7 3.14893 12.4288   2
  -2   0   7 14.0786 12.2080   2
   2   0  -7 13.5771 14.6148   5
  -2   0  -7 5.79747 17.0730   5
   2   0   7-2.91786 16.9840   5
  -2   0   7-1.27502 15.4314   5
  -2   0  -8 14275.8 626.829   1
  -2   0   8 15200.3 630.157   1
   2   0  -8 15802.2 641.489   3
   2   0   8 14261.7 626.510   1
   2   0  -8 16468.5 630.061   1
  -2   0  -8 13895.6 634.987   5
   2   0  -8 15945.9 636.816   5
  -2   0   8 16216.6 630.865   2
   2   0  -8 15356.7 629.379   2
   2   0   8 15209.9 637.199   5
  -2   0   8 17095.2 637.071   5
  -2   0  -9-5.58732 19.4778   5
   2   0  -9-8.88770 19.8760   5
   2   0   9 5.54949 22.0117   5
  -2   0   9-6.66892 20.9184   5
   2   0   9-10.8326 13.8633   1
   2   0  -9 1.09966 12.4999   1
  -2   0  -9 2.01827 12.1975   1
  -2   0   9 9.11097 12.9418   1
   2   0  -9 1.24438 13.7272   2
   2   0  -9 8.29418 18.6209   3
  -2   0 -10 10154.4 448.477   1
  -2   0  10 11011.9 451.865   1
   2   0 -10 11496.9 469.663   3
   2   0  10 10300.5 447.969   1
   2   0 -10 11027.9 450.874   1
   2   0 -10 11201.9 465.474   5
  -2   0 -10 9919.27 462.914   5
   2   0 -10 11656.3 455.998   2
   2   0  10 11208.0 466.670   5
  -2   0  10 12047.8 465.464   5
   2   0 -11 4.44407 21.3320   5
  -2   0 -11-9.13230 22.4771   5
  -2   0  11-6.13489 22.3578   5
   2   0  11-9.10580 23.8543   5
   2   0  11-7.23714 13.1037   1
   2   0 -11-13.9778 14.4061   1
  -2   0 -11 9.38652 12.6702   1
  -2   0  11 8.79082 13.8670   1
   2   0 -11-4.36690 15.3811   2
   2   0  11 11.2517 14.7188   3
   2   0 -11 24.2381 21.8870   3
  -2   0 -12 4695.88 203.259   1
  -2   0  12 4475.17 205.365   1
   2   0 -12 4941.62 227.987   3
   2   0  12 4942.50 214.753   3
   2   0  12 4754.85 202.585   1
   2   0 -12 4883.87 213.469   2
  -2   0 -12 4435.31 223.902   5
   2   0 -12 5063.94 228.129   5
   2   0  12 4632.41 226.458   5
  -2   0  12 4954.50 224.220   5
  -2   0  13-2.07841 14.0154   1
   2   0  13-24.5134 29.4641   5
  -2   0  13-2.43647 24.9431   5
   2   0 -13 2.70251 21.2932   3
   2   0  13 26.9511 19.5067   3
  -2   0 -13 32.8355 27.0347   5
   2   0 -13-10.8401 26.4504   5
   2   0 -13 15.2049 17.1303   2
   2   0 -14 6368.97 273.792   2
  -2   0  14 6529.00 287.957   5
   2   0  14 6071.36 289.350   5
   2   0 -14 5984.17 287.498   3
   2   0  14 6225.00 276.102   3
  -2   0 -14 5537.64 286.012   5
   2   0 -14 6349.80 291.004   5
   2   0 -15 0.99194 15.3893   1
   2   0  15-2.84898 13.1207   1
  -2   0  15-18.7040 25.4986   3
   2   0  15-9.44556 32.2145   5
  -2   0  15 28.2885 31.3621   5
   2   0  15 10.6762 21.9318   3
   2   0 -15 9.29087 27.6233   3
  -2   0 -15-3.24570 31.7732   5
   2   0 -15-9.60892 32.8718   5
   2   0 -15 21.2812 21.3077   2
   2   0 -16 29378.2 1081.72   1
   2   0  16 26753.8 1075.46   1
   2   0  16 26001.3 1101.10   3
  -2   0  16 26759.3 1117.25   3
   2   0 -16 27310.7 1117.56   3
   2   0 -16 25793.7 1096.42   2
   2   0 -16 27090.3 1120.24   5
  -2   0 -16 24409.4 1115.82   5
  -2   0  16 27383.5 1114.50   5
   2   0  16 22173.0 1110.18   5
   2   0 -17-8.73034 26.9514   2
  -2   0  17-38.1612 39.5339   3
   2   0 -17 28.3028 34.5881   3
   2   0  17-0.54732 12.8625   1
   2   0 -17-5.40145 17.7816   1
   2   0 -17-22.2349 41.3572   5
  -2   0 -17 41.8037 40.1445   5
   2   0  17-3.57485 44.5826   5
  -2   0  17-45.2980 43.0889   5
   2   0 -18 27271.4 969.164   1
   2   0  18 22059.7 960.606   1
   2   0 -18 25708.3 1015.46   3
  -2   0  18 24588.4 1012.11   3
   2   0 -18 24593.4 990.337   2
   2   0 -18 26115.9 1021.72   5
  -2   0 -18 22861.7 1013.63   5
   2   0  18 23977.5 1015.35   5
  -2   0  18 25119.0 1011.47   5
   2   0 -19 11.0456 14.7838   1
  -2   0  19-38.4206 41.1950   3
   2   0 -19-12.3359 30.4723   2
   2   0 -19-34.4177 44.2964   5
  -2   0 -19 8.57887 40.3539   5
  -2   0  19-18.3199 40.9350   5
   2   0  19-3.98990 43.2652   5
   2   0 -19-3.97823 38.7486   3
   2   0 -20 8711.85 361.154   1
   2   0  20 8689.32 415.186   5
  -2   0  20 10013.9 418.701   5
  -2   0  20 8986.98 414.475   3
   2   0  21-21.9715 46.0860   5
  -2   0  21 20.8589 42.2781   5
  -2   0  21-8.43229 39.0123   3
   2   0  22 7833.65 384.934   5
  -2   0  22 7776.45 380.313   3
   2   0  22 7947.38 371.019   3
  -2   0  22 8167.79 383.891   5
   2   0  23-9.77827 50.6238   5
  -2   0  23 4.69859 50.2549   5
   2   0  23-38.6664 44.7580   3
  -2   0  23-18.4203 49.4489   3
  -2   0  24 16755.8 697.066   5
   2   0  24 14910.9 674.878   3
  -2   0  24 14608.6 685.252   3
   2   0  24 15716.8 695.428   5
  -2   0  25-30.1919 49.5060   3
   2   0  25-39.1434 50.4301   3
  -2   0  25-20.8332 62.2093   5
   2   0  25 54.4384 61.3804   5
  -2   0  26 11012.5 542.880   3
  -2   0  26 12664.0 557.974   5
   2   0  26 12159.2 558.000   5
   2   0  26 11454.0 537.060   3
   2   0  27-18.0049 60.4383   5
  -2   0  27 40.3651 59.4077   5
   2   0  27-4.88268 50.6389   3
  -2   0  27-43.6545 55.1472   3
  -2   0  28 3334.22 207.776   5
   2   0  28 2839.57 200.498   5
   2   0  28 2888.21 188.112   3
  -2   0  29 6.36796 57.6074   5
   2   0  29 32.7675 59.7268   5
   2   0  29 82.4772 55.5647   3
   2   0  30 1085.02 124.908   5
  -2   0  30 1283.96 129.911   5
   2   0  30 1352.95 120.900   3
  -2   0  31-34.4579 64.2996   5
   2   0  31 42.9221 68.1030   5
   2   0  31 42.7525 54.2905   3
  -2   0  32 2478.29 186.369   5
   2   0  32 2496.60 190.507   5
   2   0  32 2181.40 174.202   3
   2   1   0 15022.3 627.525   3
   2   1   0 16067.3 636.034   1
   2  -1   0 15874.6 634.023   1
   2   1   1 8838.31 388.396   3
   2   1  -1 9896.18 394.763   3
  -2  -1   1 9635.87 394.025   3
   2  -1   1 9518.34 397.165   1
   2  -1  -1 10106.1 398.174   1
   2   1   1 9749.74 391.206   5
  -2   1   1 9591.49 388.447   5
   2   1  -1 10240.3 399.987   1
   2   1   1 9753.27 399.229   1
   2   1  -2 3006.44 135.936   1
   2   1   2 2878.21 135.180   1
   2   1  -2 3207.39 134.391   3
  -2  -1   2 3142.75 133.243   3
   2  -1   2 2868.06 133.305   1
   2  -1  -2 3108.50 134.730   1
  -2   1  -2 2835.30 134.149   1
  -2   1   2 3077.66 135.277   1
  -2   1   2 3068.79 127.436   5
   2   1   2 2802.13 129.336   5
  -2  -1  -2 2886.31 134.914   1
  -2  -1   2 3016.53 135.647   1
   2  -1  -3 8703.48 341.457   5
   2   1   3 7913.26 343.639   5
  -2  -1  -3 7686.16 341.843   5
  -2   1  -3 7881.48 346.485   1
  -2   1   3 8629.14 347.917   1
  -2   1   3 8209.30 341.713   2
  -2  -1   3 8432.24 348.107   1
  -2   1  -3 8061.41 343.262   5
   2   1  -3 8223.52 340.733   4
   2   1  -3 8601.26 348.182   3
  -2  -1   3 8589.13 347.629   3
  -2   1   3 8833.09 342.411   5
   2   1   3 8279.86 347.911   1
   2   1  -3 8691.81 349.139   1
   2  -1   3 7996.35 345.711   1
   2  -1  -3 8415.88 346.458   1
  -2  -1  -4 3822.20 183.181   5
   2  -1  -4 4573.67 183.803   5
  -2   1   4 4393.85 186.777   1
  -2   1  -4 4001.58 184.982   1
  -2   1   4 4571.37 184.682   5
   2   1   4 4061.92 185.510   5
  -2   1   4 4205.97 180.791   2
   2   1  -4 4259.86 186.149   2
   2   1  -4 4310.52 183.621   5
  -2   1  -4 4187.78 185.151   5
   2   1  -4 4380.26 179.111   4
   2   1  -4 4351.05 189.419   3
  -2  -1   4 4558.59 189.285   3
   2   1  -4 4521.20 188.538   1
   2   1   4 4090.26 186.129   1
   2  -1   4 4058.95 184.264   1
   2  -1  -4 4344.10 185.828   1
  -2  -1  -5 2929.08 138.228   5
   2  -1  -5 3246.65 138.238   5
  -2   1   5 3092.58 133.328   2
  -2   1   5 3155.65 138.277   1
  -2   1  -5 2887.89 136.709   1
  -2   1   5 3367.07 139.670   5
  -2   1  -5 2896.19 138.485   5
   2   1  -5 2925.02 128.476   4
   2   1  -5 3244.41 138.768   5
   2   1  -5 3235.59 140.031   1
   2   1   5 3093.18 138.330   1
   2   1  -5 3128.58 143.085   3
   2  -1  -5 3022.81 133.325   2
   2   1  -5 3016.90 137.777   2
   2  -1   5 2742.87 134.474   1
   2  -1  -5 3125.12 137.092   1
   2   1   6 743.611 50.0603   5
   2   1  -6 754.146 46.6292   5
  -2   1  -6 800.378 50.2205   5
   2  -1  -6 714.347 42.8217   1
   2  -1   6 714.875 41.8954   1
   2   1   6 723.619 44.2761   1
   2   1  -6 750.772 45.4552   1
  -2  -1   6 727.420 48.6794   3
   2   1  -6 800.745 51.3477   3
   2   1   6 662.691 35.4904   3
  -2   1  -6 661.567 42.9193   1
  -2   1   6 703.339 43.5892   1
  -2   1   6 706.850 40.3337   2
  -2  -1   6 747.083 45.2536   2
  -2  -1  -6 617.875 46.0687   5
   2  -1  -6 789.044 47.6426   5
   2  -1  -6 723.045 40.3540   2
   2   1  -6 675.703 43.8611   2
   2  -1  -7 3804.15 165.812   1
   2  -1   7 3532.61 163.838   1
  -2  -1  -7 3527.97 172.558   5
   2  -1  -7 4077.64 174.028   5
  -2   1   7 4322.11 175.843   5
   2   1   7 3651.13 174.561   5
   2   1  -7 3953.10 173.144   5
  -2   1  -7 3490.87 172.670   5
   2  -1   7 3610.75 171.694   5
  -2  -1   7 3776.85 157.100   4
   2  -1  -7 3799.69 179.638   3
  -2  -1   7 3931.60 175.829   3
   2   1   7 3637.40 160.334   3
   2   1  -7 4223.78 179.336   3
   2   1  -7 3754.18 169.219   2
  -2  -1   7 3851.68 170.078   2
  -2   1   7 3742.50 164.125   2
  -2   1  -7 3672.13 166.457   1
  -2   1   7 3965.57 168.477   1
   2   1   7 3585.25 166.441   1
   2   1  -7 3877.09 169.157   1
   2  -1  -7 3747.02 163.559   2
  -2   1   8 2955.24 137.799   5
   2   1   8 2774.70 138.907   5
   2  -1  -8 2889.71 137.329   5
  -2  -1  -8 2572.50 136.078   5
  -2   1  -8 2655.15 136.537   5
   2   1  -8 2997.56 137.666   5
   2  -1   8 2600.07 134.452   5
  -2  -1   8 3206.52 138.440   5
  -2  -1   8 2833.06 117.913   4
   2  -1  -8 2699.13 141.404   3
   2   1  -8 2805.24 139.346   3
  -2  -1   8 2856.53 138.241   3
   2   1   8 2807.00 124.546   3
   2   1  -8 2762.99 130.849   2
   2  -1  -8 2869.18 126.033   2
  -2  -1   8 2703.25 131.552   2
  -2   1   8 2921.08 129.477   1
  -2   1  -8 2632.20 127.282   1
   2   1   8 2666.76 127.613   1
   2   1  -8 2923.53 130.525   1
   2  -1  -8 2760.01 126.536   1
   2  -1   8 2628.73 124.907   1
   2   1  -9 5649.39 237.337   5
  -2   1  -9 4664.71 234.084   5
  -2   1   9 5622.28 236.886   5
   2  -1   9 4826.98 232.570   5
  -2  -1   9 5670.78 235.520   5
  -2  -1   9 4978.47 212.382   4
   2   1   9 5114.07 223.405   1
   2   1  -9 5161.94 225.233   1
  -2  -1   9 5410.73 237.092   3
   2   1  -9 5389.72 238.813   3
   2  -1  -9 5134.91 240.037   3
   2   1   9 5132.45 222.549   3
   2  -1  -9 5167.60 222.534   2
   2   1  -9 5132.25 228.002   2
  -2   1   9 5453.98 225.183   1
  -2   1  -9 5191.48 223.442   1
   2  -1  -9 5393.94 223.117   1
   2  -1   9 5123.83 220.408   1
  -2  -1  -9 4697.51 233.422   5
   2   1   9 5044.83 236.418   5
   2  -1  -9 5530.09 236.573   5
   2  -1 -10 172.414 32.4119   5
  -2  -1 -10 147.373 29.9628   5
  -2   1  10 175.310 31.9751   5
   2   1  10 113.196 32.9057   5
  -2   1 -10 138.222 29.9374   5
  -2  -1  10 121.380 28.4448   5
   2  -1  10 106.471 27.5785   5
   2   1 -10 156.618 30.8114   5
   2   1 -10 179.802 23.3807   1
   2   1  10 179.226 21.6955   1
   2  -1 -10 124.700 28.0947   3
   2   1  10 135.723 21.7614   3
  -2  -1  10 170.146 28.3120   3
   2   1 -10 195.721 31.6322   3
  -2   1 -10 167.673 21.7215   1
   2  -1 -10 165.001 21.0721   1
   2  -1  10 145.843 18.5606   1
   2  -1 -10 141.342 20.6776   2
   2   1 -10 141.082 23.8899   2
   2   1 -11 10147.2 425.555   5
   2   1  11 9777.54 425.933   5
  -2   1 -11 9192.64 423.281   5
  -2   1  11 10719.6 426.631   5
  -2  -1  11 10163.9 422.172   5
   2  -1  11 9436.77 421.691   5
   2   1 -11 9604.52 407.462   1
   2   1  11 9145.68 404.164   1
   2   1  11 9463.74 409.976   3
   2   1 -11 10310.2 427.461   3
   2  -1 -11 9366.11 425.520   3
  -2  -1 -11 8672.01 420.850   5
   2  -1 -11 10228.5 425.108   5
  -2   1 -11 9565.05 405.419   1
   2  -1 -11 10662.6 406.196   1
   2  -1  11 9822.63 402.493   1
   2   1 -11 9638.94 413.682   2
   2  -1 -11 9870.79 408.262   2
  -2  -1  12 589.423 51.4896   5
   2  -1  12 544.954 50.8728   5
   2   1  12 471.850 35.0943   1
  -2   1 -12 473.031 35.0779   1
  -2   1  12 479.562 36.2108   1
   2   1  12 561.754 43.4187   3
   2  -1 -12 432.783 48.0321   3
   2   1 -12 599.634 53.1824   3
   2   1  12 502.384 51.8235   5
  -2   1  12 525.706 50.6772   5
  -2   1 -12 534.744 52.2491   5
   2   1 -12 588.398 52.6523   5
  -2  -1 -12 439.342 48.0812   5
   2  -1 -12 440.788 48.1273   5
   2  -1  12 561.673 34.1565   1
   2  -1 -12 518.674 39.3597   2
   2   1 -12 514.857 42.6410   2
  -2   1  13 255.162 25.9405   1
   2   1  13 256.075 31.9421   3
   2   1 -13 293.149 40.5132   5
  -2   1 -13 284.153 42.4702   5
   2   1  13 268.932 40.9875   5
  -2   1  13 327.778 41.9816   5
   2  -1 -13 227.374 37.4520   5
  -2  -1 -13 272.218 41.3464   5
   2  -1 -13 247.876 29.1503   2
   2   1 -13 248.627 37.7312   3
   2   1 -13 241.934 30.3001   2
   2  -1 -13 217.354 36.6473   3
   2  -1  13 200.178 35.6835   5
  -2  -1  13 294.518 38.1178   5
   2   1 -14 1438.97 86.8848   2
   2  -1 -14 1518.62 84.2021   2
  -2  -1 -14 1273.83 95.5511   5
   2  -1 -14 1535.13 100.593   5
  -2   1 -14 1503.04 100.825   5
  -2   1  14 1588.02 101.637   5
   2   1  14 1523.54 102.063   5
   2   1 -14 1451.47 99.2469   5
  -2  -1  14 1617.48 98.9872   5
   2  -1  14 1378.50 97.1283   5
  -2   1  14 1538.58 69.0557   4
   2  -1 -14 1438.48 99.0902   3
   2   1 -14 1626.79 100.560   3
   2   1 -14 1468.84 78.2141   1
   2  -1 -14 1688.79 77.5258   1
  -2  -1 -15 2732.69 159.143   5
   2  -1 -15 2785.16 160.303   5
   2   1 -15 3153.06 164.800   5
   2   1  15 2752.52 160.619   5
  -2   1 -15 2478.92 157.692   5
  -2   1  15 3164.94 163.328   5
  -2  -1  15 3039.82 158.568   5
   2  -1  15 2762.29 158.189   5
  -2   1  15 2978.94 125.786   4
   2  -1 -15 3009.52 162.556   3
   2   1 -15 3125.57 162.124   3
   2  -1  15 2926.79 128.540   1
   2  -1 -15 3278.50 132.859   1
   2   1 -15 2891.04 134.975   1
   2   1  15 2849.44 131.403   1
  -2   1 -15 2617.99 130.974   1
   2   1 -15 3019.85 147.764   2
   2  -1 -15 2967.85 142.994   2
  -2  -1 -16 686.596 67.2081   5
   2  -1 -16 674.385 68.1657   5
  -2   1 -16 671.852 68.8456   5
   2   1 -16 764.739 71.1547   5
   2   1  16 747.165 71.6662   5
  -2   1  16 717.615 69.5160   5
   2  -1  16 608.796 64.5727   5
  -2  -1  16 751.691 67.2270   5
  -2   1  16 716.144 38.2094   4
   2  -1 -16 711.376 67.0571   3
   2  -1  16 753.123 60.2109   3
  -2  -1  16 704.412 64.7222   3
   2  -1  16 677.379 38.7203   1
   2  -1 -16 781.840 43.1931   1
   2   1 -16 714.029 46.6228   1
   2   1  16 677.329 41.8108   1
  -2   1  16 672.506 45.5387   1
  -2   1 -16 638.318 41.7010   1
   2   1 -16 714.122 57.1577   2
   2  -1 -17 359.702 52.6191   5
  -2  -1 -17 340.501 51.8299   5
  -2   1  17 454.038 59.0899   5
  -2   1 -17 320.888 54.2296   5
   2   1 -17 458.348 58.2160   5
   2  -1  17 390.681 53.5707   5
  -2  -1  17 405.432 53.8281   5
   2   1  17 422.507 57.0109   5
  -2   1  17 373.846 26.3001   4
   2  -1  17 402.554 46.4103   3
  -2  -1  17 370.848 50.1542   3
   2  -1 -17 397.434 29.3789   1
   2   1  17 378.510 27.6759   1
   2   1 -17 398.334 32.2818   1
  -2   1  17 381.108 31.7879   1
  -2   1 -17 308.347 27.2862   1
   2  -1 -17 389.274 53.0715   3
   2   1 -17 448.104 45.9414   2
   2   1  18 1145.53 93.4018   5
  -2   1  18 1093.24 90.6028   5
   2   1 -18 1110.83 90.0895   5
  -2  -1  18 1078.66 86.7072   5
   2  -1  18 1092.90 88.8804   5
  -2   1  18 954.728 56.3292   1
  -2  -1  18 1066.20 85.1146   3
   2  -1 -18 969.558 84.4592   3
   2  -1  18 1124.00 79.7178   3
   2   1 -18 1007.13 73.1277   2
   2   1 -18 1059.55 57.7103   1
   2   1  18 937.521 51.0575   1
   2  -1 -18 1028.84 53.9887   1
  -2  -1 -18 927.278 86.3825   5
   2  -1 -18 1052.65 88.0955   5
  -2   1 -18 1056.69 92.4718   5
  -2  -1  19 5559.51 256.393   5
   2  -1  19 5395.28 258.212   5
  -2  -1 -19 5102.40 256.940   5
   2  -1 -19 5112.84 256.562   5
  -2   1 -19 5101.48 262.053   5
   2   1 -19 5578.57 264.316   5
   2  -1  19 4961.31 239.801   3
  -2  -1  19 5356.22 253.928   3
   2  -1 -19 5468.63 257.275   3
  -2   1  19 4815.94 210.320   1
   2   1  19 4273.75 202.942   1
   2   1 -19 5444.40 212.802   1
  -2   1  19 5880.82 264.862   5
   2   1  19 5519.91 263.889   5
   2   1 -19 4917.14 234.761   2
   2   1 -20 2703.81 123.259   1
  -2   1  20 2836.26 171.574   5
   2   1  20 2775.23 171.485   5
  -2  -1  20 2733.37 163.013   3
   2   1  20 2942.34 160.683   3
  -2  -1  20 2847.53 166.179   5
   2  -1  20 2740.73 167.947   5
   2   1  21 7.17545 36.6536   3
  -2  -1  21 20.5025 35.4528   3
   2   1  21-37.3525 47.0394   5
   2  -1  21-4.41861 44.5144   5
  -2   1  21-26.9380 46.5490   5
  -2  -1  21-8.20241 44.1641   5
   2  -1 -21 7.75845 25.8782   2
   2   1 -21 10.4944 14.4680   1
  -2  -1  22 2411.69 140.051   3
   2   1  22 2818.12 141.412   3
   2   1  22 2582.00 153.576   5
  -2   1  22 2902.37 157.484   5
   2  -1 -22 2433.49 117.776   2
   2  -1  22 2800.12 154.040   5
  -2  -1  22 2553.46 143.595   5
   2   1  23 3448.27 211.718   5
  -2   1  23 3729.08 213.500   5
  -2  -1  23 3423.88 203.848   5
   2  -1  23 3391.11 207.104   5
  -2  -1  23 3312.59 201.738   3
   2   1  23 3918.65 203.801   3
   2   1  24 731.141 90.4239   5
   2  -1  24 584.495 71.4571   3
   2   1  24 638.678 76.2617   3
  -2  -1  24 633.831 76.1000   3
  -2  -1  24 619.784 82.7703   5
  -2   1  24 551.523 81.7027   5
   2  -1  24 569.641 79.5894   5
   2  -1  25 236.146 54.1959   3
  -2   1  25 123.954 23.3031   4
  -2  -1  25 166.179 54.8598   3
   2   1  25 188.296 52.1665   3
   2   1  25 224.123 65.2385   5
  -2   1  25 205.868 57.5577   5
  -2  -1  25 122.314 57.2529   5
   2  -1  25 233.527 63.8072   5
   2  -1  26 468.762 69.6738   3
  -2   1  26 367.354 34.2654   4
   2   1  26 523.208 72.5477   3
  -2  -1  26 473.622 74.6735   3
  -2  -1  26 508.688 79.9923   5
   2   1  26 494.616 84.2663   5
  -2   1  26 535.773 80.9316   5
   2  -1  26 461.036 80.1176   5
   2   1  27 1311.14 121.447   5
  -2   1  27 1058.06 111.055   5
   2   1  27 1229.22 105.584   3
   2  -1  27 1151.02 113.423   5
  -2  -1  27 1293.17 114.948   5
   2  -1  27 1119.46 99.5860   3
  -2  -1  27 1281.16 111.538   3
   2  -1  28 411.451 80.8628   5
  -2   1  28 318.106 75.6582   5
  -2  -1  28 288.337 73.3737   5
   2   1  28 240.779 75.4357   5
  -2   1  28 224.074 28.7459   4
   2  -1  28 285.140 62.6072   3
   2   1  28 383.100 70.2826   3
  -2  -1  28 318.459 69.9958   3
  -2   1  29 100.521 63.4703   5
  -2  -1  29 67.8789 60.8826   5
   2  -1  29 116.588 65.4484   5
   2   1  29 141.516 65.0013   5
  -2   1  29 50.0233 21.0341   4
   2  -1  29 84.5347 50.6253   3
  -2  -1  29 94.5548 58.5227   3
   2   1  29 77.0563 54.6501   3
  -2  -1  30 262.542 68.7043   3
   2  -1  30 301.063 72.4253   3
   2   1  30 299.675 68.7782   3
   2   1  30 322.719 79.8168   5
  -2   1  30 355.725 81.7352   5
   2  -1  30 229.637 77.4375   5
  -2  -1  30 219.912 68.3234   5
  -2  -1  31 1880.69 154.719   3
   2  -1  31 1797.45 148.678   3
  -2   1  31 1797.96 159.190   5
   2  -1  31 1832.33 159.576   5
  -2  -1  31 2029.24 164.272   5
   2   1  31 1873.11 160.397   5
   2   2   0 62615.4 2483.25   4
   2  -2   0 61370.2 2482.66   1
  -2  -2   0 61707.7 2475.22   3
   2   2  -1 59.1131 18.5572   4
   2  -2   1 7.77245 13.0974   1
   2  -2  -1 41.5564 16.2928   1
  -2  -2   1 24.6775 13.8682   2
  -2  -2   1 42.6573 13.2756   3
  -2   2   2 33070.6 1358.69   5
  -2  -2   2 33817.9 1359.63   3
   2   2  -2 33872.8 1361.05   4
   2  -2  -2 34930.0 1363.49   1
  -2   2  -2 32504.5 1361.58   1
   2  -2   2 33023.6 1362.07   1
  -2   2   2 34056.4 1362.16   1
  -2  -2   2 35123.2 1364.43   2
   2   2   3 163.576 21.7942   5
   2  -2   3 204.411 22.5060   1
   2  -2  -3 118.834 19.8596   1
   2   2  -3 157.969 20.3906   4
  -2  -2   3 188.595 21.2972   3
   2   2  -3 173.163 20.8657   2
  -2  -2   3 166.816 20.9114   2
  -2   2   3 192.824 20.5055   1
  -2   2  -3 178.004 19.8997   1
   2   2  -4 7902.90 328.843   4
  -2  -2  -4 7618.00 333.049   5
   2   2   4 7940.32 335.662   5
  -2  -2   4 7988.36 334.422   2
   2  -2   4 7602.73 331.752   1
  -2   2  -4 7938.44 331.857   1
   2  -2  -4 8264.86 333.630   1
  -2   2   4 8190.66 332.669   1
   2   2  -4 8010.25 334.021   2
  -2   2   4 7777.61 323.067   2
   2   2   5 3460.40 156.363   5
   2  -2  -5 3598.12 153.737   5
  -2   2   5 3510.09 153.552   5
  -2  -2  -5 3034.63 152.262   5
  -2   2   5 3263.29 141.908   2
   2  -2  -5 3511.37 151.962   1
   2  -2   5 3274.58 149.845   1
  -2  -2   5 3497.16 154.757   3
  -2   2   5 3355.73 150.700   1
  -2   2  -5 3369.51 150.109   1
   2   2  -5 3135.69 151.708   2
   2   2  -6 17499.1 725.344   2
   2  -2  -6 17313.1 715.079   4
  -2   2  -6 17623.0 728.365   5
   2  -2  -6 18700.0 727.784   5
  -2  -2  -6 16938.8 727.167   5
   2   2   6 17455.5 729.736   5
  -2   2   6 17499.7 714.081   2
   2  -2  -6 18327.2 723.279   1
   2  -2   6 17112.6 721.200   1
  -2  -2   6 18032.0 727.834   3
  -2   2   6 18874.4 728.013   5
  -2   2   6 17980.2 722.675   1
  -2   2  -6 17249.6 721.111   1
   2   2   7 2080.40 111.488   5
  -2   2   7 2284.32 110.532   5
   2   2  -7 2014.56 103.631   1
   2  -2  -7 2275.14 96.8576   2
  -2   2  -7 2196.32 112.224   5
   2   2  -7 2239.19 109.169   5
   2  -2  -7 2260.03 96.8143   4
  -2  -2   7 2203.50 109.306   3
  -2  -2  -7 1854.84 91.6722   3
   2  -2  -7 2243.14 103.661   1
   2  -2   7 2093.12 101.726   1
   2   2  -7 2129.35 106.594   2
  -2  -2  -7 1970.73 109.455   5
   2  -2  -7 2371.36 111.088   5
  -2   2  -7 2196.65 102.929   1
  -2   2   7 2315.79 103.921   1
  -2  -2  -8 28616.5 1216.35   5
   2  -2  -8 31361.4 1217.40   5
   2   2  -8 30292.1 1211.23   2
   2  -2   8 29130.2 1203.89   1
   2  -2  -8 30346.8 1205.72   1
  -2   2   8 31639.4 1217.30   5
   2   2   8 29212.1 1218.37   5
   2  -2  -8 30208.5 1199.38   2
  -2   2  -8 31022.6 1219.55   5
   2   2  -8 29946.5 1214.68   5
   2  -2  -8 30510.6 1198.99   4
  -2  -2   8 30306.6 1215.41   3
  -2  -2  -8 28359.6 1196.53   3
   2   2  -8 28394.1 1206.47   1
  -2   2   8 31132.1 1206.93   1
  -2   2  -8 28572.2 1204.43   1
   2  -2   9 863.589 51.9464   1
   2  -2  -9 934.866 54.1888   1
  -2  -2  -9 805.846 63.0609   5
   2  -2  -9 920.060 64.8142   5
   2  -2  -9 931.068 49.3917   2
   2   2  -9 909.856 58.5765   2
  -2   2   9 933.163 64.2370   5
   2   2   9 817.899 63.6151   5
  -2   2  -9 881.295 64.4218   5
   2   2  -9 912.615 63.2158   5
   2   2  -9 877.365 55.2198   1
  -2  -2   9 909.408 61.7609   3
  -2   2   9 971.231 55.1095   1
  -2   2  -9 857.374 52.6278   1
   2   2   9 889.405 54.5913   1
   2  -2 -10 15634.1 611.518   1
   2  -2  10 14751.8 609.229   1
  -2  -2 -10 13951.3 626.373   5
   2  -2 -10 14950.7 627.568   5
   2  -2 -10 14651.0 607.232   2
   2   2 -10 14354.2 618.690   2
  -2   2  10 15501.0 613.508   1
   2   2  10 14309.3 628.583   5
  -2   2  10 15707.9 630.185   5
  -2   2 -10 14680.8 628.949   5
   2   2 -10 15365.7 626.375   5
   2  -2 -10 14910.1 634.302   3
  -2  -2  10 14744.4 624.632   3
   2   2  10 15225.5 612.598   1
   2   2 -10 14481.7 612.889   1
  -2   2 -10 14424.3 610.989   1
  -2   2 -11 1150.89 82.2690   5
   2   2 -11 1297.63 81.1006   5
  -2  -2 -11 1075.45 79.2081   5
   2  -2 -11 1293.63 83.1062   5
   2  -2 -11 1270.63 65.0856   2
   2   2 -11 1209.97 73.0357   2
  -2   2 -11 1141.79 65.8582   1
  -2   2  11 1262.62 67.4734   1
   2   2 -11 1129.84 67.4075   1
   2   2  11 1172.35 66.5682   1
   2  -2 -11 1220.01 85.2169   3
  -2  -2  11 1329.57 80.9026   3
   2  -2 -11 1203.13 65.8630   1
   2  -2  11 1131.79 63.2411   1
  -2   2  11 1252.24 81.7536   5
   2   2  11 1159.12 82.8982   5
   2  -2 -12 839.634 67.9457   5
  -2  -2 -12 834.051 68.6011   5
   2   2 -12 841.448 59.1924   2
  -2   2  12 924.696 54.0632   1
  -2   2 -12 803.319 51.5315   1
  -2  -2  12 912.915 65.8580   3
   2  -2 -12 898.805 72.9163   3
   2   2  12 850.080 69.9958   5
  -2   2  12 879.276 69.9560   5
   2   2 -12 819.850 66.2312   5
  -2   2 -12 842.938 70.5086   5
  -2  -2 -13 1851.03 119.290   5
   2  -2 -13 2094.50 122.486   5
   2   2 -13 1887.59 109.131   2
  -2   2  13 2176.20 103.804   1
   2   2 -13 2241.61 124.133   5
  -2   2 -13 2044.75 125.397   5
   2  -2 -13 1957.86 123.836   3
  -2   2  13 2308.67 126.082   5
   2   2  13 2008.11 124.052   5
  -2   2  14 850.185 70.9414   5
   2   2  14 780.216 68.7994   5
  -2   2  14 739.215 41.5932   4
   2  -2  14 692.137 63.6953   5
   2   2 -14 720.123 50.5070   1
   2  -2 -14 679.543 67.0082   3
  -2  -2  14 661.800 60.9588   3
  -2   2 -14 776.589 71.8498   5
   2   2 -14 801.106 68.6181   5
   2   2 -14 765.461 57.3606   2
   2  -2 -14 781.877 47.3683   1
  -2  -2 -14 669.450 66.0963   5
   2  -2 -14 744.659 67.2849   5
   2   2  15 3308.58 180.264   5
  -2   2  15 3527.59 180.244   5
  -2   2 -15 3386.26 183.754   5
   2   2 -15 3458.02 180.347   5
   2  -2  15 2938.01 171.711   5
  -2   2  15 3133.40 143.660   4
   2   2 -15 3479.96 155.615   1
   2   2  15 3240.10 151.247   1
  -2  -2  15 3229.95 172.783   3
   2  -2 -15 3338.42 180.411   3
   2   2 -15 3347.46 164.962   2
   2  -2 -15 3442.45 149.065   1
   2  -2 -15 3432.93 180.997   5
  -2  -2 -15 2922.25 174.324   5
   2   2  16 4401.38 233.549   5
   2   2 -16 4636.70 233.502   5
  -2   2 -16 4467.96 236.506   5
  -2   2  16 5012.86 237.224   5
   2  -2  16 4273.89 226.973   5
  -2   2  16 4576.65 195.398   4
  -2  -2  16 4623.85 226.469   3
   2  -2 -16 4519.16 233.507   3
   2   2 -16 4476.37 216.051   2
   2  -2 -16 4629.66 234.482   5
  -2  -2 -16 4500.96 232.257   5
  -2   2  16 4615.06 204.325   1
   2   2 -16 4587.18 204.539   1
   2   2  16 4397.97 201.363   1
  -2  -2 -17 248.321 49.7311   5
   2  -2 -17 239.741 47.6037   5
  -2   2  17 258.066 48.3882   5
  -2   2 -17 266.937 49.3355   5
   2   2  17 248.830 49.2484   5
   2  -2  17 227.622 45.4113   5
   2   2 -17 246.647 49.0653   5
  -2   2  17 272.105 25.4164   4
  -2   2  17 269.070 30.9531   1
   2  -2 -17 338.872 51.6369   3
   2  -2 -17 281.623 34.7963   2
  -2  -2  17 220.301 41.2225   3
   2   2 -17 348.563 41.8435   2
   2   2 -17 299.418 31.7275   1
   2   2  17 235.279 28.0378   1
  -2   2 -18 2749.03 163.046   5
  -2   2  18 2786.79 159.432   5
   2   2  18 2619.21 157.872   5
   2   2 -18 2833.85 160.527   5
   2  -2  18 2570.86 153.455   5
  -2   2  18 2559.78 117.055   4
  -2  -2  18 2792.30 152.961   3
   2  -2 -18 3031.24 163.247   3
   2  -2 -18 2549.37 129.951   2
   2   2 -18 2552.45 139.201   2
  -2   2  18 2499.93 121.907   1
  -2   2 -18 2382.04 119.893   1
   2   2  18 2345.43 118.391   1
   2   2 -18 2541.80 122.600   1
  -2  -2 -18 2307.15 152.664   5
   2  -2 -18 2686.33 158.754   5
   2  -2  19 93.5608 41.4775   5
  -2   2  19 134.067 21.0433   4
  -2  -2  19 149.524 38.6093   3
   2  -2  19 172.774 37.8451   3
   2  -2 -19 153.051 44.8931   3
  -2   2 -19 112.005 21.9543   1
   2   2  19 142.831 21.2709   1
   2   2 -19 138.613 24.2131   1
   2   2  19 144.910 47.4261   5
  -2   2  19 93.0970 40.9083   5
   2  -2 -19 120.284 29.8331   2
   2  -2 -19 142.007 44.7710   5
  -2   2  20 188.451 23.5685   4
   2  -2  20 229.318 43.9151   3
  -2  -2  20 168.668 42.1031   3
   2   2 -20 222.763 27.2532   1
  -2   2 -20 169.247 22.7386   1
   2   2  20 157.389 21.8092   1
   2  -2 -20 155.349 31.4436   2
   2   2  20 223.689 54.5970   5
   2  -2  20 190.234 47.8078   5
  -2   2  20 201.390 51.6805   5
  -2   2  21 20.9938 17.1608   4
  -2   2 -21 26.3432 15.5387   1
   2  -2  21 60.4715 36.5972   3
  -2  -2  21 24.1751 35.9432   3
   2   2  21 30.3563 15.2802   1
  -2   2  21 37.7678 19.1292   1
   2   2 -21 27.8952 19.7629   1
  -2   2  21 9.09415 41.5053   5
   2   2  21 18.7980 42.2805   5
   2  -2  21 34.8708 38.0276   5
   2  -2 -21 43.1422 28.5802   2
   2  -2 -22 124.774 33.1743   2
  -2   2  22 109.105 22.0382   4
   2   2 -22 122.330 21.9385   1
   2   2  22 82.1940 13.4190   1
  -2  -2  22 140.006 42.0939   3
   2  -2  22 210.768 52.2105   5
   2   2  22 239.086 58.0333   5
  -2   2  22 139.124 52.3058   5
   2   2  22 114.804 13.5531   1
  -2   2  22 116.928 22.2441   1
   2   2 -23 122.853 20.8025   1
   2   2  23 204.279 60.2532   5
   2  -2  23 269.920 61.4604   5
  -2   2  23 120.518 53.1265   5
  -2   2  23 162.130 24.7357   4
  -2  -2  23 151.348 46.3554   3
  -2   2  23 131.449 19.9833   1
   2  -2 -23 183.822 38.5973   2
   2  -2  24 1497.25 114.107   5
  -2  -2  24 1136.49 95.7364   3
  -2   2  24 1193.26 57.3234   4
   2   2 -24 674.540 37.5154   1
   2   2  24 1520.64 119.585   5
  -2   2  24 1709.05 123.832   5
   2   2 -24 779.344 39.2893   1
  -2  -2  25 73.9736 46.2214   3
   2   2  25 170.254 61.3084   5
  -2   2  25 115.723 58.5999   5
   2  -2  25 101.324 57.0309   5
  -2   2  25 105.348 24.6673   4
   2   2  26 2127.89 153.032   5
  -2   2  26 2162.62 155.620   5
  -2  -2  26 1831.33 136.380   3
   2  -2  26 1946.41 144.666   5
  -2   2  27 872.811 104.667   5
  -2   2  27 597.688 46.8923   4
   2  -2  27 743.318 86.9156   3
  -2  -2  27 706.048 88.1000   3
   2   2  27 729.555 97.6349   5
   2  -2  27 848.066 98.4727   5
  -2  -2  28 209.891 62.6298   3
  -2   2  28 189.315 28.9234   4
   2  -2  28 287.381 63.0186   3
   2  -2  28 352.421 75.8586   5
   2   2  28 267.421 76.0897   5
  -2   2  28 279.272 73.9899   5
  -2   2  29 495.757 86.2540   5
   2   2  29 476.461 87.6934   5
   2  -2  29 364.682 72.4596   3
  -2  -2  29 387.702 75.9533   3
   2   2  30 201.182 77.2731   5
  -2   2  30 258.662 78.9767   5
   2  -2  30 154.220 58.8161   3
  -2  -2  30 255.606 68.6798   3
   2   2  31 100.317 69.1006   5
  -2   2  31 121.409 71.2964   5
   2  -2  31 53.7895 56.6249   3
  -2  -2  31 84.4522 58.8087   3
   2   3   0 16.1324 15.2881   4
   2  -3   0 38.9443 15.9782   1
  -2  -3   0 28.5234 15.4876   2
   2   3   1 2099.22 109.617   4
   2   3  -1 2273.13 110.490   4
  -2  -3   1 2282.26 109.655   2
   2  -3   1 2177.00 108.313   1
   2  -3  -1 2342.08 109.492   1
   2  -3   2 1185.41 66.4672   1
   2  -3  -2 1229.19 67.0982   1
  -2   3   2 1225.44 66.6777   1
  -2   3  -2 1160.25 66.0788   1
  -2  -3   2 1249.63 68.1993   2
   2   3   2 1073.33 66.6118   4
  -2  -3   2 1209.48 67.8857   4
   2   3  -2 1255.67 68.2733   4
   2   3  -3 1482.67 80.1680   2
  -2  -3   3 1452.72 78.8926   4
   2  -3   3 1584.28 80.2515   1
   2  -3  -3 1556.46 80.1385   1
   2   3  -3 1484.76 79.1787   4
  -2  -3   3 1515.68 80.5717   2
  -2   3  -3 1479.98 79.2030   1
  -2   3   3 1510.55 79.3426   1
   2   3   3 1528.91 83.2351   5
  -2   3   3 1518.05 79.9139   5
  -2  -3   4 7192.49 307.765   4
   2  -3  -4 7650.96 310.123   1
   2  -3   4 7154.91 308.443   1
  -2   3   4 7172.51 308.610   1
  -2   3  -4 6699.31 307.602   1
  -2  -3   4 7541.75 312.265   2
  -2   3   4 7419.15 311.147   5
   2   3   4 7048.65 313.336   5
   2   3  -4 7343.78 310.448   2
  -2  -3   5 6218.68 273.158   4
   2  -3  -5 6496.10 275.684   1
   2  -3   5 6349.45 274.772   1
   2   3  -5 6187.80 276.467   2
  -2  -3   5 6373.24 278.080   2
  -2   3   5 6770.96 280.158   5
   2   3   5 6204.91 281.665   5
  -2   3   5 6647.93 276.071   1
  -2   3  -5 6299.17 274.688   1
   2   3  -6 1225.79 71.0879   2
   2  -3  -6 1209.16 65.0634   4
  -2  -3   6 1260.52 67.2275   4
   2  -3  -6 1209.61 68.6276   1
   2  -3   6 1193.26 68.0264   1
  -2  -3   6 1259.29 72.3109   2
   2   3   6 1321.21 77.9276   5
  -2   3   6 1223.68 74.0672   5
  -2   3   6 1323.32 70.0283   1
  -2   3  -6 1162.46 67.4996   1
  -2   3   7 13126.5 534.367   1
  -2   3  -7 12362.7 533.057   1
   2  -3  -7 12973.7 530.046   4
  -2  -3   7 12216.7 530.221   4
  -2  -3   7 12694.5 539.942   3
   2  -3   7 12427.0 532.521   1
   2  -3  -7 14001.5 535.896   1
  -2  -3   7 13693.7 541.171   2
  -2  -3  -7 11581.2 540.667   5
   2   3   7 12981.7 545.817   5
   2  -3  -7 13311.0 543.429   5
  -2   3   7 13194.2 542.871   5
   2   3  -7 13174.6 538.804   2
  -2   3  -8 207.147 32.8100   5
   2  -3  -8 224.017 24.2947   4
  -2  -3  -8 221.159 22.6561   3
  -2  -3   8 242.345 24.9365   4
  -2  -3   8 256.029 33.0269   3
  -2  -3   8 270.435 30.9107   2
   2   3  -8 234.583 30.4197   2
   2  -3  -8 302.466 35.7095   5
   2   3   8 283.665 37.6207   5
  -2  -3  -8 242.630 34.7903   5
  -2   3   8 247.476 34.5554   5
   2  -3  -8 291.242 29.3153   1
   2  -3   8 236.302 26.8758   1
  -2   3   8 256.308 27.0519   1
  -2   3  -8 280.661 28.0678   1
   2   3   9 84.5834 28.0629   5
  -2   3   9 148.841 29.9805   5
   2   3  -9 111.302 23.3191   2
   2   3  -9 105.847 26.7312   5
  -2   3  -9 122.132 28.9131   5
   2  -3  -9 99.6670 19.3960   4
  -2  -3   9 128.835 19.1554   4
   2  -3   9 101.650 21.3512   1
   2  -3  -9 197.156 24.5073   1
  -2   3   9 121.122 21.8557   1
  -2  -3   9 168.542 28.9475   3
  -2   3  -9 162.580 22.9119   1
   2  -3  -9 117.025 27.7442   5
  -2  -3  -9 130.286 29.3955   5
  -2   3 -10 684.194 61.0107   5
   2   3 -10 793.445 60.8086   5
  -2  -3  10 702.577 45.5127   4
  -2   3 -10 707.178 48.4546   1
  -2   3  10 781.298 50.4487   1
  -2  -3  10 731.729 57.5843   3
   2  -3 -10 732.215 49.0102   1
   2   3 -10 778.259 55.5117   2
  -2  -3 -10 696.686 60.3187   5
   2  -3 -10 707.372 59.5064   5
  -2   3  10 855.464 63.2924   5
   2   3  10 778.440 63.3528   5
   2   3  11 146.977 35.6546   5
  -2   3  11 140.483 31.4751   5
  -2   3 -11 113.946 32.7181   5
   2   3 -11 80.0815 28.5131   5
  -2   3  11 118.224 22.6153   1
  -2   3 -11 122.279 23.4551   1
   2  -3 -11 125.839 23.0175   1
  -2  -3  11 181.397 30.7811   3
   2   3 -11 136.008 26.9983   2
   2  -3 -11 136.902 32.4645   5
  -2  -3 -11 102.652 30.4851   5
  -2   3  12 1344.96 71.6351   1
  -2  -3  12 1174.29 80.2433   3
   2  -3 -12 1199.70 85.8654   5
  -2  -3 -12 1067.39 83.2509   5
   2  -3 -12 1161.02 62.7478   2
   2   3 -12 1215.49 77.1868   2
  -2   3  12 1186.14 84.5198   5
   2   3  12 1256.26 88.3377   5
  -2   3 -12 1144.94 84.4792   5
   2   3 -12 1192.21 83.0164   5
   2   3 -13 3707.10 187.567   5
   2  -3 -13 3935.95 200.142   3
  -2  -3 -13 3320.27 167.286   3
  -2  -3  13 3446.95 182.434   3
   2   3  13 3491.88 189.632   5
  -2   3  13 3999.00 191.563   5
   2   3 -13 3618.44 178.653   2
   2  -3 -13 3760.27 163.692   2
  -2  -3 -13 3489.97 189.216   5
   2  -3 -13 4053.94 194.697   5
  -2   3 -13 3712.56 191.840   5
  -2   3  14 19.1702 31.1257   5
   2   3  14 16.7098 32.9786   5
   2   3 -14 64.4226 32.2864   5
  -2   3 -14 17.5259 32.5130   5
   2   3 -14 50.5815 23.4299   1
   2  -3 -14 3.88540 33.2944   3
   2  -3 -14 7.67267 17.9054   2
   2   3 -14 46.1494 26.6908   2
   2  -3 -14 13.2562 30.9562   5
  -2  -3 -14 27.7930 34.9658   5
  -2  -3  14 50.6016 28.0758   3
  -2  -3 -14 31.8625 23.5361   3
   2   3 -15 9219.47 407.758   5
  -2   3 -15 9759.22 417.339   5
  -2   3 -15 8593.13 380.380   1
   2   3 -15 8975.72 383.128   1
  -2  -3 -15 8446.24 385.489   3
   2  -3 -15 9415.25 420.096   3
  -2  -3  15 8733.80 401.018   3
   2  -3 -15 9156.15 378.907   2
   2   3 -15 9113.98 395.040   2
   2   3  15 9216.71 414.676   5
  -2   3  15 9528.70 411.620   5
  -2  -3 -15 8030.26 405.844   5
   2  -3 -15 9235.78 410.139   5
  -2   3 -16 1932.83 129.603   5
   2   3 -16 2130.44 127.028   5
  -2  -3 -16 1686.05 122.674   5
   2  -3 -16 1994.30 126.688   5
   2   3 -16 1794.26 100.477   1
  -2  -3 -16 2003.97 108.427   3
  -2  -3  16 1782.60 116.613   3
   2  -3 -16 2070.80 132.863   3
  -2   3  16 2106.96 128.916   5
   2   3  16 1870.02 127.768   5
  -2   3 -16 1949.51 101.005   1
  -2   3  16 2052.45 102.875   1
   2   3  16 1882.57 100.343   1
   2  -3 -16 1810.48 98.1429   2
   2   3 -16 1802.15 110.987   2
  -2  -3 -17 118.698 31.6619   3
  -2  -3  17 155.819 39.2086   3
  -2  -3 -17 106.899 42.3586   5
   2  -3 -17 115.513 41.7399   5
   2   3  17 133.377 47.1344   5
  -2   3  17 203.128 46.1759   5
  -2   3 -17 144.335 46.9733   5
   2   3 -17 74.9568 39.9991   5
   2   3  17 133.524 27.2057   1
   2   3 -17 105.449 28.2388   1
   2  -3 -17 130.653 43.9951   3
  -2   3  17 120.050 28.3237   1
  -2   3 -17 120.746 26.7300   1
   2  -3 -17 107.221 25.0961   2
  -2   3  18 3146.55 151.997   4
   2   3  18 3355.29 157.315   1
   2   3 -18 3483.51 161.634   1
  -2  -3  18 3301.67 182.806   3
   2  -3 -18 3401.62 194.838   3
  -2   3 -18 3347.10 158.636   1
  -2   3  18 3578.37 161.011   1
   2  -3 -18 3213.54 158.935   2
   2  -3 -18 3340.64 190.780   5
   2   3  18 3327.95 192.785   5
  -2   3  18 3401.93 192.482   5
  -2   3  19 1261.07 72.1265   4
   2   3  19 1201.94 105.893   5
  -2  -3  19 1280.58 99.7956   3
  -2   3 -19 1317.17 78.1673   1
  -2   3  19 1386.02 79.1693   1
   2   3  19 1303.76 76.2821   1
   2   3 -19 1404.08 80.5657   1
   2  -3 -19 1266.68 79.4814   2
  -2   3  19 1383.75 108.060   5
  -2   3  20 21.6889 40.1519   5
   2   3  20 45.9713 44.0369   5
  -2   3  20 27.8983 19.6700   4
  -2  -3  20-15.9950 33.7152   3
   2   3 -20 28.7287 24.5217   1
  -2   3  20 20.1488 24.5388   1
   2   3  20 33.8961 22.8400   1
  -2   3 -20-17.9594 25.6380   1
   2  -3 -20 6.25630 23.0883   2
  -2   3  21 2.88768 19.2118   4
   2   3  21 14.6860 22.3680   1
  -2   3  21 17.6442 23.0066   1
   2   3 -21 26.7788 22.9640   1
  -2   3 -21 38.9466 25.0017   1
   2  -3  21 3.86359 35.9160   3
  -2  -3  21-41.7782 38.0535   3
   2  -3 -21 22.2674 25.3987   2
  -2   3  21 32.3123 42.9887   5
   2   3  21-14.3871 42.1199   5
  -2   3  22 10.3547 20.9592   4
   2  -3  22 28.6988 36.1740   3
  -2  -3  22-17.4415 41.9132   3
   2   3 -22 34.2259 23.9929   1
  -2   3  22 37.7646 23.0248   1
   2   3  22 3.90591 20.7354   1
   2   3  22-25.3855 45.5842   5
  -2   3  22 58.1774 48.1399   5
   2  -3 -22 26.1071 27.3660   2
   2  -3  23 1009.56 96.2692   3
  -2  -3  23 1272.01 102.309   3
   2   3  23 1048.29 60.7208   1
   2   3 -23 1015.88 65.0128   1
  -2   3  23 988.178 64.1978   1
   2  -3 -23 1265.68 81.1407   2
   2   3  23 1403.77 114.633   5
  -2   3  23 1385.81 112.447   5
  -2   3  23 1055.78 65.6791   4
  -2   3  24 1269.11 72.0309   4
  -2   3 -24 1071.33 61.3993   1
   2   3  24 1184.05 61.7588   1
   2   3 -24 1138.60 67.4622   1
  -2  -3  24 1275.15 108.675   3
   2   3  24 1478.17 123.931   5
  -2   3  24 1655.23 125.339   5
   2  -3 -24 1523.49 90.5358   2
   2   3  24 1134.18 59.9193   1
   2   3  25 15.8108 10.5209   1
   2   3  25 17.3145 54.6432   5
  -2   3  25 55.8598 57.5922   5
  -2   3  25 17.2088 23.6630   4
  -2  -3  25 44.9583 45.6105   3
   2   3 -25 18.2924 20.9453   1
  -2   3  25 25.0015 21.2286   1
   2   3 -25 43.8923 20.1783   1
  -2   3  26 819.969 53.1823   4
  -2  -3  26 848.534 92.8542   3
   2   3 -26 592.907 36.2654   1
   2   3  26 942.063 106.853   5
  -2   3  26 681.478 39.7071   1
   2   3 -26 570.526 37.3457   1
  -2   3  27 2186.96 118.013   4
   2   3  27 2685.76 184.495   5
  -2   3  27 2818.27 186.546   5
  -2  -3  27 2743.10 175.493   3
  -2  -3  28 22.9376 51.3674   3
   2  -3  28 114.518 54.2062   3
  -2   3  28 39.3564 25.1165   4
  -2   3  28 31.5101 58.2018   5
   2   3  28 19.8734 59.0381   5
  -2   3  29 744.354 105.509   5
   2   3  29 946.908 112.788   5
   2  -3  29 751.686 96.6573   3
  -2  -3  29 763.601 98.4879   3
   2  -3  30 172.731 65.9068   3
  -2   3  30 213.206 73.7223   5
   2   3  30 120.840 65.2875   5
  -2  -3  30 170.140 59.7648   3
   2   4   0 8456.20 372.487   4
  -2  -4   0 8838.53 369.294   2
   2   4  -1 1151.43 71.9605   4
  -2  -4   1 1195.15 70.1826   2
  -2  -4   1 1206.44 72.6545   4
   2   4   1 1210.34 73.2999   4
  -2  -4  -1 1198.22 70.0806   2
  -2  -4   2 3426.91 95.8669   2
  -2  -4  -2 3483.20 96.1732   2
  -2   4   2 3187.05 92.3168   1
  -2  -4   2 3186.52 95.5447   4
  -2  -4   3 2756.51 127.693   2
  -2   4   3 2496.73 124.645   1
  -2   4  -3 2565.72 125.490   1
   2   4   3 2549.71 130.507   5
  -2   4   3 2599.99 128.584   5
  -2  -4   3 2349.10 124.126   4
  -2  -4   4 716.322 51.1323   4
  -2   4   4 673.464 53.7587   5
   2   4   4 742.651 56.8136   5
  -2  -4   4 731.797 52.6775   2
   2   4  -4 777.885 52.4959   2
  -2   4  -4 683.851 50.3376   1
  -2   4   4 830.609 52.7528   1
   2  -4  -5 706.652 47.5251   4
   2   4   5 607.190 52.7312   5
  -2   4   5 582.260 49.1954   5
  -2  -4   5 634.781 48.9660   2
  -2  -4   5 625.134 46.8020   4
   2   4  -5 585.989 46.9095   2
  -2   4  -5 652.038 47.6049   1
  -2   4   5 653.221 46.7849   1
  -2   4   6 2601.25 130.746   5
   2   4   6 2575.88 134.389   5
  -2  -4   6 2477.73 126.837   2
  -2  -4   6 2435.85 123.255   4
   2  -4  -6 2491.91 122.696   4
   2   4  -6 2435.87 125.287   2
  -2   4  -6 2516.90 124.410   1
  -2   4   6 2602.22 124.529   1
   2   4   7 1540.31 95.2336   5
  -2   4   7 1485.01 91.4973   5
  -2  -4   7 1657.36 90.3724   2
   2   4  -7 1502.79 87.5832   2
  -2   4   7 1599.90 85.1687   1
  -2   4  -7 1503.47 85.2512   1
   2  -4  -7 1584.86 83.5553   4
  -2  -4   7 1430.23 82.9098   4
   2   4   8 11070.3 491.196   5
  -2   4   8 11933.7 489.536   5
   2  -4  -8 11915.3 476.860   4
   2   4   8 10413.8 482.606   4
  -2  -4   8 11281.5 476.307   4
   2   4  -8 11767.6 483.944   2
  -2   4   8 11443.1 477.902   1
  -2   4  -8 10974.6 477.376   1
   2   4  -9 6321.45 282.362   2
  -2   4   9 6818.23 291.043   5
   2   4   9 6428.30 292.551   5
  -2  -4  -9 6163.21 288.717   5
  -2   4   9 6578.27 276.912   1
  -2   4  -9 6127.14 275.500   1
   2  -4  -9 6470.20 275.515   4
   2   4   9 5590.33 280.608   4
  -2  -4   9 6190.16 274.039   4
  -2  -4 -10 6403.54 300.228   3
   2   4  10 6544.33 311.717   4
   2   4  10 7435.84 325.484   5
  -2   4  10 7218.90 320.145   5
   2  -4 -10 7816.23 324.679   5
  -2  -4 -10 6636.04 319.273   5
   2   4 -10 7524.31 313.915   2
  -2   4  10 7195.40 305.343   1
  -2   4 -10 7099.26 305.212   1
  -2  -4  10 6990.30 303.043   4
  -2   4 -10 6742.54 318.586   5
   2  -4 -11 8146.47 324.472   2
  -2   4 -11 7838.32 357.009   5
   2   4 -11 8161.12 357.455   5
  -2  -4  11 7779.41 337.389   4
   2   4  11 7234.22 347.352   4
  -2  -4  11 7832.97 352.093   3
  -2  -4 -11 7088.04 336.751   3
   2   4  11 7811.50 361.355   5
  -2   4  11 8456.66 359.239   5
   2   4 -11 8270.74 349.920   2
  -2  -4 -11 7667.15 357.557   5
   2  -4 -11 8065.06 358.591   5
  -2   4  11 8115.71 341.114   1
  -2   4 -11 7813.21 339.471   1
  -2   4  12 1829.25 94.9248   1
  -2  -4 -12 1491.84 90.8577   3
  -2  -4  12 1628.29 103.576   3
  -2   4  12 1680.22 108.457   5
   2   4  12 1699.17 111.744   5
   2   4 -12 1829.78 102.729   2
   2  -4 -12 1694.42 79.7151   2
  -2  -4 -12 1641.16 109.637   5
   2  -4 -12 1868.09 112.728   5
  -2   4 -12 1658.46 108.330   5
   2   4 -12 1662.89 106.856   5
  -2  -4 -13 1997.78 114.442   3
  -2  -4  13 2377.26 131.764   3
  -2   4  13 2321.03 134.872   5
   2   4  13 2094.15 134.429   5
   2   4 -13 2241.39 124.484   2
   2  -4 -13 2317.97 103.836   2
   2  -4 -13 2353.33 136.541   5
  -2  -4 -13 2103.06 133.731   5
   2   4 -13 2366.73 134.469   5
  -2   4 -13 2189.27 134.211   5
  -2  -4 -14 4350.54 216.589   3
  -2  -4  14 4791.25 233.762   3
   2   4  14 4902.10 242.724   5
  -2   4  14 4946.40 238.819   5
   2  -4 -14 4694.95 204.272   2
   2   4 -14 4962.96 228.430   2
  -2  -4 -14 4611.37 239.010   5
   2  -4 -14 4883.97 240.358   5
  -2   4 -14 4575.50 237.509   5
   2   4 -14 4728.70 236.627   5
  -2   4 -15 111.079 42.6309   5
   2   4 -15 159.620 42.8902   5
  -2   4 -15 122.003 30.7344   1
   2  -4 -15 95.0801 41.8785   3
   2  -4 -15 150.739 24.9206   2
   2   4 -15 97.9616 33.9253   2
  -2  -4 -15 93.9319 30.3352   3
  -2  -4  15 71.0419 34.9474   3
  -2   4  15 177.234 44.5688   5
   2   4  15 122.069 43.2999   5
   2  -4 -15 117.242 42.3028   5
  -2  -4 -15 107.352 44.0102   5
   2  -4 -16 12463.6 531.153   5
   2  -4 -16 12861.8 545.465   3
  -2  -4 -16 10894.8 501.035   3
  -2  -4  16 11053.7 517.086   3
   2  -4 -16 11884.6 489.520   2
  -2   4 -16 11523.7 527.414   5
  -2   4 -16 11157.2 495.602   1
  -2   4  16 12710.6 500.725   1
  -2   4  16 12067.4 526.400   5
   2   4  16 11847.5 530.809   5
  -2   4  17 1466.42 109.601   5
   2   4  17 1298.81 108.614   5
  -2  -4 -17 1141.04 84.7671   3
  -2  -4  17 1318.76 99.5039   3
   2  -4 -17 1372.69 75.9220   2
  -2   4  17 1452.44 85.1191   1
  -2   4 -17 1270.47 80.5183   1
   2  -4 -18 8918.39 383.969   2
  -2  -4  18 8540.24 413.195   3
  -2  -4 -18 8302.67 397.322   3
   2   4 -18 9479.89 394.071   1
   2   4  18 8784.74 425.765   5
  -2   4  18 9351.08 424.902   5
  -2   4  18 9800.10 394.291   1
  -2   4 -18 8905.48 388.909   1
  -2   4 -19 2409.78 126.917   1
   2   4 -19 2565.53 130.819   1
  -2  -4  19 2301.25 149.525   3
  -2  -4 -19 2448.86 139.251   3
   2   4  19 2345.94 125.493   1
  -2   4  19 2626.35 131.658   1
   2  -4 -19 2257.43 121.722   2
  -2   4  19 2642.73 163.132   5
   2   4  19 2546.62 165.214   5
   2   4  20 3145.37 156.712   1
   2   4 -20 3153.39 160.480   1
  -2  -4 -20 3340.72 173.611   3
  -2  -4  20 3067.02 183.469   3
  -2   4  20 3579.00 162.922   1
  -2   4 -20 3224.64 159.315   1
   2  -4 -20 2999.15 154.796   2
   2   4  20 3124.52 195.089   5
  -2   4  20 3451.44 196.229   5
  -2   4  21-16.2323 30.0590   1
  -2   4 -21 3.86764 28.7799   1
   2   4 -21 21.6930 29.1732   1
   2   4  21 3.77740 26.8491   1
  -2  -4  21 26.1551 39.9315   3
  -2  -4 -21-12.6952 37.5560   3
  -2   4  21 9.62140 47.1608   5
   2   4  21 56.2657 50.7841   5
   2  -4 -21 16.2224 27.5072   2
   2  -4 -22 2530.72 134.056   2
  -2   4 -22 2524.52 133.118   1
  -2   4  22 2638.75 135.452   1
   2   4 -22 2690.02 137.318   1
   2   4  22 2516.41 130.908   1
  -2  -4  22 2612.85 166.166   3
  -2   4  22 2678.06 172.045   5
   2   4  22 2505.24 172.964   5
   2   4  23 1286.53 80.4630   1
   2   4 -23 1263.13 83.3138   1
  -2  -4  23 1264.51 110.926   3
   2  -4  23 1354.67 114.286   3
   2  -4 -23 1321.72 85.3424   2
  -2   4  23 1310.95 83.3283   1
  -2   4 -23 1394.42 84.6689   1
  -2   4  23 1351.55 119.690   5
   2   4  23 1329.56 120.660   5
   2   4  23 1231.66 72.4917   1
   2   4  24 5824.82 255.439   1
   2   4 -24 5429.87 256.736   1
   2  -4  24 5784.74 303.348   3
  -2  -4  24 5971.40 304.244   3
  -2   4 -24 5864.61 257.269   1
  -2   4  24 5872.67 257.573   1
   2  -4 -24 5581.64 263.421   2
   2   4  24 6061.81 313.177   5
  -2   4  24 6138.05 310.469   5
   2   4  24 5437.55 247.382   1
   2  -4 -25 372.015 50.2371   2
  -2  -4  25 284.603 67.3939   3
   2  -4  25 394.892 74.5203   3
   2   4 -25 305.405 40.7958   1
   2   4  25 324.152 38.7244   1
  -2   4 -25 324.034 41.1035   1
  -2   4  25 302.104 40.7325   1
   2   4  25 394.937 37.0921   1
   2   4 -25 387.001 40.6996   1
  -2   4  25 353.734 77.9813   5
   2   4  25 475.268 84.2002   5
   2   4  26 4326.32 200.481   1
   2   4 -26 4088.17 204.446   1
  -2   4  26 4414.12 205.711   1
  -2  -4  26 5290.59 270.296   3
   2   4  26 5724.99 286.166   5
  -2   4  26 5846.46 285.227   5
   2   4 -26 4929.17 204.838   1
   2   4  27 25.9838 61.2231   5
  -2   4  27 6.16237 59.9603   5
  -2   4 -27 22.2515 17.6682   1
  -2  -4  27 22.9006 52.0066   3
   2   4  27 20.2606 17.7796   1
  -2   4  27 19.2897 24.6550   1
   2   4  27 15.9553 18.1534   1
   2   4 -27 5.43441 24.0619   1
  -2   4  28 1728.72 142.691   5
   2   4  28 1868.53 147.405   5
  -2  -4  28 1589.50 132.621   3
  -2  -4  29 418.263 80.6477   3
   2   4  29 410.189 91.4573   5
  -2   4  29 499.525 93.6244   5
  -2  -5   0 3766.31 178.167   2
  -2  -5   0 3824.54 184.710   4
  -2  -5   1 836.678 59.9899   2
  -2  -5  -1 940.669 60.6875   2
  -2  -5   1 898.582 64.9388   4
   2   5   1 938.038 66.0145   4
  -2   5   2 33.4565 8.18276   2
  -2  -5   2 38.6894 22.0763   2
  -2  -5  -2 20.6322 20.4211   2
  -2   5  -2 67.8545 20.9806   1
  -2   5   2 52.9073 21.1815   1
  -2  -5   2 31.0103 21.6710   4
   2   5   2-18.7530 15.5448   4
  -2   5   3 4019.83 194.484   1
  -2   5  -3 3762.86 193.480   1
  -2  -5  -3 4314.23 193.989   2
  -2  -5   3 4384.12 196.771   2
   2   5   3 4214.66 204.708   5
  -2   5   3 4643.01 204.134   5
  -2  -5   3 4116.32 196.913   4
  -2  -5   4 2187.56 119.506   4
  -2   5   4 2208.79 118.408   1
  -2   5  -4 2209.06 119.153   1
   2   5  -4 2307.50 119.501   2
  -2  -5   4 2530.32 122.701   2
  -2   5   4 2338.65 125.337   5
   2   5   4 2252.33 126.831   5
   2  -5  -4 2304.65 120.200   4
  -2   5   5 139.241 27.2782   1
  -2   5  -5 183.797 28.7205   1
  -2  -5   5 156.448 28.6850   2
   2   5  -5 110.788 27.4162   2
  -2   5   5 162.501 33.0718   5
   2   5   5 98.2598 29.8622   5
   2   5   5 43.9188 20.5305   4
  -2  -5   5 87.8371 24.8453   4
   2  -5  -5 137.575 26.4766   4
  -2   5   6 355.223 37.1199   1
  -2   5  -6 371.575 38.7620   1
   2   5  -6 337.491 38.1955   2
  -2  -5   6 395.584 41.7569   2
  -2   5   6 330.651 41.8589   5
   2   5   6 309.463 43.4361   5
   2  -5  -6 427.582 40.5409   4
   2   5   6 362.416 41.6195   4
  -2  -5   6 353.726 38.5201   4
   2   5  -7 101.725 26.8918   2
  -2   5  -7 81.1919 25.5370   1
  -2   5   7 71.9744 23.9052   1
   2   5   7 64.0700 30.8774   5
  -2   5   7 91.4193 30.9531   5
   2  -5  -7 71.3898 25.0721   4
  -2  -5   7 86.3421 25.5047   4
   2   5   7 55.2173 26.5842   4
   2   5   8 2795.42 152.913   4
  -2  -5   8 3038.86 148.533   4
   2  -5  -8 3052.94 147.924   4
   2   5  -8 3013.89 151.311   2
  -2   5  -8 2934.41 148.761   1
  -2   5   8 2900.33 146.472   1
   2   5   8 2966.28 161.096   5
  -2   5   8 3157.98 159.413   5
   2   5   9 4018.03 205.481   4
   2  -5  -9 4235.42 199.674   4
  -2  -5   9 4406.79 201.054   4
  -2   5  -9 4096.38 199.921   1
  -2   5   9 4339.80 200.077   1
   2   5  -9 4342.66 204.771   2
  -2   5   9 4401.96 212.934   5
   2   5   9 4368.06 216.336   5
   2   5 -10 345.355 43.4699   2
   2   5  10 300.783 42.5084   4
  -2  -5  10 312.795 38.6994   4
  -2   5  10 310.678 37.5522   1
  -2   5 -10 339.201 40.6060   1
   2   5  10 347.259 50.4300   5
  -2   5  10 302.303 46.6788   5
   2   5 -11 7774.87 332.529   2
   2   5  11 6857.32 329.455   4
  -2  -5  11 7426.16 322.927   4
  -2   5 -11 6636.61 320.858   1
  -2   5  11 7682.33 323.897   1
   2   5  11 7514.54 344.555   5
  -2   5  11 7773.65 342.259   5
  -2  -5  12 1529.01 85.2060   4
  -2   5 -12 1288.71 96.8801   5
   2   5 -12 1566.72 102.744   5
   2   5  12 1220.34 88.1295   4
  -2  -5 -12 1162.47 81.2486   3
   2   5  12 1243.05 99.6758   5
   2   5 -12 1440.90 91.5594   2
  -2   5  12 1441.45 100.005   5
  -2   5  12 1416.24 84.1824   1
   2   5  13 1016.53 77.4269   4
  -2  -5  13 1094.61 83.6126   3
  -2  -5 -13 942.043 73.1204   3
   2  -5 -13 1384.58 96.2963   5
  -2  -5 -13 1078.63 90.8608   5
   2   5  13 1058.00 91.7041   5
  -2   5  13 1239.39 92.0500   5
   2   5 -13 1288.27 83.5516   2
  -2   5 -13 1016.27 86.2428   5
   2   5 -13 1191.72 91.4407   5
   2  -5 -14 1362.31 63.8471   2
  -2  -5  14 1243.29 93.5555   3
  -2  -5 -14 1152.61 82.4871   3
  -2   5  14 1333.00 100.852   5
   2   5  14 1327.64 104.612   5
   2  -5 -15 10.4797 15.0158   2
  -2  -5  15 13.8886 30.7500   3
  -2  -5 -15 36.7419 29.5802   3
  -2   5 -15 14.6996 26.6399   1
  -2   5  15 22.9854 36.2300   5
   2   5  15 8.36774 38.4957   5
   2  -5 -16 1652.51 80.6664   2
   2   5  16 1515.70 118.935   5
  -2   5  16 1664.07 117.682   5
  -2  -5 -16 1374.49 97.3748   3
  -2  -5  16 1658.88 113.382   3
  -2   5 -16 1634.50 96.5052   1
  -2   5  16 1660.88 97.4811   1
   2  -5 -17 973.183 57.6508   2
   2   5  17 861.031 91.0584   5
  -2   5  17 966.449 92.6792   5
  -2  -5  17 985.072 86.8669   3
  -2  -5 -17 965.808 77.3211   3
  -2   5  17 1081.47 73.6656   1
  -2   5 -17 944.899 69.6546   1
   2  -5 -18 656.833 46.2559   2
   2   5  18 609.957 79.3425   5
  -2   5  18 663.742 77.9200   5
  -2  -5 -18 537.617 61.1085   3
  -2  -5  18 545.797 69.7729   3
  -2   5 -18 584.657 56.2604   1
  -2   5  18 767.088 60.8850   1
   2  -5 -19 1638.09 89.1884   2
  -2   5  19 1669.56 128.406   5
   2   5  19 1610.54 128.906   5
  -2  -5 -19 1589.23 106.780   3
  -2  -5  19 1615.69 119.734   3
  -2   5  19 1905.31 104.857   1
  -2   5 -19 1615.22 99.4691   1
   2  -5 -20 889.039 59.7005   2
   2   5  20 863.488 97.2102   5
  -2   5  20 947.077 97.2477   5
  -2   5 -20 812.693 66.8168   1
  -2   5  20 1008.61 72.4473   1
  -2  -5 -20 807.273 75.1797   3
  -2  -5  20 748.741 82.8660   3
   2   5 -21 32.3013 34.1088   1
  -2   5  21-22.2771 35.2968   1
  -2   5 -21 22.8308 34.1917   1
  -2  -5 -21-30.4554 39.7273   3
  -2  -5  21 82.1692 44.6125   3
   2  -5 -21-20.0142 25.4596   2
  -2   5  21 56.9147 50.9471   5
   2   5  21 27.6145 51.9980   5
   2   5 -22 1006.99 78.8322   1
  -2   5 -22 986.292 76.2944   1
  -2  -5 -22 973.416 87.0738   3
  -2  -5  22 924.983 95.2253   3
   2  -5 -22 978.300 68.3548   2
  -2   5  22 1178.77 81.8636   1
   2   5  22 982.697 73.6403   1
  -2   5  22 1083.18 105.057   5
   2   5  22 1050.03 110.679   5
   2  -5 -23 950.036 67.6261   2
  -2   5  23 1032.33 76.6871   1
  -2   5 -23 890.892 72.6621   1
  -2  -5 -23 830.773 83.9950   3
  -2  -5  23 1034.89 99.4708   3
   2   5  23 931.617 70.3874   1
   2   5 -23 919.643 74.8580   1
  -2   5  23 1047.47 106.246   5
   2   5  23 945.958 106.427   5
   2   5  23 844.752 63.5095   1
  -2   5  24 565.645 84.8338   5
   2   5  24 478.664 87.0291   5
  -2   5  24 496.196 56.3097   1
  -2   5 -24 477.725 55.4899   1
  -2  -5  24 547.331 80.0608   3
   2  -5 -24 504.239 51.1790   2
   2   5  24 503.849 47.7955   1
   2   5  24 450.994 50.6580   1
   2   5 -24 594.565 58.3242   1
   2   5 -25 391.943 51.7085   1
   2   5  25 332.829 46.8368   1
   2  -5  25 606.103 86.8667   3
   2  -5 -25 428.661 49.0730   2
  -2  -5  25 396.402 73.2755   3
  -2   5  25 317.756 48.1670   1
  -2   5 -25 407.749 51.5786   1
   2   5  25 405.114 78.1217   5
  -2   5  25 427.379 80.2338   5
   2   5  25 423.680 45.0471   1
   2   5 -25 451.313 48.9920   1
  -2  -5  26 764.903 93.4717   3
   2  -5 -26 454.042 52.9006   2
   2  -5  26 634.112 92.0706   3
  -2   5 -26 564.157 56.2674   1
  -2   5  26 506.668 54.7217   1
   2   5 -26 474.242 52.3916   1
   2   5  26 569.035 49.1444   1
   2   5  26 530.326 89.2424   5
  -2   5  26 656.170 91.4933   5
  -2  -5  27 37.2139 53.7407   3
   2  -5  27 97.1138 62.6557   3
  -2   5  27-10.0120 30.7300   1
  -2   5 -27 59.4456 33.0203   1
   2   5  27 20.3963 62.2066   5
  -2   5  27 25.8850 58.3454   5
   2   5  27 33.6377 27.8884   1
   2   5 -27 24.6276 31.4688   1
  -2   5  28 220.690 73.0062   5
   2   5  28 449.080 91.1215   5
  -2  -5  28 408.747 78.9709   3
  -2   6   0 3882.75 172.351   2
  -2  -6   0 4437.96 203.149   4
  -2   6   0 4115.42 195.405   1
  -2   6   1 239.781 20.6325   2
  -2   6  -1 251.951 24.5535   2
  -2  -6  -1 291.942 43.6638   4
  -2  -6   1 292.766 42.0911   4
  -2   6   1 226.125 36.3488   1
  -2   6  -1 252.627 36.8425   1
  -2   6  -2 3309.66 150.355   2
  -2  -6   2 3386.33 169.978   4
  -2   6  -2 3345.94 167.865   1
  -2   6   2 3386.31 167.546   1
  -2   6   3 2.92917 30.2815   5
   2   6   3 59.8969 33.6895   5
  -2   6   3 44.9426 25.2477   1
  -2   6  -3 44.5712 27.8318   1
   2   6   3-11.2696 28.2715   4
  -2  -6   3 14.8461 26.0221   4
   2  -6  -3-4.95381 24.7206   4
  -2  -6   4 1941.56 112.881   4
   2  -6  -4 1840.17 110.025   4
  -2   6  -4 2004.48 111.664   1
  -2   6   4 1752.30 106.515   1
  -2  -6  -4 2032.45 106.447   2
  -2  -6   4 2089.78 112.052   2
   2   6   4 1741.02 112.190   4
  -2   6   4 2078.79 119.896   5
   2   6   4 1871.31 120.239   5
  -2   6  -5 3535.09 171.528   1
  -2   6   5 3248.92 167.451   1
  -2  -6   5 3255.07 170.139   4
   2  -6  -5 3653.77 173.664   4
   2   6   5 3223.12 174.522   4
  -2   6   5 3549.80 179.173   5
   2   6   5 3270.37 180.189   5
  -2  -6  -5 3450.04 165.340   2
  -2   6   6 3016.95 150.380   1
  -2   6  -6 2622.11 149.027   1
  -2  -6   6 2941.16 152.489   4
   2  -6  -6 2965.51 152.248   4
   2   6   6 2866.96 156.930   4
   2   6   6 3093.18 164.549   5
  -2   6   6 2992.98 160.064   5
  -2  -6  -6 2956.33 146.055   2
  -2   6   7 6070.68 278.665   1
  -2   6  -7 6333.78 282.317   1
   2  -6  -7 6509.81 283.615   4
   2   6   7 6138.06 288.355   4
  -2  -6   7 6105.30 282.064   4
   2   6   7 5822.72 292.427   5
  -2   6   7 6266.40 291.112   5
  -2  -6  -7 5969.29 275.401   2
  -2   6   8 5450.84 260.633   1
  -2   6  -8 5870.63 265.307   1
   2  -6  -8 5773.43 264.662   4
   2   6   8 5390.12 269.855   4
  -2  -6   8 5836.74 265.394   4
   2   6   8 5462.43 276.497   5
  -2   6   8 5672.00 274.014   5
   2   6  -8 6313.69 268.582   2
  -2   6   9 1516.44 93.6668   1
  -2   6  -9 1476.10 95.6447   1
  -2  -6   9 1646.11 98.6476   4
  -2   6   9 1717.91 109.063   5
   2   6   9 1388.84 107.450   5
   2   6  -9 1639.29 99.6707   2
   2   6 -10 3933.00 197.421   2
  -2   6 -10 3854.01 194.238   1
  -2  -6  10 4251.94 197.136   4
  -2   6  10 4000.18 192.593   1
  -2   6  10 4020.05 208.208   5
   2   6  10 3803.90 210.116   5
  -2   6  11 356.659 43.2538   1
   2   6 -11 376.490 49.0725   2
  -2   6 -11 409.973 47.9974   1
  -2  -6  11 370.286 45.6755   4
   2   6  11 274.237 52.5156   5
  -2   6  11 411.059 57.0725   5
   2   6  12 1474.37 113.781   5
  -2   6  12 1790.30 117.644   5
  -2   6  12 1600.96 97.4311   1
   2   6  13 3371.64 197.647   5
  -2   6  13 3688.42 198.196   5
  -2  -6 -14 2926.52 166.731   3
   2   6  14 3395.21 194.725   5
  -2   6  14 3479.52 190.363   5
  -2   6 -14 3301.35 167.420   1
   2   6  15 4502.10 248.716   5
  -2   6  15 4823.27 247.088   5
  -2   6 -15 5006.30 225.257   1
  -2   6  15 4647.00 220.774   1
  -2  -6  15 4625.42 239.338   3
  -2  -6 -15 4076.51 222.709   3
  -2   6  16 5709.39 260.482   1
  -2   6 -16 5675.73 261.130   1
  -2  -6 -16 4729.65 259.556   3
  -2  -6  16 5682.99 280.743   3
  -2  -6  16 5871.53 261.629   4
   2   6  16 5621.44 291.265   5
  -2   6  16 5804.29 287.879   5
  -2   6  17 664.844 61.0764   1
  -2   6 -17 537.582 59.3271   1
  -2  -6 -17 439.646 58.6779   3
  -2  -6  17 566.026 58.2194   4
  -2   6  17 450.757 73.1561   5
   2   6  17 611.233 80.9044   5
  -2  -6  17 569.731 71.3895   3
  -2   6  18 4459.11 209.433   1
  -2   6 -18 4129.89 205.660   1
  -2  -6 -18 3540.88 208.423   3
  -2  -6  18 4280.67 230.713   3
  -2  -6  18 4394.34 207.576   4
   2   6  18 4177.45 238.066   5
  -2   6  18 4486.52 238.011   5
  -2  -6  19 234.577 43.2549   4
   2   6  19 246.560 64.4605   5
  -2   6  19 189.799 61.8261   5
  -2   6  19 232.086 46.5789   1
  -2   6 -19 159.675 43.4299   1
  -2  -6  19 212.206 56.6547   3
  -2  -6 -19 144.551 46.6560   3
   2  -6 -19 195.892 26.1138   2
  -2  -6  20 1825.74 136.435   3
  -2  -6 -20 1671.31 119.586   3
  -2   6  20 2089.93 118.621   1
  -2   6 -20 1919.09 115.022   1
  -2   6  20 1969.37 144.445   5
   2   6  20 1671.97 142.982   5
   2  -6 -20 1863.25 93.6092   2
  -2   6  21-2.76248 35.9560   1
  -2   6 -21-15.9291 39.9742   1
   2   6  21 29.5487 54.7552   5
  -2   6  21 44.4222 53.1826   5
  -2  -6 -21 24.6010 36.3278   3
  -2  -6  21 5.01084 45.0264   3
   2  -6 -21 5.56721 22.4430   2
  -2   6  22 1931.61 113.487   1
  -2   6 -22 1727.12 106.202   1
  -2  -6 -22 1353.20 111.057   3
  -2  -6  22 1613.06 130.779   3
   2   6  22 1532.00 96.1946   1
   2   6  22 1742.13 146.369   5
  -2   6  22 1737.89 140.026   5
   2  -6 -22 1578.34 88.6697   2
   2   6  23 381.759 83.9062   5
  -2   6  23 376.155 78.5660   5
   2   6 -23 358.519 60.2418   1
  -2   6 -23 315.500 54.6939   1
  -2   6  23 384.837 58.0922   1
   2   6  23 322.530 45.6034   1
  -2  -6  23 422.129 75.3095   3
  -2  -6 -23 304.730 59.1352   3
   2  -6 -23 273.169 38.1219   2
   2   6  24 2970.55 159.614   1
   2   6 -24 3193.39 174.124   1
   2   6 -24 3081.22 162.093   1
   2   6  24 2879.27 153.417   1
  -2  -6 -24 2792.64 176.041   3
  -2  -6  24 2803.72 193.934   3
  -2   6  24 3104.24 204.506   5
   2   6  24 2967.60 208.693   5
  -2   6 -24 2962.36 163.775   1
  -2   6  24 3509.31 170.861   1
   2   6  25 202.930 41.5652   1
   2   6 -25 147.079 45.3620   1
  -2  -6  25 179.407 64.1442   3
   2   6  25 122.543 70.8450   5
  -2   6  25 119.921 67.4600   5
  -2   6  25 213.486 51.0324   1
  -2   6 -25 131.322 49.1445   1
  -2  -6  26 3143.96 210.701   3
   2  -6  26 3354.20 219.583   3
   2   6  26 3079.43 217.611   5
  -2   6  26 3061.95 211.664   5
  -2   6 -26 3092.40 166.102   1
  -2   6  26 3166.40 170.012   1
   2   6 -26 3265.35 165.342   1
   2   6  26 3069.61 158.911   1
  -2   7   0 4819.09 201.164   2
  -2  -7   0 4537.55 219.411   2
  -2  -7   0 4563.28 231.233   4
  -2   7   0 4443.03 224.679   1
  -2   7  -1 49.3663 19.4106   2
  -2  -7  -1 107.683 36.1877   2
  -2  -7   1 102.486 36.5230   2
  -2   7   1 114.057 35.9657   1
  -2   7  -1 69.1888 32.7825   1
   2  -7  -1 98.9678 38.6274   4
  -2  -7   1 123.425 38.5488   4
  -2  -7  -1 90.7099 36.5006   4
  -2  -7   2 1110.76 83.1382   4
  -2  -7  -2 1118.60 75.0382   2
  -2   7  -2 1021.79 62.6678   2
  -2  -7   2 1190.04 80.1479   2
   2  -7  -2 1208.03 87.1536   4
  -2   7   2 1178.07 81.8486   1
  -2   7  -2 1204.46 83.5627   1
   2   7   3 67.5219 41.7362   5
  -2   7   3 92.1730 40.6045   5
  -2   7   3 72.0688 30.7059   1
  -2   7  -3 50.4074 31.3104   1
   2  -7  -3 102.749 35.7063   4
  -2  -7   3 78.7531 34.7766   4
  -2   7  -3 44.5894 21.5279   2
  -2  -7  -3 10.7139 28.0556   2
  -2   7  -4 1260.58 71.5269   2
  -2  -7  -4 1160.89 77.6816   2
  -2   7   4 1207.84 83.6375   1
  -2   7  -4 1212.08 85.8567   1
  -2  -7   4 1228.60 87.2280   4
   2  -7  -4 1061.62 84.4944   4
  -2   7   4 1144.11 93.8084   5
   2   7   4 1250.03 98.3148   5
  -2  -7  -5 610.866 55.4435   2
  -2   7  -5 638.003 49.4171   2
  -2  -7   5 746.121 64.7949   4
   2  -7  -5 686.125 63.7512   4
  -2   7   5 633.363 68.8620   5
   2   7   5 550.015 69.9051   5
  -2   7  -5 622.106 61.1365   1
  -2   7   5 605.487 57.5396   1
   2   7   6 15.3567 35.0674   5
  -2   7   6-10.7727 33.9572   5
  -2   7   6 54.6166 29.8228   1
  -2   7  -6 22.6617 30.9511   1
   2  -7  -6-2.93262 29.5352   4
  -2  -7   6 61.3761 35.6314   4
   2   7  -6 24.2610 29.9810   2
  -2   7  -6 22.4472 23.1016   2
  -2  -7  -6 4.14720 29.1457   2
  -2   7   7 1867.37 126.125   5
   2   7   7 1902.08 130.296   5
  -2   7  -7 2032.95 108.073   2
  -2   7   7 1830.87 113.568   1
  -2   7  -7 2116.56 120.815   1
  -2  -7   7 1886.34 118.136   4
   2  -7  -7 2265.99 124.089   4
   2   7  -7 2067.91 118.612   2
  -2  -7  -7 1774.90 107.098   2
  -2   7   8 2485.73 157.277   5
   2   7   8 2618.59 162.089   5
  -2   7  -8 2683.31 139.447   2
   2  -7  -8 2904.64 153.183   4
  -2  -7   8 2846.22 152.775   4
  -2   7   8 2706.99 146.377   1
  -2   7  -8 2948.79 152.770   1
   2   7  -8 2911.84 151.024   2
  -2  -7  -8 2517.60 138.774   2
   2   7   9 730.354 78.9743   5
  -2   7   9 782.612 77.4745   5
  -2  -7   9 751.071 67.5315   4
  -2  -7  -9 624.553 57.7439   2
  -2   7   9 708.130 62.6032   1
  -2   7  -9 831.522 69.9922   1
  -2   7  10 596.097 56.5303   1
  -2   7 -10 452.698 56.1541   1
   2   7  10 551.785 69.6630   5
  -2   7  10 450.688 63.3384   5
  -2  -7 -10 460.772 49.4803   2
  -2  -7  10 648.957 61.2481   4
  -2  -7  11 455.580 53.6735   4
  -2   7  11 322.807 45.3250   1
  -2   7  11 301.433 55.3468   5
   2   7  11 282.316 59.0847   5
   2   7  12 1736.00 130.515   5
  -2   7  12 2087.63 134.636   5
   2   7  13 752.859 85.1683   5
  -2   7  13 790.516 84.3149   5
  -2   7 -14 1026.92 82.0011   1
  -2   7  14 1045.42 96.6007   5
   2   7  14 880.957 93.5726   5
  -2   7  15 1295.65 87.4242   1
  -2   7 -15 1165.23 89.4754   1
  -2  -7 -15 1073.28 88.4095   3
  -2  -7  15 1271.85 90.0949   4
   2   7  15 977.060 102.569   5
  -2   7  15 1058.45 101.414   5
  -2  -7 -16 371.023 57.9387   3
   2   7  16 543.757 78.4423   5
  -2   7  16 629.417 79.9026   5
  -2   7  16 536.142 57.4634   1
  -2   7 -16 488.766 59.9352   1
  -2  -7  16 600.696 61.4497   4
  -2  -7 -17 162.350 44.3048   3
   2   7  17 278.508 66.3225   5
  -2   7  17 263.933 66.7969   5
  -2  -7  17 265.064 55.1045   3
  -2  -7  17 202.465 45.1342   4
  -2   7  17 263.950 46.6726   1
  -2   7 -17 201.532 46.8982   1
  -2  -7 -18 107.618 41.8235   3
  -2  -7  18 115.669 48.0607   3
  -2   7  18 82.4128 53.2419   5
   2   7  18 149.855 58.0019   5
  -2  -7  18 164.564 42.4712   4
  -2   7  18 72.5744 40.2837   1
  -2   7 -18 116.526 42.6754   1
  -2   7 -19 18.3100 41.1955   1
  -2   7  19 65.7215 40.7412   1
  -2  -7  19 5.08501 47.6154   3
  -2  -7 -19 3.58718 38.5642   3
   2   7  19-28.5756 51.7971   5
  -2   7  19 47.9372 52.9222   5
  -2  -7  19-28.2739 38.1943   4
  -2  -7  20 1946.26 144.489   3
  -2  -7 -20 1488.52 119.184   3
  -2  -7  20 2080.30 121.710   4
  -2   7 -20 1807.22 118.564   1
  -2   7  20 1968.21 119.712   1
   2   7  20 1712.99 147.047   5
  -2   7  20 1681.53 139.940   5
   2   7  21-12.8280 34.2990   1
  -2   7 -21 40.7391 46.6605   1
  -2   7  21 3.12386 42.1797   1
  -2  -7  21-33.1972 50.2669   3
  -2  -7 -21-62.5548 46.6452   3
   2   7  21-18.6466 57.0148   5
  -2   7  21-5.79508 53.8774   5
  -2  -7  21-9.63507 40.7536   4
  -2   7  22 1507.64 105.860   1
  -2   7 -22 1536.34 106.758   1
  -2  -7  22 1633.34 135.020   3
  -2  -7 -22 1151.51 104.837   3
   2   7  22 1418.37 135.396   5
  -2   7  22 1277.22 131.592   5
   2   7  22 1463.61 97.4348   1
  -2  -7  22 1612.17 106.200   4
  -2  -7  23 5.89841 53.4310   3
  -2   7 -23 90.5883 46.5400   1
  -2   7  23 58.3418 45.0807   1
   2   7 -23-3.14149 41.5242   1
   2   7  23 10.4588 36.4650   1
   2   7  23-20.5383 61.2936   5
  -2   7  23 44.5906 58.2481   5
  -2  -7  23-13.1913 40.9245   4
  -2  -7  24 55.3936 53.6483   3
  -2   7 -24 62.9076 44.5073   1
  -2   7  24 39.6645 44.4759   1
  -2  -7  24 73.4665 43.5051   4
   2   7  24-14.0076 62.1589   5
  -2   7  24-6.57544 60.4654   5
   2   7  24 29.0848 36.6869   1
   2   7 -24 15.5963 46.8624   1
  -2  -8   0 6902.37 343.594   4
  -2  -8   0 7289.57 329.393   2
   2  -8   0 7340.13 346.568   4
  -2   8   0 7616.46 341.249   1
  -2  -8   1 741.617 77.9692   4
  -2  -8  -1 918.224 86.9461   4
   2  -8  -1 766.324 82.0763   4
  -2  -8  -1 1029.36 79.1725   2
  -2   8  -1 875.328 57.6755   2
   2  -8   1 937.709 87.3687   4
  -2   8   1 815.107 77.6744   1
  -2   8  -1 759.841 77.5685   1
  -2   8  -2 8452.78 342.680   2
  -2  -8  -2 7704.40 353.636   2
  -2   8   2 7779.26 364.846   1
  -2   8  -2 7466.18 365.084   1
   2  -8  -2 7572.70 369.582   4
  -2  -8   2 7633.06 368.810   4
   2   8   2 8467.89 396.869   5
  -2   8   2 8745.59 393.881   5
  -2  -8  -3 1693.57 106.393   2
  -2   8  -3 1859.60 97.5656   2
  -2   8   3 1654.49 114.083   1
  -2   8  -3 1702.05 117.512   1
  -2  -8   3 1801.26 119.862   4
   2  -8  -3 1727.50 120.468   4
   2   8   3 1774.19 139.310   5
  -2   8   3 1697.70 132.384   5
  -2   8  -4 6736.46 291.234   2
  -2  -8  -4 6275.78 296.646   2
  -2  -8   4 6313.23 312.148   4
   2  -8  -4 6630.38 316.960   4
  -2   8   4 7017.34 333.521   5
   2   8   4 6789.32 337.074   5
  -2   8  -4 7098.48 317.184   1
  -2   8   4 6288.95 308.647   1
  -2   8   5 75.1215 55.7379   5
   2   8   5 85.6178 60.6809   5
  -2   8  -5 63.7521 44.7902   1
  -2   8   5 107.647 44.5231   1
   2  -8  -5 24.8320 45.1021   4
  -2  -8   5 142.131 46.3363   4
  -2  -8  -5 117.438 41.9396   2
  -2   8  -5 25.7197 31.8966   2
  -2   8  -6 5311.24 239.433   2
  -2  -8  -6 4854.94 240.294   2
  -2  -8   6 5298.50 259.572   4
   2  -8  -6 5492.86 261.621   4
   2   8   6 4694.37 272.396   5
  -2   8   6 5118.08 272.486   5
  -2   8   6 5131.06 252.994   1
  -2   8  -6 5907.91 263.863   1
   2   8   7 37.5196 47.3976   5
  -2   8   7 56.6618 51.4399   5
  -2   8   7-18.0805 40.6534   1
  -2   8  -7-63.9955 49.5748   1
   2  -8  -7 3.46183 39.3981   4
  -2  -8   7-37.9464 40.8863   4
  -2  -8  -7 4.42206 33.8678   2
  -2   8  -7-33.3899 34.0940   2
  -2   8  -8 3914.13 192.495   2
  -2  -8  -8 3610.22 188.798   2
  -2   8   8 4042.35 203.390   1
  -2   8  -8 4489.65 213.335   1
  -2  -8   8 4526.34 213.966   4
  -2   8   8 3736.45 217.258   5
   2   8   8 3632.45 220.540   5
  -2  -8  -9 1364.82 93.1576   2
  -2   8  -9 1439.21 95.7305   2
  -2   8   9 1528.18 105.176   1
  -2   8  -9 1603.73 111.746   1
  -2  -8   9 1721.36 112.440   4
   2   8   9 1675.43 127.545   5
  -2   8   9 1599.67 123.912   5
  -2  -8 -10 1838.14 119.768   2
  -2   8 -10 2444.50 130.753   2
  -2   8  10 2118.19 133.339   1
  -2   8 -10 2773.51 148.896   1
  -2  -8  10 2600.97 144.777   4
   2   8  10 2270.48 155.399   5
  -2   8  10 2269.09 152.968   5
   2   8  11 3267.00 191.599   5
  -2   8  11 2729.81 180.058   5
  -2  -8  11 3562.83 176.769   4
  -2   8  11 3405.14 168.386   1
  -2  -8 -11 2419.08 147.232   2
  -2   8  12 1212.66 109.078   5
   2   8  12 1219.58 112.052   5
  -2  -8 -12 1095.57 80.4462   2
  -2   8 -13 339.959 56.4664   1
   2   8  13 296.348 66.0298   5
  -2   8  13 266.851 62.1516   5
  -2  -8 -13 174.210 41.3177   2
   2   8  14 783.395 95.9328   5
  -2   8  14 902.649 96.6459   5
  -2  -8 -14 747.632 65.7950   2
  -2   8  14 869.956 76.0745   1
  -2   8 -14 919.217 83.5998   1
   2   8  15-5.53326 46.7758   5
  -2   8  15 46.3821 53.3343   5
  -2   8  15-25.0338 41.3811   1
  -2   8 -15-31.2388 42.3325   1
  -2  -8  15 14.1738 39.3580   4
  -2   8  16 1073.63 82.0051   1
  -2   8 -16 987.415 85.7199   1
  -2  -8 -16 599.701 72.8534   3
  -2  -8  16 1023.27 84.9401   4
   2   8  16 781.870 97.8861   5
  -2   8  16 780.006 95.4155   5
  -2  -8 -17 193.730 53.0865   3
   2   8  17 252.061 69.7934   5
  -2   8  17 295.715 69.2730   5
  -2   8  17 330.781 53.2841   1
  -2   8 -17 323.278 59.3105   1
  -2  -8  17 398.545 60.2296   4
  -2  -8 -18 286.558 57.6909   3
  -2   8  18 333.190 73.1140   5
   2   8  18 393.410 78.9485   5
  -2  -8  18 553.405 79.7323   3
  -2   8  18 500.704 62.4675   1
  -2   8 -18 481.394 67.9913   1
  -2  -8  18 489.616 64.8295   4
  -2  -8 -19 479.647 68.9073   3
  -2   8  19 511.527 87.9043   5
   2   8  19 654.912 95.6729   5
  -2  -8  19 699.274 93.0238   3
  -2  -8  19 943.682 82.8457   4
  -2   8  19 806.923 77.4006   1
  -2   8 -19 891.271 82.3624   1
  -2  -8  20 211.869 67.7348   3
   2   8  20 223.678 73.3467   5
  -2   8  20 89.7341 61.2398   5
  -2   8 -20 284.521 59.8156   1
   2   8  20 242.805 50.3534   1
  -2   8  20 233.446 54.1702   1
  -2  -8  20 294.116 56.6875   4
  -2  -8  21 24.5407 54.6852   3
   2   8  21 112.584 66.2065   5
  -2   8  21-12.4588 55.2627   5
   2   8  21-3.05891 39.3562   1
  -2   8  21-42.3355 47.2687   1
  -2   8 -21 21.8559 47.3280   1
  -2  -8  21 75.1532 45.0008   4
  -2  -8  22 159.159 64.5484   3
  -2  -8  22 231.913 53.6661   4
   2   8  22 184.635 48.3722   1
   2   8 -22 162.994 58.7455   1
  -2   8  22 232.559 55.1411   1
  -2   8 -22 203.326 57.9826   1
  -2   8  22 154.970 69.6060   5
   2   8  22 213.684 77.2290   5
  -2  -9   0 187.044 51.3014   4
   2  -9   0 133.019 50.2051   4
  -2   9   0 95.6232 43.5231   1
   2   9   1 38.1723 61.0596   5
   2  -9  -1 4.39400 43.5176   4
   2  -9   1 62.5991 45.8823   4
  -2  -9   1 42.6500 44.2653   4
  -2   9   1-18.8970 42.0892   1
  -2   9  -1 38.6307 41.5471   1
   2  -9  -2 914.800 89.5082   4
  -2  -9   2 679.785 80.0447   4
  -2   9  -2 919.703 86.4051   1
  -2   9   2 888.843 83.5983   1
   2  -9   2 866.961 89.2303   4
   2   9   2 1036.24 113.574   5
  -2   9   2 928.753 107.126   5
  -2   9   3 73.7973 45.2193   1
  -2   9  -3 3.91950 46.4793   1
  -2   9  -3-4.09277 31.7432   2
  -2   9   3 49.9097 60.9259   5
   2   9   3 30.1932 60.8824   5
   2  -9  -3 81.4433 49.5932   4
  -2  -9   3 28.9916 45.9722   4
   2  -9   3 4.54496 48.4550   4
  -2  -9   4 3702.33 205.881   4
   2  -9  -4 3573.31 206.842   4
  -2   9   4 3597.59 200.352   1
  -2   9  -4 3798.33 207.770   1
  -2   9  -4 4088.03 184.132   2
  -2  -9  -4 3356.63 183.304   2
   2  -9   4 3996.29 215.949   4
  -2   9   4 3756.90 226.292   5
   2   9   4 3707.54 230.494   5
  -2   9   5 169.144 51.0260   1
  -2   9  -5 185.983 57.1661   1
  -2   9   5 203.302 66.7308   5
   2   9   5 110.050 68.8057   5
  -2  -9   5 147.757 53.1585   4
   2  -9  -5 229.911 58.3224   4
  -2   9  -5 131.582 40.0819   2
  -2  -9  -5 195.802 45.4937   2
  -2  -9  -6 949.318 73.2822   2
  -2   9  -6 1030.86 73.3434   2
   2  -9  -6 876.187 88.2615   4
  -2  -9   6 883.105 86.5066   4
  -2   9   6 968.024 85.8320   1
  -2   9  -6 1072.51 93.9719   1
   2   9   6 1069.50 113.519   5
  -2   9   6 877.761 101.942   5
  -2   9   7 190.552 49.9144   1
  -2   9  -7 289.978 59.9910   1
   2   9   7 306.719 74.3146   5
  -2   9   7 126.491 62.7441   5
  -2  -9   7 237.609 54.7323   4
  -2  -9  -7 275.018 46.0985   2
  -2   9  -7 275.472 43.3913   2
  -2   9   8 697.435 90.0298   5
   2   9   8 656.645 93.7268   5
  -2  -9   8 767.072 78.3483   4
  -2   9   8 625.123 70.8174   1
  -2   9  -8 882.833 85.8188   1
  -2  -9  -8 661.339 60.5005   2
  -2   9  -8 737.552 64.0556   2
  -2   9   9-21.2660 53.4755   5
   2   9   9-17.0795 54.8775   5
  -2   9   9 77.1242 41.2805   1
  -2   9  -9 99.6584 50.5944   1
  -2  -9   9 4.03916 40.3778   4
  -2   9  -9-19.9084 34.0785   2
  -2  -9  -9 10.9278 31.0593   2
  -2   9  10 5.32246 49.9987   5
   2   9  10 51.4691 53.7330   5
  -2   9  10 115.298 43.7505   1
  -2  -9 -10 69.9219 31.9331   2
  -2  -9  10 84.9552 45.6910   4
  -2  -9 -11 99.2359 34.5144   2
  -2   9  11 134.125 57.4343   5
   2   9  11 109.558 61.0900   5
   2  -9 -11 94.3972 46.1653   4
   2   9  12 486.754 82.9901   5
  -2   9  12 532.740 83.7807   5
  -2  -9 -12 529.187 53.6213   2
  -2   9 -13 157.933 57.5272   1
  -2  -9 -13 89.5197 35.2515   2
   2   9  13 77.3480 58.0493   5
  -2   9  13 49.9998 52.8275   5
  -2   9  14 59.9496 43.5780   1
  -2   9 -14 77.1140 51.2694   1
  -2  -9 -14-4.29072 31.0254   2
  -2   9  14 22.7398 54.9553   5
   2   9  14 79.0825 57.3229   5
  -2  -9 -15 94.8511 34.9080   2
  -2   9  15 171.717 52.5229   1
  -2   9 -15 187.777 59.9845   1
   2   9  15 137.473 66.7828   5
  -2   9  15 134.130 62.0071   5
  -2  -9  15 207.614 57.2510   4
  -2  -9 -16 1150.60 92.5515   2
  -2  -9  16 1951.43 129.128   4
  -2   9  16 1568.65 140.645   5
   2   9  16 1540.47 144.120   5
  -2   9 -16 2303.15 135.650   1
  -2   9  16 2035.31 123.459   1
  -2  -9  17 20.9831 47.8323   4
  -2  -9 -17-35.3356 36.1100   2
   2   9  17-42.1896 46.9004   1
  -2   9  17 3.60762 43.8553   1
  -2   9 -17-12.3696 57.0945   1
   2   9  17-19.4347 64.4000   5
  -2   9  17 12.1529 57.0499   5
  -2  -9  18 1545.64 113.762   4
  -2  -9  18 1536.35 130.753   3
  -2   9 -18 1395.48 113.763   1
  -2   9  18 1531.81 110.194   1
   2   9  18 1368.94 104.990   1
   2   9  18 1024.62 127.182   5
  -2   9  18 897.007 118.804   5
   2  10   0 93.3307 76.7927   5
  -2  10   0 93.7985 50.5877   1
   2 -10   0 108.965 56.6354   4
  -2  10   1 183.617 75.2518   5
   2  10   1 313.627 89.7333   5
  -2  10   1 163.198 56.3357   1
  -2  10  -1 248.212 59.0518   1
  -2 -10   1 215.026 62.4451   4
   2 -10   1 215.570 62.5177   4
   2 -10  -1 215.797 61.3648   4
   2  10   2-7.49857 72.6445   5
  -2  10   2 100.800 68.6940   5
  -2  10   2 52.2748 49.2945   1
  -2  10  -2 72.8761 52.7022   1
   2 -10  -2 86.8159 51.6573   4
  -2 -10   2 127.744 55.4424   4
   2 -10   2 142.337 60.5702   4
  -2  10   3 304.616 83.0463   5
   2  10   3 425.683 96.2427   5
  -2  10   3 288.204 61.4597   1
  -2  10  -3 426.214 72.1225   1
   2 -10  -3 341.318 69.2222   4
   2 -10   3 377.519 71.1139   4
  -2 -10   3 351.003 68.3818   4
  -2  10   4 379.837 86.9791   5
   2  10   4 440.320 98.1689   5
  -2 -10   4 337.344 67.0164   4
   2 -10  -4 342.130 68.5983   4
   2 -10   4 497.521 78.4604   4
  -2  10   4 416.612 68.7698   1
  -2  10  -4 433.306 73.4120   1
  -2  10   5 436.547 84.7244   5
   2  10   5 225.367 79.1490   5
  -2  10  -5 326.585 52.0857   2
  -2 -10   5 246.989 62.6265   4
   2 -10  -5 273.773 64.1310   4
   2 -10   5 385.203 73.1043   4
  -2  10   5 349.134 64.9763   1
  -2  10  -5 305.730 66.9225   1
   2  10   6 681.433 103.347   5
  -2  10   6 362.816 86.8791   5
  -2  10  -6 589.077 63.7328   2
  -2 -10   6 623.363 80.5724   4
   2 -10   6 634.627 87.2249   4
  -2  10   6 600.842 75.4859   1
  -2  10  -6 660.475 85.2922   1
  -2  10   7 726.603 81.8092   1
  -2  10  -7 868.743 94.9314   1
   2 -10   7 896.750 99.6825   4
  -2 -10   7 756.223 85.2421   4
  -2  10  -7 841.855 74.6384   2
   2  10   7 668.902 107.907   5
  -2  10   7 628.806 101.500   5
  -2  10   8 382.167 66.2098   1
  -2  10  -8 422.630 75.7233   1
   2 -10   8 601.552 84.8890   4
  -2 -10   8 497.656 72.0035   4
  -2  10   8 340.804 84.9073   5
  -2  10  -8 420.017 57.3717   2
   2  10   8 396.467 91.1163   5
  -2  10  -9-75.5715 64.2812   1
  -2  10   9-48.9498 48.6029   1
  -2 -10   9-27.8164 52.0718   4
  -2  10   9 12.7048 62.4705   5
   2  10   9 20.6256 66.3921   5
  -2 -10  10 1215.84 108.292   4
   2 -10 -10 1168.44 105.811   4
  -2  10  10 1090.83 118.715   5
  -2  10  10 1185.39 101.035   1
  -2 -10 -11 86.1375 38.0565   2
   2  10  11 177.748 74.6877   5
  -2  10  11 183.244 72.6669   5
   2  10  12 1993.84 176.049   5
  -2  10  12 1823.63 165.570   5
  -2  10  13 84.9274 53.2870   1
  -2  10 -13 66.4368 64.9465   1
   2  10  13 41.5112 70.7363   5
  -2  10  13 32.2427 65.9028   5
   2 -11   0 2553.80 187.841   4
  -2  11   0 3176.86 191.336   1
  -2  11   0 2716.51 214.701   5
   2  11   0 2834.19 234.260   5
   2 -11   1 182.637 71.6328   4
   2 -11  -1 202.484 72.6940   4
  -2  11   1 257.538 75.9508   1
  -2  11  -1 152.856 70.0341   1
  -2  11  -1 86.0649 93.0232   5
   2  11  -1 110.363 103.718   5
  -2  11   1 149.055 93.6546   5
   2  11   1 180.503 105.476   5
   2 -11   2 532.810 87.3159   4
   2 -11  -2 714.327 93.7954   4
  -2  11   2 579.817 86.4636   1
  -2  11  -2 718.333 93.0021   1
  -2  11   2 601.084 112.670   5
   2  11   2 676.335 124.443   5
   3   0   0-9.49817 14.3492   1
   3   0  -1 7.92628 16.2473   1
   3   0   1-11.0336 16.2479   1
  -3   0   2 14422.5 563.893   1
  -3   0  -2 14329.9 562.698   1
   3   0   2 14677.6 563.878   1
   3   0  -2 14959.2 564.629   1
  -3   0  -2 13744.1 543.619   5
   3   0  -3-1.66193 16.6411   3
   3   0  -3 3.18179 14.9318   1
  -3   0  -3 23.1330 15.2466   1
  -3   0   3 14.1478 14.6422   1
   3   0   3 1.57340 16.0304   1
   3   0   3-2.47792 10.8461   5
   3   0  -3-7.51684 9.95634   5
  -3   0  -3 6.78329 9.90132   5
   3   0  -4 5140.39 209.592   5
  -3   0  -4 4848.14 210.588   5
   3   0   4 4367.38 209.558   5
   3   0  -4 5236.37 226.655   3
  -3   0   4 4913.67 222.221   1
  -3   0  -4 4863.98 220.744   1
   3   0  -4 5017.75 222.155   1
   3   0   4 4594.74 219.974   1
  -3   0   4 5620.73 210.184   5
  -3   0   4 5037.94 217.567   2
  -3   0   5-10.2454 13.9377   2
   3   0  -5 19.5814 19.7053   3
   3   0  -5 9.76983 16.4833   1
  -3   0  -5 14.0828 16.2178   1
  -3   0   5 9.74893 15.7553   1
   3   0   5 14.3223 16.5795   1
   3   0  -5-1.86404 13.6644   5
  -3   0  -5 1.03242 13.4689   5
   3   0   5-2.09006 14.7212   5
  -3   0   5 9.64071 14.3079   5
  -3   0   6 4061.62 186.198   1
  -3   0  -6 3918.60 184.648   1
   3   0  -6 4080.33 191.987   3
  -3   0   6 4018.56 181.525   2
   3   0   6 3757.04 183.673   1
   3   0  -6 4115.06 186.053   1
  -3   0   6 4329.11 178.774   5
   3   0  -6 4301.86 180.052   5
  -3   0  -6 3786.05 179.484   5
   3   0   7 10.2489 16.6356   5
   3   0   7-3.23128 18.0827   1
   3   0  -7 6.68104 17.8621   1
   3   0  -7-4.39633 20.0231   3
  -3   0  -7-3.22360 14.2377   1
  -3   0   7 5.08687 14.7457   1
   3   0  -7 13.9437 14.2666   2
  -3   0   7 18.1270 15.1703   2
   3   0  -7-1.35850 16.1216   5
  -3   0  -7 2.84552 15.7616   5
   3   0   8 75.6357 21.0879   1
   3   0  -8 103.548 22.1302   1
   3   0  -8 79.0869 23.4666   3
  -3   0   8 65.6473 20.4664   1
  -3   0  -8 87.4749 19.8761   1
  -3   0   8 72.8012 19.3496   5
   3   0   8 111.588 24.2027   5
   3   0  -8 80.2497 18.8280   2
  -3   0   8 103.986 20.1625   2
   3   0  -8 91.0927 20.5048   5
  -3   0  -8 73.5911 22.3531   5
  -3   0  -9-3.67540 22.3115   5
   3   0  -9 1.77826 20.1410   5
  -3   0   9 10.8134 18.9015   5
   3   0   9 1.87001 24.5896   5
  -3   0  -9-11.2860 18.3112   1
   3   0  -9 4.94885 17.5561   3
  -3   0   9-12.2027 18.5505   1
   3   0  -9 4.48175 16.1991   2
  -3   0   9 9.30442 16.3324   2
   3   0   9-6.40992 18.5118   1
   3   0  -9-11.8950 19.4456   1
  -3   0 -10 20188.2 912.556   5
   3   0 -10 23448.7 915.835   5
  -3   0 -10 20536.5 906.920   1
  -3   0  10 22327.7 910.410   1
   3   0 -10 21983.2 923.091   3
  -3   0  10 23516.9 910.077   2
   3   0 -10 23369.3 910.381   1
   3   0  10 21268.8 906.366   1
   3   0 -10 22910.0 907.663   2
  -3   0  10 24087.7 912.567   5
   3   0  10 20287.7 912.788   5
   3   0  11-11.4763 29.5297   5
  -3   0  11-1.91439 22.0451   5
  -3   0  11-10.3550 20.4896   1
  -3   0 -11 10.8950 19.1741   1
  -3   0 -11-2.29933 25.4876   5
   3   0 -11-13.3084 26.3220   5
   3   0 -11 28.1775 22.8330   3
   3   0 -11 6.64278 18.2490   2
   3   0  11-24.4983 23.7747   1
   3   0 -11-5.02178 20.0741   1
   3   0 -12 12036.3 517.160   3
   3   0 -12 12086.1 498.469   2
  -3   0  12 11418.4 497.589   1
   3   0 -12 12527.7 510.905   5
  -3   0 -12 10882.8 506.649   5
  -3   0  12 12309.9 505.297   5
   3   0  12 11592.3 508.773   5
  -3   0  13 9.18037 24.1366   5
   3   0  13 26.9386 30.8698   5
  -3   0  13 1.65710 17.8734   1
   3   0 -13-6.38201 24.8408   3
   3   0 -13-11.3172 20.2678   2
  -3   0 -13 2.70963 28.4631   5
   3   0 -13-21.3464 29.9307   5
   3   0 -14 1807.66 115.361   3
   3   0 -14 1912.34 102.003   2
   3   0 -14 1949.23 98.0092   1
   3   0  14 1716.18 93.0349   1
   3   0 -14 1953.65 114.674   5
  -3   0 -14 1794.82 112.532   5
  -3   0  14 1855.56 109.507   5
   3   0  14 1737.04 112.128   5
  -3   0  15 13.5256 28.4304   5
   3   0  15 3.11969 32.2490   5
  -3   0 -15 11.2160 17.6948   1
  -3   0  15 22.9197 27.0052   3
   3   0 -15-16.8427 23.4774   2
   3   0 -15 31.1033 28.8574   3
   3   0 -15 3.15362 27.8268   5
  -3   0 -15 6.32213 27.8856   5
   3   0  15 16.1904 17.9848   1
   3   0 -15 6.50210 20.3797   1
  -3   0  16 277.797 44.9702   5
   3   0  16 290.400 49.5897   5
  -3   0  16 231.765 30.1624   1
  -3   0  16 245.690 44.3604   3
   3   0 -16 217.004 34.4511   2
   3   0 -16 229.250 43.6240   3
  -3   0 -16 204.755 42.4715   5
   3   0 -16 252.544 32.4924   1
   3   0  16 255.809 28.0377   1
   3   0 -17 10.9845 21.4753   1
   3   0  17-9.42499 17.4142   1
  -3   0  17 3.64555 30.8227   3
   3   0 -17 4.72503 23.2059   2
  -3   0 -17 18.4156 33.8053   5
   3   0 -17 7.67003 30.2480   3
  -3   0  17-21.9597 35.3788   5
   3   0  17-7.03805 35.7154   5
  -3   0  18 6029.37 309.094   3
   3   0  18 6181.93 293.129   3
  -3   0  18 6643.43 308.490   5
   3   0  18 6634.99 312.827   5
   3   0 -18 7020.98 280.799   1
   3   0  18 6299.54 272.666   1
  -3   0 -18 5633.33 306.408   5
  -3   0  19 40.0594 38.1302   3
   3   0  19 7.26770 17.2685   1
   3   0 -19-12.0170 23.6978   1
  -3   0  19-28.9091 40.7026   5
   3   0  19-35.1622 44.8476   5
  -3   0 -19 34.0459 40.2145   5
   3   0  19 22.9566 29.6746   3
  -3   0  20 3942.46 212.150   5
   3   0  20 3545.44 209.529   5
   3   0  20 3675.51 168.616   1
   3   0 -20 4268.25 178.596   1
   3   0  20 3935.19 200.506   3
   3   0  21-30.6877 41.9571   5
  -3   0  21-41.0566 42.9853   5
   3   0  21-50.8412 37.2639   3
   3   0 -21 25.4652 21.7743   1
   3   0  21 0.81083 15.9288   1
  -3   0  22 2614.26 164.355   5
   3   0  22 2529.76 165.059   5
   3   0 -22 2561.88 120.847   1
   3   0  22 2427.72 149.992   3
   3   0 -23 32.7273 21.1712   1
   3   0  23 4.92001 49.4180   5
  -3   0  23 41.5300 50.0478   5
   3   0  23-19.0897 44.2990   3
   3   0  24 3550.43 204.214   5
  -3   0  24 4029.38 210.459   5
   3   0  24 3800.80 193.177   3
   3   0  25-5.48309 51.2249   5
  -3   0  25 25.7596 54.0149   5
   3   0  25 34.3530 41.8016   3
   3   0  26 201.381 67.6911   5
  -3   0  26 300.353 68.8272   5
   3   0  26 200.614 54.1159   3
   3   0  27 24.0263 56.7265   5
  -3   0  27 17.1971 57.6127   5
   3   0  27 29.0248 46.3392   3
  -3   0  28 853.339 101.159   5
   3   0  28 756.416 101.436   5
   3   0  28 599.652 86.7291   3
   3   0  29 26.2928 61.0396   5
  -3   0  29-6.25613 61.5484   5
   3   0  29 21.8858 52.8506   3
   3   0  30 2488.14 187.799   5
   3   0  30 2397.71 172.981   3
   3   0  31 28.7095 65.4765   5
   3   0  31 12.3832 63.1162   3
   3   1   0 4.92460 16.6300   1
   3   1   0 25.8024 10.1538   5
   3   1   0-0.95897 11.8063   3
   3  -1   0 7.54276 15.1939   1
   3   1   1 13582.3 591.133   3
   3   1  -1 13522.9 595.165   3
  -3   1   1 15085.6 585.136   5
   3   1   1 14586.0 589.012   5
   3  -1  -1 15110.4 603.452   1
   3  -1   1 15112.2 603.126   1
   3   1   1 15653.0 606.199   1
   3   1  -1 15581.9 606.224   1
  -3   1  -1 13912.1 586.499   5
  -3  -1  -2 1099.98 66.8046   1
   3   1   2 1326.11 71.8370   1
   3   1  -2 1198.58 70.2399   1
  -3  -1   2 1170.27 68.3238   1
   3   1   2 1042.65 56.1360   3
   3   1  -2 1185.05 65.3362   3
   3   1   2 1154.85 58.3417   5
  -3   1   2 1198.83 68.7255   1
   3  -1   2 1228.75 68.7713   1
   3  -1  -2 1196.11 68.1142   1
  -3   1  -2 1200.59 68.7541   1
  -3   1  -2 1109.66 56.0521   5
  -3   1   2 1257.78 55.1867   5
   3   1  -3 13402.3 552.043   5
  -3  -1   3 13531.1 565.366   1
   3   1  -3 14079.1 567.427   1
   3   1   3 12804.1 564.360   1
  -3  -1  -3 13135.1 564.139   1
   3   1  -3 13881.3 563.466   3
  -3  -1  -3 13103.9 552.225   5
   3  -1   3 13239.5 563.640   1
  -3   1  -3 14139.1 566.183   1
  -3   1   3 13847.4 565.864   1
   3  -1  -3 14374.0 565.641   1
  -3   1   3 15117.7 552.524   5
   3   1   3 13221.2 554.919   5
  -3   1  -3 12605.3 552.346   5
   3  -1   4 2919.25 144.203   1
  -3   1   4 3364.20 137.187   5
   3   1   4 3009.11 139.549   5
  -3   1  -4 2993.94 137.479   5
   3   1  -4 3240.78 137.449   5
  -3  -1  -4 2938.66 144.754   1
   3   1  -4 3290.36 149.138   1
  -3  -1   4 3150.54 147.054   1
   3   1   4 2908.94 145.897   1
  -3  -1   4 3062.30 145.417   3
   3   1  -4 3103.25 146.950   3
   3  -1  -4 3133.61 146.215   1
  -3   1  -4 2988.57 145.196   1
  -3   1   4 3212.80 147.144   1
   3  -1  -4 3213.12 134.815   5
  -3  -1  -4 2787.73 135.591   5
  -3   1   4 3044.73 139.684   2
  -3  -1   4 3096.11 144.494   2
  -3  -1  -5 12831.2 571.397   5
   3  -1  -5 14750.2 570.841   5
  -3   1   5 13915.3 579.810   1
  -3   1  -5 12618.6 577.077   1
  -3   1   5 14987.2 572.390   5
   3   1  -5 14335.1 572.644   5
  -3   1  -5 13045.0 572.114   5
  -3  -1  -5 13677.6 578.930   1
  -3  -1   5 13919.4 580.304   1
   3   1   5 13336.8 578.890   1
   3   1  -5 14268.1 581.624   1
   3   1  -5 14248.9 567.384   4
  -3  -1   5 14605.4 582.643   3
   3   1  -5 14024.7 582.789   3
   3  -1  -5 14460.2 579.832   1
   3  -1   5 13411.1 577.716   1
  -3   1   5 13847.8 572.630   2
  -3  -1   5 14360.9 578.968   2
  -3  -1  -6 5190.40 237.095   5
   3  -1  -6 5861.35 237.154   5
  -3  -1   6 5448.67 241.053   2
  -3   1   6 5561.13 236.009   2
  -3   1  -6 5492.23 241.793   1
  -3   1   6 5475.81 242.160   1
   3   1   6 5162.24 239.624   5
   3   1  -6 5759.93 238.064   5
  -3   1  -6 5129.76 237.195   5
   3   1  -6 5457.50 243.551   1
  -3  -1  -6 5273.94 240.464   1
  -3  -1   6 5483.36 242.466   1
   3   1   6 5060.85 240.462   1
   3   1  -6 5659.12 228.467   4
  -3  -1   6 5416.99 245.269   3
   3   1  -6 5800.08 248.376   3
   3  -1   6 5226.08 239.547   1
   3  -1  -6 5761.06 242.395   1
   3   1  -6 5393.39 240.493   2
   3  -1   7 11318.5 505.572   1
   3  -1  -7 12914.2 510.223   1
  -3  -1  -7 11422.5 507.334   5
   3  -1  -7 12998.6 507.912   5
  -3  -1   7 12214.5 509.613   2
  -3   1   7 12480.3 504.207   2
  -3   1  -7 11884.2 508.949   1
  -3   1   7 12633.5 510.883   1
   3   1   7 12217.6 511.144   5
  -3   1   7 13031.5 507.292   5
  -3   1  -7 11425.4 506.968   5
   3   1  -7 13461.8 510.248   5
   3   1  -7 11915.9 492.722   4
   3  -1   7 11534.0 506.160   5
   3  -1  -7 12519.6 523.396   3
   3   1  -7 12107.7 516.053   3
  -3  -1   7 12745.0 516.887   3
   3   1  -7 12432.7 511.770   1
  -3  -1   7 12183.6 509.621   1
   3   1   7 11298.2 507.871   1
  -3  -1  -7 11732.6 507.837   1
   3   1  -7 12069.0 508.288   2
   3  -1  -8 4471.55 195.138   1
   3  -1   8 4015.30 191.379   1
  -3  -1  -8 3855.85 196.013   5
  -3   1   8 4492.63 190.994   2
  -3  -1   8 4287.18 196.011   2
  -3   1  -8 4044.61 194.100   1
  -3   1   8 4461.99 197.165   1
   3   1   8 4268.96 199.112   5
   3  -1  -8 4580.12 196.780   5
  -3   1  -8 4010.22 195.296   5
   3   1  -8 4585.87 197.912   5
  -3   1   8 4630.53 196.996   5
   3  -1   8 4021.31 194.651   5
   3  -1  -8 4306.33 208.897   3
   3   1  -8 4454.40 204.881   3
  -3  -1   8 4453.01 204.293   3
   3   1   8 3967.67 193.891   1
   3   1  -8 4266.19 197.079   1
  -3  -1   8 4244.77 195.532   1
   3   1  -8 4325.23 195.478   2
   3  -1  -8 4415.60 191.207   2
  -3  -1  -9 11409.9 498.839   5
  -3  -1   9 11981.2 496.872   2
  -3   1   9 12382.2 491.517   2
  -3   1   9 11509.9 494.454   1
  -3   1  -9 10724.2 492.339   1
   3  -1   9 11363.6 496.781   5
   3   1   9 11087.4 492.854   1
   3   1  -9 11571.8 495.247   1
  -3  -1   9 12491.1 507.146   3
   3  -1  -9 12728.8 514.797   3
   3   1  -9 12066.3 506.218   3
  -3   1  -9 10794.8 496.656   5
  -3   1   9 12625.7 498.616   5
   3   1  -9 12722.3 500.453   5
   3   1   9 11315.7 499.561   5
   3  -1  -9 12291.7 498.467   5
  -3  -1   9 12021.8 494.759   1
   3  -1  -9 11962.5 490.306   2
   3   1  -9 11628.7 494.458   2
   3  -1   9 11188.5 490.227   1
   3  -1  -9 12336.8 493.958   1
  -3   1  10 8500.67 350.700   2
  -3  -1  10 8507.89 356.670   2
   3  -1  10 7879.45 357.582   5
  -3  -1  10 9624.35 362.700   5
  -3   1  10 8101.03 352.579   1
  -3   1 -10 7890.16 351.032   1
   3   1  10 7321.15 349.315   1
   3   1 -10 8322.76 354.441   1
   3  -1 -10 8201.23 371.416   3
  -3  -1  10 8297.92 365.507   3
   3   1 -10 8314.42 366.053   3
  -3   1 -10 7764.67 359.075   5
   3   1  10 7425.78 358.374   5
   3   1 -10 9180.28 362.787   5
  -3   1  10 9111.46 360.310   5
   3  -1 -10 8615.54 360.369   5
  -3  -1 -10 7684.65 358.336   5
   3   1 -10 8044.50 353.634   2
   3  -1 -10 8431.83 349.598   2
   3  -1 -10 8762.85 352.448   1
   3  -1  10 7457.37 346.840   1
  -3  -1  11 3980.78 185.225   2
   3  -1  11 3741.75 188.515   5
  -3  -1  11 4342.14 190.498   5
   3   1 -11 3819.13 182.194   1
  -3   1 -11 3776.02 179.947   1
  -3   1  11 3758.47 181.246   1
   3   1  11 3658.55 179.010   1
  -3  -1  11 4058.13 195.683   3
   3  -1 -11 4179.42 201.609   3
   3   1 -11 3929.78 195.929   3
   3   1 -11 4111.39 191.163   5
  -3   1  11 4257.93 191.482   5
  -3   1 -11 3599.06 188.412   5
   3   1  11 3721.28 190.598   5
  -3  -1 -11 3583.46 187.898   5
   3  -1 -11 4147.54 191.239   5
   3   1 -11 3840.21 182.930   2
   3  -1 -11 3947.90 178.411   2
   3  -1 -11 4348.40 181.735   1
   3  -1  11 3717.90 176.324   1
   3   1 -12 6378.88 275.830   5
  -3   1  12 6310.85 273.893   5
  -3   1 -12 5416.29 271.552   5
   3   1  12 5770.93 275.155   5
  -3   1  12 5521.77 260.605   1
  -3  -1  12 6149.08 279.647   3
   3  -1 -12 5735.23 280.996   3
   3   1 -12 6104.96 280.234   3
   3  -1  12 5606.23 271.392   5
  -3  -1  12 6492.63 272.853   5
   3  -1 -12 6347.16 275.335   5
  -3  -1 -12 5198.45 269.899   5
   3  -1 -12 6022.61 260.136   2
   3   1 -12 5988.26 265.267   2
  -3  -1  13 4244.49 197.859   5
   3  -1  13 3889.64 198.434   5
  -3   1  13 3927.67 186.079   1
   3  -1 -13 3880.43 205.497   3
   3   1 -13 4048.49 205.060   3
  -3  -1  13 3943.75 202.996   3
   3   1  13 4118.91 203.670   5
  -3   1  13 4407.53 202.368   5
  -3   1 -13 3833.31 199.782   5
   3   1 -13 4342.42 203.239   5
   3  -1 -13 4048.29 185.755   2
   3   1 -13 3974.16 190.273   2
   3  -1 -13 4271.74 202.596   5
  -3  -1 -13 3399.29 196.018   5
  -3  -1  14 4979.61 226.653   5
   3  -1  14 4337.82 225.836   5
   3   1 -14 4598.17 216.814   2
   3   1  14 4297.13 207.509   1
   3   1 -14 4687.59 212.192   1
   3   1 -14 4866.65 234.817   3
  -3  -1  14 4801.50 232.102   3
   3  -1 -14 4735.82 235.535   3
   3   1  14 4373.67 228.606   5
   3   1 -14 4927.65 231.352   5
  -3   1  14 5010.32 230.216   5
  -3   1 -14 4298.20 227.433   5
   3  -1  14 4692.91 205.879   1
   3  -1 -14 5107.30 211.879   1
   3  -1 -14 4689.17 229.013   5
  -3  -1 -14 3970.05 223.502   5
  -3   1 -15 4766.92 253.247   5
  -3  -1 -15 4625.01 249.900   5
  -3  -1  15 5509.43 251.257   5
   3  -1  15 5189.49 253.148   5
  -3   1 -15 4808.76 230.607   1
   3   1  15 5486.55 240.059   3
   3  -1 -15 4959.43 258.328   3
   3   1 -15 5201.34 257.629   3
  -3  -1  15 5188.62 255.355   3
   3   1  15 5176.02 256.309   5
  -3   1  15 5314.95 253.719   5
   3   1 -15 5623.75 256.904   5
   3   1 -15 5250.12 234.855   1
   3   1  15 4924.14 230.395   1
   3  -1  15 5426.83 228.401   1
   3  -1 -15 5809.75 234.885   1
   3   1 -15 5051.62 240.537   2
  -3   1 -16 2185.20 138.867   5
  -3  -1 -16 1789.74 129.620   5
  -3  -1  16 2307.64 132.026   5
   3  -1  16 2150.63 134.652   5
  -3   1  16 2233.80 116.575   1
  -3   1 -16 2091.68 112.954   1
   3   1  16 2461.55 125.046   3
   3  -1 -16 2165.86 140.229   3
   3   1 -16 2303.31 139.246   3
  -3  -1  16 2501.25 140.790   3
  -3   1  16 2611.77 142.928   5
   3   1  16 2144.33 139.222   5
   3   1 -16 2283.96 138.150   5
   3   1 -16 2259.49 116.832   1
   3   1  16 2116.27 112.546   1
   3  -1 -16 2569.05 117.270   1
   3  -1  16 2295.44 110.435   1
   3   1 -16 2234.81 123.844   2
  -3   1 -17 3293.26 198.757   5
  -3  -1 -17 3273.71 195.516   5
  -3   1  17 4182.58 205.655   5
   3   1  17 3554.10 201.544   5
  -3  -1  17 3938.93 197.204   5
   3  -1  17 3736.23 199.527   5
  -3   1  17 3667.48 175.248   1
  -3   1 -17 3403.61 170.000   1
   3   1  17 3979.22 187.152   3
   3  -1 -17 3883.11 207.911   3
  -3  -1  17 3401.33 196.011   3
   3   1 -17 3813.60 202.999   3
   3   1 -17 3768.64 175.754   1
   3   1  17 3503.06 169.739   1
   3   1 -17 3755.95 185.485   2
   3  -1 -17 4463.58 176.791   1
   3  -1  17 3748.25 167.985   1
   3   1 -18 842.517 65.2403   2
   3   1 -18 759.319 53.8056   1
   3   1  18 673.266 47.6851   1
   3  -1  18 781.892 47.7061   1
  -3   1 -18 655.469 74.4445   5
  -3  -1 -18 666.969 72.4795   5
  -3   1  18 898.276 82.2225   5
   3   1  18 738.185 76.7069   5
  -3  -1  18 806.733 74.0353   5
   3  -1  18 655.602 71.3728   5
  -3  -1  18 632.115 32.6369   4
  -3  -1  18 755.771 72.9197   3
   3   1  18 748.022 63.7670   3
  -3   1 -18 705.193 48.6030   1
  -3   1  18 691.031 52.5884   1
   3  -1 -18 836.258 53.3141   1
   3   1  19 2123.72 137.600   5
  -3   1  19 2257.19 138.845   5
   3  -1  19 2143.70 134.466   5
  -3  -1  19 1723.53 82.7654   4
  -3  -1  19 2455.88 137.487   5
  -3   1  19 1948.85 102.651   1
  -3  -1  19 2158.80 134.798   3
   3   1  19 2240.32 123.371   3
   3  -1  19 2163.25 97.1017   1
   3  -1 -19 2283.47 103.747   1
   3   1  19 1994.72 96.9775   1
   3   1 -19 2129.78 104.799   1
   3  -1 -19 2174.02 114.973   2
  -3   1 -19 2043.35 140.849   5
  -3  -1 -19 1709.54 127.892   5
   3   1 -20 194.070 29.1778   1
   3   1  20 147.380 23.0676   1
   3   1  20 98.0602 47.2840   5
  -3  -1  20 113.592 11.7109   4
  -3  -1  20 124.387 45.6777   5
  -3   1  20 211.291 53.5341   5
   3  -1  20 124.954 46.9793   5
  -3   1  20 128.218 27.3637   1
  -3  -1  20 198.140 46.6100   3
   3   1  20 116.449 38.7346   3
   3  -1  20 148.659 40.0362   3
   3  -1  20 181.728 23.6806   1
   3  -1 -20 172.113 27.8046   1
   3  -1 -20 133.725 33.7395   2
   3   1  21 1057.44 96.5963   5
  -3   1  21 1098.57 97.3468   5
   3  -1  21 971.743 92.2934   5
  -3  -1  21 820.376 43.8992   4
  -3  -1  21 1178.51 95.4317   5
   3  -1 -21 1175.44 62.3297   1
   3   1  21 1155.35 86.5943   3
  -3  -1  21 999.567 92.6027   3
   3  -1  21 1036.07 82.0592   3
   3  -1 -21 1146.37 77.8438   2
   3   1 -21 1212.14 65.6401   1
  -3   1  21 1017.76 61.3834   1
   3   1  21 970.992 53.9872   1
  -3  -1  22 27.6713 39.4963   3
   3   1  22 25.4445 38.5004   3
   3  -1 -22 65.9912 23.2764   1
   3   1  22 24.2993 16.8611   1
   3   1 -22 70.7773 24.7873   1
   3  -1  22-3.51504 34.3974   3
  -3  -1  22 8.44457 41.4299   5
   3   1  22 19.9296 45.7383   5
   3  -1  22-4.65252 44.5012   5
  -3   1  22 82.4201 48.9482   5
   3   1 -23 1751.52 80.3302   1
   3   1  23 1721.61 130.397   5
  -3   1  23 1712.03 128.298   5
   3  -1  23 1732.74 128.348   5
  -3  -1  23 1839.04 125.802   5
   3  -1  23 1764.56 113.163   3
  -3  -1  23 1705.76 122.445   3
   3   1  23 1982.04 120.696   3
  -3  -1  24 259.687 59.7990   3
   3   1  24 234.866 56.6099   3
   3   1 -24 278.065 29.7273   1
  -3  -1  24 393.504 68.0950   5
   3   1  24 247.785 68.3470   5
   3  -1  24 215.966 63.8498   5
  -3   1  24 341.339 69.3180   5
   3  -1  24 242.719 54.2138   3
   3  -1  25 2008.52 133.954   3
   3   1  25 2310.07 141.593   3
  -3   1  25 2053.54 146.118   5
   3   1  25 2213.47 153.099   5
   3   1 -25 1551.24 82.3905   1
  -3  -1  25 2035.15 141.730   3
   3  -1  25 1874.03 142.903   5
  -3  -1  25 2085.75 144.706   5
   3   1  26 693.369 80.5009   3
  -3   1  26 766.887 91.3149   5
   3  -1  26 593.663 76.7792   3
   3  -1  26 707.308 90.5753   5
  -3  -1  26 791.750 90.6307   5
   3   1  26 698.739 89.7806   5
  -3  -1  26 664.928 80.6938   3
   3   1  27 1848.70 152.299   5
  -3   1  27 2148.12 158.764   5
   3  -1  27 2216.53 160.157   5
  -3  -1  27 1995.66 151.237   5
   3  -1  27 1805.83 137.874   3
   3   1  27 1962.45 143.791   3
  -3  -1  27 1663.63 142.917   3
   3   1  28 908.551 111.156   5
   3  -1  28 954.413 110.753   5
  -3  -1  28 1251.57 119.555   5
  -3   1  28 1091.41 115.806   5
   3  -1  28 951.845 100.544   3
   3   1  28 1041.94 104.118   3
  -3  -1  28 853.585 101.628   3
   3   1  29 970.483 117.423   5
   3   1  29 1074.86 109.668   3
  -3  -1  29 739.962 99.2806   3
   3  -1  29 848.956 99.6243   3
   3  -1  29 1035.78 113.578   5
  -3  -1  29 953.500 109.929   5
  -3   1  29 1267.19 123.651   5
  -3  -1  30 990.107 114.369   3
   3   1  30 1043.58 112.249   3
   3  -1  30 1270.16 128.921   5
   3   1  30 1122.91 123.948   5
  -3  -1  30 1020.55 120.146   5
   3  -1  30 1167.93 114.316   3
   3  -1  31 1070.50 126.738   5
   3   1  31 1274.77 134.756   5
   3  -1  31 1179.88 120.545   3
  -3  -2   0 8.06011 12.1690   3
   3   2   0 6.51592 16.5949   1
   3  -2   1 3798.46 170.805   1
   3  -2  -1 3546.61 169.514   1
   3   2  -1 3624.16 171.053   1
   3   2   1 3602.95 171.064   1
  -3  -2   1 3819.70 163.786   3
   3   2  -2 7022.73 304.887   4
  -3  -2   2 7615.99 305.949   3
  -3   2   2 7015.22 299.357   5
   3  -2  -2 7285.77 310.218   1
   3  -2   2 7008.43 309.201   1
   3   2  -2 7462.69 311.796   1
   3   2   2 7130.16 311.028   1
  -3   2   2 7129.66 309.445   1
  -3   2  -2 7048.64 309.014   1
   3   2  -3 22.3410 14.1211   4
   3   2   3 44.6805 19.1643   1
   3   2  -3 33.0014 17.4969   1
   3   2   3 22.4631 18.1582   5
  -3   2   3 23.0080 14.7323   1
  -3   2  -3 49.8038 17.1335   1
   3  -2   3 26.0936 16.8824   1
   3  -2  -3 40.8730 18.6116   1
  -3   2   4 101.001 17.7852   2
   3   2  -4 70.2596 19.6615   1
   3   2   4 81.8958 21.2092   1
   3   2  -4 41.2124 15.2294   4
  -3  -2   4 49.3304 17.1956   3
   3   2   4 48.0047 18.3063   5
   3  -2   4 132.183 21.9402   1
   3  -2  -4 121.726 22.1472   1
  -3   2   4 91.9812 19.7363   1
  -3   2  -4 102.154 19.9608   1
   3  -2  -5 92.1186 21.1877   1
   3  -2   5 53.8554 19.1835   1
   3  -2  -5 81.8844 17.8076   5
  -3  -2  -5 68.2573 19.3705   5
  -3  -2   5 67.3638 21.3744   3
  -3   2   5 99.1586 20.2516   5
   3   2   5 75.5994 22.6053   5
  -3   2   5 82.1507 16.6631   2
  -3   2  -5 85.4908 22.9473   5
   3   2  -5 78.7522 17.2514   4
   3   2  -5 56.1483 20.9111   1
   3   2   5 69.8660 20.7785   1
  -3   2   5 90.8407 21.0543   1
  -3   2  -5 76.0899 20.2347   1
   3   2  -6 16526.3 702.001   2
   3   2  -6 16897.9 691.527   4
   3   2  -6 16617.0 698.056   5
  -3   2  -6 17954.4 704.492   5
   3   2  -6 17529.6 703.714   1
   3   2   6 16137.3 701.374   1
  -3  -2   6 17996.2 705.702   3
  -3   2   6 18174.7 700.769   5
   3   2   6 16588.0 702.728   5
  -3   2   6 17821.9 702.969   1
  -3   2  -6 16180.2 699.933   1
   3  -2  -6 18380.8 702.890   1
   3  -2   6 16677.4 699.944   1
  -3  -2  -6 14706.9 697.598   5
   3  -2  -6 17264.8 698.246   5
   3   2  -7 1461.19 84.1823   2
   3   2  -7 1529.72 83.4475   5
  -3   2  -7 1627.99 89.5979   5
   3   2  -7 1514.52 85.4208   1
   3   2   7 1454.88 84.6477   1
  -3  -2   7 1460.77 87.5292   3
   3   2   7 1492.27 87.2475   5
  -3   2   7 1660.11 86.7108   5
  -3   2  -7 1372.32 82.4486   1
  -3   2   7 1620.58 85.2598   1
   3  -2  -7 1572.95 84.4152   1
   3  -2   7 1557.39 83.2257   1
  -3  -2  -7 1280.70 82.4636   5
   3  -2  -7 1559.93 83.4640   5
  -3  -2  -8 6076.59 299.484   5
   3  -2  -8 7176.14 300.892   5
  -3   2   8 7441.87 301.152   1
  -3   2  -8 6429.07 297.316   1
  -3   2   8 7415.94 304.072   5
   3   2   8 6291.22 302.401   5
  -3   2  -8 7041.82 305.317   5
   3   2  -8 7064.95 301.288   5
   3   2  -8 7047.98 301.557   1
   3   2   8 6655.19 299.251   1
  -3  -2   8 6858.47 305.333   3
   3  -2  -8 7362.28 299.382   1
   3  -2   8 6559.54 295.934   1
   3   2  -8 6718.16 299.656   2
  -3  -2  -9 1638.30 98.2010   5
   3  -2  -9 1821.19 97.7796   5
  -3   2   9 1652.68 85.6709   2
  -3   2   9 1959.12 101.294   5
   3   2   9 1535.59 98.4638   5
  -3   2  -9 1717.55 101.346   5
   3   2  -9 1773.43 97.0994   5
   3   2  -9 1627.82 93.7525   1
   3   2   9 1667.10 93.9315   1
   3  -2   9 1604.04 90.0973   1
   3  -2  -9 1894.62 93.6565   1
  -3  -2   9 1712.13 99.6546   3
  -3   2   9 1835.44 94.5803   1
  -3   2  -9 1699.15 92.2082   1
   3   2  -9 1645.87 93.5659   2
  -3  -2 -10 1791.61 112.270   5
   3  -2 -10 2083.58 114.048   5
  -3   2 -10 2069.10 107.515   1
  -3   2  10 2245.65 110.283   1
  -3   2  10 2215.33 118.075   5
   3   2  10 2027.70 117.868   5
  -3   2 -10 2200.73 120.148   5
   3   2 -10 1928.28 111.843   5
   3   2 -10 2019.77 109.141   1
   3   2  10 2160.77 109.959   1
   3  -2 -10 1900.75 122.190   3
  -3  -2  10 2050.72 115.718   3
   3  -2  10 2044.61 105.198   1
   3  -2 -10 2144.72 107.629   1
   3   2 -10 2026.96 109.471   2
   3  -2 -11 463.195 47.6018   5
  -3  -2 -11 356.235 46.0296   5
  -3   2  11 495.477 49.2029   5
   3   2  11 426.050 49.9682   5
  -3   2 -11 393.536 49.3187   5
   3   2 -11 522.268 48.4956   5
   3   2  11 483.856 42.9074   1
   3   2 -11 496.546 44.4438   1
   3  -2 -11 513.969 42.3668   1
   3  -2  11 402.018 37.9066   1
   3  -2 -11 487.212 55.4468   3
  -3   2  11 476.087 43.0090   1
  -3   2 -11 529.803 43.3268   1
   3   2 -11 425.398 42.0607   2
  -3  -2  11 473.842 47.7723   3
  -3  -2  11 469.213 44.2097   2
  -3  -2 -12 13.7667 27.4838   5
   3  -2 -12-2.57252 23.6235   5
   3   2  12 2.89574 28.7494   5
  -3   2  12 5.16324 27.4545   5
   3   2 -12 21.3140 25.9598   5
  -3   2 -12 39.2119 31.5146   5
  -3  -2  12 21.6341 22.9221   3
   3  -2 -12 3.62991 26.8392   3
   3   2 -12 39.2767 22.5728   2
  -3   2  12 62.1746 23.4879   1
  -3  -2 -13 1335.27 97.1967   5
   3  -2 -13 1494.90 100.092   5
   3   2 -13 1483.90 91.5538   2
  -3   2  13 1594.46 89.3031   1
  -3  -2  13 1509.21 98.2970   3
   3  -2 -13 1600.04 111.127   3
   3   2  13 1510.79 103.152   5
   3   2 -13 1708.35 103.145   5
  -3   2  13 1628.53 100.927   5
  -3   2 -13 1471.30 104.035   5
  -3   2 -14 10861.9 488.651   5
  -3   2  14 11105.6 483.190   5
   3   2 -14 11599.0 485.455   5
   3  -2  14 10895.2 459.121   1
   3  -2 -14 11933.5 464.622   1
   3   2  14 10606.1 463.161   1
   3   2 -14 11120.0 467.521   1
  -3  -2  14 10259.8 479.049   3
   3  -2 -14 10510.3 492.660   3
   3   2 -14 10857.6 472.180   2
   3  -2 -14 11077.5 461.349   2
  -3  -2 -14 10324.2 481.631   5
   3   2  14 10548.3 484.419   5
  -3  -2 -15-17.0272 36.8993   5
  -3   2  15 31.8542 38.4198   5
   3   2  15-3.43326 36.6633   5
  -3   2 -15 33.4557 39.6797   5
   3   2 -15-16.8800 37.4918   5
  -3  -2  15 22.3818 31.0992   3
   3   2 -15-2.02497 24.4574   1
  -3   2 -15-5.72591 24.0766   1
   3   2  15 34.2507 24.3778   1
   3  -2 -15-8.16053 32.5405   3
   3   2 -15 7.57997 27.1469   2
   3  -2 -15-7.05815 22.8849   2
   3  -2 -15 11.9469 22.6117   1
   3  -2  15 2.97149 21.6620   1
   3  -2 -16 6643.94 261.064   1
   3  -2  16 5767.37 254.185   1
   3   2  16 5605.56 257.854   1
   3   2 -16 5855.66 262.565   1
  -3  -2  16 5691.00 280.179   3
   3  -2 -16 5699.58 291.314   3
   3  -2 -16 5899.15 260.437   2
   3   2 -16 5648.08 269.642   2
  -3   2  16 6184.70 287.430   5
  -3   2 -16 5434.50 286.485   5
   3   2  16 5456.98 283.083   5
   3   2 -16 6393.60 288.105   5
  -3   2  16 5856.37 261.531   1
  -3   2 -16 5682.06 260.380   1
  -3  -2 -16 5207.06 279.573   5
  -3  -2 -17 23.0902 35.3268   5
   3   2  17 92.9399 43.5186   5
  -3   2  17 79.2681 40.4853   5
  -3   2 -17 85.7353 44.9346   5
   3  -2  17 80.0623 37.9860   5
   3  -2  17 65.7666 23.3994   1
   3  -2 -17 62.4594 24.9954   1
   3   2  17 22.4952 22.0740   1
   3   2 -17 86.5559 26.1132   1
  -3   2 -17 58.8405 24.9507   1
  -3   2  17 52.4144 25.8253   1
  -3  -2  17 81.7004 36.3130   3
   3  -2 -17 83.9285 40.0463   3
   3  -2 -17 42.1216 26.3130   2
   3   2 -17 66.6335 31.7307   2
  -3   2 -18 1706.02 126.457   5
  -3   2  18 1864.36 124.942   5
   3   2  18 1719.85 123.144   5
   3  -2  18 1622.34 117.300   5
   3   2 -18 1722.17 96.9572   1
  -3   2  18 1649.22 95.9805   1
  -3   2 -18 1684.03 96.0355   1
   3   2  18 1595.42 92.5149   1
  -3  -2  18 1851.20 120.607   3
   3  -2 -18 1732.15 99.9986   2
  -3  -2 -18 1738.95 121.928   5
   3  -2  18 1796.87 90.6982   1
   3  -2 -18 2047.13 97.2939   1
   3  -2  19 527.169 68.7222   5
  -3   2  19 561.218 48.4573   1
  -3   2 -19 488.513 46.8661   1
  -3  -2  19 512.388 64.0689   3
   3  -2 -19 663.874 54.7317   2
   3   2 -19 624.799 50.8732   1
   3   2  19 516.630 45.4943   1
   3   2  19 660.002 77.8028   5
  -3   2  19 597.005 73.5388   5
   3  -2 -19 659.801 48.3982   1
   3  -2  20 1444.42 110.002   5
  -3   2  20 1257.31 79.3549   1
  -3   2 -20 1206.38 77.7523   1
  -3  -2  20 1482.43 109.293   3
   3  -2 -20 1399.40 88.6356   2
   3   2 -20 1305.37 80.9418   1
   3   2  20 1382.15 77.8330   1
   3   2  20 1317.77 110.836   5
  -3   2  20 1442.83 113.145   5
   3  -2 -20 1590.17 80.3231   1
  -3   2  21 1582.61 87.5459   1
  -3   2 -21 1220.71 79.6862   1
  -3  -2  21 1609.80 117.230   3
   3  -2 -21 1660.92 96.9128   2
   3   2  21 1438.19 80.5401   1
   3   2 -21 1606.93 88.1042   1
  -3  -2  21 1391.88 71.7434   4
   3  -2  21 1631.73 119.705   5
   3   2  21 1471.00 121.754   5
  -3   2  21 1862.16 128.690   5
  -3   2  22 1249.44 77.0246   1
  -3  -2  22 1323.33 106.944   3
   3  -2 -22 1423.85 89.9519   2
   3   2 -22 1371.67 78.7684   1
   3   2  22 1225.61 69.6899   1
  -3  -2  22 1169.70 63.6714   4
   3  -2  22 1240.80 109.172   5
   3   2  22 1503.31 121.186   5
  -3   2  22 1403.12 116.873   5
  -3  -2  23 473.340 69.7800   3
   3  -2  23 459.344 64.4690   3
   3   2  23 441.089 34.7632   1
   3   2 -23 508.753 44.5147   1
  -3   2  23 609.194 83.1581   5
   3  -2  23 400.869 71.4816   5
   3   2  23 515.223 77.9292   5
  -3   2  23 484.711 43.8571   1
  -3   2  24 1193.98 68.6509   1
   3   2 -24 1302.45 70.5794   1
   3   2  24 969.566 57.8527   1
  -3   2  24 1630.56 127.239   5
   3   2  24 1537.99 125.476   5
   3  -2  24 1307.92 105.201   3
  -3  -2  24 1460.78 115.369   3
   3  -2  24 1509.48 120.897   5
   3   2 -25 46.5334 23.3272   1
   3  -2  25 75.2518 41.4857   3
   3   2  25 28.8876 56.1283   5
  -3   2  25 27.6958 55.4652   5
   3  -2  25 32.0613 52.2380   5
  -3  -2  25 42.2201 45.0050   3
   3   2  26 2296.65 161.021   5
  -3   2  26 2594.31 164.792   5
   3   2 -26 1593.21 85.7253   1
   3  -2  26 1941.88 135.358   3
  -3  -2  26 2125.23 147.253   3
   3   2  27 19.0071 59.7734   5
  -3   2  27-12.0059 56.9828   5
   3  -2  27 39.9439 51.6604   3
  -3  -2  27-0.81643 17.4283   4
  -3  -2  27 28.7824 50.8581   3
  -3   2  28 2956.27 203.347   5
   3   2  28 3338.46 213.035   5
   3  -2  28 2614.86 185.885   3
  -3  -2  28 3025.63 200.383   3
   3  -2  29 493.740 80.9261   3
   3   2  29 583.842 93.8536   5
  -3  -2  29 427.711 81.0294   3
   3  -2  30 11.8998 54.7930   3
   3   2  30 97.7197 67.2447   5
  -3  -2  30 19.2942 58.1862   3
   3   3   0 3.26945 16.2873   4
  -3  -3   0 6.79925 11.2287   3
   3  -3   0 6.85906 16.4754   1
  -3  -3   0-18.2306 19.7262   2
   3   3  -1 539.182 42.7528   4
   3   3   1 569.985 45.0544   4
  -3  -3  -1 544.411 35.3497   3
  -3  -3   1 581.195 39.4588   3
  -3  -3   1 661.722 47.9493   2
   3  -3  -1 649.442 46.6871   1
   3  -3   1 620.487 46.0386   1
  -3   3  -2 37.6541 15.9370   1
  -3   3   2 57.7351 17.3499   1
   3   3  -2 42.9827 17.6497   4
  -3   3   2 37.0809 17.8402   5
   3   3   2 20.9815 17.9515   5
  -3  -3  -2 32.2856 11.1534   3
  -3  -3   2 46.9885 19.9147   2
   3  -3  -2 65.7087 21.0472   1
   3  -3   2 15.3478 16.2371   1
  -3   3  -3 463.516 37.5920   1
  -3   3   3 390.544 35.7985   1
   3   3  -3 342.523 33.9803   4
  -3  -3  -3 333.603 22.3161   3
  -3  -3   3 393.974 33.5673   3
   3   3   3 393.733 35.9431   5
  -3   3   3 378.748 33.4399   5
  -3  -3   3 377.559 36.8194   2
   3  -3  -3 423.342 37.4564   1
   3  -3   3 389.098 36.3248   1
   3   3  -4 579.002 41.8555   4
  -3  -3   4 537.132 41.7036   3
   3   3   4 413.778 40.5471   5
  -3   3   4 519.061 39.5791   5
  -3  -3   4 551.180 44.4130   2
   3  -3  -4 444.545 40.5856   1
   3  -3   4 464.051 40.9539   1
  -3   3   4 492.004 41.4613   1
  -3   3  -4 505.433 41.0989   1
   3   3  -5 627.792 45.0643   4
   3  -3  -5 706.114 49.8642   1
   3  -3   5 649.056 48.4446   1
  -3  -3   5 660.764 48.6081   3
   3   3   5 650.012 51.5666   5
  -3   3   5 634.555 47.2537   5
  -3  -3   5 635.472 49.2193   2
  -3   3  -5 596.018 46.6952   1
  -3   3   5 691.128 49.5372   1
   3   3  -5 699.932 50.2031   1
  -3   3   5 663.134 38.3101   2
   3  -3   6 1900.18 98.0971   1
   3  -3  -6 2110.62 100.900   1
  -3  -3   6 1995.55 100.745   3
   3   3   6 1803.92 101.436   5
  -3   3   6 2138.46 101.271   5
  -3   3   6 1938.66 85.3154   2
   3   3  -6 1906.48 100.070   2
   3   3  -6 1914.43 98.5840   1
   3   3   6 1952.95 100.807   1
  -3   3  -6 1809.32 96.4817   1
  -3   3   6 2058.80 99.7313   1
  -3   3  -7 3322.77 95.3536   5
   3   3  -7 3458.30 90.2096   1
  -3  -3   7 3538.24 95.7664   3
  -3   3  -7 3386.94 87.0180   1
  -3   3   7 3690.53 92.4297   1
   3  -3   7 3510.72 88.7824   1
   3  -3  -7 3691.07 92.7514   1
   3   3   7 3345.54 101.076   5
  -3   3   7 3651.20 95.8802   5
   3   3  -7 3457.17 93.4335   2
   3   3   7 3362.18 91.7059   1
   3  -3  -8 4543.59 201.751   5
   3   3   8 4184.85 205.025   5
  -3  -3  -8 3864.24 199.489   5
   3  -3  -8 4571.70 198.469   1
   3  -3   8 4034.72 194.746   1
   3   3  -8 4242.63 199.562   2
  -3   3  -8 4119.62 202.769   5
  -3  -3   8 4410.03 190.738   4
  -3  -3   8 4320.37 202.034   3
  -3   3   8 4445.79 201.503   5
   3   3  -8 4076.40 196.212   1
   3   3   8 4042.51 197.606   1
  -3   3   8 4614.02 199.327   1
  -3   3  -8 4142.61 195.910   1
  -3  -3  -9 4503.35 221.501   5
   3  -3  -9 4993.33 220.996   5
   3  -3  -9 5140.84 216.446   1
   3  -3   9 4652.33 213.271   1
  -3   3   9 4864.55 221.238   5
   3   3   9 4515.65 223.944   5
   3   3  -9 4659.40 217.703   2
  -3   3  -9 4694.48 224.413   5
   3   3  -9 4613.70 218.805   5
  -3  -3   9 4708.81 206.926   4
  -3  -3   9 4786.02 222.266   3
   3   3   9 4474.33 215.248   1
   3   3  -9 4538.08 213.982   1
  -3   3   9 4948.50 216.526   1
  -3   3  -9 4289.96 212.298   1
   3   3  10 1572.42 100.402   5
  -3   3  10 1598.13 96.7652   5
   3   3 -10 1559.73 92.1054   2
   3   3 -10 1624.14 95.7009   5
  -3   3 -10 1541.42 99.5047   5
   3   3  10 1598.18 91.7507   1
   3   3 -10 1539.22 89.5927   1
  -3  -3  10 1484.63 95.5525   3
   3  -3 -10 1728.05 91.3454   1
   3  -3  10 1583.15 88.6000   1
  -3   3  10 1664.87 91.2193   1
  -3   3 -10 1496.29 88.7893   1
   3  -3 -10 1567.26 95.7192   5
  -3  -3 -10 1406.60 95.5091   5
   3  -3  11 6012.22 270.067   1
  -3  -3 -11 5595.40 282.069   5
   3  -3 -11 6089.64 281.756   5
  -3   3 -11 6009.46 272.571   1
  -3   3  11 6343.24 274.353   1
  -3   3 -11 6158.35 287.296   5
   3   3 -11 5875.46 280.114   5
   3  -3 -11 6391.25 262.940   4
  -3  -3  11 6053.29 283.429   3
   3   3 -11 5942.06 276.915   2
   3   3  11 6339.21 275.042   1
   3   3  11 5880.77 285.677   5
  -3   3  11 6540.92 285.641   5
  -3   3 -12 1764.89 111.717   5
   3   3 -12 1801.81 106.667   5
   3   3  12 1688.47 110.764   5
  -3   3  12 1743.05 107.611   5
  -3  -3  12 1611.55 105.715   3
  -3   3  12 1819.26 98.0145   1
   3  -3 -12 1721.84 87.6540   2
   3   3 -12 1634.90 99.9663   2
  -3  -3 -12 1592.84 107.584   5
  -3  -3 -13 6709.84 329.790   5
   3   3 -13 7258.76 323.566   2
   3  -3 -13 7008.79 345.019   3
  -3  -3  13 6924.07 303.617   4
  -3  -3  13 6832.09 327.914   3
  -3   3  13 8201.92 337.855   5
   3   3  13 6832.86 332.679   5
   3  -3 -13 7493.42 307.303   2
   3   3 -13 7220.48 328.543   5
  -3   3 -13 7189.52 336.313   5
  -3  -3 -14 1477.77 107.320   5
   3   3 -14 1540.39 98.6828   2
   3   3  14 1553.81 110.505   5
  -3   3  14 1758.39 111.003   5
   3   3 -14 1757.08 107.721   5
  -3   3 -14 1702.13 114.848   5
   3   3 -14 1573.87 94.1852   1
   3   3  14 1704.91 95.3655   1
   3  -3 -14 1476.36 116.839   3
  -3  -3  14 1441.81 81.0113   4
  -3  -3  14 1534.16 104.730   3
   3  -3  14 1582.87 89.1617   1
   3  -3 -14 1759.12 93.9744   1
   3  -3 -14 1558.52 84.8296   2
  -3  -3 -15 9909.84 471.160   5
   3   3 -15 10410.8 460.919   2
  -3   3 -15 10360.8 451.897   1
   3   3 -15 10731.3 471.947   5
  -3   3 -15 10665.4 481.133   5
   3   3 -15 10930.7 455.498   1
   3   3  15 10501.0 452.001   1
  -3  -3  15 9946.00 438.114   4
  -3  -3  15 10355.1 469.867   3
   3  -3 -15 10361.3 487.375   3
  -3   3  15 10941.5 474.656   5
   3   3  15 10111.1 475.574   5
   3  -3  15 10497.7 446.364   1
   3  -3 -15 11559.6 451.944   1
   3  -3 -15 10959.6 445.151   2
  -3  -3 -16 697.206 76.2282   5
  -3   3 -16 779.770 63.7161   1
  -3   3  16 844.928 64.4891   1
  -3   3  16 728.390 78.5546   5
   3   3  16 787.439 82.5043   5
  -3   3 -16 836.011 86.0912   5
   3   3  16 793.073 62.4197   1
   3   3 -16 779.716 63.8880   1
  -3  -3  16 741.977 49.9210   4
  -3  -3  16 715.077 72.4396   3
   3  -3 -16 851.054 61.0116   1
   3  -3 -16 885.237 58.8422   2
  -3   3  17 13442.0 576.607   5
   3   3  17 12438.0 576.228   5
  -3   3 -17 13154.2 584.740   5
   3   3 -17 14068.9 554.714   1
   3   3  17 12959.2 547.876   1
  -3  -3  17 11768.5 533.287   4
  -3  -3  17 12080.5 567.552   3
  -3   3  17 13982.6 552.695   1
  -3   3 -17 13252.2 550.531   1
   3  -3 -17 13191.1 544.342   2
  -3  -3 -17 11586.3 570.494   5
   3  -3 -17 13861.7 546.016   1
  -3  -3  18 625.748 44.6100   4
  -3  -3  18 638.934 70.3240   3
   3  -3 -18 616.814 52.8367   2
  -3   3 -18 579.066 57.6423   1
  -3   3  18 673.701 57.8211   1
   3   3  18 558.735 54.6741   1
   3   3 -18 668.581 58.6700   1
   3   3  18 519.679 74.6580   5
  -3   3  18 496.740 72.7356   5
  -3  -3  19 9722.08 421.837   4
  -3  -3  19 9738.64 461.289   3
  -3   3  19 10436.2 438.002   1
  -3   3 -19 10261.7 438.212   1
   3   3  19 9734.24 468.907   5
  -3   3  19 10964.7 472.480   5
   3   3 -19 10254.9 438.761   1
   3   3  19 9555.79 432.882   1
   3  -3 -19 10934.3 437.393   2
  -3  -3  20 8.72046 22.1963   4
  -3  -3  20-4.17078 41.4014   3
   3   3  20 11.8343 28.4270   1
  -3   3 -20-44.9371 35.8395   1
  -3   3  20-4.27884 32.0948   1
   3   3 -20 20.1538 31.5080   1
   3  -3 -20-15.7107 32.0848   2
   3   3  20 14.0681 48.8079   5
  -3   3  20 98.2391 55.6176   5
  -3   3  21 8634.66 370.168   1
  -3   3 -21 7897.73 367.466   1
   3   3  21 8191.65 365.493   1
   3   3 -21 8313.19 370.332   1
  -3  -3  21 8563.11 402.834   3
  -3   3  21 9346.90 414.354   5
   3   3  21 8726.55 413.627   5
  -3  -3  21 8244.85 356.993   4
   3  -3 -21 9493.26 376.692   2
  -3  -3  22 10.1562 22.9275   4
  -3  -3  22-36.6960 49.9268   3
   3   3 -22 6.19886 29.8130   1
  -3   3  22-3.96410 29.1588   1
  -3   3 -22-37.5928 31.0321   1
   3   3  22 17.7062 28.9788   1
   3  -3 -22 2.50927 33.4969   2
   3   3  22 5.18063 51.0595   5
  -3   3  22-19.4985 52.8200   5
   3   3 -23 6795.67 304.735   1
  -3   3  23 6908.45 304.039   1
   3   3  23 6570.07 298.568   1
  -3   3 -23 6401.99 299.615   1
  -3  -3  23 7516.97 350.240   3
   3  -3 -23 8019.94 319.258   2
  -3  -3  23 6538.61 293.503   4
   3   3  23 7498.99 358.915   5
  -3   3  23 8227.70 364.181   5
  -3  -3  24 160.817 30.0761   4
  -3  -3  24 226.141 61.6386   3
  -3   3 -24 134.493 30.9230   1
   3   3  24 168.713 31.7336   1
  -3   3  24 130.545 34.0867   1
   3   3 -24 192.221 36.4726   1
   3  -3 -24 156.716 43.1794   2
  -3   3  24 243.647 72.9398   5
   3   3  24 101.259 65.6503   5
  -3   3  25 6393.77 280.454   1
   3  -3  25 7272.18 335.766   3
  -3  -3  25 6400.86 330.687   3
   3   3 -25 6265.70 280.150   1
   3   3  25 5716.26 270.032   1
   3   3  25 7934.60 354.486   5
  -3   3  25 7388.07 346.534   5
  -3  -3  25 6361.40 272.788   4
   3   3  26 99.1724 67.4195   5
  -3   3  26 112.022 69.9610   5
  -3   3  26 136.318 32.8106   1
  -3  -3  26 138.384 58.9392   3
   3  -3  26 268.768 65.7040   3
   3   3  26 163.146 23.2906   1
   3   3  26 107.540 21.8397   1
   3   3 -26 179.498 33.1286   1
  -3  -3  26 90.8888 27.2243   4
  -3  -3  27 3471.06 159.438   4
   3   3  27 4331.25 241.576   5
  -3   3  27 3210.59 157.524   1
  -3  -3  27 4151.99 229.559   3
   3  -3  27 3901.93 221.677   3
   3  -3  28 329.375 74.9341   3
  -3  -3  28 417.636 79.3211   3
  -3  -3  28 343.390 35.5321   4
   3   3  29 2441.92 180.578   5
  -3  -3  29 1939.43 100.027   4
  -3  -3  29 2415.45 171.201   3
   3  -3  29 2064.45 159.616   3
   3  -3  30 299.994 76.9166   3
   3   3  30 210.250 80.6985   5
  -3  -3  30 278.806 78.2148   3
   3   4   0 12.3438 20.2620   4
  -3  -4   0 46.6005 23.1860   2
   3  -4   0 84.5947 23.1040   1
   3   4  -1 44.4334 22.8029   4
   3   4   1 18.6452 20.7221   4
  -3  -4   1 14.0529 21.2688   2
  -3  -4  -1 20.1852 21.3816   2
   3  -4  -1 7.92019 20.6513   1
   3  -4   1 64.7883 22.2004   1
   3   4   2 5744.73 195.827   5
   3  -4  -2 5689.78 195.212   1
   3  -4   2 5500.02 193.494   1
   3   4  -2 5591.16 194.602   4
  -3  -4   2 6072.45 199.711   2
   3   4   3 5590.21 288.970   4
   3   4  -3 6733.08 292.385   4
   3  -4  -3 6478.79 291.868   1
   3  -4   3 6885.17 293.450   1
  -3  -4   3 7299.89 297.618   2
  -3   4   3 6767.52 292.427   1
  -3   4  -3 6475.11 291.531   1
  -3   4   3 6735.70 289.339   5
   3   4   3 6603.87 293.887   5
   3   4  -4 297.197 34.8518   4
   3   4   4 215.969 31.7282   4
  -3  -4   4 365.085 36.5325   3
   3  -4  -4 363.588 39.7318   1
   3  -4   4 353.796 38.5148   1
  -3  -4   4 371.672 40.1902   2
  -3   4   4 354.259 38.2360   1
  -3   4  -4 342.566 37.6245   1
  -3   4   4 360.117 36.9583   5
   3   4   4 336.965 41.4663   5
  -3  -4   5 7449.35 327.907   3
   3  -4  -5 7767.85 330.493   1
   3  -4   5 7428.91 328.685   1
  -3  -4   5 7739.02 333.717   2
  -3   4   5 7469.17 328.355   1
  -3   4  -5 7532.43 328.822   1
   3   4   5 7290.18 333.105   5
  -3   4   5 7402.94 328.388   5
   3   4   6 2038.81 114.854   5
  -3   4   6 2297.77 113.299   5
  -3  -4   6 2281.25 110.177   4
  -3  -4   6 2282.03 113.379   3
   3  -4  -6 2372.58 113.736   1
   3  -4   6 2272.95 112.077   1
  -3   4  -6 2175.99 110.123   1
  -3   4   6 2340.74 111.887   1
   3   4  -6 2207.92 113.844   2
  -3  -4   6 2576.02 118.756   2
  -3  -4   7 203.086 31.1657   4
  -3  -4   7 154.559 30.6676   3
   3  -4   7 195.750 31.9010   1
  -3   4   7 184.162 29.7832   1
  -3   4  -7 231.455 31.9142   1
   3  -4  -7 238.207 33.9652   1
   3   4  -7 195.699 32.1027   2
  -3  -4   7 182.345 32.2400   2
  -3   4   7 200.708 34.4416   5
   3   4   7 170.472 35.0632   5
   3   4  -8 22.8071 21.8056   2
  -3  -4   8 37.7987 24.5827   2
  -3  -4   8-2.31553 22.8302   3
   3  -4  -8 57.3766 25.8542   1
  -3   4  -8 38.6711 23.2526   1
   3  -4   8 41.6798 23.7063   1
  -3  -4   8 19.9852 21.2497   4
  -3  -4  -8 10.1491 11.3810   3
  -3   4   8 13.9269 23.5953   5
   3   4   8 18.6854 28.2374   5
  -3   4   8 17.5804 19.1503   1
   3   4  -9 1613.03 92.9424   2
  -3   4  -9 1632.29 97.4276   5
  -3  -4   9 1598.39 84.0268   4
  -3  -4   9 1741.87 97.4764   3
   3  -4  -9 1873.57 93.8740   1
   3  -4   9 1614.41 89.8280   1
  -3  -4   9 1719.16 96.5233   2
   3   4   9 1621.42 100.769   5
  -3   4   9 1577.98 97.1348   5
  -3   4   9 1611.87 89.5670   1
  -3   4  -9 1545.99 88.2974   1
   3   4 -10 4789.39 229.723   2
  -3   4 -10 5087.23 237.877   5
  -3  -4 -10 4967.73 236.814   5
   3   4  10 5469.33 244.302   5
  -3  -4  10 5617.24 237.828   2
  -3  -4  10 5308.72 235.851   3
   3  -4 -10 5640.43 229.970   1
   3  -4  10 5144.61 226.284   1
  -3   4  10 5453.10 228.782   1
  -3   4 -10 5019.91 225.314   1
  -3   4  10 5566.92 239.765   5
   3   4 -11 757.527 61.0162   2
   3  -4 -11 695.828 48.7056   4
  -3  -4 -11 536.637 38.1746   3
  -3  -4  11 658.527 60.0434   3
  -3   4 -11 725.758 66.5335   5
   3   4 -11 778.543 64.1793   5
  -3  -4 -11 645.089 65.1237   5
  -3   4  11 803.874 58.5688   1
  -3   4 -11 615.270 53.5893   1
  -3   4  11 821.216 67.7016   5
   3   4  11 639.778 64.7971   5
   3   4 -12 2013.52 114.720   2
   3   4 -12 2162.63 120.687   5
  -3   4 -12 2113.30 125.611   5
   3  -4 -12 2265.88 105.319   4
  -3  -4  12 1979.27 117.397   3
  -3  -4 -12 1603.23 89.6597   3
  -3  -4 -12 1758.30 118.179   5
  -3   4  12 2215.38 124.181   5
   3   4  12 1998.84 124.455   5
  -3   4  12 2076.00 110.073   1
   3   4 -13 1403.86 92.3839   2
   3   4 -13 1388.20 96.4783   5
  -3   4 -13 1505.72 103.238   5
  -3  -4  13 1364.52 78.7572   4
  -3  -4  13 1308.29 93.2098   3
  -3  -4 -13 1161.31 94.7337   5
   3  -4 -13 1419.72 85.8754   1
   3   4  13 1256.21 99.3447   5
  -3   4  13 1557.97 101.372   5
   3   4 -13 1383.17 86.8805   1
  -3   4 -14 1179.16 77.5719   1
  -3   4 -14 1188.64 93.8590   5
   3   4 -14 1186.61 89.9871   5
  -3  -4  14 1129.90 70.1352   4
  -3  -4  14 1061.67 86.3492   3
   3   4  14 1161.69 79.1341   1
  -3   4  14 1313.10 93.8281   5
   3   4  14 1108.04 92.8791   5
  -3  -4 -14 1206.45 94.1049   5
   3   4 -14 1256.73 80.1130   1
  -3  -4 -15 1423.64 111.218   5
  -3   4 -15 1474.43 111.547   5
   3   4 -15 1613.69 96.7390   1
   3   4  15 1628.74 97.3446   1
  -3  -4  15 1512.11 86.2701   4
  -3  -4  15 1440.24 105.483   3
   3  -4 -15 1653.56 84.5509   2
   3   4  15 1695.05 117.314   5
  -3   4  15 1713.77 114.482   5
  -3   4 -15 1558.10 95.3538   1
   3   4  16 351.899 61.0434   5
   3   4 -16 392.300 46.6789   1
   3   4  16 341.218 45.9897   1
  -3  -4  16 387.594 40.4358   4
  -3   4  16 466.809 66.1268   5
  -3   4 -16 378.056 46.6633   1
  -3   4  16 374.632 47.2606   1
   3  -4 -16 365.429 36.6883   2
  -3  -4  16 400.478 57.6200   3
  -3  -4  17 4374.81 208.821   4
  -3  -4  17 4293.52 236.680   3
   3   4  17 4468.91 218.638   1
   3   4 -17 4815.48 223.323   1
   3   4  17 4494.48 247.811   5
  -3   4  17 4891.74 246.824   5
   3  -4 -17 4765.16 209.967   2
  -3   4 -17 4486.23 219.003   1
  -3   4  17 5234.44 225.566   1
  -3  -4  18 1899.37 106.059   4
  -3  -4  18 2114.55 137.469   3
   3   4  18 2003.32 115.587   1
   3   4 -18 2094.59 120.338   1
  -3   4  18 2191.79 143.179   5
   3   4  18 1934.45 141.031   5
   3  -4 -18 2153.36 108.739   2
  -3   4  18 2140.64 120.090   1
  -3   4 -18 2042.12 117.688   1
   3   4  19 584.284 82.0826   5
   3   4 -19 575.726 59.4042   1
   3   4  19 613.606 58.1503   1
  -3  -4  19 615.406 49.7120   4
  -3  -4  19 593.593 71.6818   3
  -3   4  19 611.763 78.4604   5
   3  -4 -19 606.412 51.3090   2
  -3   4  19 704.939 63.2903   1
  -3   4 -19 649.979 60.9437   1
  -3  -4  20 1420.95 86.3000   4
  -3  -4  20 1490.82 117.134   3
   3   4  20 1608.98 127.528   5
  -3   4  20 1570.55 124.494   5
  -3   4 -20 1446.57 97.8029   1
  -3   4  20 1588.66 100.432   1
   3   4 -20 1716.39 103.570   1
   3   4  20 1567.71 97.4648   1
   3  -4 -20 1712.01 93.8642   2
  -3   4  21 72.3892 53.1514   5
   3   4  21 67.9332 53.1357   5
   3   4  21 59.5338 35.2010   1
  -3  -4  21 74.0859 27.4022   4
  -3  -4  21 63.8806 42.7328   3
   3   4 -21 83.9042 36.2800   1
   3  -4 -21 67.9716 30.0110   2
  -3   4 -21 103.766 38.3845   1
  -3   4  21 88.2842 37.3515   1
  -3  -4  22 1151.92 74.6259   4
  -3  -4  22 1308.65 108.432   3
  -3   4  22 1306.09 87.9031   1
  -3   4 -22 1210.50 86.8203   1
   3   4 -22 1338.14 88.8769   1
   3   4  22 1247.63 83.9279   1
   3   4  22 1326.41 118.257   5
  -3   4  22 1299.54 113.528   5
   3  -4 -22 1177.25 81.6418   2
   3   4  23 446.415 49.2845   1
  -3  -4  23 439.550 43.8454   4
  -3  -4  23 358.103 65.6024   3
  -3   4  23 416.372 51.3033   1
   3   4 -23 398.601 49.6102   1
  -3   4 -23 423.003 51.6915   1
  -3   4  23 414.078 76.4693   5
   3   4  23 421.813 79.9120   5
   3  -4 -23 376.615 48.8147   2
  -3  -4  24 840.125 62.5470   4
  -3  -4  24 789.433 93.2860   3
   3  -4 -24 1011.86 75.0897   2
  -3   4  24 1016.14 72.7376   1
   3   4 -24 962.117 73.0609   1
   3   4  24 853.452 66.8743   1
  -3   4 -24 800.121 69.0907   1
  -3   4  24 987.401 107.144   5
   3   4  24 1102.44 111.545   5
  -3  -4  25 2445.34 123.525   4
  -3  -4  25 2638.02 172.425   3
  -3   4  25 2395.90 129.067   1
   3   4 -25 2291.57 128.949   1
   3   4  25 2332.78 124.144   1
  -3   4 -25 2155.61 126.086   1
  -3   4  25 2748.62 180.409   5
   3   4  25 2532.42 179.591   5
   3  -4 -25 2696.70 139.295   2
   3  -4  26 189.412 65.6714   3
  -3  -4  26 187.428 63.4391   3
  -3   4 -26 116.544 33.1784   1
   3   4 -26 125.641 33.9527   1
  -3   4  26 132.480 35.1950   1
   3   4  26 158.174 33.3523   1
  -3  -4  26 149.394 33.5540   4
   3   4  26 236.432 72.1250   5
   3   4  26 117.189 28.2847   1
  -3  -4  27 567.229 48.6443   4
   3  -4  27 625.212 94.8719   3
  -3  -4  27 604.263 87.9297   3
   3   4  27 500.371 41.7355   1
   3   4  27 746.502 100.565   5
  -3   4 -27 420.327 43.3038   1
  -3   4  27 560.513 49.8382   1
  -3  -4  28 442.078 44.3818   4
   3  -4  28 523.363 88.6672   3
  -3  -4  28 458.322 82.9076   3
   3   4  28 455.059 90.8613   5
  -3   4  28 435.181 44.9937   1
  -3  -4  29 377.059 80.4658   3
   3  -4  29 279.303 74.5541   3
  -3  -4  29 323.009 38.8793   4
   3   4  29 374.786 88.1804   5
  -3  -5   0 261.614 41.9733   2
  -3   5   0 93.9504 30.5507   1
   3  -5   0 120.983 34.4445   1
   3   5   0 244.430 43.9221   4
   3   5  -1 23528.0 957.336   4
   3   5   1 22514.8 956.381   4
   3  -5   1 22453.8 952.884   1
   3  -5  -1 23060.8 953.079   1
  -3  -5  -1 23618.7 955.073   2
  -3  -5   1 24936.6 957.966   2
  -3   5   1 21965.1 952.042   1
  -3   5  -1 22792.5 953.264   1
   3   5   2 204.133 41.5127   4
   3  -5  -2 153.286 35.3661   1
  -3   5   2 145.632 32.9772   1
  -3   5  -2 50.5695 29.4080   1
   3  -5   2 159.097 36.0010   1
  -3  -5  -2 251.568 39.8274   2
  -3  -5   2 273.569 42.8581   2
   3   5   2 191.092 40.6141   5
   3   5  -2 316.219 43.3771   4
   3   5   3 15882.8 716.420   4
   3  -5  -3 17384.5 715.333   1
  -3   5  -3 16915.3 714.271   1
  -3   5   3 16765.5 713.695   1
  -3  -5   3 18574.8 720.439   2
  -3  -5  -3 17499.1 716.683   2
   3   5   3 16506.3 718.419   5
  -3   5   3 17226.0 715.430   5
  -3   5   4 43.3999 29.1242   1
  -3   5  -4 108.260 30.6247   1
   3  -5  -4 31.7798 29.9413   1
  -3   5   4 108.654 32.6205   5
   3   5   4 205.404 39.9812   5
  -3  -5   4 141.836 36.0969   2
   3   5   4 74.8744 31.6316   4
  -3   5   5 12804.3 537.904   1
  -3   5  -5 12296.6 537.358   1
  -3  -5   5 13837.2 544.803   2
   3   5   5 11250.8 539.039   4
  -3  -5   5 13186.2 539.614   4
  -3   5   5 13044.7 541.180   5
   3   5   5 12256.9 543.619   5
  -3   5   6 37.0422 26.8639   1
  -3   5  -6 37.8300 28.1852   1
   3   5   6 35.7282 31.4941   5
  -3   5   6 55.6607 31.4472   5
  -3  -5   6 2.50016 29.4210   2
  -3  -5   6 43.1315 29.3129   4
   3   5   6 31.9548 28.1355   4
   3   5   7 10617.3 517.778   4
  -3  -5   7 12160.4 515.303   4
  -3   5   7 12884.9 518.605   1
  -3   5  -7 11694.8 515.661   1
  -3  -5   7 13294.6 525.525   2
   3   5  -7 12117.6 519.540   2
   3   5   7 11505.4 525.036   5
  -3   5   7 12821.5 524.077   5
  -3   5   8 18.6910 30.4088   5
   3   5   8 9.04300 32.8675   5
  -3  -5   8-26.2973 26.7191   4
   3   5   8-49.0069 33.8218   4
  -3   5   8-15.5660 25.7912   1
  -3   5  -8-20.2332 28.2100   1
   3   5  -8-7.65063 29.8092   2
  -3  -5   8-15.9690 31.6900   2
  -3  -5   8-19.7513 29.5041   3
  -3   5  -9 6726.85 309.864   1
  -3   5   9 7399.96 312.325   1
  -3  -5   9 6947.09 307.047   4
   3   5   9 5908.95 311.207   4
  -3  -5   9 6943.10 316.050   3
  -3  -5   9 6970.52 317.642   2
   3   5  -9 7323.31 316.893   2
   3   5   9 6992.68 324.632   5
  -3   5   9 7321.88 321.868   5
   3   5  10 26.8322 37.4797   5
  -3   5  10 53.8679 35.3208   5
   3   5  10 5.87064 31.0466   4
  -3  -5 -10 25.9025 20.3737   3
  -3   5  10 9.15244 27.3468   1
  -3   5 -10 66.4692 31.1781   1
  -3  -5  10 36.5624 28.1891   3
   3   5 -10 16.4369 29.6829   2
   3   5 -11 4902.44 216.428   2
  -3   5 -11 4562.17 220.794   5
   3  -5 -11 4439.02 201.243   4
  -3  -5  11 4763.88 218.757   3
  -3   5 -11 4532.55 207.592   1
  -3   5  11 4670.70 208.802   1
   3   5  11 4391.72 224.840   5
  -3   5  11 4637.39 221.153   5
   3  -5 -12 54.9908 27.5214   4
  -3  -5  12 28.0829 30.7249   3
  -3  -5 -12 42.2946 21.1328   3
  -3   5  12 58.1618 27.8192   1
   3   5 -12 68.1280 35.8221   5
   3   5  12 85.5090 41.5441   5
  -3   5  12 43.0051 37.4919   5
   3   5  13 1369.16 102.396   5
  -3   5  13 1366.65 98.7258   5
  -3  -5  13 1315.21 79.1058   4
  -3  -5 -13 1009.00 67.4163   3
  -3  -5  13 1331.45 93.6054   3
  -3  -5  14 27.1988 31.4397   3
  -3  -5 -14-39.4859 23.3849   3
  -3  -5  14 8.12467 25.3813   4
  -3   5 -14 35.3789 29.3498   1
   3   5  14 20.5363 38.5562   5
  -3   5  14-29.4591 39.4140   5
  -3  -5 -15 418.749 40.4576   3
  -3  -5  15 460.816 58.2060   3
  -3   5  15 527.713 67.1851   5
   3   5  15 432.010 64.7163   5
  -3   5  15 645.029 57.3427   1
  -3   5 -15 385.539 48.6502   1
  -3  -5  15 505.309 47.0235   4
  -3  -5  16 36.8042 28.5669   4
   3   5 -16 11.0131 30.3831   1
  -3  -5  16 52.1234 36.2808   3
  -3  -5 -16 27.5603 24.8874   3
  -3   5  16-12.2653 41.1074   5
   3   5  16-8.93835 43.5995   5
  -3   5 -16 19.7306 31.1081   1
  -3   5  16 33.7792 33.1580   1
  -3  -5  17 374.950 44.0443   4
  -3  -5 -17 389.444 43.3713   3
  -3   5  17 531.839 55.4349   1
  -3   5 -17 477.658 52.0321   1
  -3  -5  17 401.554 57.4848   3
   3   5  17 381.174 67.3713   5
  -3   5  17 444.796 67.3855   5
   3   5  17 392.532 50.1058   1
   3   5 -17 415.236 53.1042   1
   3   5  18 34.6648 33.4220   1
   3   5 -18 26.2695 34.9021   1
  -3   5  18 56.2143 35.9191   1
  -3   5 -18 28.8589 33.2626   1
  -3  -5  18-2.07842 27.2456   4
  -3  -5  18 16.4560 35.4709   3
  -3   5  18 83.0817 49.8002   5
   3   5  18 83.2556 50.0694   5
   3   5  19 193.598 59.9372   5
  -3   5  19 9.55565 46.3396   5
   3   5  19 118.170 37.3089   1
   3   5 -19 101.003 39.5598   1
   3  -5 -19 103.975 27.7154   2
  -3  -5  19 96.3234 31.2048   4
  -3  -5  19 83.1774 39.9520   3
  -3   5 -19 78.4079 38.9194   1
  -3   5  19 126.141 39.0737   1
   3   5  20 32.5048 50.6296   5
  -3   5  20-45.1471 47.4917   5
   3   5 -20 36.1743 35.8924   1
   3   5  20-13.3858 36.6949   1
   3  -5 -20-3.50611 24.1763   2
  -3  -5  20 29.5912 27.5074   4
  -3  -5  20 13.8608 40.0546   3
  -3   5  20 5.63688 36.0201   1
  -3   5 -20-18.8064 36.4766   1
   3   5  21-22.6576 58.8030   5
  -3   5  21 46.6954 54.1421   5
   3   5 -21 74.4157 39.9630   1
   3   5  21 98.3892 38.0281   1
   3  -5 -21 62.8534 29.6525   2
  -3  -5  21 102.588 32.2480   4
  -3  -5  21 63.1539 46.3121   3
  -3   5  21 126.769 41.6297   1
  -3   5 -21 108.102 38.9194   1
   3   5  22-5.86509 53.1764   5
  -3   5  22 5.35284 50.5678   5
   3   5 -22-40.9565 41.0800   1
   3   5  22-24.2837 35.6928   1
   3  -5 -22 50.8164 28.8764   2
  -3  -5  22 2.15448 28.8123   4
  -3  -5  22-5.08934 42.5976   3
  -3   5 -22-24.8737 38.2092   1
  -3   5  22-11.6388 37.9795   1
   3   5  23 174.700 63.4269   5
  -3   5  23 88.8393 56.2059   5
  -3  -5  23 82.3130 33.9998   4
   3   5  23 86.7554 38.7327   1
   3   5 -23 65.4191 40.6699   1
   3  -5 -23 85.0199 31.0672   2
  -3   5  23 43.2186 43.6584   1
  -3   5 -23 115.721 44.6886   1
  -3  -5  23 101.201 52.2812   3
   3   5  24 12.4745 58.4251   5
  -3  -5  24 60.9247 31.0299   4
   3   5 -24 15.5519 39.8281   1
   3   5  24 29.3591 34.8145   1
  -3  -5  24-10.9725 52.9981   3
  -3   5 -24 2.72615 38.6609   1
  -3   5  24 2.85207 39.9077   1
   3  -5 -24 53.4784 31.5121   2
  -3  -5  25 177.664 62.9061   3
   3   5  25 225.345 70.7170   5
   3   5 -25 190.468 44.9114   1
  -3   5 -25 109.197 44.2003   1
  -3   5  25 183.469 46.0454   1
   3   5  25 238.276 46.2723   1
  -3  -5  25 181.219 37.6227   4
  -3   5 -26-9.79492 36.0663   1
  -3   5  26-10.3174 34.1264   1
   3   5  26-33.1940 61.1426   5
  -3  -5  26-17.8774 53.9941   3
   3   5  26 10.6565 27.3302   1
  -3  -5  26 28.3288 30.1892   4
  -3   5 -27 192.818 41.8419   1
  -3   5  27 233.410 42.8526   1
   3   5  27 205.560 35.8247   1
  -3  -5  27 203.446 39.3304   4
   3   5  27 243.699 76.2871   5
  -3  -5  27 229.869 67.6789   3
   3   6   0 101.808 37.9394   4
  -3   6   0 60.6192 30.4746   1
   3   6   1 7570.81 345.466   4
  -3   6   1 7540.58 340.710   1
  -3   6  -1 7672.63 341.461   1
   3   6   2 1347.82 97.4810   5
  -3  -6   2 1488.05 91.7794   2
   3   6   2 1263.31 90.9613   4
  -3   6   2 1184.79 83.8445   1
  -3   6  -2 1287.51 86.2109   1
  -3   6   3 101.132 32.3718   5
   3   6   3 99.5608 37.7282   5
  -3   6   3 72.0296 29.2042   1
  -3   6  -3 189.190 35.2514   1
   3   6   3 80.9219 32.4236   4
  -3  -6   3 89.0691 33.0711   2
  -3   6   4 2.81246 29.5178   5
   3   6   4 12.5055 28.9965   5
  -3  -6   4 10.7086 26.4830   2
  -3   6   4-4.93477 23.8260   1
  -3   6  -4 41.0531 26.4823   1
  -3  -6   4 50.9824 29.3890   4
  -3  -6   5 488.275 52.3780   4
   3   6   5 496.756 57.7274   5
  -3   6   5 508.471 55.3993   5
  -3  -6   5 596.862 57.2974   2
   3  -6  -5 535.439 52.3078   4
  -3   6   5 539.650 52.1138   1
  -3   6  -5 467.557 50.6280   1
  -3   6   6 565.420 59.1428   5
   3   6   6 539.336 61.5315   5
  -3  -6   6 700.267 63.7251   2
  -3   6   6 534.721 53.5123   1
  -3   6  -6 608.620 56.4193   1
   3  -6  -6 576.708 54.9505   4
  -3  -6   6 526.236 55.1386   4
  -3  -6  -6 598.878 55.6387   2
  -3   6   7 2925.97 151.295   1
  -3   6  -7 2804.16 151.151   1
  -3  -6   7 3134.68 159.851   2
  -3  -6   7 2874.30 151.503   4
   3   6   7 2776.47 161.155   5
  -3   6   7 2733.73 156.482   5
  -3   6   8 9.35005 33.7333   5
   3   6   8 20.8903 36.7181   5
  -3  -6   8-17.0830 29.3736   4
  -3  -6   8-23.6349 33.8686   2
   3   6  -8 2.85231 30.6561   2
  -3   6   8 12.4918 29.0434   1
  -3   6  -8-12.9826 30.8440   1
  -3  -6   9 3889.95 188.041   4
  -3   6   9 3787.72 187.900   1
  -3   6  -9 3595.39 188.002   1
  -3   6   9 4014.19 199.875   5
   3   6   9 3585.47 200.926   5
  -3  -6  10 944.357 78.1236   3
   3  -6 -10 1090.01 74.8957   4
  -3   6 -10 992.165 77.2552   1
  -3   6  10 1034.27 75.7984   1
   3   6  10 1050.43 90.7917   5
  -3   6  10 951.561 83.1466   5
  -3  -6  11 762.872 69.2553   3
  -3   6  11 650.679 70.7615   5
   3   6  11 745.505 77.5591   5
  -3   6  11 699.412 62.6532   1
  -3   6 -11 799.749 66.0576   1
   3  -6 -11 697.427 59.4782   4
  -3  -6 -12 101.174 31.0749   3
  -3   6  12 230.290 41.4717   1
  -3  -6  12 188.231 42.9844   3
   3  -6 -12 190.739 38.7032   4
   3   6  12 155.646 49.6886   5
  -3   6  12 163.575 45.7081   5
  -3   6  13 3727.23 194.761   5
   3   6  13 3496.15 196.372   5
  -3  -6  13 3789.27 188.808   3
  -3  -6  13 3639.22 172.917   4
  -3  -6 -14 166.316 33.6338   3
   3   6  14 257.176 56.5689   5
  -3   6  14 231.594 56.1500   5
  -3   6 -14 258.005 45.9796   1
  -3  -6  14 253.305 50.2396   3
  -3  -6  14 240.568 41.2178   4
  -3  -6  15 39.9295 31.8347   4
   3   6  15 4.66608 45.7545   5
  -3   6  15-4.23913 42.5728   5
  -3   6  15 71.1510 36.2743   1
  -3  -6  15 38.9310 36.6619   3
  -3  -6 -15 5.86725 26.8070   3
  -3   6 -15 55.0659 34.5687   1
  -3  -6  16 128.435 36.3520   4
  -3   6  16 168.239 41.5398   1
   3   6  16 102.182 49.3426   5
  -3   6  16 149.779 54.5306   5
  -3  -6  16 121.869 45.7404   3
  -3  -6 -16 50.7804 29.9575   3
  -3   6 -16 152.833 41.8134   1
  -3   6  17 649.321 63.6405   1
  -3   6 -17 566.032 59.1855   1
  -3  -6  17 563.117 56.0517   4
   3   6  17 598.108 80.6593   5
  -3   6  17 454.951 71.0839   5
  -3  -6  17 479.804 66.5577   3
  -3  -6 -17 475.436 49.0775   3
  -3   6 -18 487.597 59.6114   1
  -3   6  18 543.027 61.8076   1
  -3  -6 -18 414.321 49.7209   3
  -3  -6  18 650.321 59.1556   4
   3   6  18 514.409 82.1742   5
  -3   6  18 537.581 78.3692   5
  -3  -6  18 564.584 72.5656   3
   3   6  19 913.161 100.747   5
  -3   6  19 900.061 97.6210   5
  -3  -6  19 930.181 71.5156   4
  -3   6  19 1025.13 80.3759   1
  -3   6 -19 931.022 78.8086   1
  -3  -6  19 846.606 88.7132   3
  -3  -6 -19 588.118 62.5447   3
  -3   6  20 340.093 57.2292   1
  -3   6 -20 189.189 49.5910   1
  -3  -6  20 196.540 43.4216   4
  -3   6  20 237.240 69.5323   5
   3   6  20 125.331 61.7422   5
  -3  -6  20 235.117 58.9689   3
  -3  -6 -20 142.911 40.3834   3
  -3  -6  21 4472.00 220.403   4
  -3  -6  21 4214.73 249.704   3
   3   6  21 3971.83 259.051   5
  -3   6 -21 4536.37 228.625   1
  -3  -6  22 196.699 44.1169   4
   3   6  22 200.338 74.8163   5
  -3   6  22 198.033 53.4072   1
  -3   6 -22 217.833 53.5735   1
  -3  -6  22 241.118 62.7071   3
  -3  -6  23 728.501 90.8716   3
   3   6  23 696.731 100.368   5
  -3  -6  23 786.370 68.3421   4
  -3   6 -23 684.062 73.7137   1
  -3   6  23 837.245 78.5603   1
   3   6  24 356.096 84.7496   5
  -3  -6  24 270.323 46.5383   4
  -3  -6  24 343.282 72.2052   3
  -3   6  24 358.524 58.4094   1
  -3   6 -24 313.352 56.7011   1
   3   6  25 316.361 80.5192   5
  -3   6 -25 333.311 58.4516   1
  -3   6  25 372.956 57.3547   1
  -3  -6  25 265.505 67.8589   3
  -3  -6  25 260.192 45.9524   4
  -3   7   0 2.96047 29.7890   1
  -3  -7   0-8.39405 32.2886   2
  -3   7   0 0.91753 15.1072   2
  -3   7   1 334.914 47.1007   1
  -3   7  -1 345.569 47.6133   1
  -3  -7   1 321.550 46.6822   2
  -3  -7  -1 302.533 46.2611   2
  -3   7   1 238.945 22.1482   2
  -3   7  -1 260.532 27.5566   2
  -3   7   2 173.481 44.8254   5
   3   7   2 198.738 51.0564   5
  -3   7   2 183.813 39.9857   1
  -3   7  -2 215.696 39.8101   1
  -3  -7  -2 197.221 40.1093   2
   3   7   3 234.582 50.6063   5
  -3   7   3 94.4080 39.6856   5
  -3  -7  -3 185.804 39.6759   2
  -3   7   3 69.8146 33.4444   1
  -3   7  -3 141.272 39.2485   1
  -3   7   4 329.564 52.7333   5
   3   7   4 301.833 53.6830   5
   3  -7  -4 311.126 47.1416   4
  -3  -7   4 311.734 49.7886   4
  -3  -7  -4 363.654 47.3044   2
  -3   7   4 333.680 46.8353   1
  -3   7  -4 335.911 49.0819   1
  -3   7   5 423.822 51.5306   1
  -3   7   5 416.444 56.4840   5
   3   7   5 356.529 59.7257   5
  -3  -7   5 467.985 56.1333   4
   3  -7  -5 354.192 49.3905   4
  -3  -7  -5 364.498 49.3357   2
  -3   7  -5 340.261 50.2494   1
   3   7   6 199.731 51.3951   5
  -3   7   6 181.012 46.5210   5
  -3  -7   6 237.040 44.3366   4
  -3  -7  -6 193.063 39.9174   2
  -3   7   6 195.409 41.6225   1
  -3   7  -6 193.955 44.8007   1
   3   7   7 870.533 85.2034   5
  -3   7   7 919.051 82.7721   5
  -3  -7   7 1088.45 79.5481   4
  -3   7   7 839.876 72.6954   1
  -3   7  -7 956.000 77.9204   1
  -3  -7  -7 882.489 72.4143   2
   3   7   8 676.545 78.6216   5
  -3   7   8 689.484 73.8802   5
  -3  -7   8 812.484 69.8590   4
  -3   7   8 667.997 65.3149   1
  -3   7  -8 796.273 71.8821   1
  -3  -7  -8 702.925 65.8379   2
   3   7   9 1920.14 137.030   5
  -3   7   9 1917.32 134.643   5
  -3  -7   9 2286.07 126.730   4
  -3  -7  -9 1923.56 121.111   2
  -3   7   9 2004.56 122.793   1
  -3   7  -9 2358.74 130.394   1
   3  -7 -10 695.938 63.4025   4
   3   7  10 541.658 75.7394   5
  -3   7  10 559.001 61.0565   1
  -3   7 -10 617.054 66.6957   1
  -3   7  10 563.087 69.9067   5
   3  -7 -11 3161.57 165.521   4
  -3   7  11 3210.12 166.887   1
   3   7  11 2920.42 183.256   5
  -3   7  11 3009.86 179.268   5
   3  -7 -12 797.177 71.1133   4
  -3   7  12 759.091 82.5965   5
   3   7  12 684.558 85.8176   5
   3   7  13 3337.04 202.062   5
  -3   7  13 3596.26 200.792   5
  -3  -7  13 3838.27 196.897   3
  -3  -7  13 3985.15 187.233   4
   3  -7 -13 3857.35 186.204   4
  -3  -7 -14 108.783 36.6912   3
  -3   7 -14 199.925 51.1578   1
  -3   7  14 249.737 63.8031   5
   3   7  14 87.9592 54.2195   5
  -3  -7  14 258.646 56.1011   3
  -3  -7  14 303.399 51.9595   4
   3   7  15 3989.53 235.216   5
  -3   7  15 4179.33 232.140   5
  -3   7  15 4323.43 212.180   1
  -3   7 -15 4462.23 215.376   1
  -3  -7  15 4710.68 231.462   3
  -3  -7  15 4771.24 214.051   4
  -3   7  16 65.2543 45.5186   1
  -3   7 -16 92.9977 49.5863   1
  -3   7  16 135.459 59.8611   5
   3   7  16 110.439 63.0340   5
  -3  -7 -16 75.4867 37.7419   3
  -3  -7  16 141.800 53.6858   3
  -3  -7  16 81.2760 43.1591   4
   3   7  17 5321.75 288.812   5
  -3   7  17 5302.40 284.147   5
  -3  -7  17 5800.15 260.747   4
  -3   7  17 5832.11 263.406   1
  -3   7 -17 5565.83 262.022   1
  -3  -7  17 5957.92 284.380   3
  -3  -7  18 204.970 51.9234   4
   3   7  18 186.001 70.1214   5
  -3   7 -18 145.650 52.8444   1
  -3   7  18 165.221 51.9855   1
  -3  -7  18 279.824 63.3326   3
  -3  -7 -18 113.990 40.4813   3
   3   7  19 4821.59 291.536   5
  -3  -7  19 6297.22 268.242   4
  -3   7  19 6350.05 273.426   1
  -3   7 -19 6040.44 270.110   1
  -3  -7 -19 4227.58 246.198   3
  -3  -7  19 5435.31 287.306   3
  -3   7 -20-40.2484 52.3971   1
  -3   7  20 3.45564 51.6510   1
  -3  -7  20 3.10686 43.0912   4
   3   7  20 6.08246 66.5056   5
  -3  -7  20-46.5282 55.5433   3
  -3  -7 -20-23.3510 41.3228   3
   3   7  21 4571.68 288.977   5
  -3  -7  21 5393.98 257.483   4
  -3   7 -21 5099.07 261.758   1
  -3  -7  21 4880.12 281.754   3
  -3   7  22-22.3255 56.9528   1
  -3   7 -22-35.0056 55.3482   1
  -3  -7  22 15.7759 44.9028   4
  -3  -7  22 129.983 62.6698   3
   3   7  22 39.9682 65.8536   5
  -3   7  23 5561.35 258.151   1
  -3   7 -23 4705.65 248.901   1
   3   7  23 4430.82 284.940   5
  -3  -7  23 4811.76 277.150   3
  -3  -7  23 4804.22 241.966   4
  -3   8   0-13.9374 17.9955   2
  -3  -8   0 6.16400 33.7947   2
  -3   8   0-13.8182 38.3774   1
  -3   8  -1 372.929 34.4450   2
  -3   8   1 468.900 59.5201   1
  -3  -8   1 343.492 52.9925   2
  -3  -8  -1 370.900 51.6218   2
  -3   8  -1 382.843 55.9715   1
  -3   8   2 17.4324 45.2776   5
   3   8   2 110.566 54.9871   5
  -3   8   2-27.1379 37.5011   1
  -3   8  -2 35.0347 40.9423   1
  -3  -8  -2 56.7088 40.7868   2
  -3  -8   2 38.7770 44.1891   2
  -3   8  -2-17.3494 25.1022   2
   3  -8  -2 41.5846 40.3667   4
  -3   8  -3 3187.95 156.952   2
  -3  -8   3 3537.17 184.346   2
  -3  -8  -3 3252.71 176.430   2
  -3   8   3 3198.78 180.473   1
  -3   8  -3 3639.99 187.566   1
  -3   8   3 3477.86 196.489   5
   3   8   3 3253.05 200.155   5
   3  -8  -3 3564.78 189.573   4
  -3   8   4 230.163 56.6288   5
   3   8   4 163.954 58.7002   5
  -3   8   4 113.601 47.2019   1
  -3   8  -4 197.710 51.2879   1
  -3  -8   4 240.526 53.1753   2
  -3   8  -4 94.8531 34.4304   2
  -3  -8  -4 285.272 53.7368   2
  -3  -8   4 250.333 52.1213   4
   3  -8  -4 164.464 47.8659   4
  -3   8  -5 3198.80 169.425   2
  -3  -8  -5 3337.00 183.316   2
  -3   8  -5 3962.36 198.431   1
  -3   8   5 3559.43 190.939   1
   3   8   5 3487.17 206.612   5
  -3   8   5 3842.65 205.959   5
  -3  -8   5 3896.63 198.623   4
   3  -8  -5 4039.27 199.856   4
  -3  -8  -6 472.464 59.4271   2
  -3   8  -6 416.604 47.5156   2
   3   8   6 589.096 80.1298   5
  -3   8   6 414.614 66.8537   5
  -3  -8   6 561.000 65.1060   4
  -3   8   6 466.472 60.1425   1
  -3   8  -6 480.298 64.1846   1
   3   8   7 352.914 64.2258   5
  -3   8   7 216.048 55.3076   5
  -3   8   7 223.739 47.2285   1
  -3   8  -7 271.765 53.3235   1
  -3   8  -7 209.434 38.4462   2
  -3  -8  -7 243.184 46.9787   2
  -3  -8   7 275.487 51.0299   4
  -3   8   8 167.582 43.6197   1
  -3   8  -8 213.655 51.9590   1
  -3  -8   8 240.406 52.7523   4
  -3   8   8 284.481 59.2606   5
   3   8   8 187.696 57.9932   5
  -3  -8  -8 194.357 44.1053   2
   3   8   9 1078.25 106.260   5
  -3   8   9 1145.73 103.830   5
   3  -8  -9 1248.85 94.9171   4
  -3  -8  -9 1122.20 87.3719   2
  -3   8  -9 1469.41 102.818   1
  -3   8   9 1355.88 94.8371   1
  -3   8  10 154.514 43.2983   1
  -3   8 -10 329.161 56.7700   1
  -3   8  10 146.941 53.0882   5
   3   8  10 160.764 56.5465   5
  -3  -8 -10 159.204 41.9003   2
   3  -8 -10 161.923 43.5376   4
  -3   8  11 230.600 46.2848   1
  -3  -8 -11 135.349 42.5349   2
   3  -8 -11 251.076 47.3898   4
   3   8  11 148.161 56.1056   5
  -3   8  11 236.119 58.9786   5
  -3  -8 -12 242.542 47.9903   2
   3   8  12 183.969 60.4488   5
  -3   8  12 290.605 61.4173   5
   3  -8 -12 340.155 55.8413   4
  -3  -8  12 412.513 56.7992   4
  -3   8 -13 1423.25 102.956   1
   3   8  13 1207.14 114.880   5
  -3   8  13 1269.41 111.628   5
  -3  -8  13 1442.85 101.230   4
   3   8  14 321.623 70.8661   5
  -3  -8 -14 273.936 46.4581   3
  -3   8 -14 356.976 61.0392   1
  -3   8  14 330.658 57.3706   1
  -3  -8  14 455.594 60.3561   4
   3   8  15 251.496 70.5696   5
  -3  -8 -15 236.632 46.4095   3
  -3   8  15 496.551 62.4849   1
  -3   8 -15 425.526 64.0704   1
  -3  -8  15 429.752 59.1227   4
   3   8  16 108.685 61.9845   5
  -3  -8 -16 30.0792 37.4900   3
  -3   8  16 59.0753 44.9315   1
  -3   8 -16 14.7153 49.1755   1
  -3  -8  16 74.4643 44.4344   4
   3   8  17 2870.45 188.084   5
  -3  -8  17 3190.42 163.796   4
  -3   8 -17 2899.11 162.778   1
  -3   8  17 2816.55 157.435   1
  -3  -8  18-10.7761 47.2996   4
  -3   8  18 42.7655 44.0786   1
  -3   8 -18 30.1095 49.7757   1
   3   8  18-24.5596 60.7634   5
  -3   8  19 171.343 53.6575   1
   3   8  19 239.400 71.5984   5
  -3   8 -19 257.046 59.4366   1
  -3  -8  19 245.339 54.7592   4
   3   8  20-45.3583 59.5789   5
  -3  -8  20 5.67947 53.1249   3
  -3  -8  20 21.7689 44.4481   4
  -3   8 -20-19.0266 49.1133   1
  -3   8  20-22.5731 47.7488   1
  -3   9   0 72.4639 53.1465   1
  -3  -9   0 222.235 59.4048   2
   3  -9   0 142.207 59.1069   4
  -3   9   1 4469.61 235.009   1
  -3   9  -1 4469.79 235.540   1
  -3  -9  -1 4134.58 223.185   2
   3  -9   1 4566.49 244.112   4
  -3   9   1 4422.97 252.887   5
   3   9   1 4528.79 263.604   5
   3  -9  -1 4456.97 240.438   4
  -3  -9  -2 234.895 56.9273   2
  -3   9  -2 80.5371 33.0795   2
   3  -9  -2 227.475 61.8626   4
  -3   9   2 131.062 69.6048   5
   3   9   2 175.775 77.7766   5
  -3   9   2 141.947 57.9686   1
  -3   9  -2 204.471 60.2613   1
   3  -9  -3 3752.30 211.982   4
  -3   9   3 3774.41 206.630   1
  -3   9  -3 3820.73 211.091   1
  -3   9   3 3395.42 218.458   5
   3   9   3 3557.43 229.627   5
  -3   9  -3 4092.48 179.927   2
  -3  -9  -3 3467.18 194.300   2
   3  -9  -4 885.775 89.1368   4
  -3   9  -4 940.881 92.7229   1
  -3   9   4 704.197 80.8609   1
  -3   9   4 655.006 91.9124   5
   3   9   4 623.771 97.1209   5
  -3  -9  -4 814.188 77.7800   2
  -3   9  -4 578.684 59.4311   2
  -3  -9   5 3685.77 198.659   4
  -3   9  -5 3915.77 202.162   1
  -3   9   5 3383.72 190.392   1
   3   9   5 3109.42 210.002   5
  -3   9   5 3053.58 202.279   5
  -3  -9  -5 3042.32 177.476   2
  -3   9  -5 3479.32 168.753   2
  -3  -9   6 935.970 93.1632   4
  -3   9   6 924.465 90.3184   1
  -3   9  -6 1144.34 100.270   1
   3   9   6 838.255 106.640   5
  -3   9   6 952.024 102.672   5
  -3   9  -6 936.444 74.5251   2
  -3  -9  -6 937.431 84.3449   2
  -3  -9   7 2640.61 157.728   4
  -3   9   7 2428.91 151.020   1
  -3   9  -7 2677.05 160.369   1
   3   9   7 2138.95 167.165   5
  -3   9   7 2403.55 164.407   5
  -3   9  -7 2293.98 131.574   2
  -3  -9  -7 2242.95 140.016   2
   3  -9  -8 1100.38 97.5996   4
  -3  -9   8 1208.43 100.467   4
  -3   9   8 912.765 91.7587   1
  -3   9  -8 1245.07 105.666   1
   3   9   8 862.601 106.804   5
  -3  -9  -8 942.668 84.3604   2
  -3   9  -8 1030.51 80.1290   2
   3  -9  -9 2264.50 145.983   4
  -3   9  -9 2701.83 157.745   1
  -3   9   9 2473.18 147.000   1
   3   9   9 1929.15 160.082   5
  -3  -9  -9 2173.39 133.881   2
  -3   9  -9 2161.71 129.944   2
   3  -9 -10 839.274 85.2048   4
  -3   9  10 1047.68 90.1610   1
  -3  -9 -10 806.306 76.5586   2
   3   9  10 784.702 106.408   5
  -3  -9 -11 1088.28 93.0764   2
   3   9  11 1286.93 124.790   5
  -3  -9 -12 791.020 79.3919   2
   3   9  12 876.483 106.717   5
  -3  -9  12 1201.35 98.0428   4
   3  -9 -12 1116.32 97.1728   4
  -3  -9  13 1323.28 102.026   4
  -3  -9 -13 745.736 78.0229   2
  -3   9 -13 1137.00 102.331   1
   3   9  13 966.973 113.417   5
  -3  -9  14 1160.23 105.513   3
  -3  -9  14 1089.02 96.7832   4
  -3  -9 -14 746.035 78.4359   2
   3   9  14 874.988 110.825   5
  -3   9  14 1068.11 94.7826   1
  -3   9 -14 1201.66 103.806   1
  -3  -9  15 906.999 96.4468   3
  -3   9 -15 959.211 92.9658   1
  -3   9  15 811.388 84.8764   1
  -3  -9 -15 577.393 70.8226   2
   3   9  15 639.550 99.1303   5
  -3  -9  15 1018.66 92.4751   4
  -3  -9  16 603.845 77.1903   4
  -3  -9  16 607.082 86.8933   3
   3   9  16 395.987 85.9469   5
  -3   9  16 523.246 73.2700   1
  -3   9 -16 577.182 80.0239   1
  -3  -9 -16 477.111 63.6366   2
  -3  -9  17 647.103 78.6801   4
   3   9  17 348.545 84.4704   5
  -3  -9  17 567.448 85.7753   3
  -3  -9 -17 402.885 61.1987   2
  -3   9  17 544.675 73.7178   1
  -3   9 -17 541.107 79.4319   1
   3 -10   0 42.9675 59.8257   4
   3  10   0 7.27120 74.9774   5
  -3  10   0 4.68795 52.8529   1
  -3  10  -1 1329.34 113.791   1
  -3  10   1 1200.69 110.047   1
   3 -10   1 1359.26 120.394   4
   3 -10  -1 1251.24 117.930   4
   3  10   1 1362.88 142.403   5
  -3  10   2 87.0756 57.5864   1
  -3  10  -2 76.2910 55.0202   1
   3 -10  -2 5.20731 53.7245   4
   3 -10   2 60.2581 59.2963   4
   3  10   2 77.1483 77.0134   5
  -3  10   3 509.114 74.9542   1
  -3  10  -3 464.852 75.1559   1
   3 -10  -3 266.430 67.7067   4
   3 -10   3 405.073 75.2948   4
   3  10   3 348.149 89.3105   5
  -3  10   4 148.375 58.2376   1
  -3  10  -4 134.820 59.1704   1
   3  10   4 163.146 79.1138   5
  -3 -10  -4 171.627 51.7422   2
   3 -10   4 196.442 64.8807   4
  -3 -10  -5 645.149 71.8384   2
  -3  10   5 778.331 85.5672   1
  -3  10  -5 693.667 90.7441   1
   3  10   5 709.166 109.890   5
  -3 -10  -6 528.744 67.9402   2
  -3  10   6 608.186 80.7721   1
  -3  10  -6 773.747 91.3679   1
   3  10   6 542.805 100.237   5
   3  10   7 499.013 92.9129   5
  -3 -10  -7 392.896 59.5518   2
  -3  10   7 400.029 67.3800   1
  -3  10  -7 557.372 80.5053   1
   3 -10  -7 340.583 69.3155   4
  -3 -10   7 462.949 73.9134   4
  -3 -10  -8 455.404 62.6497   2
  -3  10   8 642.567 78.3657   1
  -3  10  -8 760.905 93.7835   1
   3  10   8 400.688 90.5919   5
   3 -10  -8 468.013 73.4989   4
   3  10   9 828.540 114.462   5
   3 -10  -9 970.042 96.0077   4
  -3 -10  -9 717.613 75.0669   2
  -3  10   9 1014.83 94.8288   1
  -3  10  10 121.601 54.0197   1
   3 -10 -10 158.618 55.7169   4
   3  10  10 113.645 69.2841   5
  -3 -10 -10 121.333 45.7356   2
  -3 -10  11 56.7551 52.2968   4
   3 -10 -11 139.934 56.6742   4
  -3 -10 -11 114.984 42.9050   2
   3  10  11 59.9978 64.6707   5
   4   0   0 4271.72 201.940   1
   4   0   1 2.12878 21.2489   1
   4   0  -1 23.5355 22.7264   1
   4   0  -2 14865.5 609.668   1
   4   0   2 13937.9 607.633   1
  -4   0   2 15288.3 610.467   1
  -4   0  -2 13872.5 607.026   1
   4   0  -3 2.14857 21.3049   1
   4   0   3 14.8696 22.1919   1
  -4   0  -3 39.5191 22.0352   1
  -4   0   3 21.1757 21.1815   1
   4   0  -3 2.18539 22.3430   3
  -4   0  -3-7.34939 9.79045   5
  -4   0  -4 15881.5 661.497   1
  -4   0   4 16606.1 663.609   1
   4   0  -4 17167.2 667.558   3
   4   0   4 14509.2 639.957   5
   4   0  -4 16916.9 663.740   1
   4   0   4 15606.1 660.702   1
  -4   0   4 16609.3 656.725   2
  -4   0  -4 15678.2 640.342   5
   4   0  -5 15.4430 27.0332   3
   4   0  -5-15.2845 25.5165   1
   4   0   5 2.14284 22.3782   1
  -4   0   5-21.7517 22.9138   1
  -4   0  -5 21.1036 21.3556   1
  -4   0   5 6.87298 17.4918   2
   4   0   5-34.1924 21.2762   5
   4   0   6 11012.1 498.156   1
   4   0  -6 11913.4 501.235   1
  -4   0  -6 11327.5 498.871   1
  -4   0   6 12041.4 502.443   1
   4   0  -6 12743.4 511.515   3
  -4   0   6 11696.2 494.170   2
   4   0   7-8.59989 22.5582   1
   4   0  -7-22.1026 24.7677   1
   4   0  -7-2.77464 24.8346   3
  -4   0   7 4.46683 19.5632   1
  -4   0  -7-21.4447 20.8958   1
  -4   0   7 23.0452 18.4558   2
   4   0   7-5.58791 20.2403   5
  -4   0   8 2120.43 116.800   1
  -4   0  -8 2077.38 114.478   1
   4   0  -8 2368.78 127.591   3
   4   0   8 1948.52 113.425   1
   4   0  -8 2233.04 117.668   1
  -4   0   8 2118.25 111.247   2
   4   0   8 1936.74 107.627   5
  -4   0   8 2341.81 108.068   5
   4   0   9-10.9223 24.0622   5
  -4   0   9-15.4547 23.2726   5
  -4   0  -9-8.53509 21.0377   1
  -4   0   9 2.25893 20.2360   1
   4   0  -9 18.2199 26.5191   3
   4   0  -9-26.5593 23.0649   1
   4   0   9-10.6386 21.0566   1
  -4   0   9 13.3684 19.3053   2
  -4   0 -10 6159.07 290.887   1
  -4   0  10 6346.86 293.779   1
   4   0 -10 6975.00 309.203   3
   4   0  10 6135.39 290.168   1
   4   0 -10 6948.34 295.261   1
  -4   0  10 6749.11 291.033   2
   4   0  10 6036.54 289.261   5
  -4   0  10 7064.24 289.212   5
  -4   0 -11-15.1198 27.0106   1
  -4   0  11-32.2141 28.6741   1
   4   0  11-24.5273 35.6668   5
   4   0 -11 10.0286 28.2074   3
   4   0 -11-8.96015 24.5599   1
   4   0  11 2.11904 23.5873   1
  -4   0  11 4.16903 22.2740   2
   4   0 -11 6.02322 22.2126   2
   4   0 -12 11911.9 529.446   3
  -4   0  12 12421.9 512.209   2
  -4   0  12 11931.7 513.387   1
   4   0  12 11439.2 513.774   5
   4   0 -12 12116.5 509.180   2
  -4   0  13 6.87804 26.2125   1
   4   0 -13-7.46307 30.6164   3
  -4   0  13-2.29210 24.0802   2
   4   0 -13-34.8601 30.9006   2
   4   0  13-26.2401 38.7507   5
   4   0 -14 5672.83 255.141   5
   4   0 -14 5185.43 265.034   3
   4   0  14 5070.55 238.763   1
   4   0 -14 5570.10 245.263   1
   4   0 -14 5318.86 243.718   2
   4   0  14 4867.12 249.656   5
   4   0 -15 9.17347 31.7755   5
   4   0  15-30.1339 35.6938   5
  -4   0 -15 12.0189 23.8783   1
   4   0 -15 4.05030 30.3991   3
   4   0 -15-7.05689 22.6768   2
   4   0 -15 6.59308 25.0529   1
   4   0  15-11.7823 24.2600   1
   4   0  16 709.795 59.8405   3
  -4   0  16 804.046 61.7969   1
  -4   0 -16 780.402 58.6664   1
   4   0 -16 839.327 74.5844   5
   4   0 -16 883.294 62.7028   1
   4   0  16 736.872 57.1386   1
  -4   0  17 21.5230 24.7359   1
   4   0 -17-21.3957 36.3022   5
   4   0 -17-11.1566 26.5044   1
   4   0  17 5.43785 22.2574   1
   4   0  17 9.74209 25.0271   3
   4   0 -18 1281.52 98.1261   5
  -4   0  18 1191.43 78.5167   1
   4   0  18 1156.14 72.7727   1
   4   0 -18 1300.85 80.2191   1
   4   0  18 1215.21 84.4525   3
   4   0  19 13.0798 23.0775   1
   4   0 -19 2.11923 27.8785   1
   4   0  19-36.4247 32.7106   3
   4   0 -19 8.21370 38.1994   5
   4   0 -20 4285.35 193.466   1
   4   0  20 3835.98 183.805   1
   4   0  20 4053.07 205.302   3
   4   0  21 40.0210 37.4616   3
   4   0  21-7.43776 23.7084   1
   4   0 -21-22.6390 29.9275   1
   4   0 -22 4339.09 193.236   1
   4   0  22 3741.76 181.675   1
   4   0  22 4401.14 217.760   3
   4   0  23-30.7669 42.6767   3
   4   0 -23 5.67661 29.5181   1
   4   0  23 21.4572 22.7656   1
   4   0  24 536.141 42.4676   1
   4   0 -24 755.122 55.3112   1
   4   0  24 718.008 79.3167   3
   4   0 -25-7.94694 25.8365   1
   4   0  25 56.2732 46.0039   3
   4   0 -26 400.749 39.8046   1
   4   0  26 437.471 70.8045   3
   4   0 -27-10.0140 23.4298   1
   4   0  27 9.79093 47.6084   3
   4   0  28 2330.64 158.440   3
  -4   0  28 1934.17 158.881   5
   4   0  29 27.8190 56.1621   3
  -4   0  29 60.9966 68.3580   5
   4   0  30 3470.03 222.678   3
  -4   0  30 3731.65 232.703   5
   4   1   0 5574.42 251.010   3
   4   1   0 6058.65 263.324   1
   4   1   0 5732.80 238.184   5
   4  -1   0 5856.72 260.911   1
   4   1   1 3962.38 178.963   3
   4   1  -1 3901.48 182.297   3
   4  -1   1 3776.47 187.659   1
   4  -1  -1 4191.38 190.558   1
   4   1  -1 4103.12 191.251   1
   4   1   1 4259.67 192.619   1
   4   1   1 3940.31 169.254   5
   4   1  -2 8276.58 333.273   3
   4   1   2 7684.74 337.246   1
   4   1  -2 8022.47 339.338   1
  -4  -1   2 8165.21 338.874   1
  -4  -1  -2 7949.92 337.496   1
  -4   1  -2 7801.39 336.075   1
  -4   1   2 7837.67 336.689   1
   4  -1  -2 8372.97 338.806   1
   4  -1   2 7986.36 337.407   1
  -4   1  -2 6871.37 311.968   5
   4   1   2 7881.90 317.885   5
   4   1   2 7674.16 322.861   3
  -4   1   3 3077.97 150.076   5
  -4   1  -3 3711.41 173.841   1
   4  -1  -3 3954.73 176.187   1
   4  -1   3 3758.47 174.326   1
  -4   1   3 3801.81 175.272   1
   4   1  -3 3925.96 173.290   3
   4   1   3 3881.36 176.700   1
   4   1  -3 3957.01 177.684   1
  -4  -1  -3 3575.44 173.818   1
  -4  -1   3 3847.99 176.680   1
  -4  -1   3 3842.13 173.244   2
   4   1   3 3796.88 159.228   5
  -4   1   4 8618.60 382.765   5
  -4  -1  -4 9224.23 386.560   5
   4   1  -4 10219.3 406.563   3
   4   1   4 9517.83 391.155   5
  -4   1   4 9819.48 406.322   1
   4  -1   4 9129.95 403.148   1
  -4   1  -4 9367.98 403.958   1
   4  -1  -4 9632.42 405.082   1
   4   1   4 9562.49 405.976   1
   4   1  -4 10042.0 408.259   1
  -4  -1   4 9690.94 406.660   1
  -4  -1  -4 8923.89 403.324   1
  -4  -1   4 9904.59 403.420   2
   4   1  -5 7142.53 306.595   3
  -4  -1   5 6936.59 301.043   2
  -4   1   5 7162.86 297.491   2
   4  -1  -5 7072.09 304.467   1
   4  -1   5 6752.12 302.857   1
  -4   1   5 6926.73 304.375   1
  -4   1   5 6476.81 285.118   5
   4   1  -5 7170.25 306.767   1
   4   1   5 6730.41 303.932   1
  -4   1  -5 6610.76 302.375   1
  -4  -1  -5 6447.55 302.773   1
  -4  -1   5 7085.13 305.751   1
   4   1   6 3932.92 194.723   1
   4   1  -6 4400.70 198.970   1
  -4   1  -6 4014.93 193.837   1
  -4  -1  -6 3672.27 191.992   1
  -4  -1   6 4154.32 196.282   1
  -4   1   6 4174.92 195.857   1
   4   1   6 4086.85 186.795   5
   4   1  -6 4431.99 201.555   3
   4  -1   6 3763.43 192.221   1
   4  -1  -6 4151.57 195.231   1
  -4  -1   6 4266.09 193.494   2
  -4   1   6 4343.74 188.863   2
  -4   1   6 4131.51 180.403   5
   4  -1  -7 9121.23 386.354   3
   4   1  -7 8884.60 379.598   3
  -4  -1   7 8670.60 370.212   2
  -4   1   7 8728.34 365.324   2
   4  -1   7 8040.00 369.219   1
   4  -1  -7 8688.97 372.108   1
  -4   1   7 8844.67 373.503   1
  -4   1  -7 8178.32 370.435   1
  -4  -1  -7 7951.12 369.047   1
   4   1   7 8045.92 370.625   1
   4   1  -7 8902.48 375.566   1
  -4  -1   7 8912.33 373.916   1
   4   1   7 8252.66 364.571   5
  -4   1  -8 367.741 40.3837   1
  -4  -1  -8 386.932 40.2906   1
  -4  -1   8 405.920 41.2649   1
   4   1   8 340.298 39.3588   1
   4   1  -8 426.211 43.5975   1
  -4   1   8 308.370 37.2028   1
   4   1  -8 359.310 25.6710   4
   4  -1  -8 315.429 45.5169   3
  -4  -1   8 387.215 39.1810   2
  -4   1   8 355.527 36.2665   2
   4   1  -8 337.904 42.7791   3
   4   1   8 326.426 38.3273   5
   4  -1  -8 452.590 43.5773   1
   4  -1   8 333.391 38.4469   1
   4  -1  -9 388.538 40.8727   1
   4  -1   9 374.317 38.7569   1
   4   1  -9 310.919 42.2831   3
   4  -1  -9 324.263 46.5896   3
  -4   1   9 334.938 35.7786   2
  -4  -1   9 307.529 36.2661   2
   4   1   9 238.961 35.5743   1
   4   1   9 334.848 39.2033   5
   4   1  -9 294.048 38.3780   1
  -4   1   9 257.523 36.3749   1
  -4  -1  -9 329.969 37.7561   1
  -4   1  -9 367.205 39.4295   1
  -4  -1   9 293.902 37.1691   1
  -4  -1  10 54.9832 24.2676   1
  -4  -1 -10 26.8693 23.1404   1
   4   1 -10 63.3358 23.0488   2
  -4   1  10 45.3507 20.6151   2
  -4  -1  10 25.7937 22.6467   2
   4  -1 -10 61.1485 30.6441   3
   4   1 -10 41.6540 24.5241   3
  -4   1  10 11.0250 20.5123   1
   4   1  10 39.0001 22.4751   1
  -4   1 -10 12.9924 23.4046   1
   4   1 -10 9.23006 23.7884   1
   4   1  10 11.2588 24.3320   5
   4  -1  10 27.9919 23.1347   1
   4  -1 -10 30.3655 24.1700   1
  -4   1 -11 1735.38 101.201   1
  -4   1  11 1784.34 103.160   1
  -4  -1  11 1642.14 107.937   3
   4   1 -11 1734.05 111.404   3
   4  -1 -11 2002.94 122.044   3
   4   1  11 1728.01 87.1244   3
  -4  -1  11 1758.38 102.050   2
  -4   1  11 1891.32 99.9080   2
   4   1  11 1829.69 106.290   5
   4   1 -11 1778.62 101.023   2
  -4  -1  11 1755.98 101.845   1
  -4  -1  12 106.362 32.0781   3
   4  -1 -12 84.3588 34.7609   3
   4   1 -12 76.2684 30.5356   3
   4   1  12 42.7082 18.8101   3
  -4   1  12 82.0333 27.6300   1
  -4   1  12 64.8417 27.0196   2
  -4  -1  12 102.186 28.9531   2
   4   1 -12 88.3637 27.9322   2
   4   1  12 71.6405 32.2668   5
   4   1  13 2339.69 130.206   5
  -4   1  13 2136.70 118.851   1
  -4  -1  13 2172.04 129.950   3
   4   1 -13 1961.35 129.821   3
   4  -1 -13 2085.63 136.466   3
  -4  -1  13 2231.31 122.949   2
   4  -1 -13 2251.56 124.397   5
   4   1 -13 2197.79 120.080   2
   4  -1 -14 469.365 54.7155   5
   4   1 -14 436.684 55.4375   5
   4   1  14 442.563 58.2456   5
   4  -1 -14 564.154 49.3783   1
   4  -1  14 508.467 45.2989   1
  -4  -1  14 417.981 54.4245   3
   4   1  14 461.598 42.2099   3
   4   1 -14 543.053 61.5780   3
   4   1  14 472.138 47.4791   1
   4   1 -14 450.775 48.4752   1
   4  -1 -14 456.702 60.6954   3
   4   1 -14 470.430 48.6470   2
   4   1 -15 8621.09 367.950   1
   4   1  15 7921.70 362.821   1
  -4   1 -15 7620.00 362.875   1
  -4  -1  15 7961.67 382.443   3
   4   1 -15 8604.90 389.996   3
   4  -1 -15 8164.15 392.896   3
   4   1  15 8546.49 361.489   3
   4   1  15 8622.36 383.593   5
   4   1 -15 8601.79 380.821   5
   4  -1 -15 8818.74 381.025   5
   4   1 -15 8444.66 369.884   2
   4  -1 -15 8789.70 365.515   1
   4  -1  15 7827.11 358.517   1
   4   1 -16 4063.73 198.705   1
   4   1  16 3726.39 192.866   1
   4  -1 -16 4269.01 213.486   5
   4   1 -16 4479.09 217.923   5
   4   1  16 4125.48 216.372   5
  -4   1 -16 3973.09 195.958   1
  -4   1  16 4108.92 199.719   1
  -4  -1  16 3995.28 215.942   3
   4   1  16 4248.75 196.769   3
   4  -1  16 3974.88 190.682   1
   4  -1 -16 4538.08 199.427   1
   4   1 -16 3917.58 200.544   2
   4  -1 -16 4196.89 198.123   2
   4   1  17 2.32416 27.8690   3
   4  -1 -17 42.7972 33.9836   5
   4   1 -17-3.72817 35.2886   5
   4   1  17-37.7155 45.0144   5
   4  -1  17 41.2389 25.5951   1
   4  -1 -17 37.6608 28.4197   1
  -4  -1  17 38.8420 35.4654   3
  -4   1  17 4.65051 30.0466   1
  -4   1 -17 41.2807 27.9535   1
   4  -1 -17 14.5040 25.7611   2
   4   1 -17 16.3341 28.6229   1
   4   1  17 20.6082 26.4628   1
   4  -1 -18 4385.84 214.066   2
  -4  -1  18 4057.64 231.637   3
   4   1  18 4693.19 217.382   3
  -4   1  18 4395.36 212.614   1
  -4   1 -18 4070.77 207.139   1
   4   1 -18 4557.65 213.506   1
   4   1  18 4288.38 206.702   1
   4  -1 -18 4909.67 213.842   1
   4  -1  18 4485.22 204.758   1
   4   1 -18 4894.45 239.569   5
   4  -1 -18 4500.10 233.292   5
   4  -1 -19 3450.92 172.411   2
  -4  -1  19 3236.71 190.559   3
   4  -1  19 3078.72 174.749   3
   4   1  19 3503.14 175.008   3
  -4   1 -19 3019.36 159.977   1
  -4   1  19 3271.07 166.965   1
   4   1 -19 3565.05 168.950   1
   4   1  19 3068.09 158.960   1
   4  -1 -19 3871.39 169.761   1
   4  -1  19 3256.41 158.430   1
   4   1 -19 3621.36 196.473   5
   4  -1 -19 3303.52 190.190   5
  -4   1 -20 2436.66 130.938   1
  -4   1  20 2663.54 138.270   1
  -4  -1  20 2538.77 161.850   3
   4  -1  20 2341.58 148.389   3
   4   1  20 2706.40 149.098   3
   4  -1  20 2566.91 129.576   1
   4  -1 -20 3151.44 142.510   1
   4   1  20 2526.38 130.492   1
   4   1 -20 2691.40 138.243   1
   4  -1 -20 2758.27 146.725   2
   4  -1  21 6.93101 36.0971   3
   4   1  21-13.3338 25.6943   1
   4   1 -21 21.6371 27.7881   1
  -4   1  21 31.0433 30.1803   1
   4  -1  21 63.3049 25.4390   1
   4  -1 -21 33.6724 31.3431   1
   4   1  21-3.22018 37.4776   3
  -4  -1  21 22.9669 39.6182   3
   4   1 -22 2194.41 118.511   1
   4   1  22 2168.78 135.899   3
   4  -1  22 1845.33 132.288   3
  -4   1  22 1987.79 115.387   1
   4   1  22 2085.05 108.183   1
   4  -1  22 2221.42 109.847   1
   4  -1 -22 2478.31 119.123   1
  -4  -1  22 2211.51 150.279   3
   4   1  23 2206.35 119.256   1
   4   1 -23 2702.89 131.597   1
   4  -1  23 2419.18 120.752   1
   4  -1 -23 2858.02 131.894   1
   4  -1  23 2497.86 152.981   3
   4   1  23 2840.02 158.390   3
  -4  -1  23 2372.96 163.889   3
   4  -1  24 2882.28 172.225   3
   4   1  24 3159.90 175.470   3
   4  -1 -24 3321.20 146.225   1
   4   1 -24 2965.93 144.094   1
   4   1  25 12.8949 50.8003   3
   4   1  25 21.5476 19.7020   1
   4  -1 -25 48.1593 28.4594   1
   4   1 -25-12.1006 30.1962   1
   4  -1  25 8.84461 43.2012   3
   4  -1  26 1763.25 124.545   3
   4   1 -26 1685.23 79.9355   1
   4  -1  27 2998.83 196.188   3
   4   1  27 3262.62 197.046   3
  -4   1  27 3539.86 216.845   5
   4  -1  28 328.517 71.4090   3
  -4   1  28 272.286 79.7389   5
   4   1  28 449.153 74.6167   3
   4  -1  29 706.786 92.6050   3
  -4   1  29 779.236 101.831   5
   4   1  29 492.369 78.1934   3
   4  -1  30 23.7140 61.0490   3
   4   1  30 54.0675 55.5543   3
  -4   1  30-6.67457 65.3148   5
   4  -2   0 1419.95 84.4039   1
   4   2   0 1447.64 87.9395   1
   4   2   1 140.364 29.9231   1
   4   2  -1 117.325 28.8901   1
   4  -2  -1 151.511 27.5141   1
   4  -2   1 84.3865 24.4846   1
  -4   2   1 132.677 17.0082   5
   4  -2  -2 3404.92 169.186   1
   4  -2   2 3434.79 169.275   1
   4   2  -2 3599.83 166.306   3
   4   2   2 3865.52 176.286   1
   4   2  -2 3609.94 174.211   1
  -4   2   2 3508.94 153.679   5
  -4   2  -2 3398.88 169.968   1
   4   2   3 137.123 24.4471   5
  -4   2   3 117.268 18.4960   5
  -4   2   3 119.814 27.3261   1
  -4   2  -3 77.1242 24.7524   1
   4   2   3 139.764 30.9994   1
   4   2  -3 107.628 28.9938   1
   4   2  -3 97.0330 25.5950   3
   4  -2  -3 125.774 26.1458   1
   4  -2   3 82.6353 25.3221   1
   4   2   4 10923.7 478.485   1
   4   2  -4 11798.6 481.284   1
  -4  -2   4 11852.1 474.562   3
   4   2  -4 10609.6 464.963   4
   4   2  -4 11663.0 477.088   3
  -4   2   4 11652.2 478.524   1
  -4   2  -4 11006.4 476.338   1
   4   2   4 11004.1 467.459   5
   4  -2  -4 10989.5 474.859   1
   4  -2   4 10494.5 473.402   1
  -4   2   5 69.2420 24.4860   1
  -4   2  -5 70.3610 23.8972   1
   4   2  -5 50.2821 27.2853   3
  -4  -2   5 64.5195 24.3808   3
  -4   2   5 87.3060 19.6763   2
   4  -2  -5 45.3116 24.0569   1
   4  -2   5 46.6838 23.8199   1
   4   2   5 61.9353 23.2041   5
   4   2   5 53.4705 27.0076   1
   4   2  -5 75.0271 28.8681   1
  -4   2   6 4828.05 208.297   2
   4  -2   6 4199.44 213.303   1
   4  -2  -6 4593.98 215.939   1
   4   2  -6 5008.10 223.002   3
  -4  -2   6 4964.40 220.530   3
   4   2   6 4629.21 220.207   1
   4   2  -6 4853.19 221.788   1
   4   2   6 4496.36 212.514   5
  -4   2   6 4709.12 218.998   1
  -4   2  -6 4411.11 216.473   1
   4  -2  -7 875.554 62.2235   1
   4  -2   7 784.718 59.6234   1
   4   2  -7 924.954 67.5306   3
  -4  -2   7 825.806 63.7089   3
   4   2   7 847.466 64.8008   1
   4   2  -7 849.466 65.1824   1
  -4   2   7 897.539 64.0547   1
  -4   2  -7 772.359 60.7334   1
   4   2   7 771.644 60.3216   5
  -4   2   7 792.785 53.4248   2
   4  -2  -8 1945.91 103.594   1
   4  -2   8 1657.36 98.8062   1
   4   2  -8 1777.42 104.807   1
   4   2   8 1728.73 103.826   1
   4   2  -8 1799.79 108.428   3
  -4  -2   8 1922.85 108.004   3
  -4   2   8 1902.71 104.797   1
  -4   2  -8 1820.70 103.451   1
  -4  -2   8 1685.53 101.447   2
  -4   2   8 1777.37 94.3699   2
   4   2   8 1771.06 102.649   5
   4   2  -9 100.505 30.5203   3
   4   2   9 152.793 32.7887   1
  -4   2   9 121.685 29.8958   1
   4   2  -9 143.545 32.8385   1
  -4   2  -9 144.946 31.9272   1
   4  -2  -9 97.7042 29.2166   1
   4  -2   9 149.245 29.4989   1
  -4  -2   9 164.636 33.1668   3
   4   2  -9 159.173 29.9067   2
  -4   2   9 151.249 25.7927   2
  -4  -2   9 138.064 28.6635   2
   4   2   9 112.918 31.8853   5
   4   2  10 3850.04 197.922   5
   4   2 -10 3865.49 193.399   2
   4  -2 -10 3836.63 170.483   4
   4   2  10 3993.66 195.315   1
   4   2 -10 4248.35 198.444   1
   4  -2 -10 4067.10 211.694   3
   4   2 -10 4372.34 207.059   3
  -4  -2  10 4100.18 202.831   3
  -4   2 -10 3995.09 194.751   1
  -4   2  10 4451.04 198.312   1
  -4  -2  10 4224.33 197.174   2
   4  -2 -10 4163.78 194.234   1
   4  -2  10 4058.36 191.159   1
   4   2  11 55.4483 36.4149   5
   4   2 -11 109.075 37.5966   3
  -4   2  11 98.7573 30.2824   1
  -4   2 -11 67.7168 29.2850   1
   4  -2 -11 94.8938 14.4663   4
   4  -2 -11 96.9750 35.9596   3
  -4  -2  11 89.1186 34.6562   3
   4  -2 -11 85.9406 31.6182   5
  -4  -2  11 61.8482 27.0836   2
   4   2 -11 109.928 28.6827   2
   4  -2 -12 13328.5 532.460   5
   4   2 -12 12591.1 543.763   3
  -4  -2  12 11981.9 538.166   3
   4  -2 -12 12156.4 553.344   3
  -4  -2  12 12062.4 530.455   2
  -4   2  12 12869.4 530.564   1
   4   2 -12 11927.8 528.024   2
   4   2  12 11774.1 535.604   5
   4  -2 -13 83.3307 35.2027   5
   4   2 -13 88.9172 38.0009   3
  -4  -2  13 105.542 35.3987   3
   4  -2 -13 97.0367 43.4800   3
   4   2  13 77.9369 41.6154   5
  -4  -2  13 91.4921 31.3015   2
   4   2 -13 110.971 32.8616   2
   4  -2  14 6871.30 312.075   1
   4  -2 -14 7829.74 319.573   1
   4   2  14 6506.45 313.958   1
   4   2 -14 7243.39 320.623   1
  -4  -2  14 6969.51 332.589   3
   4  -2 -14 7268.21 348.777   3
   4  -2 -14 7398.74 326.547   5
  -4   2 -14 6813.33 316.760   1
   4   2 -14 7274.50 330.092   5
   4   2  14 6739.52 329.575   5
   4  -2 -14 7202.14 311.995   2
   4   2 -14 6900.54 320.284   2
   4   2  15 171.084 46.4684   5
   4   2 -15 174.010 42.5112   5
   4  -2 -15 182.905 38.5902   1
   4  -2  15 181.978 33.1502   1
  -4  -2  15 130.319 42.3738   3
   4  -2 -15 204.032 43.5429   5
   4  -2 -15 225.835 35.4256   2
   4   2 -15 183.087 38.5192   2
   4   2  15 193.612 36.8899   1
  -4   2 -15 153.908 37.7328   1
   4   2 -15 182.372 38.4876   1
   4   2 -16 3183.92 170.376   5
   4   2  16 2993.90 171.653   5
  -4   2 -16 2760.27 151.460   1
   4   2  16 2619.16 147.859   1
   4   2 -16 2943.14 154.001   1
  -4   2  16 2890.00 152.931   1
   4  -2  16 2905.01 146.696   1
   4  -2 -16 3437.96 156.431   1
  -4  -2  16 2785.64 167.732   3
   4  -2 -16 3077.82 150.186   2
   4  -2 -16 2910.18 164.500   5
   4   2 -17 68.1035 31.4905   1
  -4   2  17 60.1349 30.7402   1
  -4   2 -17 26.5700 31.0705   1
   4   2  17 111.169 32.6329   1
   4  -2  17 90.9778 29.1920   1
   4  -2 -17 93.8101 34.4515   1
  -4  -2  17 67.4299 37.5812   3
   4  -2 -17 100.955 41.9189   5
   4  -2 -17 52.9503 28.7434   2
   4   2  17 75.2738 46.5384   5
   4   2 -17 62.0848 39.7323   5
  -4   2 -17 67.8050 43.6142   5
  -4   2  18 3347.29 168.033   1
  -4   2 -18 2993.66 164.669   1
   4  -2  18 3436.10 161.553   1
   4  -2 -18 3515.44 167.455   1
  -4  -2  18 3166.07 186.967   3
  -4   2 -18 3331.15 194.083   5
   4   2 -18 3513.01 191.383   5
   4   2  18 3093.66 163.187   1
   4   2 -18 3181.03 167.448   1
   4  -2 -18 3303.15 166.406   2
   4  -2 -18 3527.08 188.331   5
  -4   2  19 11.8640 31.1263   1
   4   2  19 26.1172 29.5751   1
  -4   2 -19 60.4459 34.1554   1
   4   2 -19 49.2805 31.9268   1
   4  -2  19 22.5347 27.8392   1
   4  -2 -19 34.3552 33.1777   1
   4  -2 -19 53.0235 32.7691   2
  -4  -2  19-21.6580 44.8229   3
  -4  -2  20 7504.52 369.576   3
   4  -2  20 7537.10 332.130   1
   4   2 -20 7582.91 341.469   1
   4   2  20 7429.15 336.040   1
   4  -2 -20 8286.05 346.636   2
  -4   2 -20 6911.61 337.007   1
  -4   2  20 7270.16 340.226   1
  -4   2 -21-10.6404 32.7380   1
  -4  -2  21-23.6432 46.5760   3
   4  -2 -21-6.66075 34.3537   1
   4  -2  21 22.2666 27.6083   1
  -4   2  21 4.73199 32.1837   1
   4   2 -21-19.2447 36.2187   1
   4   2  21-16.1863 28.9889   1
   4  -2 -21-44.6757 37.8647   2
   4  -2  22 5796.38 293.891   3
  -4  -2  22 6213.71 308.107   3
   4   2 -22 6093.56 270.183   1
   4   2  22 5628.96 261.916   1
  -4   2  22 5801.33 269.503   1
  -4   2 -22 4957.56 261.509   1
   4  -2 -23 5.99743 31.9822   1
  -4  -2  23 45.9407 48.2687   3
   4  -2  23 12.9249 45.7186   3
  -4   2  23 19.8575 31.7596   1
  -4   2 -23-6.99684 28.9887   1
   4   2 -23 47.5526 33.4386   1
   4   2  23-1.72077 27.5775   1
   4  -2  24 2438.86 152.936   3
  -4  -2  24 2551.39 161.399   3
   4   2  24 2081.32 109.231   1
   4   2 -24 2439.66 120.676   1
  -4   2  24 2197.03 118.132   1
  -4   2 -24 1848.34 107.669   1
  -4  -2  25-33.0631 51.6131   3
   4  -2  25-23.7861 50.3197   3
  -4   2  25 1.91577 28.6654   1
   4   2  25 16.6244 22.4629   1
   4   2 -25 34.0598 30.1424   1
   4  -2  26 1257.16 108.228   3
  -4   2  26 1378.78 122.962   5
   4   2 -26 1058.28 69.6191   1
  -4  -2  26 1256.34 113.571   3
  -4  -2  27 118.643 58.3123   3
   4  -2  27 83.2846 56.0119   3
  -4   2  27 87.4866 63.6581   5
   4   2  27 25.6040 16.1072   1
   4  -2  28 2775.03 189.545   3
  -4  -2  28 2639.56 193.149   3
  -4   2  29-19.2120 68.9294   5
   4  -2  29 5.99754 59.5045   3
  -4  -2  29-25.5545 64.4061   3
   4  -3   0 10483.4 461.606   1
   4   3   0 11065.8 463.270   1
   4   3   1 4181.79 192.093   1
   4   3  -1 4155.80 191.308   1
   4   3  -1 3589.17 182.925   4
   4   3   1 3873.83 180.075   5
  -4  -3   1 4067.43 192.455   2
   4  -3  -1 4060.87 190.454   1
   4  -3   1 3919.34 189.705   1
   4   3   2 4210.42 186.236   1
   4   3  -2 3934.77 183.526   1
   4   3  -2 3428.94 173.886   4
  -4  -3   2 4186.06 176.180   3
   4   3   2 3741.22 173.499   5
  -4   3  -2 3031.22 174.800   1
  -4  -3   2 3996.86 184.698   2
   4  -3   2 3829.43 182.351   1
   4  -3  -2 3724.35 182.126   1
   4   3   3 7538.38 328.981   1
   4   3  -3 7560.76 327.548   1
   4  -3  -3 7541.61 327.520   1
   4  -3   3 7314.79 326.467   1
   4   3  -3 7352.87 320.461   4
  -4  -3   3 7991.22 322.215   3
  -4   3   3 7505.06 326.682   1
  -4   3  -3 7013.21 324.057   1
  -4  -3   3 6504.38 323.997   2
   4   3   3 7387.74 320.234   5
   4   3   4 72.3028 27.1760   1
   4   3  -4-13.4581 24.9602   1
   4   3  -4 38.5523 20.8603   4
  -4  -3   4 45.2652 23.2333   3
  -4  -3   4-2.27585 13.9969   2
   4  -3  -4 8.94970 23.7974   1
   4  -3   4 15.3715 23.3602   1
  -4   3   4 17.1619 21.8301   1
  -4   3  -4 29.4846 22.0496   1
   4   3   4 20.1492 24.8045   5
   4   3   5 35.1503 23.3462   5
  -4  -3   5-2.31411 14.1137   2
   4   3   5 68.8615 27.4746   1
   4   3  -5 83.8957 26.4687   1
  -4   3   5 89.2782 25.9384   1
  -4   3  -5 91.6865 25.9367   1
   4  -3  -5 135.227 29.4512   1
   4  -3   5 57.2729 25.6110   1
  -4  -3   5 83.6424 24.7905   3
   4  -3  -6 812.865 61.5546   1
   4  -3   6 759.055 59.9312   1
  -4  -3   6 853.660 60.9105   3
  -4   3  -6 741.602 58.4173   1
  -4   3   6 804.812 60.4499   1
   4   3   6 823.489 62.8362   1
   4   3  -6 766.308 59.7267   1
   4   3   6 647.550 57.0368   5
   4   3   7-4.58803 27.7985   5
   4   3  -7 44.1198 26.2998   1
   4   3   7 17.1531 26.7129   1
  -4   3   7 45.3562 24.8811   1
  -4   3  -7-4.41010 22.2815   1
  -4  -3   7 12.0570 19.3701   2
   4  -3  -7-9.19626 23.9039   1
   4  -3   7 42.0224 26.6313   1
  -4  -3   7 28.1982 23.5871   3
   4  -3   8 3242.16 160.659   1
   4   3  -8 3160.98 161.703   1
   4   3   8 3189.32 163.688   1
   4  -3  -8 3339.67 162.587   1
  -4  -3   8 3398.25 166.310   3
  -4   3   8 3184.63 161.808   1
  -4   3  -8 3039.85 159.487   1
  -4  -3   8 3263.67 163.873   2
   4   3   8 2984.89 162.413   5
   4   3   9 8942.73 414.478   5
   4   3  -9 8947.29 411.075   2
   4   3   9 9462.62 413.823   1
   4   3  -9 9446.41 412.473   1
   4  -3  -9 10050.2 413.239   1
  -4  -3   9 9630.42 417.173   3
  -4   3   9 9412.98 412.277   1
  -4   3  -9 9064.92 409.930   1
  -4  -3   9 9397.45 414.006   2
   4  -3   9 9236.82 409.113   1
   4  -3  -9 10116.0 409.108   5
   4   3  10 645.398 64.2399   5
   4   3 -10 634.489 57.2808   2
   4   3 -10 646.842 60.0180   1
   4   3  10 516.874 58.5122   1
   4  -3 -10 601.911 40.9264   4
  -4  -3  10 648.110 62.0772   3
  -4   3  10 685.336 58.7630   1
  -4   3 -10 640.397 57.6883   1
  -4  -3  10 633.913 58.3356   2
  -4   3  10 595.280 47.4277   2
   4  -3 -10 739.738 59.1799   5
   4  -3 -10 666.154 59.0013   1
   4  -3  10 612.210 56.4364   1
   4  -3 -11 17208.9 681.434   5
  -4  -3  11 16077.3 682.875   2
  -4   3 -11 15352.7 676.865   1
  -4   3  11 17267.7 682.029   1
   4  -3 -11 15786.4 657.367   4
  -4  -3  11 16627.9 687.738   3
   4   3 -11 15434.4 679.115   2
   4   3  11 15550.5 686.564   5
   4  -3 -12 1555.72 99.0351   5
  -4  -3  12 1583.25 101.213   2
  -4   3  12 1608.53 98.7534   1
  -4  -3  12 1529.76 103.263   3
   4   3  12 1369.11 102.478   5
   4  -3 -12 1549.90 78.4100   4
   4   3 -12 1501.51 97.6031   2
   4  -3 -13 1301.73 91.3764   5
  -4  -3  13 1141.65 86.8015   2
   4   3 -13 1212.16 88.3440   5
   4   3  13 1431.71 90.3275   1
   4   3 -13 1305.33 89.2280   1
   4  -3 -13 1306.49 105.444   3
  -4  -3  13 1305.72 93.7611   3
   4   3 -13 1185.90 86.4685   2
   4  -3  13 1298.82 82.7668   1
   4  -3 -13 1472.40 88.6034   1
   4   3  13 1215.77 96.5870   5
   4   3 -14 2363.90 140.410   5
   4  -3 -14 2637.01 135.086   1
   4  -3  14 2427.64 129.598   1
   4   3  14 2494.61 136.530   1
   4   3 -14 2449.64 136.866   1
  -4  -3  14 2393.71 143.066   3
   4   3  14 2319.27 145.779   5
   4  -3 -14 2527.51 141.951   5
  -4   3 -14 2210.15 132.874   1
   4   3 -15 81.8853 37.7240   5
  -4   3 -15 49.9756 43.6412   5
   4  -3  15 91.6114 31.4195   1
   4  -3 -15 105.022 34.6831   1
  -4   3 -15 123.804 36.9650   1
   4   3  15 75.7912 33.0457   1
   4   3 -15 70.2452 31.7469   1
  -4  -3  15 43.1511 35.6797   3
   4   3  15 34.6011 42.3444   5
   4  -3 -15 63.1784 36.1708   5
   4   3 -16 15.1754 33.1613   5
  -4   3 -16 44.1843 46.0981   5
   4  -3 -16 31.9074 34.7709   5
  -4   3 -16-21.7828 33.4642   1
   4   3 -16 19.7576 31.1165   1
   4   3  16 15.9171 30.2388   1
  -4   3  16-2.71159 31.4408   1
  -4  -3  16 18.8141 34.3176   3
   4   3  16 48.1070 41.0596   5
   4  -3 -16 22.5923 24.0504   2
   4  -3  16 2.20284 28.6003   1
   4  -3 -16 7.58650 31.1699   1
   4   3  17 1636.14 123.307   5
  -4   3 -17 1896.59 131.288   5
   4   3 -17 1833.69 121.932   5
   4   3  17 1607.69 104.229   1
   4   3 -17 1657.24 107.572   1
  -4  -3  17 1719.41 119.967   3
   4  -3 -17 1942.32 108.553   1
   4  -3  17 1676.17 100.348   1
  -4   3 -17 1681.10 107.468   1
  -4   3  17 1762.15 108.427   1
   4  -3 -17 1776.75 100.853   2
   4  -3 -17 1625.53 116.860   5
  -4  -3  18 91.1148 42.0296   3
   4  -3 -18 93.2816 31.8396   2
   4   3 -18 102.207 38.0407   1
   4   3  18 116.731 37.4267   1
  -4   3 -18 121.843 38.7950   1
  -4   3  18 76.2966 35.8145   1
   4   3  18 21.8894 48.1555   5
   4  -3  18 154.953 33.9493   1
   4  -3 -18 52.6987 35.2636   1
   4   3  19 4214.08 219.056   1
  -4   3 -19 4630.08 225.505   1
   4   3 -19 4297.66 223.592   1
  -4   3  19 4582.52 224.348   1
   4  -3  19 4645.47 216.051   1
   4  -3 -19 5160.91 224.814   1
   4  -3 -19 4863.82 221.253   2
  -4  -3  19 4495.58 244.727   3
   4   3  20 3568.74 186.383   1
  -4   3 -20 3593.61 190.119   1
  -4   3  20 3660.94 190.079   1
   4   3 -20 3826.22 192.889   1
  -4  -3  20 3638.58 213.218   3
   4  -3 -20 4223.74 191.009   1
   4  -3 -20 3947.54 189.120   2
  -4   3  21 12.7832 33.3826   1
  -4   3 -21-17.7971 36.2406   1
   4   3 -21 16.0235 33.3965   1
   4   3  21 2.37121 30.9752   1
  -4  -3  21 4.72024 44.6865   3
   4  -3 -21 14.2089 35.0954   1
   4  -3 -21 66.6036 35.4116   2
  -4  -3  22 2902.93 181.097   3
  -4   3  22 2821.93 152.623   1
  -4   3 -22 2708.49 150.658   1
   4   3  22 2596.02 147.203   1
   4   3 -22 3058.99 156.080   1
  -4  -3  23 2850.28 175.405   3
   4   3  23 2424.45 132.112   1
   4   3 -23 2526.79 138.157   1
   4  -3 -23 2861.78 146.501   2
  -4   3  23 2438.80 136.754   1
  -4   3 -23 2314.87 134.285   1
   4   3 -24 128.125 36.3631   1
   4   3  24 70.4247 32.4697   1
  -4   3  24 109.605 37.1608   1
   4  -3  24 116.310 55.8685   3
  -4  -3  24 76.1459 50.3899   3
  -4   3 -24 66.9270 33.9735   1
   4  -3  25 660.505 88.3443   3
  -4  -3  25 596.478 83.7187   3
   4   3 -25 603.392 55.7531   1
   4   3  25 431.407 46.6456   1
  -4   3  25 733.925 93.6493   5
  -4   3  25 571.655 57.3443   1
  -4   3 -25 454.801 49.7809   1
  -4   3  26 17.4168 30.8029   1
  -4   3 -26-1.59420 26.9990   1
  -4   3  26-36.1261 60.9938   5
  -4  -3  26 65.1896 51.0633   3
   4   3  26 12.9440 25.0925   1
   4  -3  26 22.6715 53.1295   3
  -4  -3  27 141.671 60.1092   3
  -4   3  27 21.9268 31.9913   1
  -4   3  27 63.0373 63.0516   5
   4  -3  27 83.1219 60.8804   3
   4  -3  28 809.713 100.999   3
  -4   3  28 934.766 114.088   5
  -4   3  28 633.564 55.4183   1
  -4  -3  28 763.898 99.8016   3
   4   4   0 2982.54 155.813   4
   4   4   0 3235.02 160.489   1
  -4   4   0 3109.51 157.666   1
  -4  -4   0 3005.30 159.812   2
   4  -4   0 3338.27 160.800   1
  -4  -4  -1 382.491 46.9064   2
  -4  -4   1 374.946 44.8957   2
   4   4  -1 457.070 46.1043   4
   4   4   1 429.499 44.7258   4
  -4  -4  -1 370.196 33.5133   3
   4   4   1 457.024 47.2875   1
   4   4  -1 445.262 46.9569   1
  -4   4   1 442.452 45.1626   1
  -4   4  -1 430.903 44.2970   1
   4   4   1 458.726 44.0135   5
   4  -4  -1 411.749 46.1489   1
   4  -4   1 340.177 44.0343   1
  -4  -4   2 6845.70 303.292   2
   4   4   2 5968.33 295.818   4
   4   4  -2 6300.55 295.928   4
  -4  -4  -2 6621.26 280.243   3
   4   4   2 7145.54 303.967   1
   4   4  -2 6985.10 301.929   1
  -4   4   2 6918.53 300.999   1
  -4   4  -2 6381.30 298.207   1
   4   4   2 6476.77 294.513   5
   4  -4  -2 6708.27 300.778   1
   4  -4   2 7040.07 302.152   1
  -4  -4   3 721.242 61.0217   2
   4   4   3 748.361 62.4789   1
   4   4  -3 824.290 62.5697   1
   4   4   3 612.403 57.6832   4
   4   4  -3 797.198 59.9565   4
  -4  -4  -3 653.643 40.4280   3
  -4   4  -3 670.559 56.8740   1
  -4   4   3 696.616 58.8072   1
   4   4   3 718.989 57.9702   5
   4  -4  -3 749.146 60.8727   1
   4  -4   3 739.829 60.6588   1
  -4   4   4 11203.8 476.904   1
  -4   4  -4 10903.4 475.104   1
   4  -4  -4 12015.8 479.198   1
   4  -4   4 11150.9 476.501   1
  -4  -4   4 11934.6 482.023   2
   4   4   4 11782.1 480.308   1
   4   4  -4 11326.9 476.412   1
   4   4   4 10542.1 472.540   5
   4  -4  -5 48.9004 30.5673   1
   4  -4   5-2.42364 30.8742   1
   4   4   5 2.58951 29.9597   1
   4   4  -5 14.3239 29.2770   1
  -4  -4   5 100.780 32.7360   2
   4   4   5 65.6301 32.9684   5
  -4   4   5 38.2078 27.8742   1
  -4   4  -5 9.43460 26.0150   1
   4   4  -6 7643.07 335.107   1
   4   4   6 7820.92 338.949   1
  -4  -4   6 8166.12 337.712   3
  -4  -4   6 7948.73 340.519   2
  -4   4   6 6882.17 315.066   2
   4  -4  -6 8094.76 338.252   1
   4  -4   6 7366.34 334.313   1
  -4   4   6 7723.50 336.466   1
  -4   4  -6 7144.40 333.414   1
   4   4   6 7176.95 335.018   5
   4   4   7 165.458 38.4759   5
  -4   4   7 169.679 22.8929   2
  -4  -4   7 156.637 35.3076   2
   4  -4   7 176.862 36.6037   1
   4  -4  -7 166.023 36.7414   1
   4   4   7 154.225 36.6808   1
   4   4  -7 154.457 34.2107   1
  -4  -4   7 188.600 36.9689   3
  -4   4   7 171.767 35.2231   1
  -4   4  -7 146.324 33.9436   1
   4  -4  -8 2602.54 131.548   1
   4  -4   8 2436.44 128.538   1
   4   4   8 2446.07 131.372   1
   4   4  -8 2315.85 126.736   1
  -4  -4   8 2432.76 131.443   3
  -4   4   8 2501.33 129.894   1
  -4  -4   8 2430.06 131.993   2
  -4   4   8 1991.25 106.682   2
  -4   4  -8 2304.61 126.687   1
   4   4   8 2187.60 130.534   5
   4   4  -9 347.017 46.4323   2
   4  -4  -9 394.088 36.4560   4
   4   4   9 446.053 54.0115   5
  -4  -4   9 351.938 48.3905   3
   4  -4  -9 362.101 47.9541   1
   4  -4   9 457.101 48.9727   1
  -4   4  -9 416.610 47.4541   1
  -4   4   9 427.633 47.9184   1
  -4  -4   9 398.005 48.3521   2
   4   4   9 461.356 51.7818   1
   4   4  -9 357.511 45.9643   1
   4   4  10 4236.72 217.155   5
   4   4 -10 4199.02 206.984   1
   4   4  10 4248.49 210.759   1
   4  -4 -10 3947.83 192.185   4
  -4  -4  10 4515.02 216.365   3
   4  -4 -10 4747.95 213.025   1
   4  -4  10 4301.55 208.188   1
  -4   4 -10 4350.56 208.451   1
  -4   4  10 4502.85 209.998   1
   4   4 -10 4173.53 210.476   2
  -4  -4  10 4337.36 213.878   2
   4  -4 -11 1344.22 77.7820   4
  -4  -4  11 1358.79 97.4193   3
  -4   4 -11 1477.26 92.7714   1
  -4   4  11 1491.34 93.6089   1
   4   4  11 1395.40 102.337   5
  -4  -4  11 1485.60 98.8753   2
   4   4 -12 5793.42 274.666   5
  -4   4 -12 5649.38 279.578   5
   4  -4 -12 5404.38 250.922   4
  -4  -4  12 6133.86 279.425   3
  -4  -4  12 5562.75 273.878   2
   4   4  12 5287.82 277.437   5
   4  -4 -12 6215.48 275.387   5
  -4   4  12 6247.35 271.514   1
   4  -4  13 155.821 38.3136   1
   4  -4 -13 188.643 43.4044   1
   4   4  13 238.620 52.7547   5
   4   4 -13 170.661 42.8874   5
  -4   4 -13 179.310 52.0675   5
   4  -4 -13 200.292 31.2297   4
  -4  -4  13 125.683 42.3040   3
   4  -4 -13 168.649 46.3343   5
   4   4  13 228.251 45.2565   1
   4   4 -13 149.786 38.5938   1
   4   4  14 5642.62 292.064   5
  -4   4 -14 6029.94 296.593   5
   4   4 -14 5805.76 285.970   5
   4   4  14 5841.57 278.967   1
   4   4 -14 6058.38 279.694   1
  -4  -4  14 5899.04 288.909   3
   4  -4 -14 6109.65 287.647   5
  -4   4 -14 5679.30 276.248   1
   4  -4  14 5843.23 273.795   1
   4  -4 -14 6624.51 281.343   1
  -4   4 -15 66.0564 35.9459   1
   4   4  15 36.6534 46.9089   5
   4   4 -15 50.8293 37.4315   5
  -4   4 -15 127.094 47.3436   5
   4  -4 -15 25.1496 37.2710   5
  -4  -4  15-3.72653 37.0560   3
   4  -4 -15 68.0470 37.0579   1
   4  -4  15 66.8306 34.7742   1
   4   4  15 43.3208 36.3926   1
   4   4 -15 8.77775 35.1831   1
   4   4 -16 1276.29 93.1223   1
   4   4  16 1331.95 93.3726   1
   4  -4 -16 1310.83 101.879   5
  -4  -4  16 1299.17 101.271   3
  -4   4  16 1286.73 93.6917   1
  -4   4 -16 1316.00 92.6052   1
   4   4  16 1326.76 108.618   5
   4  -4 -16 1461.53 94.3641   1
   4  -4  16 1410.78 88.5672   1
   4   4  17 29.6686 35.8833   1
   4   4 -17 71.1135 35.5396   1
   4  -4 -17 60.2427 36.8175   1
  -4  -4  17-4.05339 37.4463   3
  -4   4  17 29.7753 37.1368   1
  -4   4 -17 46.2244 37.0992   1
   4   4  17 77.5511 50.7690   5
  -4  -4  18 1876.16 100.125   4
  -4  -4  18 1761.06 128.597   3
   4  -4 -18 1986.45 116.184   1
  -4   4  18 1915.57 120.118   1
  -4   4 -18 1754.66 117.023   1
   4   4  18 1807.39 116.394   1
   4   4 -18 2051.52 122.902   1
  -4  -4  19 420.307 62.8033   3
  -4   4  19 411.259 56.0538   1
   4   4 -19 297.731 53.1201   1
   4   4  19 324.230 53.2710   1
  -4   4 -19 428.687 57.6643   1
  -4  -4  19 384.018 40.1119   4
  -4  -4  20 2904.94 144.287   4
  -4  -4  20 2790.24 179.935   3
  -4   4  20 3270.95 168.757   1
  -4   4 -20 2982.17 165.814   1
   4   4  20 2809.74 161.014   1
   4   4 -20 3106.90 168.710   1
   4  -4 -20 3257.42 157.390   2
  -4  -4  21-43.4444 47.4062   3
   4   4 -21 37.8290 39.2490   1
   4   4  21 28.3724 36.1440   1
  -4   4 -21-20.9581 40.4521   1
  -4   4  21-11.9653 40.7185   1
  -4  -4  21 18.6247 26.2267   4
   4  -4 -21 4.94778 31.5204   2
  -4  -4  22 2714.28 181.634   3
   4   4  22 2809.02 157.166   1
   4   4 -22 2902.64 162.729   1
  -4   4 -22 2982.44 162.227   1
  -4   4  22 3108.16 164.198   1
   4  -4 -22 3149.75 158.527   2
  -4  -4  22 2878.70 140.733   4
  -4  -4  23 194.721 57.6967   3
  -4   4  23 237.882 72.1857   5
  -4   4  23 101.246 42.7296   1
   4   4  23 192.038 44.1605   1
   4   4 -23 164.580 45.2770   1
  -4   4 -23 159.560 46.4920   1
   4  -4 -23 228.191 45.6993   2
  -4  -4  23 169.782 31.0885   4
  -4  -4  24 1076.71 106.930   3
   4   4 -24 894.415 76.8900   1
  -4   4  24 1043.84 79.1046   1
   4   4  24 815.365 72.2363   1
  -4   4 -24 870.569 76.1915   1
  -4   4  24 1027.01 109.721   5
   4  -4 -24 1056.24 79.7718   2
   4   4  25-4.81775 31.9766   1
  -4   4  25-7.86363 34.3396   1
   4   4 -25 30.4389 35.3467   1
  -4   4 -25 27.3446 37.6021   1
   4  -4 -25-3.04541 38.0249   2
  -4  -4  25 40.3759 52.3693   3
  -4   4  25 89.2114 63.9262   5
   4  -4  26 973.776 107.135   3
  -4  -4  26 904.097 100.403   3
  -4   4  26 727.456 105.335   5
  -4   4 -26 584.074 59.3494   1
  -4   4  26 681.905 64.5799   1
  -4   4  27 60.4358 37.7271   1
   4  -4  27 33.4709 61.2904   3
  -4   4  27 38.9711 63.2899   5
  -4  -4  27 69.1107 57.2773   3
   4  -5   0 2683.02 144.850   1
   4   5   0 2590.73 143.561   4
  -4  -5   0 2605.95 144.922   2
  -4   5   0 2843.68 144.522   1
  -4  -5   0 2701.25 131.792   3
   4  -5  -1 310.724 43.1000   1
   4  -5   1 306.504 43.6742   1
   4   5  -1 279.656 41.6196   4
   4   5   1 192.324 39.9561   4
  -4  -5  -1 317.979 34.0403   3
  -4  -5   1 354.343 37.4449   3
  -4  -5  -1 302.469 43.3594   2
  -4  -5   1 367.642 46.4399   2
  -4   5  -1 284.805 40.7304   1
  -4   5   1 318.824 41.9859   1
   4  -5   2 72.0448 30.6316   1
   4  -5  -2 72.5641 29.8714   1
   4   5   2 19.9374 26.3212   5
  -4  -5   2 3.83542 21.2895   3
   4   5   2-2.72071 26.8232   4
   4   5  -2 28.9498 26.8908   4
  -4  -5  -2 29.8385 27.0408   2
  -4  -5   2 55.2970 30.1343   2
  -4   5   2 39.9715 25.0823   1
  -4   5  -2 10.0081 23.7209   1
   4  -5   3 53.6400 30.4858   1
   4  -5  -3-5.38848 27.6979   1
   4   5   3-5.53545 26.9194   4
   4   5   3 2.55408 27.3838   5
  -4  -5  -3-1.14541 16.6958   3
  -4  -5   3 30.7841 25.0885   3
  -4  -5  -3 13.7274 28.3221   2
  -4  -5   3-25.2807 30.1202   2
  -4   5  -3-27.6392 27.5170   1
  -4   5   3 7.51104 23.3849   1
   4   5   4 2510.41 149.937   4
  -4  -5  -4 2514.05 128.106   3
   4   5   4 2917.16 153.953   5
  -4  -5   4 3309.62 160.431   2
  -4   5   4 3206.51 154.735   1
  -4   5  -4 2977.59 152.891   1
   4  -5  -4 3425.08 159.292   1
   4  -5   4 3174.18 156.089   1
   4   5   5 3862.70 203.554   4
  -4  -5  -5 3550.38 175.921   3
  -4  -5   5 5106.43 216.333   2
  -4   5   5 3924.31 178.985   2
  -4   5   5 4987.94 209.684   1
  -4   5  -5 4520.10 206.430   1
   4  -5   5 4900.54 210.407   1
   4  -5  -5 5100.81 212.897   1
   4   5   5 4512.28 209.306   5
   4   5   6 298.303 45.2913   4
  -4   5   6 304.905 26.8290   2
  -4  -5   6 393.554 53.1526   2
  -4   5   6 360.550 47.1879   1
  -4   5  -6 329.196 45.7344   1
   4  -5  -6 362.192 49.0871   1
   4  -5   6 344.444 48.4853   1
   4   5   6 396.905 51.9761   5
  -4  -5   7 11535.4 474.729   2
  -4   5   7 10490.7 464.944   1
  -4   5  -7 10245.2 464.112   1
   4   5   7 10000.5 469.310   5
   4  -5  -7 11398.5 469.541   1
   4  -5   7 10641.4 466.626   1
   4  -5  -8 2262.18 129.503   1
   4  -5   8 2236.62 129.074   1
   4   5   8 2151.67 133.952   5
  -4  -5   8 2385.73 134.558   2
   4   5  -8 2268.46 127.632   1
  -4   5  -8 2146.02 125.895   1
  -4   5   8 2243.51 127.398   1
   4  -5  -8 2150.90 117.422   4
  -4   5  -9 2682.80 155.069   5
   4  -5  -9 2734.29 141.199   4
   4   5   9 2725.34 160.307   5
   4  -5  -9 3227.98 158.373   1
   4  -5   9 2929.66 154.134   1
  -4   5  -9 2784.16 151.719   1
  -4   5   9 3086.92 155.172   1
  -4  -5   9 2897.49 159.084   2
   4   5  -9 2727.67 151.094   1
   4   5   9 2835.88 155.847   1
   4  -5 -10 397.228 42.2377   4
  -4   5 -10 452.912 57.0134   5
  -4   5  10 507.605 54.2864   1
  -4   5 -10 457.286 52.3037   1
  -4  -5  10 523.877 58.8618   2
   4   5  10 479.800 61.0221   5
   4  -5 -11 749.571 57.4183   4
  -4  -5  11 797.760 72.2699   3
  -4   5 -11 881.030 76.5785   5
   4   5 -11 865.857 74.2242   5
  -4   5  11 751.987 68.2742   1
  -4  -5  11 909.925 75.6564   2
   4   5  11 703.921 76.0246   5
   4  -5 -12 1770.73 100.029   4
  -4  -5  12 1733.21 117.133   3
  -4   5 -12 1786.63 122.193   5
   4   5 -12 1780.27 118.386   5
  -4   5  12 1940.00 114.966   1
   4   5  12 1647.30 121.859   5
   4   5  12 1794.67 113.967   1
   4  -5 -13 6405.91 286.998   1
  -4   5 -13 5917.70 297.073   5
   4   5  13 5541.76 297.003   5
  -4  -5  13 6101.69 294.101   3
   4  -5 -13 5940.90 270.874   4
   4   5 -13 6124.25 285.022   1
   4   5  13 6133.25 286.935   1
  -4  -5  14 724.257 60.7016   4
   4   5  14 691.905 81.7410   5
  -4  -5  14 670.309 74.3684   3
  -4   5 -14 613.271 66.6562   1
   4   5  14 688.725 70.1384   1
  -4  -5  15 6704.66 295.086   4
   4   5  15 5946.75 321.415   5
  -4  -5  15 6574.52 318.952   3
  -4   5 -15 6073.87 302.655   1
  -4   5  15 7370.21 311.691   1
   4   5  15 6517.31 306.727   1
  -4  -5  16 1520.60 93.8489   4
   4   5  16 1504.36 123.483   5
   4   5  16 1468.14 104.058   1
  -4  -5  16 1437.58 113.005   3
  -4   5 -16 1494.57 103.849   1
  -4   5  16 1878.92 110.985   1
  -4  -5  17 1021.44 92.9117   3
   4   5  17 957.379 80.7301   1
  -4  -5  17 978.423 70.0303   4
  -4   5 -17 789.213 76.3659   1
  -4   5  17 1113.81 86.0308   1
  -4  -5  18 1249.92 103.587   3
  -4   5  18 1195.04 92.1801   1
  -4   5 -18 990.806 86.8506   1
   4   5  18 1180.13 88.9215   1
  -4  -5  18 1057.35 74.3697   4
  -4  -5  19 109.600 32.9762   4
  -4  -5  19 60.1630 45.6342   3
   4   5  19 58.0678 41.5252   1
  -4   5  19 171.150 48.0574   1
  -4   5 -19 140.386 47.2237   1
  -4  -5  20 638.157 78.9883   3
   4   5  20 796.302 73.0722   1
  -4   5 -20 727.515 74.3863   1
  -4   5  20 860.000 79.0598   1
  -4  -5  20 718.762 60.0328   4
  -4  -5  21-4.05325 29.5214   4
   4   5  21 22.7716 40.4704   1
  -4  -5  21 30.1191 45.3940   3
  -4   5  21 52.8276 52.4204   5
  -4   5  21 10.3132 42.9807   1
  -4   5 -21-6.56590 41.4628   1
  -4  -5  22 604.656 54.9740   4
  -4   5  22 741.675 75.9944   1
   4   5  22 688.272 70.2782   1
  -4  -5  22 590.691 82.1182   3
  -4   5  22 850.669 97.1238   5
  -4   5 -22 558.870 71.2668   1
  -4  -5  23 217.999 59.7292   3
  -4   5  23 248.655 70.2069   5
  -4  -5  23 206.465 37.7344   4
  -4   5 -23 214.483 53.3961   1
   4   5  23 220.454 50.4742   1
  -4   5  23 145.697 51.0769   1
  -4   5  24 757.861 75.9854   1
  -4   5 -24 664.237 73.7476   1
   4   5  24 740.921 72.4599   1
  -4  -5  24 654.918 91.2469   3
  -4  -5  24 657.877 56.7091   4
  -4   5  24 808.838 101.345   5
  -4  -5  25 166.044 63.4394   3
  -4   5  25 247.767 74.5534   5
  -4  -5  25 267.038 40.6237   4
  -4   5  25 349.625 56.7598   1
  -4   5 -25 270.089 52.7510   1
  -4   5  26 533.735 64.4432   1
  -4   5  26 680.154 100.849   5
  -4   5 -26 601.126 66.7599   1
  -4  -5  26 662.395 92.4564   3
  -4  -5  26 566.431 52.4579   4
  -4  -6   0 2497.46 138.050   2
  -4   6   0 2200.42 131.410   1
  -4  -6   1 91.1200 38.7664   2
  -4  -6   1 148.599 32.3422   3
  -4   6   1 118.830 36.0651   1
  -4   6  -1 165.182 38.0111   1
   4   6   1 89.2772 38.5821   5
  -4  -6   2 3409.48 172.199   2
   4   6   2 2921.93 168.897   5
  -4  -6   2 3251.80 157.847   3
  -4   6  -2 3118.39 166.861   1
  -4   6   2 3068.61 165.754   1
  -4  -6   3 333.970 43.4226   3
  -4  -6   3 277.427 50.0849   2
   4   6   3 250.834 48.0330   5
  -4   6   3 287.193 46.5662   1
  -4   6  -3 226.052 43.2388   1
  -4   6   4 5768.46 222.857   1
  -4   6  -4 5634.71 222.912   1
   4   6   4 5302.63 225.469   5
  -4  -6   4 5875.89 217.254   3
  -4  -6   5 603.517 66.0008   2
  -4   6   5 598.139 60.7855   1
  -4   6  -5 555.482 60.0412   1
   4   6   5 509.359 63.1365   5
  -4  -6   5 565.844 58.0940   3
  -4  -6   6 3893.15 193.595   2
  -4   6   6 3573.36 182.402   1
  -4   6  -6 3356.22 181.739   1
   4   6   6 3123.34 184.980   5
  -4  -6   6 3800.59 183.192   3
  -4  -6   7 1001.50 83.5479   2
  -4   6   7 1024.05 78.2167   1
  -4   6  -7 971.272 77.1294   1
   4   6   7 872.936 83.1376   5
  -4  -6   7 943.129 76.8631   3
  -4   6   8 2625.21 145.207   1
  -4   6  -8 2431.86 144.199   1
  -4  -6   8 2938.26 157.689   2
   4   6   8 2447.09 152.496   5
   4  -6  -8 2696.01 140.605   4
   4  -6  -9 33.4381 29.4759   4
  -4  -6  -9-23.4945 18.2898   3
  -4  -6   9 81.2750 40.6305   2
   4   6   9 33.0013 42.1868   5
  -4   6  -9 46.4070 34.9676   1
  -4   6   9 68.8325 35.0132   1
  -4  -6  10 2401.94 140.059   2
   4   6  10 2145.41 140.280   5
  -4   6  10 2319.54 130.926   1
  -4   6 -10 2044.69 126.889   1
   4  -6 -10 2103.08 120.879   4
  -4   6  11-26.6624 35.2325   1
   4   6  11 4.04672 45.6645   5
   4  -6 -11 21.1570 28.7329   4
   4   6  12 3597.18 209.254   5
   4  -6 -12 3677.84 184.888   4
  -4  -6  12 3871.48 190.607   4
  -4   6  12 3851.89 195.414   1
   4  -6 -13 213.883 41.0588   4
  -4  -6  13 210.740 43.8585   4
   4   6  13 188.272 57.3214   5
   4   6  14 3378.42 205.407   5
  -4   6 -14 3279.33 185.928   1
  -4  -6  14 3860.95 184.401   4
   4  -6 -14 3679.34 182.217   4
  -4   6  15 970.988 86.0805   1
  -4   6 -15 889.330 82.3415   1
  -4  -6  15 1072.57 79.5970   4
  -4   6  16 2369.07 142.223   1
  -4   6 -16 2196.42 138.541   1
  -4  -6  16 2374.42 131.050   4
  -4  -6  16 2180.68 148.316   3
  -4  -6  17-2.58068 35.6092   4
  -4   6 -17-6.70771 45.4033   1
  -4   6  17-3.46238 43.1214   1
  -4  -6  17-9.01049 43.6460   3
  -4  -6  18 1543.92 123.056   3
  -4  -6  18 1684.48 101.904   4
  -4   6  18 1729.92 115.019   1
  -4   6 -18 1391.95 108.237   1
  -4   6  18 1445.57 125.088   5
  -4  -6  19 282.653 45.6317   4
  -4  -6  19 78.9043 52.7365   3
  -4   6  19 202.405 66.2229   5
  -4   6  19 157.335 52.6406   1
  -4   6 -19 118.069 51.1311   1
  -4  -6  20 2423.89 168.045   3
  -4  -6  20 2432.72 137.236   4
  -4   6  20 2886.60 160.721   1
  -4   6 -20 2490.32 151.618   1
  -4   6  20 2362.29 173.336   5
  -4  -6  21 2.50764 36.2412   4
  -4  -6  21-5.30295 51.7905   3
  -4   6  21-17.1606 62.7505   5
  -4   6  21 15.1434 49.7826   1
  -4   6 -21-14.2067 50.4406   1
  -4  -6  22 2074.82 154.114   3
  -4  -6  22 2026.40 119.919   4
  -4   6 -22 2084.44 137.569   1
  -4   6  22 2285.66 144.178   1
  -4   6  22 2058.33 159.553   5
  -4  -6  23 137.768 42.5709   4
  -4   6  23 103.339 69.2524   5
  -4  -6  23 92.0131 56.5852   3
  -4   6  23 211.200 59.8222   1
  -4   6 -23 104.983 55.8094   1
  -4   6  24 1518.73 113.852   1
  -4   6 -24 1376.47 107.901   1
  -4   6  24 1258.00 130.020   5
  -4  -6  24 1194.80 87.0300   4
  -4  -6  24 1431.90 127.318   3
  -4   7   0 353.688 52.4819   1
  -4  -7  -1 251.039 51.0775   2
  -4   7   1 232.347 47.0923   1
  -4   7  -1 234.694 47.1427   1
   4   7   2 610.082 71.4273   5
  -4  -7  -2 610.120 65.1284   2
  -4   7   2 677.660 66.6674   1
  -4   7  -2 569.386 64.7443   1
   4   7   3 1161.59 99.8917   5
  -4   7  -3 1394.24 98.6704   1
  -4   7   3 1294.28 94.8613   1
  -4  -7  -3 1242.21 93.8903   2
   4   7   4 5085.11 264.823   5
  -4  -7  -4 5099.03 256.478   2
  -4   7   4 5448.35 259.884   1
  -4   7  -4 5556.43 262.075   1
   4   7   5 834.582 85.5535   5
  -4  -7   5 901.316 73.7554   3
  -4  -7  -5 976.807 82.6635   2
  -4   7   5 863.724 76.8485   1
  -4   7  -5 837.020 78.3236   1
   4   7   6 961.315 90.0367   5
  -4  -7   6 1076.60 81.6710   3
  -4  -7  -6 1064.75 85.4430   2
  -4   7   6 1070.59 84.4781   1
  -4   7  -6 1074.51 86.7944   1
   4  -7  -7 682.589 67.8532   4
  -4  -7   7 738.599 68.6833   3
   4   7   7 716.319 78.8232   5
  -4  -7  -7 675.250 69.3255   2
  -4   7   7 675.883 68.5344   1
  -4   7  -7 681.691 70.7165   1
   4  -7  -8 1219.48 88.6703   4
  -4  -7   8 1244.69 93.1586   3
   4   7   8 1008.87 95.8299   5
  -4  -7   8 1259.56 100.659   2
  -4  -7  -8 1079.06 89.3493   2
  -4   7   8 1158.35 89.7467   1
  -4   7  -8 1171.48 91.6132   1
  -4  -7   9 2676.29 151.401   3
   4   7   9 2307.95 156.520   5
  -4   7   9 2569.49 147.294   1
  -4   7  -9 2636.09 150.714   1
   4  -7  -9 2508.56 143.430   4
  -4  -7  10 315.195 54.8134   3
  -4   7  10 250.715 50.0332   1
  -4   7 -10 212.706 53.5119   1
   4  -7 -10 329.372 49.2896   4
  -4   7  11 3406.89 156.971   1
   4  -7 -11 3573.94 152.753   4
  -4  -7  11 3513.80 165.760   3
   4  -7 -12 1680.87 94.4202   4
  -4  -7  12 1724.39 100.226   4
  -4  -7  12 1598.12 105.680   3
  -4   7 -13 1671.80 101.237   1
   4  -7 -13 1529.40 90.4700   4
  -4  -7  13 1732.61 97.8948   4
  -4  -7  14-6.21229 38.4246   4
   4  -7 -14 87.6198 39.4303   4
  -4   7 -14 10.3086 41.1448   1
  -4  -7  15 403.765 59.5302   4
  -4   7  15 414.894 71.4621   5
  -4   7 -15 307.030 59.3763   1
  -4   7  15 470.318 63.8711   1
  -4  -7  16 2656.71 148.403   4
  -4   7  16 2252.14 164.484   5
  -4   7  16 2629.73 153.972   1
  -4   7 -16 2378.15 150.443   1
  -4  -7  17 703.864 72.1727   4
  -4   7  17 579.517 87.4382   5
  -4   7 -17 616.958 76.0418   1
  -4  -7  18 2329.63 133.606   4
  -4   7  18 2292.33 144.954   1
  -4   7 -18 2062.55 139.552   1
  -4  -7  19 456.385 60.9781   4
  -4   7  19 589.802 88.7803   5
  -4   7 -19 511.903 71.5898   1
  -4   7  19 521.291 73.8866   1
  -4  -7  20 54.8289 40.3516   4
  -4   7  20 165.732 66.7297   5
  -4   7  20 114.722 53.3857   1
  -4   7 -20 11.5785 48.0607   1
  -4  -7  21 63.7597 40.7213   4
  -4   7  21 18.3121 52.8700   5
  -4   7  21 32.3540 50.6100   1
  -4   7 -21 7.69563 49.3313   1
  -4  -7  22 51.3095 40.3831   4
  -4   7  22-12.7088 66.5912   5
  -4   7  22-16.6724 50.8646   1
  -4   7 -22 70.2673 50.7916   1
  -4  -8   0 1276.81 95.6995   2
  -4   8   0 1383.30 99.7634   1
  -4   8  -1 190.652 30.4888   2
  -4  -8   1 281.119 58.7368   2
  -4  -8  -1 251.288 56.8257   2
  -4   8   1 227.777 53.3851   1
  -4   8  -1 249.264 54.9506   1
  -4  -8   2 2039.96 130.165   2
  -4  -8  -2 2178.08 131.204   2
  -4   8  -2 1646.81 97.2311   2
  -4   8   2 2090.78 130.434   1
  -4   8  -2 2173.80 132.430   1
  -4  -8  -3 371.431 60.9264   2
  -4  -8   3 293.708 59.1964   2
  -4   8   3 409.770 60.0451   1
  -4   8  -3 243.929 56.6581   1
  -4  -8  -4 1507.14 113.668   2
  -4  -8   4 1770.85 122.556   2
  -4   8  -4 1841.56 122.404   1
  -4   8   4 1782.92 119.190   1
  -4  -8   5 63.7938 47.7870   2
  -4  -8  -5 54.6616 46.1247   2
  -4   8   5-7.18437 41.3178   1
  -4   8  -5-56.7252 45.9662   1
  -4  -8   6 2528.93 151.340   2
   4  -8  -6 2278.17 142.209   4
  -4  -8  -6 1962.96 133.855   2
  -4   8   6 2299.84 140.401   1
  -4   8  -6 2245.74 143.827   1
   4  -8  -7 35.6953 42.8466   4
  -4  -8   7 80.7907 41.4498   3
  -4  -8  -7 20.2563 42.9685   2
  -4   8   7 39.3664 43.8408   1
  -4   8  -7-3.80769 45.3185   1
  -4  -8   8 1792.95 119.104   3
   4  -8  -8 1872.44 119.624   4
  -4  -8  -8 1423.38 112.083   2
  -4   8   8 1736.82 118.588   1
  -4   8  -8 1885.01 124.965   1
   4  -8  -9 276.901 54.4277   4
  -4  -8   9 451.720 62.7128   3
  -4  -8  -9 258.712 55.4887   2
  -4   8   9 302.628 55.5103   1
  -4   8  -9 452.122 68.3407   1
   4  -8 -10 1685.82 113.281   4
  -4  -8  10 1777.11 120.823   3
  -4   8  10 1774.23 116.731   1
  -4   8  10 1613.80 125.432   5
  -4  -8 -10 1297.70 107.980   2
   4  -8 -11 528.199 64.0739   4
  -4   8  11 649.847 80.8230   5
  -4  -8  11 518.301 71.0565   3
  -4   8  11 502.387 67.3303   1
  -4  -8 -11 352.203 61.2511   2
  -4  -8  12 1965.23 122.140   3
  -4   8  12 1668.93 126.345   5
   4  -8 -12 1831.50 109.826   4
  -4  -8 -13-6.96540 31.7927   3
  -4   8 -13-34.5173 53.6213   1
  -4  -8  13 30.6186 44.5157   3
  -4   8  13 39.3480 54.8047   5
   4  -8 -13 31.0455 41.1578   4
  -4  -8  13 51.1966 47.8339   4
  -4  -8  14 2065.23 131.544   3
  -4  -8  14 2208.87 124.963   4
  -4   8  14 2140.65 124.618   1
  -4   8 -14 2136.68 129.456   1
  -4   8  14 2071.88 141.334   5
  -4  -8  15 18.1412 46.7103   4
  -4  -8  15 143.737 55.0358   3
  -4  -8 -15 8.01315 24.2354   3
  -4   8 -15 86.0058 54.3750   1
  -4   8  15 60.2031 47.3751   1
  -4   8  15 110.237 59.7850   5
  -4  -8  16 1819.22 139.843   3
  -4  -8  16 2194.66 135.544   4
  -4   8  16 2066.74 136.291   1
  -4   8 -16 2125.80 138.739   1
  -4   8  16 1702.49 148.071   5
  -4  -8  17 112.550 48.9666   4
  -4  -8  17 70.2422 54.3515   3
  -4   8 -17 84.7754 55.2137   1
  -4   8  17 67.3620 52.1772   1
  -4   8  17 122.924 65.5695   5
  -4  -8  18 1764.49 136.181   3
  -4  -8  18 1822.06 120.560   4
  -4   8  18 1826.98 128.445   1
  -4   8 -18 1602.47 123.368   1
  -4  -8  19 420.930 75.4710   3
  -4   8  19 270.121 73.8827   5
  -4   8  19 470.345 74.6640   1
  -4   8 -19 379.481 73.4650   1
  -4  -8  19 405.790 63.8376   4
  -4  -9   0 6133.42 310.959   2
  -4   9   0 6532.25 316.702   1
  -4   9   0 6388.20 326.904   5
   4  -9  -1 112.633 57.8574   4
  -4   9  -1 175.239 62.0961   1
  -4   9   1 248.836 65.2758   1
  -4   9  -1 54.7002 25.8057   2
  -4  -9   1 218.649 66.7754   2
  -4  -9  -1 343.211 70.6616   2
  -4   9   1 311.968 75.8261   5
  -4  -9  -2 1848.75 128.358   2
  -4  -9   2 2076.17 136.150   2
  -4   9  -2 1711.04 96.9699   2
  -4   9   2 1852.06 132.703   1
  -4   9  -2 2128.18 137.937   1
  -4   9   2 1932.06 142.895   5
  -4  -9   3 186.173 53.0806   2
  -4  -9  -3 80.0085 51.8779   2
  -4   9  -3 83.3163 32.3286   2
  -4   9   3 95.3537 52.3856   1
  -4   9  -3 147.045 57.1986   1
  -4   9   3 127.045 60.3080   5
  -4  -9   4 47.1342 48.2720   2
  -4   9  -4 6.04691 27.9857   2
  -4  -9  -4-64.0793 44.3183   2
  -4   9   4-53.5122 44.5393   1
  -4   9  -4 4.34023 48.8152   1
  -4   9   4 43.7747 50.7485   5
  -4   9   5 102.144 51.1739   1
  -4   9  -5 121.933 50.2379   1
  -4   9  -5 60.1432 32.0945   2
  -4  -9  -5 119.296 46.6687   2
  -4   9   5 101.847 54.1808   5
   4  -9  -5 130.453 52.3823   4
  -4   9   6 255.811 57.3697   1
  -4   9  -6 353.845 63.0030   1
   4  -9  -6 310.847 59.9093   4
  -4   9  -6 243.313 41.3973   2
  -4  -9  -6 279.721 55.3468   2
  -4   9   6 234.292 62.1539   5
   4  -9  -7 179.809 52.8694   4
  -4   9   7 163.186 61.2808   5
  -4  -9  -7 138.859 52.5151   2
  -4   9  -7 61.9527 39.3579   2
  -4   9   7 234.445 57.8343   1
  -4   9  -7 135.729 58.2864   1
   4  -9  -8 2623.46 162.702   4
  -4  -9   8 2692.54 162.017   3
  -4  -9  -8 2330.68 154.278   2
  -4   9  -8 2524.83 144.055   2
  -4   9   8 2891.26 166.345   1
  -4   9  -8 3183.58 175.960   1
  -4   9   8 2469.43 172.239   5
  -4   9   9 542.796 72.7966   1
  -4   9  -9 597.997 80.6865   1
  -4   9   9 547.264 81.4758   5
   4  -9  -9 469.632 67.5112   4
  -4  -9  -9 398.578 64.7538   2
  -4  -9   9 429.355 67.5260   3
  -4   9  10 208.025 56.3947   1
   4  -9 -10 252.158 55.5737   4
  -4  -9  10 226.972 54.9138   3
  -4  -9 -10 260.816 55.6454   2
  -4   9  10 158.362 60.6079   5
   4  -9 -11 303.370 59.7463   4
  -4   9  11 336.536 71.8183   5
  -4  -9  11 486.985 69.7724   3
  -4  -9 -11 282.225 57.2690   2
   4  -9 -12 1598.54 117.367   4
  -4  -9  12 1715.77 127.978   3
  -4  -9 -12 1290.65 108.458   2
  -4   9 -12 1939.14 131.148   1
  -4   9  12 1347.86 128.292   5
   4  -9 -13 125.023 49.5500   4
  -4   9 -13 52.9383 56.4400   1
  -4   9  13 144.504 63.4581   5
  -4  -9 -13-11.1125 48.6512   2
  -4  -9  13 125.053 55.7306   3
  -4   9  14 986.009 108.863   5
  -4   9  14 1124.73 95.5379   1
  -4   9 -14 1036.95 98.8289   1
  -4  -9  14 1189.89 104.815   3
  -4  -9  15 97.4837 52.1136   4
  -4   9  15 116.087 63.4902   5
  -4  -9 -15 61.1132 48.4275   2
  -4   9 -15 167.781 58.1975   1
  -4   9  15 185.416 55.9782   1
  -4  -9  15 82.3079 50.6694   3
  -4 -10   0 3048.54 187.365   2
  -4  10   0 2839.03 203.593   5
   4 -10   0 3186.39 202.417   4
  -4  10   0 3560.98 201.202   1
  -4  10  -1 92.7872 72.9239   5
  -4  10   1 223.995 76.6427   5
  -4 -10  -1 244.990 70.8166   2
  -4  10   1 126.082 68.6615   1
  -4  10  -1 68.9287 69.0882   1
   4 -10   1 118.274 73.5101   4
  -4 -10  -2 1809.33 137.678   2
  -4  10   2 1772.44 154.033   5
  -4  10   2 2222.21 150.747   1
  -4  10  -2 2358.63 157.129   1
   4 -10   2 2338.74 163.256   4
  -4  10   3 171.045 64.9097   1
  -4  10  -3 29.9289 60.4291   1
  -4  10   3 74.2709 66.7089   5
  -4 -10  -3 90.5194 59.2807   2
  -4 -10  -4 1515.48 117.317   2
  -4  10   4 1709.10 129.007   1
  -4  10  -4 1928.08 139.025   1
   4 -10  -4 1523.49 127.199   4
  -4 -10  -5 230.743 59.1051   2
  -4  10   5 270.557 70.5097   1
  -4  10  -5 170.868 73.9104   1
  -4  10   5 80.3024 72.8121   5
   4 -10  -5 222.172 66.2780   4
  -4 -10  -6 1445.65 116.844   2
  -4  10  -6 1956.31 141.369   1
  -4  10   6 1563.41 128.357   1
   4 -10  -6 1853.76 136.676   4
  -4  10   6 1676.45 144.346   5
   4 -10  -7 189.515 64.8470   4
  -4 -10  -7 163.191 59.3975   2
  -4  10   7 165.396 65.7592   1
  -4  10  -7 126.325 66.0008   1
  -4  10   7 163.472 70.2924   5
   4 -10  -8 2017.80 141.948   4
  -4 -10   8 1735.10 133.973   3
  -4 -10  -8 1712.68 128.347   2
  -4  10   8 1653.50 147.841   5
  -4  10   8 2081.92 142.696   1
  -4  10  -8 2286.34 154.109   1
   5   0   0 43.7143 24.6392   1
   5   0   1 19.0601 24.4971   1
   5   0  -1-27.3547 26.0164   1
   5   0  -2 3579.19 177.318   1
   5   0   2 3501.96 176.196   1
  -5   0  -2 3272.30 173.434   1
   5   0  -3 10.8978 24.8640   1
   5   0   3-13.4853 26.9655   1
  -5   0   3 18.7459 24.3693   1
  -5   0  -3 39.7177 25.3017   1
   5   0  -3 25.0796 26.0110   3
  -5   0  -4 441.492 45.9096   1
  -5   0   4 440.343 47.3853   1
   5   0  -4 451.696 49.3210   3
   5   0  -4 379.807 45.1669   1
   5   0   4 436.282 47.4040   1
  -5   0   4 357.044 39.5769   2
  -5   0  -4 316.255 23.0968   5
   5   0   5 12.5518 13.9260   5
   5   0  -5 6.14025 10.7584   5
   5   0  -5-3.15780 28.8242   3
  -5   0   5 28.1793 22.9215   2
  -5   0  -5-34.4790 25.1557   1
  -5   0   5 2.71225 21.5685   1
  -5   0  -5 8.36575 12.5152   5
   5   0  -5-21.9090 25.8482   1
   5   0   5-2.68535 24.4914   1
   5   0  -6 2010.39 117.963   3
  -5   0   6 1799.15 101.206   2
   5   0  -6 1705.00 106.112   1
   5   0   6 1689.57 105.526   1
  -5   0  -6 1588.70 103.078   1
  -5   0   6 1742.50 107.386   1
   5   0  -6 1840.86 84.2503   5
  -5   0  -6 1688.10 86.0180   5
  -5   0  -7-1.35844 17.6741   5
   5   0  -7-6.71249 15.5543   5
  -5   0   7 19.7892 23.1121   2
   5   0   7 5.47526 19.4336   5
  -5   0  -7 13.2622 24.0990   1
   5   0  -7-3.42148 26.0911   3
  -5   0   7-2.74303 22.4193   1
   5   0  -7 10.9539 24.7693   1
   5   0   7-21.4066 27.4962   1
   5   0   8 482.614 42.4208   5
  -5   0  -8 497.236 51.7141   1
  -5   0   8 495.065 51.8578   1
   5   0  -8 514.141 59.9056   3
   5   0   8 478.856 51.2415   1
   5   0  -8 577.166 54.6703   1
  -5   0   8 472.771 47.6023   2
   5   0  -8 547.498 40.4554   5
  -5   0  -8 480.304 42.0998   5
  -5   0   9 18.4707 24.2524   2
   5   0   9-12.5327 25.9458   5
  -5   0   9 2.78726 25.1217   1
  -5   0  -9 2.69750 27.0512   1
   5   0  -9 30.0447 30.5595   3
  -5   0  -9 12.6054 22.8778   5
   5   0  -9-7.86231 21.4741   5
   5   0   9 2.67140 26.3207   1
   5   0  -9-22.1097 29.4507   1
   5   0  10 4428.31 213.493   5
   5   0 -10 4566.68 191.590   4
   5   0 -10 5200.30 244.119   3
   5   0 -10 4945.19 226.781   1
   5   0  10 4471.14 221.599   1
  -5   0  10 4623.63 219.781   2
   5   0 -10 5063.04 213.547   5
  -5   0 -10 4240.34 212.230   5
  -5   0 -10 4289.44 221.149   1
  -5   0  10 4872.64 227.314   1
  -5   0  11-19.8283 30.5271   1
  -5   0 -11 40.5115 29.6935   1
  -5   0  11 39.6183 28.5734   2
   5   0 -11-8.07539 31.8916   3
   5   0  11-6.59670 28.6791   5
  -5   0  11 7.34784 23.6066   5
   5   0 -11 18.1483 24.6070   5
  -5   0 -11-8.90655 26.1708   5
  -5   0  12 881.923 74.7724   1
   5   0 -12 1075.17 90.0760   3
   5   0  12 922.186 71.3326   5
   5   0 -12 1031.80 70.8100   5
  -5   0 -12 877.528 69.6775   5
  -5   0  12 1052.04 69.1823   5
  -5   0  12 1095.45 75.3991   2
   5   0  13-31.5605 33.4203   5
  -5   0  13-13.0008 28.4308   5
   5   0 -13 16.8580 31.5032   1
   5   0  13 2.63549 28.1544   1
   5   0 -13-4.41102 35.0696   3
   5   0 -13-7.47605 27.8051   5
  -5   0  13 8.07968 27.1280   2
  -5   0 -13 29.2143 28.6240   5
  -5   0 -14 1047.72 80.4658   1
   5   0 -14 1283.17 85.6674   5
  -5   0 -14 1089.83 83.3139   5
  -5   0  14 1253.92 81.9447   5
   5   0  14 1100.49 80.6001   1
   5   0 -14 1199.89 84.1878   1
  -5   0  14 1190.25 84.3518   2
   5   0  14 1119.02 85.8785   5
   5   0 -15-20.7996 32.0864   5
  -5   0 -15-21.7939 33.0950   5
  -5   0 -15 18.6927 30.2658   1
  -5   0  15-10.1913 29.9555   5
   5   0  15 15.2741 33.6745   5
   5   0 -15 16.7915 30.1165   1
   5   0  15-25.9727 29.7532   1
   5   0 -16 423.866 51.8442   5
  -5   0 -16 289.437 49.0492   5
  -5   0 -16 303.095 44.6385   1
  -5   0  16 312.183 47.6689   1
  -5   0  16 333.899 48.5985   5
   5   0  16 384.129 54.5026   5
   5   0 -16 405.812 49.8166   1
   5   0  16 314.855 45.5716   1
  -5   0  17 11.8267 36.6332   5
   5   0  17-21.1077 37.3702   5
  -5   0 -17-7.64504 28.8164   1
  -5   0  17-42.0329 33.7235   1
   5   0 -17 13.8567 35.3364   5
  -5   0 -17-25.3506 38.1315   5
   5   0  17 25.1579 30.2489   1
   5   0 -17 17.3498 31.1908   1
   5   0  17-7.39089 28.5989   3
   5   0  18 965.517 77.4338   3
  -5   0 -18 887.356 85.8017   5
   5   0 -18 1188.59 91.5196   5
  -5   0  18 1181.71 88.5849   5
   5   0  18 1152.31 92.5284   5
   5   0 -18 1113.26 82.2785   1
   5   0  18 999.904 74.6184   1
  -5   0  18 1094.23 81.3104   1
  -5   0  19 32.4528 34.0336   1
   5   0  19 14.4813 31.4048   3
  -5   0  19 6.76235 39.9942   5
   5   0  19-39.8688 48.3773   5
   5   0  19-4.53327 28.7705   1
   5   0 -19-11.0125 32.9647   1
   5   0 -19 47.7098 41.6726   5
   5   0 -20 889.820 69.9553   1
   5   0  20 719.159 60.8365   1
  -5   0  20 873.304 82.3687   5
   5   0  20 729.958 84.0496   5
   5   0  20 709.586 70.2716   3
   5   0  21-33.8991 30.4159   1
  -5   0  21 11.4364 45.9631   5
   5   0  21-31.3054 50.0509   5
   5   0 -21 13.2186 33.1516   1
   5   0  21 9.95434 38.1741   3
   5   0 -22 742.851 64.9594   1
   5   0  22 596.612 54.3922   1
  -5   0  22 722.854 80.6039   5
   5   0  22 705.938 84.8786   5
   5   0  22 730.409 75.7338   3
  -5   0  23-21.4376 45.7581   5
   5   0  23 55.0287 52.8608   5
   5   0  23 39.3684 48.0875   3
   5   0  23-1.88756 27.0731   1
   5   0 -23 36.2784 35.1867   1
   5   0 -24 772.096 64.0910   1
   5   0  24 610.685 53.4609   1
   5   0  24 637.177 79.7074   3
  -5   0  24 808.903 86.3902   5
   5   0  24 792.579 94.0238   5
   5   0 -25 14.4225 32.2723   1
   5   0  25 9.84639 25.1250   1
   5   0  25-66.2657 53.9758   3
  -5   0  25 66.8367 51.8574   5
   5   0  25-44.5886 58.4225   5
   5   0  26 144.494 30.1927   1
   5   0  26 229.787 59.6097   3
  -5   0  26 263.305 64.9299   5
   5   0  26 251.485 68.4628   5
   5   0  27-24.9905 54.5484   3
  -5   0  27-5.33414 58.9011   5
   5   0  27-18.3664 63.9728   5
  -5   0  28 606.743 87.3060   5
   5   0  28 515.520 90.6955   5
   5   0  28 358.983 74.1012   3
   5  -1   0 26.3204 23.5047   1
   5   1   0 10.8008 24.2918   1
   5   1   1 137.319 32.0201   1
   5   1  -1 83.8049 28.1080   1
   5   1   1 102.168 13.7327   5
   5  -1  -1 84.2777 27.5491   1
   5  -1   1 118.022 30.0012   1
   5   1   2 1185.29 70.7430   3
   5   1   2 1093.50 56.8993   5
   5   1  -2 1327.06 84.5103   1
   5  -1  -2 1266.20 83.2473   1
   5  -1   2 1284.84 82.9006   1
   5   1   2 1271.01 83.3200   1
   5   1  -2 1134.64 53.1664   5
  -5   1  -2 1170.20 80.0717   1
  -5  -1  -2 1263.15 82.6778   1
  -5  -1   3 8042.45 341.691   1
  -5   1  -3 7913.00 337.888   1
  -5   1   3 7819.19 339.101   1
  -5  -1  -3 8067.02 339.711   1
   5   1   3 7386.24 319.854   3
   5   1   3 7108.76 309.515   5
   5   1   3 8453.65 341.610   1
   5  -1  -3 8412.32 340.652   1
   5   1  -3 8490.04 342.693   1
   5  -1   3 8176.55 339.659   1
  -5   1  -3 7454.42 304.677   5
   5   1  -3 6540.02 305.843   5
  -5  -1   3 7976.67 336.327   2
  -5   1  -4 2090.63 93.1337   5
   5  -1   4 2083.65 119.017   1
   5   1   4 2284.04 122.263   1
   5   1  -4 2262.69 122.770   1
   5  -1  -4 2220.25 120.678   1
   5   1   4 1849.66 95.7286   5
   5   1  -4 1864.74 92.7630   5
  -5  -1   4 2152.79 115.366   2
  -5   1  -4 2147.14 118.538   1
  -5   1   4 2149.52 120.087   1
  -5  -1  -4 1978.17 117.485   1
  -5  -1   4 1994.97 119.324   1
   5   1  -5 12002.3 513.983   5
  -5   1   5 12578.7 540.051   1
  -5  -1   5 12029.8 540.125   1
  -5   1  -5 12361.3 538.617   1
  -5  -1  -5 12458.6 540.243   1
  -5   1  -5 12555.1 514.689   5
  -5   1   5 11700.7 509.502   5
   5   1   5 13170.3 542.554   1
   5  -1   5 13182.2 541.867   1
   5   1  -5 14057.2 546.040   1
   5  -1  -5 13511.4 543.060   1
  -5   1   5 13707.9 534.345   2
  -5  -1   5 13383.6 537.949   2
  -5  -1   6 2532.70 138.583   1
  -5  -1  -6 2440.56 135.681   1
  -5   1  -6 2366.14 133.968   1
  -5   1   6 2612.35 137.927   1
   5  -1  -6 2760.51 112.138   5
  -5  -1  -6 2318.89 116.456   5
   5  -1  -6 2672.08 139.611   1
   5   1   6 2497.96 137.740   1
   5  -1   6 2573.70 137.664   1
   5   1  -6 2459.80 138.257   1
   5   1  -6 2374.28 115.535   5
  -5   1   6 2245.88 110.790   5
   5   1   6 2395.91 119.183   5
  -5  -1   6 2478.79 132.141   2
  -5   1   6 2711.15 131.380   2
  -5   1  -6 2356.37 116.163   5
  -5   1  -7 1102.54 71.6363   5
   5   1   7 1204.58 75.0827   5
   5   1  -7 1354.30 73.3484   5
  -5  -1   7 1391.05 91.0612   1
  -5  -1  -7 1296.34 88.0849   1
  -5   1  -7 1276.54 87.7960   1
  -5   1   7 1270.54 87.4570   1
   5  -1  -7 1446.24 100.029   3
   5   1  -7 1371.83 95.4639   3
   5  -1  -7 1448.55 91.9027   1
   5  -1   7 1245.54 87.3548   1
   5   1   7 1164.30 86.3015   1
   5   1  -7 1419.18 92.2523   1
   5  -1  -7 1433.12 69.8962   5
  -5  -1  -7 1305.07 74.0943   5
  -5  -1   7 1341.63 84.5847   2
  -5   1   7 1395.82 83.2165   2
  -5   1  -8 5785.27 271.178   5
   5   1   8 5719.20 273.688   5
   5   1  -8 6130.03 271.427   5
  -5   1   8 5859.45 265.728   5
  -5  -1  -8 5825.64 285.395   1
  -5   1  -8 6044.63 286.921   1
  -5   1   8 6258.86 289.163   1
  -5  -1   8 6400.83 290.732   1
   5  -1  -8 6701.42 305.730   3
   5   1  -8 6546.77 265.379   4
   5   1  -8 6779.60 299.509   3
   5  -1  -8 6348.10 289.293   1
   5   1  -8 6550.58 292.379   1
   5   1   8 5942.77 287.461   1
  -5   1   8 6435.70 281.731   2
  -5  -1   8 6246.97 284.679   2
   5  -1   8 5865.86 285.992   1
  -5  -1  -8 6028.56 272.472   5
   5  -1  -8 7139.84 270.620   5
   5  -1  -9 55.7878 33.6911   1
   5  -1   9 94.5264 34.8209   1
   5   1  -9 96.5400 38.0356   3
  -5   1  -9 114.390 34.2391   1
  -5   1   9 49.5708 30.0823   1
   5   1  -9 78.7075 35.4762   1
   5   1   9 75.0292 34.6503   1
  -5  -1  -9 83.6767 28.2418   5
   5  -1  -9 73.7956 24.9971   5
  -5   1  -9 68.5862 25.3135   5
   5   1  -9 106.571 28.1348   5
   5   1   9 107.307 31.4336   5
  -5   1   9 102.515 25.4556   5
   5   1  -9 114.894 18.9464   4
   5  -1  -9 103.970 39.9892   3
  -5  -1  -9 85.3382 31.9554   1
  -5  -1   9 123.225 35.6107   1
  -5  -1   9 101.804 30.1779   2
  -5   1   9 82.7335 28.3774   2
   5   1  10 7511.78 342.402   5
  -5   1  10 7569.25 333.094   5
   5  -1 -10 8122.68 352.201   1
   5  -1  10 7682.17 348.175   1
  -5   1 -10 7161.71 347.603   1
  -5   1  10 7754.27 350.907   1
  -5  -1 -10 7194.69 346.279   1
  -5  -1  10 7753.39 351.640   1
   5   1 -10 7827.72 362.153   3
   5  -1 -10 8344.28 373.917   3
   5   1 -10 8212.86 354.655   1
   5   1  10 7428.76 348.181   1
  -5  -1  10 7847.14 348.153   2
  -5   1  10 8110.30 345.014   2
  -5   1 -10 6891.17 337.619   5
   5   1 -10 8340.71 341.056   5
   5  -1 -10 8747.32 339.007   5
  -5  -1 -10 7439.83 339.506   5
  -5  -1 -11 6564.75 317.043   5
   5  -1 -11 8149.06 319.360   5
  -5   1  11 7444.94 322.064   2
  -5  -1  11 6811.23 322.695   2
  -5  -1  11 7252.51 328.427   1
  -5   1 -11 6957.34 326.046   1
  -5   1  11 7184.98 327.385   1
   5   1 -11 7433.86 340.934   3
   5  -1 -11 7707.67 351.808   3
   5   1  11 7058.77 322.443   5
  -5   1  11 7152.55 312.759   5
  -5  -1 -11 6816.36 323.270   1
  -5   1 -11 6357.11 316.350   5
   5   1 -11 7563.30 319.729   5
   5   1  12 6036.98 285.673   5
  -5   1  12 5929.75 275.133   5
   5  -1  12 6281.97 283.390   5
  -5  -1  12 6146.24 287.702   1
  -5   1  12 6272.70 289.076   1
   5   1 -12 6378.72 303.226   3
   5  -1 -12 6478.38 312.836   3
  -5   1  12 6305.35 283.351   2
  -5  -1  12 6188.26 286.388   2
  -5  -1 -12 5635.66 280.497   5
   5  -1 -12 6820.85 282.563   5
  -5   1 -12 5333.97 279.030   5
   5   1 -12 6499.89 283.799   5
  -5   1  13 17016.3 715.225   5
   5   1  13 16754.7 724.984   5
   5  -1  13 17258.6 721.936   5
   5  -1  13 16307.0 717.878   1
   5  -1 -13 18280.5 726.036   1
   5   1 -13 17486.5 743.175   3
   5   1  13 15094.4 700.621   3
   5  -1 -13 18625.7 757.979   3
  -5  -1  13 17711.7 726.470   2
  -5   1 -13 16093.0 721.210   5
   5   1 -13 18885.8 725.802   5
   5   1 -13 18491.0 730.579   1
   5   1  13 16935.8 722.995   1
   5  -1 -13 19208.7 723.946   5
  -5  -1 -13 16182.0 721.284   5
   5  -1 -14 2671.04 139.399   5
  -5  -1 -14 2173.69 136.262   5
  -5  -1  14 2536.61 141.210   2
   5   1 -14 2593.26 143.188   1
   5   1  14 2383.74 136.914   1
   5   1 -14 2640.94 142.174   5
  -5   1 -14 2243.21 138.144   5
  -5   1  14 2436.70 133.213   5
   5   1  14 2430.16 143.040   5
   5  -1  14 2426.73 139.128   5
  -5   1 -14 2314.67 137.944   1
   5  -1 -14 2460.53 138.547   1
   5  -1  14 2312.30 131.874   1
   5   1 -14 2354.93 136.155   2
   5   1 -15 5326.96 240.728   5
  -5   1 -15 4701.25 236.353   5
   5   1  15 5029.60 241.786   5
  -5   1  15 5002.04 230.589   5
   5  -1  15 4657.67 233.995   5
  -5   1 -15 4721.83 231.574   1
   5   1  15 4155.11 212.710   3
   5   1 -15 5164.09 236.845   1
   5   1  15 4657.20 228.628   1
  -5  -1  15 4858.34 235.512   2
   5  -1 -15 5081.29 231.788   1
   5  -1  15 4528.45 223.678   1
  -5  -1 -15 4123.74 230.689   5
   5  -1 -15 5273.30 236.713   5
  -5   1  16 2237.75 124.905   5
   5   1  16 2143.39 133.728   5
   5  -1  16 1886.04 124.955   5
  -5   1 -16 2019.34 122.030   1
  -5   1  16 2057.72 123.858   1
   5   1  16 2085.33 111.541   3
   5   1 -16 2348.82 133.860   5
  -5   1 -16 1837.15 126.737   5
   5   1 -16 2178.79 125.170   1
   5   1  16 1892.73 117.946   1
   5  -1 -16 2140.04 121.941   1
   5  -1  16 1976.61 115.905   1
  -5  -1 -16 1765.83 123.615   5
   5  -1 -16 2260.24 129.003   5
   5  -1 -17 547.003 60.7650   5
  -5  -1 -17 454.138 64.1882   5
   5   1 -17 639.371 59.9154   1
   5   1  17 465.711 52.9247   1
  -5   1  17 591.797 62.6701   5
  -5   1 -17 515.840 65.1404   5
   5   1  17 515.501 67.1445   5
   5  -1  17 484.813 61.8796   5
  -5   1 -17 500.772 56.7605   1
  -5   1  17 555.178 59.5172   1
   5   1  17 452.890 49.6737   3
   5   1 -17 597.324 66.0653   5
   5  -1 -17 580.915 58.3254   1
   5  -1  17 545.427 53.4494   1
   5  -1 -17 497.984 55.9621   2
  -5  -1 -18 1118.67 97.7384   5
   5   1 -18 1145.86 87.7583   1
   5   1  18 1275.96 86.9849   1
   5  -1  18 1389.76 103.981   5
  -5   1  18 1339.46 93.0281   1
  -5   1 -18 1166.04 87.0556   1
   5   1  18 1273.73 84.9392   3
  -5   1  18 1434.01 100.034   5
   5   1  18 1237.25 103.097   5
   5   1 -18 1449.23 106.393   5
   5  -1 -18 1113.49 93.9270   5
  -5   1 -18 1124.23 98.3359   5
   5  -1 -18 1244.80 90.6327   2
   5  -1 -18 1405.53 92.4945   1
   5  -1  18 1304.91 84.0538   1
   5   1 -19 6296.89 290.185   5
   5  -1 -19 5698.41 281.705   5
   5  -1  19 5682.15 281.114   5
  -5   1  19 6395.70 281.650   5
  -5   1  19 5502.91 264.968   1
  -5   1 -19 4988.32 258.727   1
   5   1  19 5597.31 262.238   3
   5   1 -19 5598.01 265.631   1
   5   1  19 5210.51 257.663   1
   5  -1  19 5359.67 255.608   1
   5  -1 -19 5830.61 266.241   1
   5   1  19 5812.36 288.291   5
  -5   1  20 466.146 70.1877   5
   5  -1  20 424.132 69.9542   5
   5   1  20 473.040 76.9320   5
  -5   1  20 447.796 58.3271   1
  -5   1 -20 411.489 53.4697   1
   5  -1  20 310.112 59.6892   3
   5   1  20 361.179 56.0784   3
   5   1 -20 540.808 59.1556   1
   5   1  20 356.900 49.5247   1
   5  -1 -20 431.940 56.4513   1
   5  -1  20 320.536 46.4944   1
   5  -1  21 13000.7 594.094   5
  -5   1  21 15149.9 598.097   5
  -5   1 -21 11756.3 562.175   1
  -5   1  21 13015.7 570.860   1
   5  -1  21 13340.7 586.528   3
   5   1  21 13908.8 577.681   3
   5   1 -21 13895.2 573.420   1
   5   1  21 12456.0 562.677   1
   5   1  21 13445.0 600.234   5
   5  -1 -21 15118.5 576.131   1
   5  -1  21 12771.1 560.641   1
  -5   1  22 191.295 67.5767   5
   5  -1  22 160.589 62.1895   5
   5   1  22 72.6756 61.6987   5
  -5   1  22 191.928 46.1406   1
   5   1  22 126.068 49.7820   3
   5   1  22 115.336 38.0242   1
   5   1 -22 190.091 44.7984   1
   5  -1 -22 198.496 47.3191   1
   5  -1  22 133.933 37.3798   1
   5  -1  22 121.021 55.4541   3
   5  -1  23 3907.71 197.256   1
   5   1  23 4621.58 222.991   3
   5  -1  23 4223.29 227.742   3
   5   1  23 4502.26 244.287   5
  -5   1  23 3934.81 206.571   1
   5  -1  23 4234.06 237.747   5
  -5   1  23 4767.84 241.385   5
   5  -1 -23 5091.65 215.425   1
   5   1 -23 4367.41 209.128   1
   5   1  23 3721.84 196.386   1
   5   1  24 395.374 63.0586   3
   5  -1 -24 535.059 56.2038   1
   5  -1  24 394.393 45.9822   1
   5   1  24 501.556 83.3121   5
  -5   1  24 607.732 82.3231   5
   5  -1  24 470.323 77.0273   5
   5   1  24 420.432 45.6231   1
   5   1 -24 540.816 54.8812   1
   5  -1  24 383.732 67.8586   3
   5   1  25 342.918 61.9374   3
   5  -1  25 392.276 42.5597   1
   5  -1 -25 388.782 51.1847   1
   5   1  25 324.297 39.5419   1
   5   1 -25 440.061 50.5093   1
   5   1  25 314.593 73.3397   5
  -5   1  25 577.224 81.5120   5
   5  -1  25 557.962 82.8392   5
   5  -1  25 321.316 65.9231   3
   5   1  26 720.130 95.6941   5
   5  -1  26 793.771 96.8313   5
  -5   1  26 650.598 94.2913   5
   5  -1  26 879.874 95.9590   3
   5   1  26 684.986 82.0519   3
  -5   1  27 2251.45 162.972   5
   5   1  27 2267.09 168.440   5
   5  -1  27 2102.70 163.396   5
   5   1  27 2128.60 146.093   3
   5  -1  27 2047.17 156.654   3
   5   1  28 425.179 72.9859   3
   5  -1  28 517.981 88.6823   3
   5   1  28 632.501 101.687   5
   5  -1  28 561.878 93.4685   5
  -5   1  28 617.916 98.3680   5
   5   2   0 64.0231 28.2884   1
   5   2   0 7.95281 17.5810   3
  -5   2   0 19.3968 11.3394   5
   5  -2   0 15.4970 22.3417   1
  -5   2  -1 306.745 25.8025   5
   5   2  -1 355.415 44.6460   1
   5   2   1 311.615 31.3735   3
   5   2  -1 302.879 34.6881   3
  -5   2  -1 305.332 39.3528   1
   5   2   1 345.082 43.7013   1
  -5   2  -1 330.334 22.7197   5
  -5   2   1 333.015 24.0890   5
   5  -2  -1 300.088 41.0906   1
   5  -2   1 326.626 40.6834   1
  -5   2  -2 1985.52 97.3489   5
   5  -2  -2 2208.10 121.337   1
   5  -2   2 2313.64 122.215   1
   5   2   2 2369.15 126.352   1
   5   2  -2 2278.60 124.508   1
   5   2   2 1926.76 101.205   3
   5   2  -2 2221.45 114.304   3
  -5   2   2 1977.19 95.2411   5
  -5   2   2 2503.30 125.886   1
  -5   2  -2 2368.52 123.669   1
  -5  -2   2 2203.57 120.728   2
  -5   2  -3 28.4707 16.7055   5
   5  -2  -3 15.5013 23.8896   1
   5  -2   3 12.8290 23.3976   1
   5   2   3 58.6793 29.6726   1
   5   2  -3 72.7198 29.3831   1
  -5   2   3 26.1712 23.9926   1
  -5   2  -3 26.0392 25.3756   1
   5   2   3 30.3496 20.5331   5
   5   2   3 2.95259 15.4555   3
  -5  -2   3 35.3674 22.1343   2
  -5   2   3 34.8253 15.4285   5
  -5   2  -4 63.9479 18.8322   5
   5   2  -4 53.2416 19.0984   5
   5  -2   4 61.4198 26.9562   1
   5  -2  -4 36.1942 26.1873   1
  -5   2   4 45.0586 24.3710   1
  -5   2  -4 57.9453 26.6991   1
   5   2   4 59.1308 30.1131   1
   5   2  -4 76.2479 30.6611   1
   5   2   4 70.6254 23.9018   5
   5   2   4 39.7624 13.7355   3
  -5  -2   4 45.5653 25.2141   2
  -5   2   4 75.6142 18.3799   5
   5   2  -5 55.9758 21.6524   4
   5   2   5 56.7233 30.5962   1
   5   2  -5 22.8410 28.6842   1
  -5   2   5-5.37177 27.0162   1
  -5   2  -5 77.3045 29.4177   1
   5   2   5 55.4254 25.2221   5
  -5  -2   5 70.2643 26.1448   2
  -5   2   5 74.8485 26.0897   2
   5  -2  -5 41.3753 26.2920   1
   5  -2   5 2.55894 26.1727   1
   5   2  -5 32.4267 18.9057   5
  -5   2  -5 26.7389 19.2077   5
   5  -2  -6 2919.83 153.449   1
   5  -2   6 2928.79 153.829   1
  -5   2  -6 2602.87 138.015   5
   5   2  -6 2855.85 140.591   5
   5   2  -6 3011.67 140.739   4
  -5   2  -6 2848.32 154.983   1
  -5   2   6 3124.14 158.334   1
   5   2   6 3029.01 146.076   5
  -5   2   6 3093.51 147.124   2
  -5  -2   6 2976.74 154.351   2
   5   2   6 3005.08 158.157   1
   5   2  -6 3220.07 161.020   1
  -5  -2   7 145.192 31.2532   2
   5   2   7 41.7173 29.5376   5
  -5   2   7 54.8867 22.7276   5
  -5   2  -7 46.2094 22.7379   5
   5   2  -7 62.6653 24.2421   5
   5   2  -7 51.4539 21.8691   4
   5   2   7 40.2376 30.3936   1
   5   2  -7 32.1574 31.3881   1
  -5   2  -7 65.8805 30.7695   1
  -5   2   7 99.5480 31.7415   1
   5  -2   7 46.2424 27.4741   1
   5  -2  -7 62.7757 29.3703   1
  -5   2  -8 597.062 49.9387   5
   5   2  -8 665.084 52.4366   5
  -5   2   8 707.809 49.9894   5
   5   2   8 643.967 61.1252   1
   5   2  -8 618.955 60.5722   1
   5   2  -8 618.393 44.7814   4
  -5   2  -8 657.805 60.1084   1
  -5   2   8 647.906 59.4090   1
   5   2   8 582.668 54.5548   5
  -5  -2   8 609.936 55.8067   2
  -5  -2  -8 653.650 51.0529   5
   5  -2  -8 527.785 55.3624   1
   5  -2   8 604.274 57.6624   1
  -5   2  -9 584.327 51.6795   5
   5   2  -9 618.403 52.8589   5
  -5   2   9 619.272 49.9839   5
   5   2  -9 649.854 42.8168   4
   5  -2  -9 492.038 53.9706   1
   5  -2   9 552.403 56.5477   1
  -5   2  -9 582.584 57.5431   1
  -5   2   9 584.869 57.8275   1
  -5  -2  -9 561.314 50.8738   5
   5  -2  -9 669.606 48.6723   5
  -5  -2   9 647.580 58.1771   2
   5   2   9 585.657 56.8327   5
   5   2   9 655.486 60.6230   1
   5   2  -9 677.344 62.7386   1
   5   2  10 1551.19 97.8715   5
  -5   2  10 1480.06 88.8314   5
   5   2 -10 1688.49 96.4075   5
  -5   2 -10 1325.83 91.5655   5
   5   2 -10 1649.78 103.012   1
   5   2  10 1439.29 97.6460   1
   5  -2 -10 1328.35 106.603   3
  -5   2 -10 1477.03 98.2734   1
  -5   2  10 1551.30 99.5507   1
  -5  -2  10 1530.38 98.2951   2
   5  -2 -10 1648.58 89.4480   5
  -5  -2 -10 1590.89 93.8663   5
   5  -2 -10 1586.37 98.6857   1
   5  -2  10 1508.00 96.6409   1
  -5   2  11 229.303 36.6836   5
   5   2 -11 274.204 40.5510   5
   5  -2 -11 320.188 38.9715   5
  -5  -2 -11 228.160 38.4602   5
  -5   2 -11 269.934 43.7303   1
  -5   2  11 174.621 38.0399   1
  -5  -2  11 277.475 46.1019   3
   5  -2 -11 171.158 46.8312   3
  -5  -2  11 240.770 39.9489   2
  -5   2 -11 204.170 38.9310   5
   5   2  11 242.193 45.3246   5
   5   2  12 285.038 47.0300   5
  -5   2 -12 319.731 45.1195   5
  -5   2  12 262.500 42.2174   5
   5   2 -12 308.651 43.6000   5
   5  -2 -12 260.944 19.8002   4
  -5  -2  12 307.974 48.5230   3
  -5   2  12 312.976 45.9624   1
   5   2 -12 301.860 52.7852   3
   5  -2 -12 297.903 41.1175   5
  -5  -2 -12 243.863 42.4278   5
  -5  -2  12 232.597 40.8849   2
   5  -2 -13 205.939 41.4988   5
   5   2  13 273.409 48.6259   5
  -5   2  13 393.982 50.2427   5
  -5   2 -13 256.135 46.2161   5
   5   2 -13 412.866 48.8532   5
  -5  -2 -13 278.503 48.0992   5
   5   2 -13 267.074 52.3509   3
   5   2  13 298.250 47.3801   1
   5   2 -13 296.038 48.1949   1
  -5  -2  13 280.081 47.8266   3
  -5  -2  13 325.370 47.0290   2
   5  -2  13 277.653 42.6793   1
   5  -2 -13 350.516 48.6461   1
   5   2 -14 2074.16 122.319   5
  -5   2 -14 1631.36 117.173   5
  -5   2  14 2034.82 118.682   5
   5   2  14 1811.73 121.395   5
  -5   2 -14 1838.29 117.308   1
   5   2  14 1871.16 115.237   1
  -5  -2  14 1928.31 125.543   3
   5   2 -14 1954.83 119.165   1
  -5  -2  14 1877.81 118.867   2
   5  -2 -14 2079.96 118.756   1
   5  -2  14 1687.19 109.046   1
  -5  -2 -14 1848.93 119.043   5
   5  -2 -14 2131.56 118.976   5
  -5   2 -15 78.3040 39.4940   5
   5   2  15 53.5203 38.9452   5
   5   2 -15 23.8907 35.4754   5
  -5   2  15 29.7338 37.0211   5
  -5   2 -15-6.07220 35.0483   1
   5   2  15 40.8395 33.6717   1
   5   2 -15 22.0927 32.7013   1
   5  -2 -15 8.68315 34.5320   1
   5  -2  15 48.1001 34.0739   1
   5  -2 -15 51.3203 33.2044   5
  -5  -2 -15 3.42106 36.1113   5
  -5  -2  15 43.1300 35.7622   3
  -5  -2  15 59.1044 34.2172   2
   5   2  16 555.439 71.2764   5
  -5   2  16 638.822 68.2119   5
   5   2 -16 668.625 69.1167   5
  -5   2 -16 686.961 66.8290   1
  -5   2  16 616.920 63.2873   1
  -5  -2  16 733.069 74.5341   3
  -5  -2 -16 646.158 68.2612   5
   5  -2 -16 624.757 64.5352   5
   5   2  16 662.259 63.4291   1
   5   2 -16 669.962 66.5099   1
   5  -2  16 616.349 59.4515   1
   5  -2 -16 779.038 66.1658   1
  -5   2 -16 585.457 69.9368   5
  -5   2  17 24.1531 40.5409   5
   5   2  17 60.2891 45.1478   5
   5  -2 -17 118.392 39.3311   1
   5  -2  17 47.2302 30.9572   1
  -5  -2  17 80.8813 41.5114   3
  -5   2 -17 66.3142 44.4936   5
   5   2 -17 57.8261 39.2738   5
  -5   2 -17 24.2266 35.8412   1
  -5   2  17 66.0957 36.4848   1
   5   2 -17 44.1828 33.8612   1
   5   2  17 57.3888 35.3105   1
  -5  -2 -17-11.4983 40.3037   5
   5  -2 -17 69.5576 37.5593   5
  -5   2  18 832.283 79.1091   5
   5   2  18 765.102 82.4923   5
   5   2 -18 896.127 81.6373   5
  -5   2 -18 650.729 67.3710   1
  -5   2  18 755.633 68.9630   1
  -5  -2  18 689.980 78.4695   3
   5  -2 -18 678.202 71.6736   5
   5   2 -18 772.454 69.5906   1
   5   2  18 609.841 63.3703   1
  -5   2 -18 694.851 79.1201   5
   5  -2  18 648.595 60.2713   1
   5  -2 -18 725.788 67.7589   1
   5  -2  19 33.3152 32.3686   1
   5  -2 -19 35.6207 36.4803   1
   5   2 -19 9.34282 33.4448   1
   5   2  19 87.0959 36.3715   1
  -5   2 -19-12.0761 38.3808   1
  -5   2  19 33.0491 35.7683   1
  -5  -2  19 64.3896 43.8878   3
  -5   2  19 82.4546 45.0183   5
   5   2  19 45.2088 46.9205   5
   5   2  20 602.800 78.8872   5
  -5  -2  20 562.738 74.3044   3
   5  -2 -20 613.944 63.3448   1
   5  -2  20 481.420 54.0963   1
  -5   2  20 694.290 79.6567   5
   5   2 -20 559.345 63.0288   1
   5   2  20 576.175 58.7508   1
  -5   2 -20 499.104 61.2390   1
  -5   2  20 547.618 62.5167   1
  -5  -2  21 391.793 65.5947   3
  -5   2 -21 333.312 51.2670   1
  -5   2  21 365.397 53.5992   1
   5  -2 -21 459.907 55.3732   1
   5  -2  21 308.617 45.6259   1
   5   2 -21 425.142 56.0856   1
   5   2  21 354.404 49.6861   1
   5   2  21 402.514 70.8727   5
  -5   2  21 482.020 71.6794   5
   5   2  22 455.598 79.1067   5
  -5   2  22 538.932 74.2421   5
  -5   2  22 403.562 54.7340   1
  -5   2 -22 360.566 52.4681   1
  -5  -2  22 412.054 70.6643   3
   5   2 -22 538.110 58.6300   1
   5  -2  22 497.404 52.1512   1
   5  -2 -22 522.704 59.7046   1
   5   2  22 406.322 50.8555   1
  -5   2 -23 48.5329 34.3213   1
  -5   2  23 5.53354 35.0807   1
  -5  -2  23-26.7650 45.9153   3
   5   2  23 55.1775 55.7346   5
  -5   2  23 43.1022 51.5974   5
   5   2 -23 50.9109 36.8728   1
   5   2  23 18.8686 32.0211   1
   5  -2  23 32.3840 45.7349   3
   5  -2  23 48.9984 31.6526   1
   5  -2 -23 36.4997 39.7574   1
   5  -2 -24 480.727 56.3174   1
   5  -2  24 340.402 44.3985   1
  -5   2  24 350.427 50.6837   1
  -5   2 -24 311.067 47.3560   1
   5   2  24 431.296 80.5044   5
  -5   2  24 553.949 79.6180   5
   5  -2  24 374.817 70.4098   3
   5   2 -24 320.714 49.2671   1
   5   2  24 397.237 47.2621   1
   5  -2 -25 15.3529 36.5396   1
  -5   2  25 99.8010 61.3858   5
   5   2  25 41.9569 54.8531   5
   5  -2  25-5.17864 51.0008   3
   5   2  25 22.7042 28.8107   1
   5   2 -25-2.69044 35.2262   1
  -5   2  25 12.9579 35.3255   1
  -5   2  26 337.997 48.7976   1
   5  -2  26 427.377 76.1720   3
  -5   2  26 382.552 77.3869   5
   5   2  26 385.814 82.0235   5
   5  -2  27-11.2721 58.1846   3
  -5   2  27-5.83871 62.5050   5
   5   2  27-32.2674 67.7288   5
  -5   2  28 763.658 104.759   5
   5   2  28 788.910 108.117   5
   5  -2  28 619.130 96.0656   3
  -5   3   0 18.5760 28.5840   1
   5  -3   0 2.69539 30.7987   1
   5   3   0 77.8289 35.0911   1
  -5   3   0 53.9490 20.3061   5
   5   3   0 111.876 27.2947   5
   5   3   1 9268.00 410.705   1
   5   3  -1 9930.89 413.763   1
  -5   3   1 9138.40 408.479   1
  -5   3  -1 9790.70 410.669   1
   5  -3  -1 9462.97 408.899   1
   5  -3   1 9377.19 408.551   1
  -5  -3   1 9006.14 409.394   2
   5   3   1 8602.11 390.810   5
  -5   3   1 9188.04 385.844   5
   5   3   2 546.269 59.8038   1
   5   3  -2 468.815 55.1615   1
  -5   3   2 456.075 52.6872   1
  -5   3  -2 472.455 52.2151   1
   5  -3  -2 421.809 53.3260   1
   5  -3   2 357.737 51.5321   1
   5   3   2 499.073 46.3980   5
  -5   3   2 441.164 40.0811   5
  -5  -3   2 475.570 52.5637   2
  -5   3   3 26343.6 1068.74   1
  -5   3  -3 24573.8 1066.13   1
  -5  -3   3 25067.8 1068.08   2
  -5   3   3 26601.7 1047.60   5
   5   3   3 24847.0 1052.99   5
   5  -3  -3 25611.0 1066.63   1
   5  -3   3 24612.6 1064.78   1
   5   3   3 27011.9 1071.83   1
   5   3  -3 26966.9 1070.81   1
   5   3   4 1124.66 86.3447   1
   5   3  -4 1065.78 80.2364   1
  -5   3  -4 956.350 77.4115   1
  -5   3   4 896.514 76.3198   1
  -5  -3   4 1136.72 80.5314   2
   5   3   4 1121.26 73.7138   5
  -5   3   4 992.124 64.0673   5
   5  -3  -4 991.243 78.5660   1
   5  -3   4 915.397 78.1329   1
  -5   3  -4 932.080 67.9474   5
  -5   3   5 27054.4 1086.35   5
  -5  -3   5 25732.6 1102.36   2
  -5   3  -5 26725.6 1090.18   5
   5   3  -5 25768.9 1089.77   4
  -5   3   5 27779.8 1105.50   1
  -5   3  -5 25823.9 1101.62   1
   5   3   5 25932.9 1092.64   5
   5  -3  -5 26868.0 1102.26   1
   5  -3   5 25741.2 1099.76   1
   5   3   5 28207.4 1108.90   1
   5   3  -5 27778.8 1106.13   1
  -5   3  -6 4968.56 230.484   5
   5   3  -6 5046.77 228.496   4
  -5  -3   6 4810.85 239.125   2
  -5   3   6 5240.27 243.017   1
  -5   3  -6 4883.35 239.287   1
  -5   3   6 5371.85 228.452   5
   5   3   6 4653.07 232.090   5
   5   3   6 5037.00 244.947   1
   5   3  -6 5119.43 243.359   1
   5  -3  -6 4989.41 239.467   1
   5  -3   6 4708.06 237.205   1
   5  -3   7 5578.37 278.035   1
   5  -3  -7 6323.74 282.786   1
  -5   3  -7 5778.15 272.344   5
   5   3  -7 5971.89 270.309   5
   5   3  -7 6080.09 268.250   4
  -5  -3   7 5892.52 281.762   2
  -5   3   7 6145.42 283.905   1
  -5   3  -7 5801.74 280.537   1
  -5   3   7 6311.08 269.852   2
  -5   3   7 6296.62 271.422   5
   5   3   7 5513.50 274.422   5
   5   3   7 6364.04 287.990   1
   5   3  -7 6268.65 285.885   1
  -5   3  -8 2275.92 131.441   5
   5   3  -8 2390.37 123.314   4
   5   3  -8 2507.30 130.658   5
   5   3   8 2455.55 142.709   1
   5   3  -8 2379.38 139.738   1
  -5   3   8 2710.34 129.557   2
  -5  -3   8 2351.24 137.326   2
  -5   3   8 2617.97 141.966   1
  -5   3  -8 2491.03 139.435   1
   5  -3   8 2326.78 135.891   1
   5  -3  -8 2532.11 139.140   1
   5   3   8 2203.24 133.922   5
  -5   3   8 2771.64 133.173   5
  -5   3  -9 1497.51 97.8086   5
   5   3  -9 1380.94 91.9737   5
   5   3   9 1470.10 102.010   1
   5   3  -9 1570.93 102.923   1
  -5  -3   9 1689.28 105.934   3
  -5   3   9 1628.20 95.6161   5
   5   3   9 1404.26 98.2461   5
  -5   3   9 1609.08 102.502   1
  -5   3  -9 1372.61 97.5930   1
  -5  -3   9 1452.38 98.9655   2
  -5   3   9 1577.40 90.5881   2
   5  -3  -9 1638.24 101.244   1
   5  -3   9 1453.13 97.4783   1
  -5   3  10 213.933 40.3225   5
   5   3  10 140.194 42.7107   5
   5   3 -10 193.215 37.5472   5
  -5   3 -10 224.390 45.0513   5
   5  -3 -10 292.504 45.5095   1
  -5  -3  10 186.665 43.8930   3
  -5   3  10 249.624 43.4712   1
  -5   3 -10 224.696 43.9654   1
   5   3 -10 201.572 44.3752   1
  -5   3  10 237.560 35.6941   2
  -5  -3  10 255.758 43.2713   2
   5  -3 -11 5483.47 255.057   4
  -5   3  11 6498.98 282.605   5
   5   3  11 5968.33 287.548   5
  -5  -3  11 6707.89 295.820   3
  -5   3  11 6200.77 286.521   1
  -5   3 -11 5966.19 284.363   1
  -5  -3  11 6157.77 286.798   2
  -5   3  11 6234.81 272.859   2
   5   3 -11 6390.75 281.717   5
  -5   3 -11 5707.34 283.779   5
   5  -3 -11 6362.69 276.207   5
  -5  -3 -11 5645.18 278.753   5
   5  -3 -12 1691.13 103.094   5
  -5  -3 -12 1539.89 105.486   5
  -5  -3  12 1712.07 110.248   2
  -5   3  12 1534.86 96.9587   2
  -5   3  12 1756.06 110.942   1
  -5  -3  12 1713.98 116.882   3
   5   3  12 1573.01 114.899   5
  -5   3  12 1757.66 108.906   5
   5  -3 -12 1541.78 81.0474   4
   5   3 -12 1686.31 107.885   5
  -5   3 -12 1774.44 114.347   5
   5   3  13 8255.08 393.860   5
  -5   3 -13 8486.36 394.160   5
   5   3 -13 8791.42 389.328   5
  -5   3  13 9304.41 389.892   5
   5  -3 -13 9094.08 388.766   1
   5   3  13 8285.09 386.145   1
   5   3 -13 8587.45 389.693   1
  -5  -3  13 8469.13 397.206   3
  -5  -3  13 8180.74 388.911   2
   5  -3  13 8202.88 380.835   1
   5  -3 -13 9139.76 384.824   5
  -5  -3 -13 7874.53 385.611   5
   5   3 -14 3983.87 209.432   5
  -5   3 -14 4072.42 216.602   5
  -5   3  14 4363.14 211.630   5
   5  -3 -14 4208.66 206.472   5
  -5  -3 -14 3672.07 206.877   5
  -5  -3  14 3881.38 209.249   2
   5   3  14 3774.04 204.951   1
   5   3 -14 4127.84 210.289   1
  -5  -3  14 4097.50 218.129   3
   5   3  14 4086.21 216.932   5
  -5   3 -14 4146.34 209.178   1
   5  -3 -14 4497.04 210.059   1
   5  -3  14 3653.05 197.932   1
  -5  -3  15 565.616 69.1207   3
  -5   3  15 512.752 64.9415   5
  -5   3 -15 467.627 67.2437   5
   5   3 -15 520.316 63.0997   5
   5   3  15 385.530 65.3624   5
   5   3  15 484.325 60.4582   1
   5   3 -15 489.822 62.0879   1
  -5   3 -15 378.512 57.6838   1
  -5  -3 -15 387.455 60.0568   5
   5  -3 -15 538.588 60.4882   5
   5  -3  15 421.538 54.4115   1
   5  -3 -15 605.909 63.4438   1
   5   3  16 1824.04 118.184   1
   5   3 -16 1876.38 122.247   1
  -5  -3  16 1873.90 131.525   3
  -5   3  16 2115.48 130.654   5
  -5   3 -16 1828.51 131.509   5
   5   3 -16 1970.15 128.152   5
   5   3  16 1822.26 130.801   5
  -5   3 -16 1841.96 120.494   1
  -5   3  16 2140.00 125.104   1
  -5  -3 -16 1694.09 123.453   5
   5  -3 -16 1871.41 121.888   5
   5  -3  16 1783.77 112.926   1
   5  -3 -16 2112.98 123.192   1
   5   3  17 682.056 67.9016   1
   5   3 -17 686.977 69.6814   1
  -5   3  17 728.261 69.7597   1
  -5   3 -17 739.550 72.5756   1
  -5  -3  17 696.394 78.2789   3
  -5   3  17 738.796 77.5114   5
   5   3  17 635.922 77.8174   5
   5  -3 -17 671.753 72.3548   5
   5  -3  17 638.512 63.3656   1
   5  -3 -17 797.945 71.8862   1
  -5  -3  18 13.8410 37.7804   3
  -5   3  18 76.1006 45.9097   5
   5   3  18 40.5457 45.6999   5
   5   3  18 28.3028 34.5996   1
  -5   3 -18 102.880 43.4238   1
   5   3 -18 37.6508 36.5221   1
  -5   3  18 48.7250 37.8562   1
   5  -3  18-8.06814 32.0305   1
   5  -3 -18 25.1909 36.3709   1
  -5  -3  19 134.512 51.0197   3
  -5   3  19 196.197 56.4742   5
   5   3  19 284.208 60.0277   5
   5   3  19 156.141 42.9279   1
  -5   3 -19 228.544 49.2853   1
  -5   3  19 230.410 46.9794   1
   5   3 -19 211.262 47.6332   1
   5  -3  19 252.957 42.5796   1
   5  -3 -19 194.389 47.5911   1
  -5  -3  20 64.9569 50.6521   3
  -5   3  20 76.8164 52.4527   5
   5   3  20 34.6295 50.7290   5
  -5   3 -20 68.2258 43.1733   1
  -5   3  20 66.7734 41.8773   1
   5   3  20 81.9643 38.9110   1
   5   3 -20 93.8219 41.8121   1
   5  -3 -20 66.7717 41.5309   1
   5  -3  20 69.5784 35.9262   1
  -5  -3  21 2119.41 153.196   3
   5  -3 -21 2562.00 136.909   1
   5  -3  21 1996.04 120.838   1
   5   3  21 2000.90 152.187   5
  -5   3  21 2556.59 159.072   5
   5   3 -21 2218.68 133.915   1
   5   3  21 2042.25 127.073   1
  -5   3  21 2070.01 130.137   1
  -5   3 -21 1954.13 128.685   1
   5   3 -22 90.3562 41.8112   1
   5   3  22 101.378 39.9701   1
  -5   3 -22 174.459 46.6897   1
  -5   3  22 85.8680 41.1994   1
   5  -3 -22 174.054 47.0091   1
   5  -3  22 112.494 36.8964   1
  -5  -3  22 69.5654 51.3148   3
  -5   3  22 74.6888 56.7293   5
   5   3  22 87.3168 61.0584   5
   5   3  23 191.427 43.5019   1
  -5   3  23 140.261 46.9331   1
  -5   3 -23 184.404 47.6167   1
   5   3 -23 168.552 45.6644   1
   5  -3 -23 207.142 47.5916   1
  -5   3  23 162.721 65.6705   5
   5   3  23 194.551 69.9501   5
  -5  -3  23 177.375 58.2480   3
  -5   3  24 66.4225 61.0053   5
   5   3  24 71.8988 62.4710   5
  -5   3 -24 41.2634 39.3704   1
  -5  -3  24 51.6692 49.1394   3
  -5   3  24 78.3307 42.0644   1
   5   3 -24 52.3797 38.6169   1
   5   3  24 45.1076 37.1607   1
   5  -3 -24 80.3491 39.8604   1
   5  -3  25 462.776 83.5268   3
  -5   3  25 442.827 83.9426   5
   5   3  25 391.318 80.9977   5
  -5   3 -25 417.218 52.6664   1
  -5   3  25 345.276 54.4625   1
  -5  -3  25 379.787 73.6488   3
  -5   3 -26 474.768 56.8647   1
  -5   3  26 664.596 66.1490   1
   5  -3  26 925.036 107.168   3
  -5  -3  26 645.662 92.0620   3
   5   3  26 712.019 100.113   5
  -5   3  26 814.103 107.030   5
  -5   3  27 240.218 45.2056   1
  -5  -3  27 261.468 70.7994   3
   5  -3  27 314.107 84.0328   3
   5   3  27 148.803 72.5550   5
  -5   3  27 148.495 71.5691   5
  -5  -4   0-2.99300 24.8796   2
   5   4   0 35.0075 25.1015   4
   5   4   0 23.7046 30.2973   1
  -5   4   0 33.0875 26.1213   1
  -5   4   0 17.3623 19.9941   5
   5   4   0 5.81981 23.5474   5
   5  -4   0 40.6245 29.8375   1
  -5  -4  -1 157.483 37.0147   2
  -5  -4   1 145.926 35.2183   2
   5   4   1 164.745 38.0613   1
   5   4  -1 114.756 35.0195   1
   5   4   1 126.054 32.7106   4
  -5  -4   1 180.354 31.4899   3
  -5   4   1 137.981 33.5584   1
  -5   4  -1 157.165 35.7889   1
  -5   4   1 149.039 28.3250   5
   5   4   1 185.734 31.8447   5
   5  -4  -1 142.635 36.2004   1
   5  -4   1 176.614 36.9574   1
   5   4  -2 1312.75 89.0841   1
   5   4   2 1369.26 91.4442   1
   5   4   2 1146.40 83.1466   4
  -5  -4   2 1308.62 80.5203   3
   5   4   2 1136.63 78.1232   5
  -5   4   2 1235.42 75.3003   5
  -5   4   2 1311.92 88.0376   1
  -5   4  -2 1171.60 85.0395   1
  -5  -4   2 1247.01 88.6066   2
   5  -4  -2 1414.65 91.0492   1
   5  -4   2 1280.30 88.3665   1
   5   4   3 718.526 65.6134   1
   5   4  -3 766.479 65.4615   1
   5  -4  -3 763.088 66.3929   1
   5  -4   3 728.037 64.7053   1
   5   4   3 626.601 60.1186   4
  -5  -4   3 766.947 59.3022   3
  -5   4   3 776.996 65.0607   1
  -5   4  -3 687.720 62.4443   1
  -5  -4   3 627.834 62.1036   2
   5   4   3 634.851 57.5572   5
  -5   4   3 732.895 54.9305   5
   5   4   4 32.3434 30.4821   5
  -5   4   4 49.0871 27.2881   5
  -5  -4   4 24.0702 28.7084   2
   5   4   4 65.3606 34.0722   1
   5   4  -4 23.2541 30.3867   1
   5   4  -4 2.41530 25.5257   4
  -5  -4   4 28.3192 27.9292   3
  -5   4   4 48.0165 29.3580   1
  -5   4  -4 61.2901 31.8877   1
   5  -4  -4 87.7917 34.1580   1
   5  -4   4 34.6342 30.0160   1
  -5   4   5 1007.99 67.6038   2
   5   4   5 1140.19 85.0701   1
   5   4  -5 990.801 78.2561   1
   5   4  -5 1097.92 75.6789   4
  -5  -4   5 1078.82 77.1918   3
  -5  -4   5 1076.74 81.4691   2
   5  -4  -5 1125.63 82.0753   1
   5  -4   5 1143.17 81.3752   1
  -5   4   5 1039.19 79.3439   1
  -5   4  -5 1040.00 78.9705   1
   5   4   5 936.348 74.6734   5
  -5   4   5 1070.14 72.3476   5
  -5   4   6 1415.83 82.0871   2
  -5   4  -6 1215.38 86.1183   5
   5   4  -6 1457.75 88.5713   4
  -5   4   6 1424.81 94.5913   1
  -5   4  -6 1364.98 93.4058   1
   5  -4  -6 1513.36 97.0492   1
   5  -4   6 1282.22 92.2436   1
  -5  -4   6 1240.95 92.6469   2
   5   4  -6 1398.99 94.0442   1
   5   4   6 1423.68 98.8198   1
  -5   4   6 1527.13 89.3979   5
   5   4   6 1403.67 92.2616   5
  -5   4   7 179.550 35.7346   5
   5   4   7 116.159 39.0813   5
   5   4  -7 144.352 33.6085   4
   5  -4  -7 152.483 39.7575   1
   5  -4   7 137.630 38.0578   1
   5   4   7 154.923 42.1488   1
   5   4  -7 88.9901 35.1781   1
  -5   4  -7 140.990 36.7880   5
  -5   4   7 161.003 30.0200   2
  -5  -4   7 131.785 36.8167   2
  -5   4   7 194.355 39.1493   1
  -5   4  -7 158.046 38.2148   1
  -5  -4   8-9.59250 28.7943   2
  -5   4   8 24.6149 23.6027   2
  -5   4  -8 11.3871 30.9750   5
   5   4  -8 42.2450 33.5870   1
   5   4   8 26.3266 34.8706   1
   5  -4  -8 54.4895 34.0116   1
   5  -4   8 20.6439 30.9281   1
  -5   4   8 9.88838 30.2069   5
   5   4   8 26.2699 34.2240   5
  -5   4   8 62.8792 32.9220   1
  -5   4  -8 107.904 35.6928   1
   5   4   9 827.111 73.7836   1
   5   4  -9 809.310 70.5957   1
   5  -4   9 671.668 65.4298   1
   5  -4  -9 811.636 70.9178   1
  -5   4   9 668.142 54.1115   2
  -5  -4   9 763.268 69.4876   2
  -5   4   9 907.458 72.4425   1
  -5   4  -9 748.974 67.4827   1
  -5   4   9 793.163 68.0878   5
   5   4   9 731.000 70.7667   5
   5   4  -9 773.844 65.3101   5
  -5   4  -9 810.343 70.9268   5
  -5  -4  10 708.924 66.5973   2
  -5   4  10 610.880 50.6843   2
   5   4  10 654.515 69.4549   5
  -5   4  10 771.892 67.6928   5
   5   4 -10 678.175 62.1387   5
  -5   4 -10 540.003 60.6306   1
  -5   4  10 696.470 65.5707   1
  -5   4 -10 620.315 65.4584   5
   5   4 -11 315.636 46.8812   5
  -5   4 -11 282.319 50.1326   5
   5  -4 -11 246.183 30.4065   4
   5   4  11 273.590 50.5354   5
  -5   4  11 259.373 49.5686   5
  -5   4  11 301.064 47.2844   1
  -5  -4  11 300.889 47.2762   2
  -5  -4  12 161.744 41.8818   2
  -5   4  12 269.791 52.8945   5
   5   4  12 210.004 50.7449   5
   5   4 -12 233.112 45.4109   5
  -5   4 -12 275.355 52.7263   5
   5   4  12 263.108 49.6507   1
   5  -4 -12 228.052 30.5682   4
   5  -4  12 202.612 44.9265   1
  -5   4  12 314.014 50.0408   1
  -5  -4  13 595.553 64.4748   2
  -5   4  13 557.902 66.7373   5
   5   4  13 447.588 66.1682   5
   5   4 -13 484.359 59.0849   5
  -5   4 -13 560.427 70.1238   5
   5  -4 -13 544.107 43.4320   4
  -5  -4  13 638.352 69.9755   3
   5   4  13 456.731 60.7035   1
   5  -4  13 589.618 61.3753   1
  -5   4 -14 667.875 77.1078   5
   5   4 -14 717.999 69.4997   5
  -5  -4 -14 579.713 68.9266   5
  -5  -4  14 565.943 66.4321   2
   5   4  14 625.694 71.5818   1
  -5  -4  14 784.942 78.1256   3
   5  -4  14 655.964 65.9083   1
  -5   4  14 772.366 77.7584   5
   5   4  14 657.584 77.2345   5
  -5   4 -14 671.248 69.7917   1
  -5   4 -15 288.516 59.4044   5
   5  -4 -15 325.305 51.6706   5
   5   4  15 251.041 52.9197   1
   5  -4  15 282.444 47.3795   1
  -5  -4  15 224.451 52.9211   3
  -5   4  15 371.177 55.6092   1
  -5   4 -15 260.252 52.5702   1
   5   4  15 248.342 58.3448   5
  -5   4  15 372.776 61.5893   5
  -5  -4  16 479.716 66.1140   3
   5  -4  16 381.971 54.2566   1
  -5   4 -16 391.082 60.3533   1
   5   4  16 396.348 58.4167   1
  -5   4  16 507.344 62.2403   1
  -5   4  16 383.709 64.9810   5
   5   4  16 405.266 72.1792   5
   5  -4 -16 339.148 57.0653   5
   5   4  17 1030.35 82.8581   1
  -5  -4  17 805.195 86.6294   3
  -5   4  17 1043.78 84.8534   1
  -5   4 -17 853.737 80.9448   1
   5  -4  17 705.205 70.1322   1
   5   4  17 703.282 86.0398   5
  -5   4  17 820.562 87.2548   5
  -5  -4  18 601.885 77.2783   3
   5   4  18 618.140 69.6666   1
  -5   4 -18 664.004 73.2573   1
  -5   4  18 745.409 75.1583   1
  -5   4  18 724.247 80.9872   5
   5   4  18 512.420 80.4847   5
   5  -4  18 627.959 63.7628   1
   5   4  19 34.7744 41.4742   1
  -5   4 -19 21.6503 42.5970   1
  -5   4  19 3.61698 42.7387   1
   5  -4  19 34.7584 38.3477   1
   5   4  19 20.1634 51.8883   5
  -5   4  19 55.0368 50.4899   5
  -5  -4  19-4.86796 45.9834   3
  -5   4  20 226.265 64.5236   5
   5   4  20 162.183 58.1913   5
   5   4  20 257.373 50.7752   1
  -5   4 -20 199.795 54.2682   1
  -5   4  20 202.507 52.8489   1
  -5  -4  20 203.188 58.8989   3
  -5   4  21 180.781 63.9252   5
   5   4  21 254.741 66.1625   5
   5   4  21 204.476 49.4250   1
  -5   4 -21 221.052 54.0063   1
  -5   4  21 184.488 49.9387   1
  -5  -4  21 137.394 54.4934   3
  -5   4  22 291.110 55.9080   1
  -5   4 -22 258.252 55.5827   1
   5   4  22 132.867 46.9798   1
   5   4  22 194.351 67.5136   5
  -5   4  22 168.575 65.5753   5
  -5  -4  22 326.053 69.5490   3
   5   4  23-15.9862 39.4103   1
  -5   4 -23-46.9118 45.9653   1
  -5   4  23 6.70915 42.9948   1
   5   4  23 23.8200 62.0294   5
  -5   4  23-22.1860 60.1663   5
  -5  -4  23-23.0064 56.1749   3
  -5   4 -24 503.253 63.0822   1
  -5   4  24 337.053 58.5555   1
   5   4  24 385.233 57.7415   1
   5   4  24 450.538 87.5628   5
  -5   4  24 447.693 82.8264   5
  -5  -4  24 442.643 78.4687   3
  -5  -4  25 422.063 79.5036   3
  -5   4  25 595.203 65.0976   1
  -5   4 -25 372.335 59.0307   1
   5   4  25 397.512 84.9337   5
  -5   4  26 239.224 79.5861   5
   5   4  26 87.5232 67.8774   5
  -5   4 -26 165.757 46.6523   1
  -5   4  26 167.429 46.5732   1
  -5  -4  26 347.814 74.2814   3
  -5  -5   0 19.3806 32.3292   2
   5   5   0 7.33236 30.9332   5
  -5   5   0 6.10328 27.6635   1
  -5  -5   0 24.5950 24.9145   3
  -5   5   1 986.285 77.2464   1
  -5   5  -1 1062.79 80.1876   1
  -5  -5   1 1102.07 68.8447   3
   5   5   1 823.605 72.2320   4
  -5   5   1 909.769 67.4669   5
   5   5   1 893.949 72.1487   5
  -5  -5   1 873.550 78.2558   2
  -5  -5  -1 901.734 78.3188   2
  -5   5  -2 2299.39 128.872   1
  -5  -5  -2 2086.48 103.000   3
  -5  -5   2 2349.52 117.689   3
  -5  -5  -2 1808.57 124.288   2
  -5  -5   2 1932.47 125.042   2
  -5   5   2 2049.87 114.858   5
   5   5   2 1921.80 117.781   5
  -5   5   2 2109.88 125.416   1
  -5  -5   3 362.876 44.6023   3
  -5  -5  -3 383.773 52.0742   2
  -5  -5   3 300.869 48.4750   2
  -5   5   3 323.254 41.2992   5
   5   5   3 213.793 42.0509   5
  -5   5   3 328.326 48.3636   1
  -5   5  -3 315.340 48.2573   1
  -5   5   4 82.0802 33.9657   1
  -5   5  -4 58.3658 34.8098   1
   5   5  -4 62.3894 32.5463   4
  -5  -5   4 22.6717 30.4219   3
  -5  -5   4 73.1564 34.3295   2
  -5   5   4 43.9523 30.3998   5
   5   5   4 54.1795 34.2141   5
   5   5   5 903.744 77.0925   5
  -5   5   5 959.684 73.7159   5
  -5  -5   5 1006.40 82.5131   2
  -5   5  -5 1003.52 80.4733   1
  -5   5   5 1040.34 79.9099   1
  -5  -5   5 1117.60 79.4073   3
   5   5  -5 1054.06 77.2145   4
  -5   5   5 966.598 63.8882   2
  -5  -5   6 1623.48 107.129   2
  -5   5   6 1430.59 81.7699   2
  -5   5  -6 1508.90 100.590   1
  -5   5   6 1586.62 101.530   1
  -5  -5   6 1566.07 100.249   3
  -5   5   6 1341.54 94.1016   5
   5   5   6 1315.02 97.4022   5
  -5  -5   7 152.997 41.6062   2
  -5  -5   7 172.415 40.3564   3
   5   5   7 93.3090 39.2269   5
  -5   5   7 132.865 39.1853   5
  -5   5  -7 148.579 38.8612   1
  -5   5   7 91.9173 35.9628   1
  -5   5   8 18.5958 33.4919   1
  -5   5  -8 42.7100 34.1257   1
  -5  -5   8 10.5432 35.1373   2
  -5  -5   8 15.9127 33.2461   3
   5   5   8-26.2510 38.2410   5
  -5   5   8 2.88225 34.4381   5
  -5   5  -8 55.4708 34.3269   5
  -5   5   9 324.317 49.8093   1
  -5   5  -9 320.260 50.0419   1
  -5   5   9 353.448 52.2316   5
   5   5   9 284.150 54.3297   5
  -5  -5   9 290.245 50.3210   2
  -5   5  -9 366.692 53.2134   5
  -5  -5   9 343.341 51.5617   3
  -5   5  10 1954.08 120.216   1
  -5   5 -10 1639.24 114.005   1
  -5   5  10 1814.46 119.206   5
   5   5  10 1739.59 122.325   5
  -5   5 -10 1817.15 121.729   5
   5  -5 -10 1840.44 102.042   4
   5   5 -10 1750.10 115.708   5
  -5  -5  10 1945.07 124.896   2
   5  -5 -11 5127.05 244.165   4
  -5   5  11 5855.59 271.733   5
   5   5  11 5045.66 269.273   5
  -5   5  11 5553.54 266.729   1
   5   5 -11 5571.55 266.623   5
  -5   5 -11 5568.38 271.249   5
  -5  -5  11 5450.39 271.258   2
   5  -5 -12 317.868 41.2342   4
   5   5  12 295.712 65.8245   5
  -5   5  12 352.394 62.9541   5
  -5  -5  12 287.629 55.3404   2
  -5   5 -12 278.927 61.3636   5
  -5   5  12 392.669 59.7071   1
   5  -5 -13 9937.53 429.100   4
   5   5  13 9213.33 457.410   5
  -5   5  13 10892.9 461.752   5
  -5  -5  13 10155.9 458.954   2
  -5   5 -14 783.867 82.1539   1
  -5   5  14 886.695 88.4460   5
   5   5  14 665.588 88.1786   5
   5  -5 -14 915.035 65.3987   4
  -5   5 -15 6000.00 302.173   1
  -5   5  15 6868.83 310.204   1
  -5   5  15 6703.62 319.156   5
   5   5  15 5710.80 313.992   5
  -5   5  16 109.964 62.8242   5
   5   5  16 57.6497 58.0353   5
  -5   5  16 108.280 50.6130   1
  -5   5 -16 74.4404 47.0888   1
  -5   5  17 4873.88 244.356   1
  -5   5 -17 4424.87 237.784   1
   5   5  17 4472.97 255.682   5
  -5   5  17 4833.45 256.816   5
  -5   5 -18 621.189 77.3645   1
  -5   5  18 735.158 83.9439   1
   5   5  18 447.791 87.1292   5
  -5   5  18 649.629 90.2638   5
  -5   5 -19 9888.71 456.976   1
   5   5  19 9114.74 474.089   5
  -5   5  19 9987.77 474.297   5
  -5  -5  19 9417.63 469.787   3
  -5   5  20 549.956 79.7801   1
  -5   5 -20 527.964 80.0057   1
  -5   5  20 529.101 94.8528   5
   5   5  20 425.174 93.6230   5
  -5  -5  20 461.495 85.1945   3
   5   5  21 12619.7 609.841   5
  -5  -5  21 12458.5 603.665   3
  -5   5  21 14575.1 591.565   1
  -5   5 -21 13253.3 585.365   1
  -5   5  21 12667.3 605.083   5
  -5  -5  22 304.496 80.0294   3
  -5   5 -22 421.318 74.6053   1
  -5   5  22 436.156 74.3745   1
  -5   5  22 314.270 91.3338   5
   5   5  22 277.191 87.6694   5
  -5  -5  23 7478.52 382.857   3
  -5   5  23 8368.10 363.563   1
  -5   5 -23 7079.92 354.481   1
  -5   5  23 7622.85 387.186   5
   5   5  23 6719.26 380.739   5
  -5  -5  24 401.185 83.8599   3
  -5   5  24 382.148 90.1186   5
   5   5  24 336.351 88.5745   5
  -5   5 -24 472.348 69.8644   1
  -5   5  24 535.326 72.6752   1
  -5  -6   0 41.5079 38.2873   2
  -5  -6   0 6.19467 29.7313   3
  -5   6   0-3.27530 33.7113   1
   5   6   0 69.5706 37.6475   5
  -5  -6  -1 971.472 66.6828   3
  -5  -6   1 1149.62 74.9304   3
  -5   6   1 1063.33 83.5937   1
  -5   6  -1 967.966 81.3804   1
  -5   6   1 944.695 76.5327   5
   5   6   1 766.959 74.8181   5
  -5  -6  -1 1124.22 86.8947   2
  -5  -6   1 1047.30 85.8827   2
  -5  -6  -2 339.734 39.0151   3
  -5  -6   2 533.996 52.2631   3
  -5  -6  -2 342.466 54.2384   2
  -5  -6   2 399.757 57.5754   2
  -5   6  -2 412.347 56.4740   1
  -5   6   2 426.322 54.5386   1
  -5   6   2 420.350 51.3531   5
   5   6   2 523.466 60.2301   5
  -5  -6  -3 221.754 30.4410   3
  -5  -6   3 326.138 51.8075   2
  -5  -6   3 273.723 43.7947   3
  -5   6   3 233.023 47.2541   1
  -5   6  -3 293.999 49.3024   1
  -5   6   3 264.039 46.0817   5
   5   6   3 299.543 49.0932   5
  -5  -6  -4 26.5042 19.2813   3
  -5  -6   4 72.9705 42.5072   2
  -5  -6   4 11.2087 32.4106   3
   5   6   4 41.5961 37.1063   5
  -5   6   4 42.0151 35.6321   5
  -5   6   4 56.4030 35.2851   1
  -5   6  -4-6.62612 33.3053   1
  -5  -6   5 706.340 71.4835   2
  -5   6   5 553.294 43.9869   2
   5   6   5 592.893 67.0122   5
  -5   6   5 683.260 65.9449   5
  -5  -6   5 759.267 68.1391   3
  -5   6   5 785.924 71.3901   1
  -5   6  -5 670.826 67.8991   1
  -5   6   6 131.641 41.6324   1
  -5   6  -6 213.998 46.8748   1
  -5  -6   6 113.370 42.2843   2
  -5   6   6 94.1701 22.5458   2
   5   6   6 129.864 45.9301   5
  -5   6   6 159.284 42.8850   5
  -5  -6   6 109.220 41.0487   3
  -5  -6   7 544.785 65.7573   2
  -5   6   7 579.060 64.3967   5
   5   6   7 522.876 65.6073   5
  -5  -6   7 751.630 69.5132   3
  -5   6   7 588.669 65.0543   1
  -5   6  -7 614.458 66.1781   1
  -5   6   8 24.0301 37.0411   1
  -5   6  -8 41.2682 36.3250   1
  -5  -6   8 35.1635 37.5568   2
  -5  -6   8 20.5774 35.1654   3
   5   6   8 76.7801 44.0340   5
  -5   6   8 52.5667 40.0216   5
  -5  -6   9 802.972 75.8561   3
  -5  -6   9 808.110 78.4862   2
   5  -6  -9 673.315 60.5295   4
  -5   6  -9 517.206 65.6951   5
  -5   6   9 834.506 77.2881   5
   5   6   9 662.869 74.7630   5
  -5   6   9 737.925 72.9060   1
  -5   6  -9 666.736 71.4382   1
  -5   6 -10 290.784 53.5712   1
  -5   6  10 384.902 56.4219   1
  -5  -6  10 295.667 54.4177   2
  -5   6  10 373.052 59.4820   5
   5   6  10 273.115 56.0976   5
   5  -6 -10 318.594 43.5512   4
  -5  -6  10 283.980 52.9352   3
  -5   6  11 150.671 46.2501   1
   5  -6 -11 125.046 34.0059   4
  -5  -6  11 136.293 47.9546   3
   5   6  11 163.095 53.5099   5
  -5   6  11 208.749 53.9508   5
  -5  -6  11 285.906 53.4104   2
   5  -6 -12 146.048 35.8732   4
  -5  -6  12 137.225 49.5890   2
  -5   6  12 75.6259 50.6887   5
   5   6  12 121.515 50.1728   5
  -5  -6  12 100.514 46.8532   3
  -5  -6  13 1003.03 92.3767   3
   5  -6 -13 917.955 71.5219   4
  -5   6 -13 1044.42 87.4122   1
  -5   6  13 910.790 91.3435   5
   5   6  13 933.402 94.5567   5
  -5   6  14 116.724 53.1441   5
   5  -6 -14 54.3165 32.3783   4
  -5  -6  14 77.5847 46.7754   3
   5   6  14 18.9504 51.4811   5
  -5   6 -14 53.5465 42.2921   1
  -5   6  15 42.1258 44.3066   1
  -5   6 -15-3.65359 40.5261   1
  -5  -6  15 8.96069 40.5130   3
   5   6  15 44.0479 49.4813   5
  -5   6  15 9.11460 46.5551   5
   5   6  16 102.468 57.2946   5
  -5   6  16 66.2578 54.6079   5
  -5   6  16 106.635 48.6956   1
  -5   6 -16 82.3841 48.7662   1
  -5   6  17 502.310 80.9210   5
   5   6  17 568.079 82.3687   5
  -5   6  17 604.632 75.7912   1
  -5   6 -17 614.791 74.9266   1
   5   6  18 234.894 70.9760   5
  -5   6  18 230.039 66.8335   5
  -5   6  18 240.103 60.2174   1
  -5   6 -18 216.092 58.8894   1
   5   6  19 154.292 68.9146   5
  -5   6  19 87.4339 62.8415   5
  -5   6  19 97.5466 52.0533   1
  -5   6 -19 67.9116 51.0476   1
   5   6  20 78.9710 65.0532   5
  -5   6  20 129.464 68.0512   5
  -5   6  20 125.360 58.8520   1
  -5   6 -20 118.203 55.1024   1
  -5   6  21 678.800 97.3750   5
   5   6  21 917.753 110.915   5
  -5   6  21 858.665 92.4632   1
  -5   6 -21 717.317 87.4235   1
  -5   6 -22 46.6406 54.2014   1
  -5   6  22 83.7217 65.9915   5
   5   6  22 110.443 62.9753   5
  -5   6  22 160.643 60.8145   1
  -5   7   0 173.203 56.0085   1
  -5  -7   0 347.799 50.9911   3
  -5   7   0 236.837 62.7089   5
   5   7   0 199.788 70.5167   5
  -5   7   1 9276.50 395.248   1
  -5   7  -1 8956.40 393.905   1
  -5  -7  -1 7923.44 367.379   3
  -5  -7   1 8069.09 372.382   3
  -5   7   1 8785.91 389.217   5
   5   7   1 8364.89 392.799   5
  -5   7   2 2732.53 162.462   1
  -5   7  -2 2949.06 164.230   1
  -5  -7  -2 2552.47 139.163   3
  -5  -7   2 2801.57 150.279   3
  -5   7   2 3019.37 164.306   5
   5   7   2 2480.66 163.538   5
  -5  -7  -3 8783.73 385.378   3
  -5  -7   3 10159.2 406.853   3
  -5   7   3 10611.1 422.783   1
  -5   7  -3 10814.9 423.786   1
  -5   7   3 7777.82 374.338   2
  -5  -7  -3 9238.68 415.578   2
   5   7   3 8577.01 414.489   5
  -5   7   3 10345.1 416.891   5
  -5  -7   4 592.353 67.9414   3
  -5   7  -4 635.074 78.0558   1
  -5   7   4 444.576 70.6496   1
  -5  -7  -4 546.076 74.9855   2
   5   7   4 450.276 78.4539   5
  -5   7   4 671.431 76.4780   5
  -5  -7   5 8460.53 341.057   3
   5   7   5 7384.88 347.070   5
  -5   7   5 8072.97 344.841   5
  -5   7   5 8369.22 348.576   1
  -5   7  -5 8498.25 351.112   1
  -5  -7  -5 7563.70 344.902   2
  -5   7  -6 298.531 63.5857   1
  -5   7   6 333.953 63.9006   1
   5   7   6 347.026 71.7522   5
  -5  -7   6 516.526 66.0668   3
  -5   7   6 468.460 67.0405   5
  -5  -7   6 415.366 69.2394   2
  -5  -7  -6 411.394 66.5135   2
  -5   7   7 4264.88 218.697   1
  -5   7  -7 4256.35 220.619   1
  -5  -7   7 4487.29 217.663   3
  -5  -7   7 4626.71 231.532   2
   5  -7  -7 4088.67 210.029   4
   5   7   7 3665.61 218.539   5
  -5   7   7 4270.21 219.809   5
  -5  -7  -7 3499.31 212.837   2
  -5   7   8 295.242 55.9183   1
  -5   7  -8 130.209 51.7399   1
   5  -7  -8 160.422 44.1094   4
  -5  -7   8 148.174 56.6118   2
  -5  -7  -8 104.481 49.5618   2
   5   7   8 169.650 55.4968   5
  -5   7   8 195.217 54.6771   5
  -5  -7   8 110.863 48.8686   3
  -5  -7   9 3013.69 168.470   3
  -5   7   9 2699.43 163.571   1
  -5   7  -9 2709.53 165.096   1
  -5  -7   9 3085.57 179.947   2
   5  -7  -9 2804.02 154.879   4
   5   7   9 2370.14 165.684   5
  -5   7   9 2754.26 168.571   5
  -5  -7  10 4106.68 210.476   3
  -5   7  10 3931.43 207.076   1
  -5  -7  10 3771.73 214.687   2
   5  -7 -10 3695.03 192.551   4
   5   7  10 3154.17 205.654   5
  -5   7  10 3706.59 211.586   5
  -5  -7  11 2946.00 169.691   3
  -5   7  11 2806.59 165.680   1
  -5  -7  11 3137.14 179.954   2
   5   7  11 2339.44 167.150   5
  -5   7  11 2415.34 165.362   5
   5  -7 -11 2604.53 149.826   4
   5  -7 -12 1426.88 97.9413   4
   5   7  12 1175.82 115.176   5
  -5   7  12 1498.14 119.123   5
  -5  -7  12 1534.14 115.951   3
  -5   7 -13 1453.93 112.363   1
   5  -7 -13 1521.55 98.3541   4
   5   7  13 1294.07 118.126   5
  -5   7  13 1163.51 112.550   5
  -5  -7  13 1579.83 117.777   3
  -5   7  14 91.9117 48.9189   1
  -5   7 -14 44.3780 49.5494   1
  -5  -7  14 59.7927 44.6588   3
  -5   7  14 19.1029 51.3793   5
   5   7  14 25.6947 53.6317   5
   5  -7 -14-5.94149 35.5571   4
  -5  -7  15 200.417 56.7204   3
  -5   7  15 192.014 62.1065   5
   5   7  15 133.358 63.1754   5
  -5   7  15 229.244 55.3582   1
  -5   7 -15 191.642 54.2399   1
  -5  -7  16-19.6692 46.7529   3
  -5   7  16-25.7572 50.9054   5
   5   7  16 43.9302 56.5760   5
  -5   7  16 57.5015 48.7399   1
  -5   7 -16 76.3407 46.4384   1
  -5   7  17 4.24048 50.2569   1
  -5   7 -17 12.2599 51.3272   1
   5   7  17 28.4572 55.2407   5
  -5   7  17 150.683 61.1629   5
  -5  -7  17 30.4870 52.1869   3
   5   7  18 921.288 112.379   5
  -5   7  18 947.489 113.110   5
  -5   7  18 1268.91 107.939   1
  -5   7 -18 1226.76 105.684   1
  -5  -7  18 1229.20 113.757   3
  -5   7  19 157.944 59.5707   1
  -5   7 -19 107.561 58.7984   1
  -5  -7  19 98.1522 55.1363   3
  -5   7  19 196.084 71.1032   5
   5   7  19 92.1210 60.3924   5
  -5   7  20 721.480 87.2818   1
  -5   7 -20 462.110 76.6483   1
   5   7  20 459.286 88.7325   5
  -5   7  20 487.018 89.6698   5
  -5  -7  20 529.227 82.7912   3
  -5  -8   0 8.31298 41.4233   2
  -5  -8   0-15.8092 35.5153   3
  -5   8   0 24.1611 43.2283   1
  -5   8   0 23.9853 44.5982   5
   5   8   0 26.7620 48.3608   5
  -5  -8  -1 466.037 54.5453   3
  -5  -8   1 508.780 58.3219   3
  -5  -8  -1 539.311 70.6226   2
  -5   8  -1 582.517 70.0077   1
  -5   8   1 508.593 68.5435   1
   5   8  -1 581.722 77.8488   5
  -5   8   1 539.707 67.7374   5
   5   8   1 554.366 75.2814   5
  -5  -8   1 586.873 71.6207   2
  -5  -8  -2 56.5913 43.7351   2
  -5  -8   2 55.6383 46.5612   2
  -5   8   2 23.9378 43.2819   1
  -5   8  -2 40.5966 39.5911   1
  -5   8   2-3.96839 45.5314   5
   5   8   2 66.2671 51.8610   5
  -5  -8  -2 13.6862 31.4235   3
  -5  -8   2 38.3648 37.1718   3
  -5  -8  -3 399.594 61.7017   2
  -5  -8   3 530.603 70.6650   2
  -5   8   3 496.447 67.2309   1
  -5   8  -3 538.199 70.3103   1
   5   8   3 373.053 67.5186   5
  -5   8   3 378.439 63.4415   5
  -5  -8  -3 416.554 46.8579   3
  -5  -8   3 440.592 56.2131   3
  -5  -8  -4 103.305 44.7210   2
  -5  -8   4 48.6245 48.6149   2
  -5  -8  -4 53.7855 30.3514   3
  -5  -8   4 67.3677 39.8806   3
  -5   8  -4 94.0625 50.4653   1
  -5   8   4 67.2809 46.7092   1
   5   8   4 79.7013 49.9612   5
  -5   8   4 40.0132 43.6215   5
  -5   8   5 550.979 71.3038   5
   5   8   5 578.685 76.5749   5
  -5  -8   5 532.652 74.8332   2
  -5  -8  -5 486.758 66.1284   2
  -5   8  -5 595.019 73.4358   1
  -5   8   5 505.374 68.5029   1
   5  -8  -5 590.644 69.4823   4
  -5  -8  -5 403.956 42.7806   3
  -5  -8   5 649.650 66.5329   3
   5  -8  -6 63.2444 41.1233   4
  -5  -8   6-24.4668 41.8846   3
  -5  -8   6 83.1813 52.4746   2
  -5  -8  -6 63.0539 45.5017   2
  -5   8   6 43.4474 43.2525   1
  -5   8  -6 90.5676 49.3194   1
   5   8   6 86.3901 50.5194   5
  -5   8   6 62.5010 46.9138   5
   5  -8  -7 281.934 54.0380   4
  -5  -8   7 283.848 53.2478   3
  -5  -8  -7 108.105 24.2133   3
  -5  -8  -7 181.949 50.1789   2
  -5   8   7 209.427 51.9126   1
  -5   8  -7 252.335 59.2763   1
   5   8   7 223.555 58.8983   5
  -5   8   7 240.410 56.0571   5
   5  -8  -8 10.8185 42.8137   4
  -5  -8   8 128.436 45.2770   3
  -5  -8  -8 48.3566 44.6167   2
  -5   8   8 87.2997 48.1175   1
  -5   8  -8 45.6902 47.4249   1
  -5   8   8 64.5806 47.7809   5
   5   8   8 94.8739 51.9282   5
   5  -8  -9 480.910 61.4133   4
  -5  -8   9 517.531 65.4226   3
  -5  -8  -9 334.519 61.8774   2
  -5   8  -9 376.259 65.2275   1
  -5   8   9 457.965 66.7253   1
   5   8   9 370.950 71.0119   5
  -5   8   9 490.062 73.7977   5
   5  -8 -10 3.50390 36.8369   4
  -5  -8  10-32.7206 46.6533   3
  -5  -8 -10 16.5704 40.3498   2
  -5   8  10-28.0867 46.3125   1
   5   8  10 14.9760 52.3207   5
  -5   8  10-41.4152 51.1852   5
  -5  -8  11 42.5226 44.8772   3
   5   8  11 10.2936 52.7612   5
  -5   8  11 33.4307 50.5210   5
  -5  -8 -11 88.6736 49.6204   2
   5  -8 -11 31.0821 40.1447   4
   5  -8 -12 68.4498 43.5443   4
  -5  -8  12 128.924 49.7775   3
  -5  -8 -12 12.9931 46.3604   2
  -5   8  12 53.9072 52.3633   5
   5   8  12 74.5231 60.0800   5
  -5   8 -12-4.27828 50.3845   1
  -5   8 -13 646.332 81.2966   1
   5  -8 -13 525.704 64.2352   4
   5   8  13 480.131 82.3738   5
  -5   8  13 439.456 77.7510   5
  -5  -8  13 568.373 75.8012   3
  -5   8  14 64.9678 50.7252   1
  -5   8 -14 26.6720 53.7681   1
   5  -8 -14 77.6467 42.9876   4
  -5  -8  14 67.9514 50.3440   3
  -5   8  14 105.124 61.3201   5
   5   8  14 67.1147 60.0565   5
  -5   8  15-32.5809 57.8175   5
   5   8  15 63.8176 56.8753   5
  -5  -8  15 45.4843 51.7268   3
  -5   8  15-22.1321 52.1375   1
  -5   8 -15 4.49762 52.7140   1
[truncated: 135,092 more chars]
