# Supplementary material for: Strongly Anharmonic Octahedral Tilting in Two-Dimensional Hybrid Halide Perovskites
Source: ACS Nano. 2021 May 18;15(6):10153–62. doi: 10.1021/acsnano.1c02022 (PMC8223479; doi:10.1021/acsnano.1c02022)
Supplement: Supplementary file 3 — nn1c02022_si_003.cif [file nn1c02022_si_003.cif]

 
data_oy8_270k
# Yael Diskin Posner 
_audit_creation_method            'SHELXL-2014/7'
_shelx_SHELXL_version_number      '2014/7'
_chemical_name_systematic         ?
_chemical_name_common             ?
_chemical_melting_point           ?
_chemical_formula_moiety          'I4 Pb, 2(C4 H12 N)'
_chemical_formula_sum
 'C8 H24 I4 N2 Pb' 
_chemical_formula_weight          863.08

loop_
 _atom_type_symbol
 _atom_type_description
 _atom_type_scat_dispersion_real
 _atom_type_scat_dispersion_imag
 _atom_type_scat_source
 'C'  'C'   0.0033   0.0016
 'International Tables Vol C Tables 4.2.6.8 and 6.1.1.4'
 'H'  'H'   0.0000   0.0000
 'International Tables Vol C Tables 4.2.6.8 and 6.1.1.4'
 'I'  'I'  -0.4742   1.8119
 'International Tables Vol C Tables 4.2.6.8 and 6.1.1.4'
 'N'  'N'   0.0061   0.0033
 'International Tables Vol C Tables 4.2.6.8 and 6.1.1.4'
 'Pb'  'Pb'  -3.3944  10.1111
 'International Tables Vol C Tables 4.2.6.8 and 6.1.1.4'
 
_space_group_crystal_system       orthorhombic
_space_group_IT_number            61
_space_group_name_H-M_alt         'P b c a'
_space_group_name_Hall            '-P 2ac 2ab'
 
_shelx_space_group_comment
;
The symmetry employed for this shelxl refinement is uniquely defined
by the following loop, which should always be used as a source of
symmetry information in preference to the above space-group names.
They are only intended as comments.
;
 
loop_
 _space_group_symop_operation_xyz
 'x, y, z'
 '-x+1/2, -y, z+1/2'
 '-x, y+1/2, -z+1/2'
 'x+1/2, -y+1/2, -z'
 '-x, -y, -z'
 'x-1/2, y, -z-1/2'
 'x, -y-1/2, z-1/2'
 '-x-1/2, y-1/2, z'
 
_cell_length_a                    8.5057(3)
_cell_length_b                    9.0045(4)
_cell_length_c                    26.6249(12)
_cell_angle_alpha                 90
_cell_angle_beta                  90
_cell_angle_gamma                 90
_cell_volume                      2039.19(15)
_cell_formula_units_Z             4
_cell_measurement_temperature     270(2)
_cell_measurement_reflns_used     4253
_cell_measurement_theta_min       2.8240
_cell_measurement_theta_max       30.3340
 
_exptl_crystal_description        cube
_exptl_crystal_colour             orange
_exptl_crystal_density_meas       ?
_exptl_crystal_density_method     ?
_exptl_crystal_density_diffrn     2.811          
_exptl_crystal_F_000              1520
_exptl_transmission_factor_min    ?
_exptl_transmission_factor_max    ?
_exptl_crystal_size_max           0.094
_exptl_crystal_size_mid           0.084
_exptl_crystal_size_min           0.062
_exptl_absorpt_coefficient_mu     14.313
_shelx_estimated_absorpt_T_min    0.346
_shelx_estimated_absorpt_T_max    0.471
_exptl_absorpt_correction_type    gaussian
_exptl_absorpt_correction_T_min   0.900
_exptl_absorpt_correction_T_max   1.000
_exptl_absorpt_process_details    
;
CrysAlisPro 1.171.40.60a (Rigaku Oxford Diffraction, 2019)
Numerical absorption correction based on gaussian integration over
			a multifaceted crystal model
Empirical absorption correction using spherical harmonics,
 implemented in SCALE3 ABSPACK scaling algorithm.
;
_exptl_absorpt_special_details    ?
_diffrn_ambient_temperature       270(2)
_diffrn_radiation_wavelength      0.71073
_diffrn_radiation_type            MoK\a
_diffrn_source                    ?
_diffrn_measurement_device_type   'XtaLAB Synergy, Dualflex, Pilatus 300K'
_diffrn_measurement_method         '\w scans'
_diffrn_detector_area_resol_mean  ?
_diffrn_reflns_number             14997
_diffrn_reflns_av_unetI/netI      0.0346
_diffrn_reflns_av_R_equivalents   0.0618
_diffrn_reflns_limit_h_min        -10
_diffrn_reflns_limit_h_max        9
_diffrn_reflns_limit_k_min        -11
_diffrn_reflns_limit_k_max        11
_diffrn_reflns_limit_l_min        -28
_diffrn_reflns_limit_l_max        33
_diffrn_reflns_theta_min          1.530
_diffrn_reflns_theta_max          26.371
_diffrn_reflns_theta_full         25.242
_diffrn_measured_fraction_theta_max   1.000
_diffrn_measured_fraction_theta_full  1.000
_diffrn_reflns_Laue_measured_fraction_max    1.000
_diffrn_reflns_Laue_measured_fraction_full   1.000
_diffrn_reflns_point_group_measured_fraction_max   1.000
_diffrn_reflns_point_group_measured_fraction_full  1.000
_reflns_number_total              2085
_reflns_number_gt                 1692
_reflns_threshold_expression      'I > 2\s(I)'
_reflns_Friedel_coverage          0.000
_reflns_Friedel_fraction_max      .
_reflns_Friedel_fraction_full     .
 
_reflns_special_details
;
 Reflections were merged by SHELXL according to the crystal
 class for the calculation of statistics and refinement.
 
 _reflns_Friedel_fraction is defined as the number of unique
 Friedel pairs measured divided by the number that would be
 possible theoretically, ignoring centric projections and
 systematic absences.
;
 
_computing_data_collection        'CrysAlisPro 1.171.40.60a (Rigaku OD, 2019)'
_computing_cell_refinement        'CrysAlisPro 1.171.40.60a (Rigaku OD, 2019)'
_computing_data_reduction         'CrysAlisPro 1.171.40.60a (Rigaku OD, 2019)'
_computing_structure_solution     'ShelXT (Sheldrick, 2015)'
_computing_structure_refinement 'SHELXL-2014/7 (Sheldrick, 2014)'
_computing_molecular_graphics     'Olex2 (Dolomanov et al., 2009)'
_computing_publication_material   'Olex2 (Dolomanov et al., 2009)'
_refine_special_details           ?
_refine_ls_structure_factor_coef  Fsqd
_refine_ls_matrix_type            full
_refine_ls_weighting_scheme       calc
_refine_ls_weighting_details
'w=1/[\s^2^(Fo^2^)+(0.0520P)^2^+11.4484P] where P=(Fo^2^+2Fc^2^)/3'
_atom_sites_solution_primary      ?
_atom_sites_solution_secondary    ?
_atom_sites_solution_hydrogens    geom
_refine_ls_hydrogen_treatment     constr
_refine_ls_extinction_method      none
_refine_ls_extinction_coef        .
_refine_ls_number_reflns          2085
_refine_ls_number_parameters      72
_refine_ls_number_restraints      0
_refine_ls_R_factor_all           0.0527
_refine_ls_R_factor_gt            0.0413
_refine_ls_wR_factor_ref          0.1065
_refine_ls_wR_factor_gt           0.1011
_refine_ls_goodness_of_fit_ref    1.045
_refine_ls_restrained_S_all       1.045
_refine_ls_shift/su_max           0.001
_refine_ls_shift/su_mean          0.000
 
loop_
 _atom_site_label
 _atom_site_type_symbol
 _atom_site_fract_x
 _atom_site_fract_y
 _atom_site_fract_z
 _atom_site_U_iso_or_equiv
 _atom_site_adp_type
 _atom_site_occupancy
 _atom_site_site_symmetry_order  
 _atom_site_calc_flag
 _atom_site_refinement_flags_posn
 _atom_site_refinement_flags_adp
 _atom_site_refinement_flags_occupancy
 _atom_site_disorder_assembly
 _atom_site_disorder_group
Pb1 Pb 1.0000 0.5000 0.5000 0.04094(17) Uani 1 2 d S . P . .
I1 I 0.69975(7) 0.70487(7) 0.47786(3) 0.0534(2) Uani 1 1 d . . . . .
I2 I 0.92375(9) 0.47225(8) 0.61683(2) 0.0571(2) Uani 1 1 d . . . . .
N1 N 0.5188(10) 0.5738(11) 0.5957(4) 0.064(2) Uani 1 1 d . . . . .
H1A H 0.4848 0.5125 0.5718 0.096 Uiso 1 1 calc R U . . .
H1B H 0.6187 0.5532 0.6028 0.096 Uiso 1 1 calc R U . . .
H1C H 0.5113 0.6672 0.5850 0.096 Uiso 1 1 calc R U . . .
C1 C 0.4207(14) 0.5544(14) 0.6418(5) 0.065(3) Uani 1 1 d . . . . .
H1D H 0.3104 0.5559 0.6325 0.078 Uiso 1 1 calc R U . . .
H1E H 0.4395 0.6369 0.6644 0.078 Uiso 1 1 calc R U . . .
C2 C 0.4566(14) 0.4116(14) 0.6684(4) 0.065(3) Uani 1 1 d . . . . .
H2A H 0.5661 0.4114 0.6786 0.078 Uiso 1 1 calc R U . . .
H2B H 0.4408 0.3292 0.6455 0.078 Uiso 1 1 calc R U . . .
C3 C 0.3540(16) 0.3901(16) 0.7140(5) 0.084(4) Uani 1 1 d . . . . .
H3A H 0.3684 0.4733 0.7367 0.101 Uiso 1 1 calc R U . . .
H3B H 0.2446 0.3884 0.7038 0.101 Uiso 1 1 calc R U . . .
C4 C 0.392(2) 0.2497(15) 0.7409(5) 0.090(4) Uani 1 1 d . . . . .
H4A H 0.3836 0.1676 0.7181 0.135 Uiso 1 1 calc R U . . .
H4B H 0.3191 0.2360 0.7681 0.135 Uiso 1 1 calc R U . . .
H4C H 0.4969 0.2549 0.7540 0.135 Uiso 1 1 calc R U . . .
 
loop_
 _atom_site_aniso_label
 _atom_site_aniso_U_11
 _atom_site_aniso_U_22
 _atom_site_aniso_U_33
 _atom_site_aniso_U_23
 _atom_site_aniso_U_13
 _atom_site_aniso_U_12
Pb1 0.0402(3) 0.0377(3) 0.0449(3) 0.0018(2) -0.00011(19) -0.00058(19)
I1 0.0503(4) 0.0487(4) 0.0610(4) 0.0014(3) 0.0025(3) 0.0152(3)
I2 0.0601(5) 0.0646(5) 0.0465(4) 0.0008(3) 0.0030(3) 0.0038(3)
N1 0.062(5) 0.065(6) 0.064(6) 0.011(5) 0.003(4) -0.004(5)
C1 0.057(7) 0.067(7) 0.071(7) -0.002(6) 0.002(6) -0.008(6)
C2 0.068(7) 0.066(7) 0.062(7) 0.005(6) 0.007(6) 0.001(6)
C3 0.079(8) 0.084(9) 0.090(9) 0.017(8) 0.007(7) -0.009(8)
C4 0.102(12) 0.094(10) 0.075(9) 0.017(8) -0.003(8) -0.013(9)
 
_geom_special_details
;
 All esds (except the esd in the dihedral angle between two l.s. planes)
 are estimated using the full covariance matrix.  The cell esds are taken
 into account individually in the estimation of esds in distances, angles
 and torsion angles; correlations between esds in cell parameters are only
 used when they are defined by crystal symmetry.  An approximate (isotropic)
 treatment of cell esds is used for estimating esds involving l.s. planes.
;
 
loop_
 _geom_bond_atom_site_label_1
 _geom_bond_atom_site_label_2
 _geom_bond_distance
 _geom_bond_site_symmetry_2
 _geom_bond_publ_flag
Pb1 I2 3.1872(7) 5_766 ?
Pb1 I2 3.1873(7) . ?
Pb1 I1 3.2052(6) . ?
Pb1 I1 3.2052(6) 5_766 ?
Pb1 I1 3.2088(6) 4_566 ?
Pb1 I1 3.2088(6) 8_755 ?
I1 Pb1 3.2088(6) 4_466 ?
N1 C1 1.495(15) . ?
N1 H1A 0.8900 . ?
N1 H1B 0.8900 . ?
N1 H1C 0.8900 . ?
C1 C2 1.500(17) . ?
C1 H1D 0.9700 . ?
C1 H1E 0.9700 . ?
C2 C3 1.508(16) . ?
C2 H2A 0.9700 . ?
C2 H2B 0.9700 . ?
C3 C4 1.488(17) . ?
C3 H3A 0.9700 . ?
C3 H3B 0.9700 . ?
C4 H4A 0.9600 . ?
C4 H4B 0.9600 . ?
C4 H4C 0.9600 . ?
 
loop_
 _geom_angle_atom_site_label_1
 _geom_angle_atom_site_label_2
 _geom_angle_atom_site_label_3
 _geom_angle
 _geom_angle_site_symmetry_1
 _geom_angle_site_symmetry_3
 _geom_angle_publ_flag
I2 Pb1 I2 180.00(3) 5_766 . ?
I2 Pb1 I1 86.417(18) 5_766 . ?
I2 Pb1 I1 93.583(18) . . ?
I2 Pb1 I1 93.584(18) 5_766 5_766 ?
I2 Pb1 I1 86.416(18) . 5_766 ?
I1 Pb1 I1 180.0 . 5_766 ?
I2 Pb1 I1 90.380(19) 5_766 4_566 ?
I2 Pb1 I1 89.620(19) . 4_566 ?
I1 Pb1 I1 88.797(7) . 4_566 ?
I1 Pb1 I1 91.203(7) 5_766 4_566 ?
I2 Pb1 I1 89.620(19) 5_766 8_755 ?
I2 Pb1 I1 90.380(19) . 8_755 ?
I1 Pb1 I1 91.203(7) . 8_755 ?
I1 Pb1 I1 88.797(7) 5_766 8_755 ?
I1 Pb1 I1 180.0 4_566 8_755 ?
Pb1 I1 Pb1 149.86(2) . 4_466 ?
C1 N1 H1A 109.5 . . ?
C1 N1 H1B 109.5 . . ?
H1A N1 H1B 109.5 . . ?
C1 N1 H1C 109.5 . . ?
H1A N1 H1C 109.5 . . ?
H1B N1 H1C 109.5 . . ?
N1 C1 C2 112.0(10) . . ?
N1 C1 H1D 109.2 . . ?
C2 C1 H1D 109.2 . . ?
N1 C1 H1E 109.2 . . ?
C2 C1 H1E 109.2 . . ?
H1D C1 H1E 107.9 . . ?
C1 C2 C3 111.9(10) . . ?
C1 C2 H2A 109.2 . . ?
C3 C2 H2A 109.2 . . ?
C1 C2 H2B 109.2 . . ?
C3 C2 H2B 109.2 . . ?
H2A C2 H2B 107.9 . . ?
C4 C3 C2 111.8(12) . . ?
C4 C3 H3A 109.2 . . ?
C2 C3 H3A 109.2 . . ?
C4 C3 H3B 109.2 . . ?
C2 C3 H3B 109.2 . . ?
H3A C3 H3B 107.9 . . ?
C3 C4 H4A 109.5 . . ?
C3 C4 H4B 109.5 . . ?
H4A C4 H4B 109.5 . . ?
C3 C4 H4C 109.5 . . ?
H4A C4 H4C 109.5 . . ?
H4B C4 H4C 109.5 . . ?
 
loop_
 _geom_torsion_atom_site_label_1
 _geom_torsion_atom_site_label_2
 _geom_torsion_atom_site_label_3
 _geom_torsion_atom_site_label_4
 _geom_torsion
 _geom_torsion_site_symmetry_1
 _geom_torsion_site_symmetry_2
 _geom_torsion_site_symmetry_3
 _geom_torsion_site_symmetry_4
 _geom_torsion_publ_flag
N1 C1 C2 C3 -178.3(11) . . . . ?
C1 C2 C3 C4 -179.0(12) . . . . ?
 
_refine_diff_density_max    1.574
_refine_diff_density_min   -1.574
_refine_diff_density_rms    0.205

_shelx_res_file
;

    oy8_270k.res created by SHELXL-2014/7

TITL oy8_mt2_6_270_00_a.res in Pbca
REM Old TITL oy8_mt2_6_270_00 in Pbca
REM SHELXT solution in Pbca
REM R1 0.095, Rweak 0.004, Alpha 0.015, Orientation as input
REM Formula found by SHELXT: C4 N2 I4 Pb
CELL 0.71073 8.5057 9.0045 26.6249 90 90 90
ZERR 4 0.0003 0.0004 0.0012 0 0 0
LATT 1
SYMM 0.5-X,-Y,0.5+Z
SYMM -X,0.5+Y,0.5-Z
SYMM 0.5+X,0.5-Y,-Z
SFAC C H I N Pb
UNIT 32 96 16 8 4

L.S. 4
PLAN  -8
TEMP -3
MORE -1
BOND $H
CONF
fmap 2
acta
WPDB -2
SIZE 0.094 0.084 0.062
REM <olex2.extras>
REM <HklSrc "%">
REM </olex2.extras>

WGHT    0.052000   11.448400
FVAR       0.24015
PB1   5    1.000000    0.500000    0.500000    10.50000    0.04023    0.03767 =
         0.04493    0.00178   -0.00011   -0.00058
I1    3    0.699746    0.704872    0.477858    11.00000    0.05034    0.04873 =
         0.06098    0.00145    0.00250    0.01520
I2    3    0.923753    0.472245    0.616829    11.00000    0.06009    0.06461 =
         0.04647    0.00084    0.00295    0.00384
N1    4    0.518800    0.573790    0.595673    11.00000    0.06151    0.06542 =
         0.06424    0.01138    0.00310   -0.00362
AFIX 137
H1A   2    0.484822    0.512547    0.571786    11.00000   -1.50000
H1B   2    0.618679    0.553206    0.602802    11.00000   -1.50000
H1C   2    0.511310    0.667160    0.584972    11.00000   -1.50000
AFIX   0
C1    1    0.420699    0.554400    0.641789    11.00000    0.05688    0.06679 =
         0.07105   -0.00195    0.00198   -0.00769
AFIX  23
H1D   2    0.310428    0.555897    0.632513    11.00000   -1.20000
H1E   2    0.439541    0.636879    0.664438    11.00000   -1.20000
AFIX   0
C2    1    0.456575    0.411571    0.668420    11.00000    0.06784    0.06582 =
         0.06171    0.00521    0.00681    0.00095
AFIX  23
H2A   2    0.566054    0.411355    0.678623    11.00000   -1.20000
H2B   2    0.440802    0.329241    0.645472    11.00000   -1.20000
AFIX   0
C3    1    0.354041    0.390083    0.714045    11.00000    0.07907    0.08426 =
         0.08956    0.01671    0.00743   -0.00869
AFIX  23
H3A   2    0.368373    0.473299    0.736723    11.00000   -1.20000
H3B   2    0.244640    0.388448    0.703773    11.00000   -1.20000
AFIX   0
C4    1    0.391754    0.249713    0.740937    11.00000    0.10151    0.09427 =
         0.07511    0.01704   -0.00261   -0.01319
AFIX 137
H4A   2    0.383618    0.167638    0.718071    11.00000   -1.50000
H4B   2    0.319111    0.236038    0.768142    11.00000   -1.50000
H4C   2    0.496870    0.254882    0.753950    11.00000   -1.50000
AFIX   0
HKLF 4

REM  oy8_mt2_6_270_00_a.res in Pbca
REM R1 =  0.0413 for    1692 Fo > 4sig(Fo)  and  0.0527 for all    2085 data
REM     72 parameters refined using      0 restraints

END

WGHT      0.0520     11.4481

REM Highest difference peak  1.574,  deepest hole -1.574,  1-sigma level  0.205
Q1    1   1.0026  0.5972  0.4993  11.00000  0.05    1.57
Q2    1   0.9256  0.4064  0.4989  11.00000  0.05    1.32
Q3    1   1.2797  0.3921  0.5206  11.00000  0.05    1.12
Q4    1   1.0913  0.5012  0.4696  11.00000  0.05    1.09
Q5    1   0.9132  0.4982  0.4700  11.00000  0.05    1.02
Q6    1   0.6227  0.6178  0.4785  11.00000  0.05    1.01
Q7    1   0.9987  0.6225  0.4703  11.00000  0.05    0.86
Q8    1   0.8089  0.5018  0.4958  11.00000  0.05    0.86
;
_shelx_res_checksum   92680

_shelx_hkl_file
;
   0   0   222696.90  954.79   5
   0   0   3    1.45    2.58   5
   0   0  -3    0.66    1.89   3
   0   0   4 2984.30  128.28   3
   0   0  -4 3062.06  128.40   3
   0   0   4 2883.58  129.54   5
   0   0   5    1.22    3.69   5
   0   0   5    0.55    2.74   3
   0   0  -5    1.11    2.85   3
   0   0   6 8700.82  385.93   5
   0   0  -6 9353.35  384.06   3
   0   0   6 8969.40  383.89   3
   0   0   7   -1.72    6.01   5
   0   0   7    1.19    4.68   3
   0   0  -7   -5.13    5.19   3
   0   0   834960.70 1466.80   5
   0   0   834601.00 1463.87   3
   0   0  -834703.80 1463.76   3
   0   0   9   -8.82    9.13   5
   0   0   9   -1.56    6.28   3
   0   0  -9   -8.62    7.21   3
   0   0  1011529.70  502.42   5
   0   0 -1011770.60  499.13   3
   0   0  1011763.60  499.36   3
   0   0  11    0.64    5.86   3
   0   0  11   -6.34    8.14   5
   0   0 -11   -3.73    5.59   3
   0   0  12   37.69    8.47   3
   0   0  12   47.92   10.72   5
   0   0 -12   66.68    9.02   3
   0   0  13   -2.34    6.30   3
   0   0  13    3.27    7.51   5
   0   0  14  154.08   15.79   3
   0   0  14  170.60   18.39   5
   0   0  15   -7.37    8.61   3
   0   0  15   -4.99   10.51   5
   0   0  16 1852.83   91.10   3
   0   0  16 1867.43   95.09   5
   0   0  17   -1.44   12.99   5
   0   0  17   -1.08   11.60   3
   0   0 -17    4.56    9.70   5
   0   0 -18 1582.89   91.45   5
   0   0  18 1794.91   88.30   3
   0   0  18 1791.09   92.28   5
   0   0  19    1.61   13.34   5
   0   0  19    6.20   10.95   3
   0   0 -19   -5.26   12.27   5
   0   0 -20  258.05   28.90   5
   0   0  20  280.10   29.29   5
   0   0  20  264.11   25.70   3
   0   0  21   -1.82   14.50   5
   0   0  21   -4.30   13.41   3
   0   0  22  815.50   56.16   5
   0   0  22  800.71   52.60   3
   0   0  23   10.23   16.46   5
   0   0  23    1.65   14.03   3
   0   0  24  157.32   26.62   5
   0   0  24  171.64   24.64   3
   0   0  25   36.27   20.30   5
   0   0  26  504.87   47.72   5
   0   0  27   -2.51   19.78   5
   0   0  28   18.58   22.30   5
   0   0  29   19.42   21.59   5
   0   0  29   -2.30   18.12   3
   0   0  30   28.99   24.17   5
   0   0  30   74.23   24.59   3
   0   0  31    6.07   22.69   5
   0   0  31    9.93   20.82   3
   0   0  32   82.51   29.25   5
   0   0  32   25.96   25.01   3
   0   0  33    6.58   25.86   5
   0  -1  -1    2.44    1.84   4
   0   1   2    3.27    1.91   4
   0  -1  -2   -0.35    2.10   4
   0   1   2    0.75    2.56   5
   0   1   3    2.00    2.39   4
   0   1   3   -0.60    2.96   5
   0   1   4    3.66    3.87   5
   0   1   5    4.50    4.34   5
   0  -1   5    0.42    3.77   5
   0  -1  -5    3.22    3.24   3
   0  -1  -6   41.27    6.36   3
   0  -1   7    2.27    5.39   5
   0  -1  -7    6.76    4.38   3
   0   1   7    4.35    5.51   5
   0   1   8   21.57    6.13   3
   0  -1  -8   24.00    6.22   3
   0   1   8   27.30    8.08   5
   0  -1   8   25.67    7.07   5
   0  -1   8   29.13    6.37   3
   0  -1  -9    8.69    5.49   3
   0   1   9    4.76    6.84   5
   0   1   9    4.94    2.71   1
   0  -1   9    2.17    5.86   5
   0  -1   9    6.93    5.39   3
   0   1  10   13.60    6.20   3
   0   1  10   12.24    8.35   5
   0   1  10    8.11    2.71   1
   0   1 -10    7.16    2.74   1
   0  -1  10    9.55    7.31   5
   0  -1 -10   10.34    6.11   3
   0  -1  10    6.64    6.04   3
   0   1  11    9.27    6.43   3
   0   1  11   10.50    7.98   5
   0   1  11    2.57    2.62   1
   0   1 -11    7.01    2.62   1
   0  -1  11    8.70    7.11   5
   0  -1  11    9.98    6.19   3
   0  -1 -11   11.22    5.84   3
   0   1  12    3.67    5.98   3
   0   1  12   12.39    9.61   5
   0   1  12    4.63    2.90   1
   0  -1 -12   14.99    6.79   3
   0  -1  12    6.52    6.70   3
   0  -1  12    0.95    7.64   5
   0   1  13   12.88    8.17   3
   0  -1  13    6.22    8.73   5
   0  -1 -13    2.96    6.62   3
   0  -1  13    3.84    7.19   3
   0   1  13    9.52    2.93   1
   0   1  13   12.58    9.25   5
   0   1  14   25.52    9.05   3
   0   1  14   34.93   12.02   5
   0  -1  14   21.35   10.24   5
   0  -1 -14   36.42    9.21   3
   0  -1  14   26.38    8.79   3
   0   1  15    4.79    8.17   3
   0   1  15   -5.44   10.43   5
   0  -1  15    3.64    9.65   5
   0  -1  15    5.36    7.69   3
   0  -1 -15    8.15    8.59   3
   0   1  16   26.95   10.90   3
   0  -1 -16    8.78    9.58   3
   0  -1  16   13.50    9.25   3
   0   1  16   11.67   11.08   5
   0  -1  16   13.09   11.29   5
   0   1  17   -6.69   10.59   3
   0  -1 -17   23.27   10.65   3
   0  -1  17    4.18   10.35   3
   0  -1 -17   -5.97   10.81   5
   0   1 -17   -4.62   10.32   5
   0  -1  17    4.22   10.97   5
   0   1  17    7.75   12.30   5
   0   1  18   -4.80   11.87   3
   0  -1 -18   -1.12   10.73   3
   0  -1  18    6.78   11.19   3
   0  -1 -18   -1.60   11.82   5
   0   1 -18   -8.18   13.09   5
   0  -1  18   -3.02   12.58   5
   0   1  18   14.88   13.68   5
   0   1  19    2.57   11.02   3
   0  -1  19    1.21   10.73   3
   0  -1 -19    4.75   10.57   3
   0  -1 -19  -13.68   12.94   5
   0   1 -19   -1.77   13.13   5
   0   1  19   -8.66   12.86   5
   0  -1  19    9.68   13.23   5
   0  -1  20   -7.69   11.15   3
   0   1  20    2.74   11.30   3
   0  -1 -20   -6.28   12.45   3
   0  -1 -20   -5.48   12.60   5
   0   1 -20   -1.91   12.42   5
   0  -1  20    1.72   12.78   5
   0   1  20   -7.17   12.48   5
   0   1  21    9.47   15.12   5
   0  -1  21  -14.72   15.79   5
   0   1  21   -1.46   12.49   3
   0  -1  21    6.76   11.68   3
   0  -1  22   -1.96   14.65   5
   0   1  22    4.00   15.27   5
   0   1  22    9.27   13.12   3
   0  -1  22   10.02   11.60   3
   0   1  23   18.55   16.44   5
   0  -1  23    6.23   15.54   5
   0  -1  23   19.76   13.77   3
   0  -1  24    8.74   17.86   5
   0   1  24   12.89   17.84   5
   0  -1  24   -3.24   14.63   3
   0   1  25   -6.76   18.38   5
   0  -1  25   -2.29   19.46   5
   0  -1  25   -3.43   16.30   3
   0   1  26   -9.41   19.02   5
   0  -1  26   28.84   22.44   5
   0  -1  26   23.57   18.50   3
   0   1  27    7.31   20.16   5
   0  -1  27    2.51   20.48   5
   0  -1  27   27.01   18.49   3
   0  -1  28  -15.75   23.03   5
   0   1  28    5.07   20.61   5
   0   1  29    2.65   19.10   5
   0  -1  29   13.75   21.40   5
   0  -1  30    5.75   22.13   5
   0   1  30   22.40   21.56   5
   0   1  31   14.60   22.64   5
   0  -1  31    3.00   21.30   5
   0  -1  31    4.89   18.86   3
   0   1  32   -3.05   23.62   5
   0  -1  32  -18.40   23.31   5
   0  -1  32   27.98   22.52   3
   0   1  33  -15.95   28.13   5
   0  -1  33   15.91   26.06   5
   0  -1  33   24.06   23.77   3
   0   2   0 6286.60  268.07   2
   0  -2   0 6378.81  268.04   2
   0  -2  -1 1027.99   44.54   4
   0   2  -1  964.29   43.11   2
   0  -2  -1  930.51   42.09   2
   0  -2  -2  214.80   12.43   4
   0   2  -2  187.16   11.28   2
   0  -2  -2  193.88   10.09   2
   0   2   2  207.34   12.25   4
   0  -2  -3  534.53   26.35   4
   0   2   3  514.72   26.28   4
   0   2   4 8314.51  357.34   5
   0   2   4 8375.77  355.17   4
   0   2   5  222.94   16.18   5
   0   2   5  214.79   13.78   4
   0   2   6   48.94    8.04   5
   0   2   6   64.67    7.36   4
   0   2   7  499.47   25.92   4
   0   2   7  462.32   28.45   5
   0   2   8 7733.69  335.01   5
   0  -2  -9 1713.63   78.65   3
   0   2   9 1652.20   81.53   5
   0  -2 -10 6377.98  272.14   3
   0   2  10 6137.11  275.41   5
   0   2  11 2636.06  118.63   1
   0   2  11 2841.68  128.36   5
   0  -2 -11 2916.35  124.56   3
   0   2  12   80.11   14.29   5
   0  -2  12   98.75   13.69   5
   0  -2 -12   80.14   11.55   3
   0   2 -12   91.19    8.13   1
   0   2  12   84.41    7.82   1
   0  -2 -13  562.44   31.84   3
   0  -2  13  483.15   30.79   3
   0  -2  13  521.57   34.01   5
   0   2  13  559.37   36.08   5
   0   2  13  491.78   25.48   1
   0   2  14  835.02   49.70   5
   0  -2  14  752.79   47.35   5
   0  -2 -14  841.12   45.48   3
   0  -2  14  843.08   45.83   3
   0   2 -15   -1.60    5.65   1
   0   2  15    5.31   11.85   5
   0  -2 -15   14.00   10.45   3
   0  -2  15    2.84   10.31   3
   0  -2  15    7.16   11.23   5
   0  -2  16 6833.74  304.54   5
   0   2 -16 6886.21  291.10   1
   0   2  16 6822.41  291.82   1
   0  -2  16 7079.64  302.16   3
   0  -2 -16 7644.67  302.27   3
   0   2 -16 5958.59  304.60   5
   0  -2 -16 6141.03  304.95   5
   0   2  16 7304.51  307.95   5
   0  -2 -17  113.91   21.54   5
   0   2  17  119.11   22.75   5
   0  -2  17  141.01   22.82   5
   0   2 -17  130.98   23.68   5
   0   2 -17  110.76    9.65   1
   0   2  17   87.41   10.50   1
   0  -2  17   99.57   18.44   3
   0  -2 -17  140.68   19.83   3
   0  -2  18 7460.78  307.62   5
   0  -2 -18 8261.19  304.53   3
   0  -2  18 7256.01  302.60   3
   0  -2 -18 7324.40  309.55   5
   0   2  18 7168.14  290.88   1
   0   2 -18 6684.54  289.30   1
   0   2 -18 6094.25  289.43   1
   0   2 -18 8112.09  313.90   5
   0   2  18 7775.28  311.08   5
   0  -2 -19  623.60   45.83   5
   0   2  19  550.05   28.11   1
   0  -2  19  599.54   43.82   5
   0   2  19  600.53   45.71   5
   0   2 -19  716.79   49.20   5
   0  -2  19  533.35   38.71   3
   0  -2  20 1290.12   69.06   5
   0   2  20 1303.99   71.87   5
   0  -2  20 1238.29   63.65   3
   0   2  21   41.18   19.21   5
   0  -2  21   13.17   13.28   3
   0  -2  21   46.24   16.69   5
   0   2  22  572.84   46.84   5
   0  -2 -22  595.13   41.75   3
   0  -2  22  481.31   38.76   3
   0  -2  22  574.10   44.16   5
   0  -2  23  192.55   27.26   5
   0  -2 -23  139.57   23.51   3
   0  -2  23  133.05   22.69   3
   0   2  24 2147.58  115.16   5
   0  -2  24 2031.55  111.74   5
   0  -2  24 1936.51  105.55   3
   0   2  25   32.45   25.91   5
   0  -2  25   32.48   25.75   5
   0  -2  25   61.83   22.51   3
   0   2  26 2398.13  127.55   5
   0  -2  26 2436.92  126.26   5
   0  -2  26 2054.24  117.22   3
   0  -2  27  -19.33   24.15   5
   0   2  27  -12.60   24.35   5
   0  -2  27    1.85   19.34   3
   0   2  28  474.03   48.53   5
   0  -2  28  589.43   51.36   5
   0  -2  28  458.47   43.45   3
   0   2  29   24.08   22.40   5
   0  -2  29    2.69   20.72   5
   0  -2  29  -10.31   17.74   3
   0   2  30   44.67   22.49   5
   0  -2  30   36.72   24.04   5
   0  -2  31   74.17   27.66   5
   0   2  31   78.44   27.26   5
   0   2  32  128.22   31.73   5
   0  -2  32  127.83   33.75   5
   0  -3   0   -0.44    4.67   4
   0   3   0    0.26    3.11   2
   0  -3  -1    7.24    4.91   4
   0  -3  -1    2.15    2.72   2
   0   3   1    1.89    3.04   2
   0   3  -1    1.49    3.52   2
   0  -3  -2    2.28    4.86   4
   0  -3  -2   -3.31    2.79   2
   0   3  -2   -0.68    3.67   2
   0   3   3    3.98    6.17   5
   0  -3  -3   -0.47    4.75   4
   0  -3  -3   -0.57    2.64   2
   0   3  -3    4.55    4.60   2
   0   3   4    0.67    6.35   5
   0  -3  -4    0.49    4.98   4
   0   3   4    2.44    4.73   4
   0   3  -4    0.42    4.10   2
   0   3   5   -4.36    5.73   5
   0   3   5   -2.56    5.19   4
   0  -3  -5   -0.53    5.69   4
   0   3   6    1.59    6.69   5
   0   3   6    1.59    5.37   4
   0   3   7    1.65    5.66   4
   0   3   7    3.38    6.54   5
   0   3   8    5.65    5.93   4
   0   3   8    1.80    7.72   5
   0   3   9   13.41    6.88   4
   0   3   9   -2.89    8.06   5
   0   3  10   -2.98    6.55   4
   0   3  10    9.28    8.75   5
   0   3  11    7.42    6.73   4
   0   3  11    6.71    8.33   5
   0   3  12    4.71    9.44   5
   0  -3 -12    8.52    8.14   3
   0   3  12    0.44    5.36   1
   0   3  12    2.60    7.02   4
   0  -3 -13    0.92    7.98   3
   0   3  13   -1.24    8.88   5
   0   3  13    6.20    5.44   1
   0   3  13    2.71    6.19   4
   0   3  14    1.41    7.12   4
   0   3  14   14.57   11.14   5
   0  -3 -14  -10.64    9.33   3
   0   3 -15    0.45    6.43   1
   0  -3 -15   -3.01    8.91   3
   0  -3 -15    1.54    9.80   5
   0   3  15   -7.13   12.27   5
   0   3 -15   -1.36    8.66   5
   0   3  16   -2.36    6.90   1
   0   3 -16   13.43    7.07   1
   0   3 -16    4.38   11.47   5
   0  -3 -16   21.27   13.92   5
   0  -3  16   10.85   10.38   3
   0   3  16  -21.29   14.38   5
   0   3  17   13.48    7.29   1
   0   3 -17    3.15   12.15   5
   0  -3 -17    3.46   13.08   5
   0  -3  17   -2.32   11.48   3
   0   3  17   -8.02   13.26   5
   0   3  18    6.91    7.93   1
   0   3 -18    3.39   12.80   5
   0  -3 -18   -1.82   13.09   5
   0   3  18    6.68   13.69   5
   0  -3  18   -6.21   11.19   3
   0   3  19  -10.56   13.44   5
   0  -3  19   -5.16   10.73   3
   0   3  19   -3.94    7.31   1
   0   3 -19    9.49    6.96   1
   0   3  20    1.86   14.08   5
   0   3 -20    3.15    6.92   1
   0  -3  20    5.44   11.47   3
   0  -3 -20   -8.05   12.05   3
   0   3 -21   -4.68    6.71   1
   0  -3 -21   -7.05   12.89   3
   0  -3  21   -7.08   13.07   3
   0   3  21   17.25   16.18   5
   0   3 -22    0.31    6.01   1
   0   3  22    5.76    7.57   1
   0   3 -22    0.64    5.92   1
   0  -3  22   -7.30   12.85   3
   0   3  22   12.15   15.43   5
   0   3  23    4.40    6.83   1
   0   3 -23    2.66    3.69   1
   0  -3  23   -9.18   14.02   3
   0  -3 -23    3.27   15.14   3
   0   3 -23    1.14    3.27   1
   0   3  23    2.16   15.99   5
   0  -3  24   11.35   14.54   3
   0   3  24    4.60   18.28   5
   0   3  24    6.38    6.53   1
   0   3  25  -26.75   21.68   5
   0  -3  25   10.25   14.98   3
   0   3  26    2.54   19.98   5
   0   3  26   -3.24   11.67   4
   0  -3  26    3.64   16.18   3
   0   3  27    5.30   19.90   5
   0  -3  27   -3.84   16.67   3
   0   3  28    5.50   21.59   5
   0  -3  28   10.13   17.82   3
   0   3  29    5.64   21.10   5
   0  -3  29   16.79   17.90   3
   0   3  30   11.65   21.96   5
   0  -3  30   -2.19   17.54   3
   0   3  31   15.25   22.52   5
   0   3  32    9.34   23.82   5
   0   4   014741.90  627.14   2
   0  -4   014967.20  630.64   4
   0  -4  -1  272.20   19.56   4
   0   4  -1  273.52   16.89   2
   0  -4  -2 6586.78  275.89   4
   0   4  -2 6535.94  273.43   2
   0  -4  -2 6179.48  270.89   2
   0  -4  -3   10.31    4.42   2
   0   4  -3   18.97    6.66   2
   0  -4  -3   18.12    8.27   4
   0   4   4 1184.15   60.55   5
   0   4  -4 1179.22   55.63   2
   0  -4  -4 1116.79   51.72   2
   0  -4  -4 1215.92   57.38   4
   0   4   5 2334.31  112.05   5
   0  -4  -5 2329.67  103.69   2
   0   4  -5 2401.31  107.84   2
   0  -4  -5 2591.79  109.78   4
   0   4   6 2294.20  102.49   4
   0   4   6 2127.27  105.37   5
   0   4  -6 2156.21  101.15   2
   0  -4  -6 2309.91  103.15   4
   0   4   7 4195.15  195.88   5
   0   4  -7 4358.47  191.14   2
   0   4   7 4443.87  192.01   4
   0   4   8 9402.95  424.61   5
   0   4  -8 9906.05  419.93   2
   0   4   8 9917.57  420.27   4
   0   4   9 1169.82   65.03   5
   0   4   9 1226.59   60.53   4
   0   4  10 3697.38  172.53   5
   0   4  10 3762.42  166.82   4
   0   4  11  245.00   23.12   5
   0   4  11  205.24   18.26   4
   0   4  12  212.09   16.29   4
   0   4  12  190.98   20.48   5
   0   4  13 1463.30   70.06   1
   0   4 -13 1509.65   78.69   5
   0  -4 -13 1443.05   79.35   5
   0   4  13 1397.68   79.14   5
   0   4  13 1547.88   72.96   4
   0  -4 -14   83.02   17.92   5
   0   4  14  109.75   19.57   5
   0   4 -14  144.84   19.95   5
   0   4 -15 3069.10  133.72   1
   0   4 -15 2971.86  144.17   5
   0  -4 -15 2902.81  145.52   5
   0   4  15 2802.05  144.10   5
   0   4  16 2123.97   96.92   1
   0   4 -16 2070.53   97.07   1
   0  -4 -16 2087.02  110.57   5
   0   4 -16 2083.98  108.03   5
   0   4  16 2164.70  110.19   5
   0   4  17  597.78   44.74   5
   0  -4 -17  594.10   39.89   3
   0   4  17  517.46   31.83   1
   0   4 -17  574.20   32.78   1
   0   4  17  520.57   34.51   4
   0   4  18 1076.07   59.89   4
   0  -4 -18 1290.15   66.92   3
   0  -4  18 1167.63   66.53   3
   0   4  18 1137.66   70.77   5
   0   4  18 1198.97   58.05   1
   0   4 -18 1141.61   57.32   1
   0   4  19   92.66   14.82   4
   0  -4 -19  125.08   20.15   3
   0   4  19  130.16   24.44   5
   0   4 -19  109.50   13.41   1
   0   4  19  116.05   13.91   1
   0  -4  19  109.91   19.34   3
   0  -4 -20   52.23   16.33   3
   0   4 -20   55.41   11.29   1
   0   4  20   49.88   11.51   1
   0   4  20   64.61   19.37   5
   0  -4  20   59.72   16.46   3
   0   4  20   37.07   11.92   4
   0   4  21    2.73    9.83   1
   0   4 -21   10.09    9.46   1
   0   4  21   -2.08   14.61   5
   0  -4 -21   -3.07   13.17   3
   0  -4  21    4.81   13.19   3
   0   4  21   -2.93   10.52   4
   0   4 -22   18.47    9.51   1
   0   4  22   21.18   10.05   1
   0   4  22    7.03   10.77   4
   0   4  22   21.75   17.33   5
   0  -4  22   48.95   17.00   3
   0  -4 -22   15.90   14.48   3
   0   4 -23  162.72   15.52   1
   0   4  23  209.82   17.96   1
   0  -4  23  207.01   27.03   3
   0   4  23  203.37   30.58   5
   0   4  23  167.07   19.05   4
   0   4  24  230.88   22.82   4
   0  -4  24  297.09   31.44   3
   0   4 -24  222.98   18.19   1
   0   4  24  255.81   34.29   5
   0   4  24  254.57   19.99   1
   0   4 -25    8.24    8.24   1
   0  -4  25   -3.70   18.12   3
   0   4  25  -22.08   21.83   5
   0   4 -25    4.25    8.82   1
   0   4  25   -1.81   10.18   1
   0  -4  26  525.14   40.48   3
   0   4  26  501.38   23.47   1
   0   4  26  586.32   49.70   5
   0   4  27  157.83   13.66   1
   0   4  27  142.90   14.14   1
   0  -4  27  189.35   29.59   3
   0   4  27  209.58   35.24   5
   0   4  28   78.51   28.01   5
   0  -4  28  104.85   25.56   3
   0  -4  29  174.87   29.08   3
   0   4  29   69.63   29.70   5
   0   4  30  -22.07   25.87   5
   0  -4  30   28.49   20.46   3
   0  -4  31   -7.43   22.92   3
   0   4  31   -6.52   25.16   5
   0  -5   0    4.75    7.68   4
   0  -5   1    2.36    8.15   4
   0  -5  -1    7.13    7.82   4
   0   5  -1    1.58    5.64   2
   0  -5  -2   -0.79    7.94   4
   0  -5   2    7.03    7.63   4
   0   5  -2   -0.56    5.93   2
   0  -5  -3    4.74    7.48   4
   0   5  -3    7.27    6.96   2
   0   5   4   12.09    9.85   5
   0  -5  -4    6.41    8.09   4
   0   5  -4    3.87    6.55   2
   0   5   5   -2.33    8.77   5
   0  -5  -5    3.22    8.73   4
   0   5  -5    0.68    6.72   2
   0   5   6   -4.79    9.92   5
   0  -5  -6    5.90    8.87   4
   0  -5  -6    3.78    4.64   2
   0   5  -6   -0.72    6.75   2
   0   5   7   -6.12    9.46   5
   0  -5  -7    4.41    7.91   4
   0   5  -7    3.08    7.81   2
   0  -5  -7   -0.30    4.41   2
   0  -5  -8   -6.12    5.18   2
   0   5  -8    4.05    7.48   2
   0   5   9    3.97    9.63   5
   0   5   9   -1.78    8.95   4
   0   5  -9    1.71    8.27   2
   0   5  10    9.68   10.68   5
   0   5  10  -13.75    9.85   4
   0   5 -10   10.78    8.84   2
   0   5  11  -10.14   11.78   5
   0   5  11    4.71    9.63   4
   0   5 -11   -8.54    9.58   2
   0   5 -12    4.37    9.61   5
   0   5 -12    4.01    9.11   2
   0   5  12    1.92    9.07   4
   0   5  12   13.43    8.67   1
   0   5  12    6.07   11.50   5
   0   5 -13   10.48   10.57   5
   0   5  13    0.98    9.33   4
   0   5  13    0.75    8.41   1
   0   5 -13    4.25    8.86   2
   0   5  13   -9.55   12.51   5
   0  -5 -13    8.02   11.07   5
   0   5 -14    3.38   10.33   2
   0   5  14    5.03   12.93   5
   0  -5 -14   22.08   12.83   5
   0   5  15    5.34   13.59   5
   0   5 -15   -1.63   10.12   1
   0   5 -15   15.56   10.02   2
   0   5  16   11.12   13.04   5
   0   5  16    2.37    9.30   1
   0   5 -16    8.97   10.49   1
   0  -5 -16   -9.56   13.43   3
   0   5 -17   -3.29   10.62   1
   0   5  17   10.52   10.27   1
   0  -5 -17    1.44   13.17   3
   0   5  17   -3.13   10.33   4
   0   5  17   -9.63   14.83   5
   0  -5 -18   13.55   14.76   3
   0   5  18    0.82   10.31   1
   0   5 -18    1.65   10.09   1
   0   5  18  -14.94   11.66   4
   0   5  18   35.84   18.17   5
   0  -5 -19    6.08   14.11   3
   0   5  19   12.54   16.50   5
   0   5 -19    9.83   10.87   1
   0   5  19    6.74   10.94   1
   0   5  19  -14.14   12.47   4
   0  -5 -20   14.13   15.50   3
   0   5  20  -13.23   17.70   5
   0  -5  20   15.76   15.72   3
   0   5  20   12.06   11.25   1
   0   5 -20   -1.65   10.78   1
   0   5  20   -4.45   11.77   4
   0  -5 -21    4.89   14.41   3
   0   5  21  -11.47   11.80   1
   0   5 -21    9.72   10.92   1
   0  -5  21  -12.86   17.75   3
   0   5  21  -11.56   17.58   5
   0   5  22   10.67   11.40   1
   0   5 -22    6.42   11.17   1
   0  -5  22  -21.37   17.98   3
   0   5  22   21.73   19.84   5
   0   5 -23    0.78   11.32   1
   0   5  23   -6.35   12.13   1
   0  -5  23  -16.13   18.40   3
   0   5  23   -4.99   19.29   5
   0   5 -24  -12.77   12.07   1
   0   5  24    2.68   12.21   1
   0  -5  24  -21.10   19.24   3
   0   5  24   -7.63   21.67   5
   0   5 -25   -3.53   11.08   1
   0   5  25    7.82   12.78   1
   0   5  25   -5.36   21.59   5
   0  -5  25   -2.18   19.34   3
   0   5  26   -0.84   11.69   1
   0   5  26  -27.54   23.76   5
   0   5 -26   -5.90   10.80   1
   0  -5  26   33.42   21.02   3
   0   5  27  -14.20   21.63   5
   0   5 -27   14.13   10.74   1
   0   5  27   -8.66   11.39   1
   0  -5  27   13.65   21.03   3
   0   5  28  -11.99   23.41   5
   0   5  28   -6.46   10.79   1
   0  -5  28   16.62   20.50   3
   0  -5  29   -7.45   20.15   3
   0   5  29   -3.17   26.81   5
   0  -6   0 3075.24  142.15   4
   0  -6  -1  498.47   35.34   4
   0  -6   1  584.00   36.89   4
   0   6  -1  597.13   32.94   2
   0  -6   2 2454.11  116.55   4
   0  -6  -2 2445.42  116.26   4
   0   6  -2 2476.93  112.77   2
   0  -6  -3 1661.86   83.80   4
   0  -6   3 1702.75   83.62   4
   0  -6  -4  640.34   40.57   4
   0   6   4  763.99   49.21   5
   0  -6  -5  141.71   17.22   4
   0   6   5  109.89   19.34   5
   0   6   6 1096.37   61.73   5
   0  -6  -6 1195.12   57.71   4
   0  -6  -7   14.56   11.97   4
   0  -6  -7    7.95    6.79   2
   0   6   7    7.54   13.62   5
   0   6   8 2357.05  100.28   5
   0  -6  -8 1708.87   79.20   2
   0   6   9 1540.92   75.22   5
   0  -6  -9 1171.25   55.66   2
   0   6  10 1382.99   68.78   5
   0  -6 -10  998.27   48.93   2
   0   6  11 2733.65  108.58   1
   0   6  11 2910.66  120.89   5
   0   6  12  200.63   20.35   1
   0   6  12  196.69   27.16   5
   0   6  13  584.61   45.79   5
   0   6 -13  658.39   41.58   2
   0   6  14  311.42   32.86   5
   0   6 -14  339.52   27.04   1
   0   6  15   -9.73   16.68   5
   0   6 -15   -3.03   13.07   1
   0   6 -16 1004.28   54.37   1
   0   6  16  964.98   53.10   1
   0   6  16  838.86   62.42   5
   0   6  17  167.45   29.18   5
   0   6  17  177.45   20.85   1
   0   6 -17  170.75   21.19   1
   0  -6 -17  194.05   25.24   3
   0   6  18  609.09   52.58   5
   0  -6 -18  630.43   47.82   3
   0   6  18  663.95   41.30   1
   0   6 -18  687.61   42.44   1
   0  -6 -19  594.14   46.63   3
   0   6  19  626.56   40.39   1
   0   6 -19  599.75   40.06   1
   0   6  19  698.76   54.46   5
   0   6  20  146.73   29.12   5
   0   6  20  112.65   18.48   1
   0   6 -20  119.51   18.30   1
   0   6  21   39.82   22.29   5
   0  -6  21   70.62   22.27   3
   0   6  21   67.91   16.00   1
   0   6 -21   48.46   15.19   1
   0   6  22   68.33   24.24   5
   0  -6  22   24.51   21.55   3
   0   6  22   54.35   16.08   1
   0   6 -22   42.82   15.09   1
   0   6  23  128.34   32.07   5
   0  -6  23  179.85   31.28   3
   0   6  23  176.11   22.10   1
   0   6 -23  151.22   20.67   1
   0  -6  24  223.80   35.73   3
   0   6  24  182.04   35.83   5
   0   6 -24  209.47   23.58   1
   0   6  24  265.23   25.87   1
   0   6  25   90.30   30.47   5
   0  -6  25   88.33   29.22   3
   0   6 -25   76.61   17.25   1
   0   6  25  131.02   21.05   1
   0  -6  26  296.70   40.60   3
   0   6  26  238.40   40.95   5
   0   6 -26  269.65   25.00   1
   0   6  26  291.24   27.19   1
   0   6  27   15.66   25.70   5
   0  -6  27   35.13   26.12   3
   0   6  27    7.58   14.88   1
   0   6 -27   -8.63   13.33   1
   0   6  28   99.96   18.13   1
   0  -6  28   96.02   28.55   3
   0  -7   0   -3.56   11.66   4
   0  -7   1   11.93   12.82   4
   0  -7  -1   -5.89   12.42   4
   0   7  -2   23.36   10.06   2
   0  -7  -2   -4.69   12.49   4
   0  -7   2    3.59   12.51   4
   0   7  -3  -11.63   10.39   2
   0  -7  -3   -4.70   11.94   4
   0  -7   3    9.62   13.23   4
   0   7   4   -4.08   16.28   5
   0   7  -4    1.83    9.40   2
   0  -7  -4   -4.65   11.82   4
   0  -7   4   -3.61   11.91   4
   0   7   5   11.58   15.41   5
   0   7  -5    3.82    9.48   2
   0  -7  -5    7.02   11.89   4
   0  -7   5    5.95   11.77   4
   0   7   6   -9.49   15.55   5
   0   7  -6    1.01    9.94   2
   0  -7  -6    3.60   12.20   4
   0  -7   6    8.34   12.55   4
   0   7   7   13.14   15.11   5
   0   7  -7   -6.34   10.95   2
   0  -7  -7   -4.91   12.13   4
   0   7   8    1.87   14.83   5
   0   7  -8    3.26   10.75   2
   0  -7  -8    1.25   12.62   4
   0   7   9   14.64   12.07   1
   0   7  -9    3.41   10.86   2
   0   7   9    3.78   15.98   5
   0   7  10   -7.67   14.75   5
   0   7 -10   -8.33   11.92   2
   0   7  10    1.12   10.75   1
   0   7  11    1.95   15.85   5
   0  -7 -11    1.71    5.09   2
   0   7 -11    3.72   11.79   2
   0   7  11   12.30   11.79   1
   0   7 -11    2.47   13.76   1
   0   7  12   21.94   16.16   5
   0  -7 -12   -0.52    5.24   2
   0   7  12   11.17   12.12   1
   0   7  13   -2.05   15.59   5
   0  -7 -13    5.00    5.70   2
   0   7  14    4.21   16.59   5
   0  -7 -14   -0.99    5.97   2
   0   7 -14    3.66   12.78   1
   0  -7 -15   -3.80    6.98   2
   0   7 -15   15.88   15.19   1
   0   7  16    2.25   17.45   5
   0   7  16  -12.86   13.76   1
   0   7 -16   -6.16   14.48   1
   0   7  17   -7.08   17.74   5
   0   7  17   -8.32   14.71   1
   0   7 -17   16.11   14.83   1
   0   7  18   17.26   19.91   5
   0   7 -18    3.72   15.16   1
   0   7  18    8.43   14.02   1
   0   7  19    2.54   20.30   5
   0   7 -19  -16.05   15.12   1
   0   7  19    4.93   13.08   1
   0   7  20   -2.63   18.95   5
   0   7 -20   -1.24   14.65   1
   0   7  20   -8.88   14.55   1
   0   7  21    8.09   18.61   5
   0   7  21   24.66   14.81   1
   0   7 -21   15.00   15.04   1
   0   7  22  -19.64   23.66   5
   0  -7  22   15.44   21.96   3
   0   7  22   -4.02   15.72   1
   0   7 -22   -4.95   15.68   1
   0   7  23   23.54   22.41   5
   0  -7  23    2.67   21.94   3
   0   7 -23    4.97   14.77   1
   0   7  23   -4.10   15.97   1
   0   7  24   -9.24   23.86   5
   0  -7  24   19.59   24.18   3
   0   7 -24  -21.87   16.29   1
   0   7  24  -28.93   17.32   1
   0   7  25   12.87   23.74   5
   0  -7  25  -11.77   27.62   3
   0   7 -25  -26.46   16.20   1
   0   7  25   15.57   17.74   1
   0   7  26  -19.76   24.74   5
   0  -7  26    6.03   24.01   3
   0   7 -26  -15.15   16.10   1
   0   7  26   -2.81   15.85   1
   0  -8   0  143.82   21.72   4
   0  -8  -1   68.84   18.02   4
   0  -8   1  107.82   19.07   4
   0  -8   2  102.17   19.48   4
   0  -8  -2  111.13   19.87   4
   0   8   3   74.82   27.48   5
   0   8  -3   84.35   15.78   2
   0  -8   3   75.74   17.73   4
   0  -8  -3  100.03   19.71   4
   0   8  -4  173.16   20.27   2
   0   8   4  174.28   32.44   5
   0  -8   4  138.86   22.24   4
   0  -8  -4  165.59   23.00   4
   0   8  -5  481.77   34.05   2
   0   8   5  456.13   37.21   1
   0  -8   5  480.02   37.55   4
   0  -8  -5  486.24   37.89   4
   0   8   5  466.13   47.21   5
   0   8   6  181.25   24.67   1
   0   8   6  198.74   32.80   5
   0   8  -6  157.57   21.63   2
   0  -8  -6  165.55   23.93   4
   0  -8   6  193.91   26.44   4
   0   8   7 1128.06   67.65   1
   0   8  -7 1290.29   71.60   1
   0   8   7 1219.37   79.70   5
   0   8  -7 1259.79   66.73   2
   0  -8   7 1167.20   69.04   4
   0  -8  -7 1192.21   69.43   4
   0   8  -8  453.67   33.52   2
   0   8   8  434.71   43.97   5
   0  -8   8  446.76   36.49   4
   0   8  -8  412.08   36.44   1
   0   8   8  361.57   33.85   1
   0   8  -9  110.08   19.90   2
   0   8   9  115.53   26.79   5
   0  -8   9  130.65   22.35   4
   0   8   9  113.72   20.24   1
   0   8  -9  121.82   23.18   1
   0   8  10  379.70   41.70   5
   0   8 -10  488.91   37.68   1
   0   8  10  413.42   34.02   1
   0   8  11    9.34   20.99   5
   0   8  11   26.43   15.40   1
   0   8  12  290.68   37.69   5
   0   8  12  364.30   31.20   1
   0   8  13  200.89   34.78   5
   0   8 -13  294.69   29.98   1
   0   8  14  407.02   45.01   5
   0   8 -14  501.70   40.12   1
   0   8  15  542.95   52.86   5
   0   8  15  585.12   44.38   1
   0   8  16  573.30   55.34   5
   0   8  16  651.63   46.48   1
   0   8 -16  731.62   49.55   1
   0   8  17   71.09   27.48   5
   0   8 -17   72.79   22.02   1
   0   8  17   43.27   19.21   1
   0   8  18  538.79   54.51   5
   0   8  18  616.66   44.16   1
   0   8 -18  625.86   45.21   1
   0   8 -19   22.21   19.43   1
   0   8  19    4.35   16.75   1
   0   8  19   39.80   26.23   5
   0   8 -20  412.06   32.78   1
   0   8  20  353.95   31.11   1
   0   8  21   -7.65   18.12   1
   0   8 -21    6.01   19.21   1
   0   8  21   39.04   25.45   5
   0   8  22  327.34   32.07   1
   0   8 -22  263.36   30.10   1
   0   8  23   60.37   29.78   5
   0  -8  23   72.67   30.44   3
   0   8  23   44.00   21.71   1
   0   8 -23   41.63   20.82   1
   0   9   0  -10.26   16.60   1
   0  -9   0   -8.31   16.17   4
   0   9  -1  -10.33   17.38   1
   0   9   1  -11.86   16.46   1
   0  -9   1   29.93   17.34   4
   0  -9  -1   26.66   17.03   4
   0   9  -2    8.66   16.42   1
   0   9   2  -16.79   16.58   1
   0  -9   2   21.69   17.49   4
   0  -9  -2   -1.65   15.08   4
   0   9   3   11.64   16.87   1
   0   9  -3    8.69   15.98   1
   0   9   3  -16.38   27.33   5
   0  -9  -3   -6.58   16.28   4
   0  -9   3   -3.35   17.03   4
   0   9   4   -1.65   15.79   1
   0   9  -4   10.46   16.23   1
   0   9   4   -3.14   26.01   5
   0  -9  -4   14.99   16.57   4
   0  -9   4   -8.38   16.66   4
   0   9  -5   -8.74   17.72   1
   0   9   5   22.81   16.34   1
   0   9  -5  -13.21   14.38   2
   0   9   5    6.13   23.49   5
   0  -9  -5   -8.45   16.53   4
   0  -9   5   10.09   15.77   4
   0   9  -6   24.54   18.13   1
   0   9   6  -22.59   16.94   1
   0   9  -6    4.00   12.37   2
   0   9   6   45.23   25.91   5
   0  -9   6    3.37   17.04   4
   0  -9  -6    1.71   16.10   4
   0   9  -7   -1.76   17.50   1
   0   9   7   -9.56   15.98   1
   0   9  -7   19.38   13.86   2
   0  -9  -7  -12.03   16.88   4
   0  -9   7    6.73   17.00   4
   0   9   7   17.71   23.01   5
   0  -9   8    8.44   16.59   4
   0   9   8  -14.48   24.50   5
   0   9   8    1.58   15.54   1
   0   9  -8   -1.75   17.17   1
   0  -9   9   -6.75   17.38   4
   0   9   9   14.08   16.08   1
   0   9  -9    1.75   17.41   1
   0   9   9  -14.29   22.46   5
   0   9  10    6.23   14.98   1
   0  -9  10    8.43   17.09   4
   0   9  10  -20.03   24.00   5
   0   9  11   26.38   16.19   1
   0  -9  11    3.34   17.03   4
   0   9  11   36.94   24.56   5
   0  -9  12    1.67   17.55   4
   0   9  12   -2.85   22.37   5
   0   9 -13  -28.00   20.87   1
   0  -9  13   -1.67   17.67   4
   0   9  13   28.60   23.58   5
   0   9 -14   17.58   18.70   1
   0  -9  14    1.67   17.54   4
   0   9  14   -2.89   21.20   5
   0   9 -15   -7.04   18.25   1
   0   9  15    3.19   16.54   1
   0   9  15   11.65   21.57   5
   0   9  16    3.21   16.30   1
   0   9 -16    3.51   18.78   1
   0   9  16    5.94   22.39   5
   0   9  17   -3.24   17.09   1
   0   9 -17   -1.75   19.59   1
   0   9  17  -24.19   22.79   5
   0   9  18    4.97   17.19   1
   0   9 -18   12.23   19.25   1
   0   9  18   -6.22   23.65   5
   0   9  19   20.38   17.79   1
   0   9 -19   35.00   20.23   1
   0   9  19   -6.44   26.19   5
   0 -10   0  937.19   64.55   4
   0  10   0  978.92   65.72   1
   0 -10   1  156.35   30.44   4
   0 -10  -1   67.79   26.91   4
   0  10  -1  103.66   29.55   1
   0  10   1  105.86   30.79   1
   0 -10   2 1055.96   68.54   4
   0 -10  -2  989.72   67.48   4
   0  10   2 1186.19   93.76   5
   0  10   2 1013.61   68.48   1
   0  10  -2  993.03   68.57   1
   0 -10  -3  112.36   30.12   4
   0 -10   3  148.08   30.33   4
   0  10   3  147.09   46.91   5
   0  10  -3  185.48   33.42   1
   0  10   3  128.92   30.03   1
   0 -10   4 1064.65   69.36   4
   0 -10  -4  996.47   68.90   4
   0  10   4 1063.27   89.19   5
   0  10   4 1025.93   67.97   1
   0  10  -4 1047.22   70.23   1
   0 -10   5   64.49   27.30   4
   0 -10  -5   14.06   24.77   4
   0  10   5    3.76   37.27   5
   0  10  -5   -2.03   26.47   1
   0  10   5    9.44   23.38   1
   0 -10   6  793.07   57.00   4
   0 -10  -6  836.28   58.11   4
   0  10  -6  758.20   57.58   1
   0  10   6  746.83   55.14   1
   0 -10   7   52.62   24.37   4
   0  10   7   62.16   36.85   5
   0  10   7   37.00   23.32   1
   0  10  -7   77.76   26.36   1
   0 -10   8  391.23   39.69   4
   0  10   8  311.68   50.58   5
   0  10  -8  391.76   40.51   1
   0  10   8  327.55   36.32   1
   0 -10   9   49.03   24.07   4
   0  10   9   21.97   20.92   1
   0  10  -9    4.12   24.83   1
   0  10   9   46.51   33.60   5
   0  10  10  244.37   31.64   1
   0 -10  10  252.21   33.36   4
   0  10  10  225.89   45.20   5
   0  10  11  133.59   27.65   1
   0 -10  11  203.14   30.66   4
   0  10  11   87.43   36.36   5
   0  10 -12  238.88   34.35   1
   0 -10  12  203.34   31.11   4
   0  10  12  177.91   40.66   5
   0  10 -13   22.73   24.04   1
   0 -10  13    5.88   20.94   4
   0  10  13  -10.42   24.36   5
   0  10 -14  150.57   28.79   1
   0  10  14   85.60   24.31   1
   0 -10  14   92.25   24.96   4
   0  10  14   55.62   30.30   5
   0  10 -15   14.38   21.59   1
   0  10  15   -3.65   19.58   1
   0  10  15   -3.49   29.89   5
   0 -11   0   20.42   22.38   4
   0  11   0   25.27   22.09   1
   0 -11  -1   -6.90   22.66   4
   0 -11   1    6.78   21.91   4
   0  11   1    4.54   32.16   5
   0  11  -1   16.22   22.13   1
   0  11   1    6.83   20.58   1
   0 -11   2  -13.53   22.34   4
   0 -11  -2  -16.28   23.90   4
   0  11   2   49.54   36.04   5
   0  11   2   -4.51   21.52   1
   0  11  -2  -16.34   22.29   1
   0 -11  -3    2.35   22.55   4
   0 -11   3  -43.07   24.34   4
   0  11   3   -4.50   35.68   5
   0  11  -3    2.35   21.63   1
   0  11   3  -11.19   21.50   1
   0 -11  -4    2.36   22.36   4
   0 -11   4  -11.33   22.80   4
   0  11   4   36.20   35.59   5
   0  11  -4   11.84   22.87   1
   0  11   4  -35.42   23.79   1
   0 -11  -5  -28.45   23.73   4
   0 -11   5    4.50   21.44   4
   0  11   5  -22.63   35.89   5
   0  11   5  -15.40   21.48   1
   0  11  -5    9.52   22.31   1
   0 -11   6  -29.24   23.56   4
   0  11   6   44.95   36.52   5
   0  11   6    4.35   21.00   1
   0  11  -6   -4.80   21.80   1
   0 -11   7   18.00   22.62   4
   0  11   7    8.87   36.04   5
   0  11   7  -10.80   20.95   1
   0  11  -7   -9.62   22.24   1
   1   0   0    3.22    2.45   1
   1   0  -1    0.22    2.24   1
   1   0   1    1.93    2.44   1
  -1   0   2   57.83    4.16   5
  -1   0   2   45.46    4.48   1
   1   0   2   44.60    4.44   1
   1   0  -2   55.63    4.88   1
  -1   0  -2   50.17    4.47   1
   1   0  -2   61.37    4.90   3
  -1   0   2   54.51    4.17   2
   1   0   2   35.72    3.97   5
   1   0  -2   48.51    4.07   5
  -1   0  -2   42.78    4.02   5
   1   0  -2   54.22    4.41   2
   1   0  -3    0.60    2.16   2
  -1   0   3   -0.20    2.18   2
   1   0  -3    0.57    2.82   3
   1   0   3    0.64    2.65   1
  -1   0  -3    1.70    2.46   1
   1   0  -3    1.12    2.52   1
  -1   0   3    1.77    2.75   1
   1   0  -3    0.46    2.14   5
   1   0   3   -0.76    2.67   5
  -1   0  -3    0.49    2.43   5
  -1   0   3    0.66    2.43   5
  -1   0   4  470.12   23.56   1
   1   0  -4  552.91   23.98   1
   1   0   4  414.62   23.19   1
  -1   0  -4  501.96   23.64   1
   1   0  -4  521.30   25.11   3
   1   0  -4  502.17   23.79   2
  -1   0   4  517.31   23.81   2
  -1   0  -4  446.50   24.77   5
   1   0  -4  493.27   24.81   5
   1   0   4  467.23   25.04   5
  -1   0   4  592.20   25.28   5
   1   0  -5    0.26    2.96   2
   1   0  -5    3.04    3.70   3
   1   0   5   -1.50    2.77   1
   1   0  -5    0.45    2.66   1
  -1   0   5    0.23    2.76   1
  -1   0  -5    0.65    2.68   1
  -1   0  -5    0.80    3.85   5
   1   0  -5    1.89    3.49   5
   1   0   5    2.11    4.37   5
  -1   0   5    1.51    3.98   5
  -1   0   610415.50  441.38   1
  -1   0  -610349.00  441.09   1
   1   0   6 9714.17  440.93   1
   1   0  -610980.80  444.52   3
   1   0  -610806.90  441.30   1
  -1   0   611179.60  444.88   5
   1   0  -610956.80  442.47   2
  -1   0  -6 9400.94  444.10   5
   1   0   610371.00  445.09   5
   1   0  -610836.20  444.54   5
  -1   0  -7    3.97    5.17   5
   1   0  -7   -1.07    5.15   5
  -1   0   7    3.74    5.52   5
   1   0   7    4.14    5.60   5
  -1   0  -7   -2.45    3.44   1
   1   0   7   -1.97    3.97   3
   1   0  -7    2.49    4.85   3
  -1   0   7    0.24    3.35   1
   1   0   7   -3.25    3.18   1
   1   0  -7    3.98    3.12   1
   1   0  -7    2.36    3.77   2
  -1   0  -8 6233.70  264.36   1
  -1   0   8 6424.46  265.07   1
   1   0   8 6260.34  267.27   3
  -1   0   8 6191.28  269.07   3
   1   0  -8 6556.23  269.46   3
   1   0   8 5821.97  264.19   1
   1   0  -8 6523.63  264.76   1
  -1   0   8 6592.96  270.59   5
   1   0   8 6187.11  270.81   5
  -1   0  -8 5622.36  269.45   5
   1   0  -8 6424.87  270.27   5
   1   0   9    2.27    6.42   5
  -1   0   9   -2.80    6.72   5
  -1   0   9   -0.24    3.76   1
  -1   0   9   -1.20    5.53   3
   1   0   9   -0.93    5.17   3
   1   0  -9    0.60    5.40   3
   1   0  -9   -0.71    6.15   5
  -1   0  -9    6.59    6.17   5
   1   0   9   -2.71    3.11   1
   1   0  -9   -1.71    3.70   1
  -1   0  10 1805.56   78.78   1
   1   0  10 1843.77   82.99   3
   1   0 -10 1840.82   84.48   3
  -1   0  10 1786.82   84.52   3
   1   0 -10 1934.59   78.70   1
   1   0  10 1725.34   77.92   1
   1   0  10 1729.94   86.30   5
  -1   0  10 1955.61   86.96   5
  -1   0 -10 1610.71   85.16   5
   1   0 -10 1794.83   86.07   5
   1   0  11   -1.86    7.27   5
  -1   0  11   -5.24    7.12   5
  -1   0  11    2.97    3.14   1
  -1   0  11   -0.72    6.78   3
   1   0 -11    5.78    6.50   3
   1   0  11   -0.58    5.79   3
   1   0  11   -0.14    2.64   1
   1   0 -11   -3.05    3.38   1
  -1   0 -11    0.90    7.04   5
   1   0 -11   -7.07    7.02   5
   1   0 -12 1164.59   48.16   1
   1   0  12 1166.57   54.79   3
  -1   0  12 1112.25   55.97   3
   1   0 -12 1108.49   56.06   3
  -1   0 -12  923.06   56.25   5
   1   0 -12 1018.29   57.18   5
  -1   0  12 1131.66   58.20   5
   1   0  12 1094.99   58.78   5
   1   0  12 1045.54   47.20   1
   1   0  13   -2.16    7.47   3
   1   0 -13    6.14    7.98   3
   1   0  13  -10.04   10.43   5
  -1   0  13   -1.03    9.26   5
  -1   0 -13    7.73    9.05   5
   1   0 -13   -6.39    9.41   5
  -1   0  13   -1.70    7.65   3
   1   0  14 4533.25  208.31   5
  -1   0  14 4696.61  207.81   5
   1   0 -14 4663.98  205.40   3
  -1   0  14 4680.53  205.37   3
   1   0  14 4586.57  203.39   3
  -1   0 -14 4452.28  208.03   5
   1   0 -14 4492.40  207.74   5
   1   0  15   -6.22   10.64   3
   1   0 -15   -8.12   10.97   3
  -1   0  15   -9.68   13.47   5
   1   0  15    8.92   11.76   5
  -1   0 -15   -5.27   11.35   5
   1   0 -15   -2.56   11.44   5
  -1   0  15   -5.00   11.04   3
  -1   0  16 2972.55  139.53   5
   1   0  16 2751.88  138.99   5
   1   0  16 3121.56  136.06   3
   1   0 -16 2992.40  136.87   3
  -1   0  16 2898.97  136.54   3
   1   0 -16 2894.42  140.08   5
  -1   0 -16 2698.38  139.40   5
   1   0 -17   -1.15   10.51   3
   1   0  17   -8.76   12.75   5
  -1   0  17  -21.03   14.36   5
  -1   0 -17   -4.65   12.92   5
   1   0 -17    3.01   13.21   5
   1   0  17   -7.25   11.03   3
  -1   0  17    4.64   10.69   3
   1   0 -18   90.10   16.03   3
   1   0  18  119.48   19.12   5
  -1   0  18  108.53   18.23   5
   1   0 -18   91.11   18.57   5
  -1   0 -18  127.67   20.17   5
  -1   0  18  119.30   17.15   3
   1   0  18  103.15   16.27   3
   1   0 -19   11.60   11.23   3
  -1   0  19    1.33   10.62   3
   1   0  19   -2.40   11.30   3
   1   0 -19   10.42   13.75   5
  -1   0 -19   -1.77   12.76   5
  -1   0  19   -3.16   12.09   5
   1   0  19    4.90   12.49   5
  -1   0  20   28.44   12.61   3
   1   0  20   27.14   12.60   3
   1   0 -20   18.52   14.79   5
  -1   0 -20   32.35   15.57   5
   1   0  20   34.51   15.19   5
  -1   0  20   25.36   14.24   5
   1   0  21   16.64   13.52   3
  -1   0  21    7.46   13.62   3
  -1   0  21    8.98   13.84   5
   1   0  21  -10.99   14.75   5
  -1   0  22   80.46   17.26   3
   1   0  22   65.79   18.72   5
  -1   0  22   69.16   19.44   5
  -1   0  23    5.04   14.47   3
  -1   0  23   10.14   16.03   5
   1   0  23   -8.25   16.16   5
  -1   0  24   94.57   21.48   3
  -1   0  24   98.41   22.57   5
   1   0  24   74.02   21.92   5
  -1   0  25   -3.77   18.31   3
  -1   0  25   20.37   19.07   5
   1   0  25   13.71   19.24   5
   1   0  26   93.19   23.90   3
  -1   0  26  104.83   23.92   3
  -1   0  26  100.07   26.40   5
   1   0  26   94.02   26.83   5
  -1   0  27    6.24   18.47   3
   1   0  27   18.62   21.80   3
  -1   0  27  -32.81   24.26   5
   1   0  27   43.02   22.99   5
   1   0  28  402.76   40.05   3
  -1   0  28  368.78   39.52   3
  -1   0  28  317.25   40.46   5
   1   0  28  350.25   42.62   5
  -1   0  29    8.29   23.53   5
   1   0  29   30.73   23.60   5
   1   0  29   15.91   20.92   3
   1   0  30   96.35   28.16   5
  -1   0  30   60.90   26.65   5
   1   0  30   98.09   26.27   3
   1   0  31   -6.11   24.74   5
  -1   0  31   15.18   21.09   5
   1   0  31  -14.93   21.90   3
   1   0  32  -19.18   27.65   5
  -1   0  32   22.07   25.46   5
   1   0  32   10.34   20.92   3
   1   0  33  -23.19   27.98   5
  -1   0  33   -9.74   25.73   5
   1   0  33   13.38   23.76   3
   1  -1   0    3.87    2.85   1
  -1  -1   1 9659.07  413.11   3
   1   1  -110282.90  413.58   4
   1  -1   1 9201.01  413.79   1
   1  -1  -110042.90  414.08   1
  -1  -1   2   62.49    5.21   3
   1   1   2   61.60    5.81   5
  -1   1   2   68.46    5.50   5
   1  -1  -2   61.34    5.40   5
  -1  -1  -2   53.27    5.32   5
   1   1  -2   61.35    5.58   2
  -1  -1   2   61.50    4.73   4
   1   1  -2   65.42    4.82   4
  -1   1  -2   61.15    5.19   1
   1  -1   2   61.21    5.30   1
   1  -1  -2   61.19    5.48   1
  -1   1   2   52.73    5.04   1
  -1  -1   3 1599.80   64.52   3
   1   1   3 1367.52   64.63   5
   1  -1  -3 1497.86   64.47   5
  -1  -1  -3 1349.28   64.38   5
  -1   1   3 1513.16   64.54   5
  -1   1   3 1397.83   62.09   2
   1  -1  -3 1457.50   62.30   2
   1   1  -3 1453.32   64.37   2
  -1   1  -3 1420.64   63.47   1
  -1   1   3 1517.31   63.79   1
   1  -1   3 1382.43   63.42   1
   1  -1  -3 1441.17   63.63   1
  -1  -1   3 1436.57   62.58   4
  -1   1  -4    5.66    3.67   5
   1   1  -4   -0.99    2.99   5
   1  -1  -4    4.36    2.29   4
  -1   1   4   -1.08    3.56   5
   1   1   4    1.93    3.88   5
  -1  -1  -4    0.38    3.49   5
   1  -1  -4    6.49    4.04   5
  -1  -1   4    1.95    3.10   3
  -1   1  -4    5.13    2.89   1
   1  -1   4    7.96    3.24   1
  -1   1   4    0.23    2.61   1
   1  -1  -4    0.46    2.73   1
   1   1  -4    2.81    2.92   2
   1  -1  -4    1.64    2.09   2
   1  -1  -5   48.27    6.58   5
  -1  -1  -5   54.92    7.16   5
   1   1   5   50.66    7.00   5
  -1   1   5   35.20    6.46   5
   1   1  -5   57.42    6.59   5
  -1   1  -5   53.06    6.86   5
   1  -1   5   42.89    6.50   5
   1  -1  -5   51.80    4.66   4
  -1  -1   5   58.69    6.52   3
  -1  -1  -5   54.15    4.33   3
   1   1  -5   45.56    5.62   2
   1  -1  -5   48.74    4.52   2
  -1   1  -5   49.59    5.10   1
  -1   1   5   54.64    5.14   1
   1  -1  -5   58.68    5.33   1
   1  -1   5   51.15    4.90   1
   1   1   6 1561.36   73.02   5
   1   1  -6 1729.18   72.98   5
  -1   1  -6 1684.91   73.32   5
   1  -1  -6 1633.62   69.11   1
  -1   1   6 1607.20   69.20   1
   1  -1   6 1527.07   68.60   1
  -1   1   6 1633.06   68.12   4
   1   1   6 1384.89   68.83   3
  -1  -1  -6 1469.08   68.55   3
  -1   1  -6 1535.07   68.92   1
   1  -1  -6 1570.93   68.92   2
   1   1  -6 1553.69   70.89   2
   1  -1  -6 1798.59   73.77   5
  -1  -1  -6 1540.91   72.91   5
   1   1  -6 1590.99   69.34   1
   1  -1  -7 8189.42  330.70   5
  -1  -1  -7 7556.52  330.27   5
   1   1  -7 7382.62  327.20   2
  -1   1  -7 7455.81  324.94   1
  -1   1   7 7632.79  325.15   1
   1   1   7 8018.85  330.88   5
  -1   1   7 8272.11  330.79   5
  -1   1  -7 7440.30  329.55   5
   1   1  -7 8162.44  329.80   5
   1  -1   7 7267.80  329.46   5
  -1  -1   7 8152.38  329.81   5
   1  -1  -7 7651.66  329.01   3
  -1   1   7 7794.03  324.30   4
   1   1   7 7359.75  325.90   3
  -1  -1  -7 7418.47  325.37   3
   1  -1   7 7502.84  324.53   1
   1  -1  -7 7822.54  325.00   1
   1   1  -7 7821.45  325.46   1
  -1  -1  -8  736.70   38.80   5
   1  -1  -8  764.20   38.86   5
   1   1  -8  688.73   35.20   2
  -1   1   8  735.63   38.50   5
   1   1   8  673.12   38.17   5
  -1   1  -8  690.89   37.70   5
   1  -1   8  657.98   37.26   5
  -1  -1   8  755.85   37.83   5
   1   1  -8  691.73   37.37   5
   1   1  -8  696.40   32.91   1
  -1   1   8  717.49   32.14   4
   1  -1   8  639.02   31.66   1
  -1  -1  -8  683.46   33.50   3
   1   1   8  685.37   34.08   3
   1  -1  -8  675.80   36.63   3
  -1   1  -8  702.57   32.48   1
  -1   1   8  672.16   32.55   1
   1  -1  -8  703.02   32.37   1
   1   1   913664.30  595.14   5
  -1   1   915159.90  595.55   5
   1  -1  -914274.70  587.30   1
   1  -1   913603.70  586.69   1
   1   1  -914084.20  587.99   1
  -1  -1  -914017.70  589.34   3
   1   1   913863.40  589.95   3
   1  -1  -913704.00  592.70   3
   1  -1   913076.20  593.35   5
   1   1  -914576.80  594.50   5
  -1  -1   914167.80  593.75   5
  -1   1  -913101.70  594.21   5
  -1   1   914249.40  587.83   1
  -1   1  -913718.30  587.46   1
   1   1   913909.00  587.73   1
  -1  -1  -913153.30  594.74   5
   1  -1  -914098.40  595.22   5
  -1   1 -10  168.33   16.42   5
   1  -1  10  142.79   15.21   5
  -1  -1  10  184.19   16.41   5
   1   1 -10  181.05   16.17   5
   1   1  10  153.63   10.53   1
   1   1 -10  159.73   10.84   1
   1   1  10  152.86   12.73   3
   1  -1 -10  141.45   13.73   3
  -1  -1 -10  134.34   11.94   3
  -1  -1 -10  134.61   15.34   5
   1  -1 -10  157.59   16.06   5
  -1   1 -10  146.10   10.00   1
  -1   1  10  164.21   10.75   1
   1  -1 -10  154.25    9.95   1
   1  -1  10  157.36    9.40   1
   1   1  10  152.30   16.46   5
  -1   1  10  182.54   16.70   5
   1  -1  11 1387.84   72.35   5
  -1   1 -11 1495.25   74.13   5
  -1  -1  11 1575.94   73.27   5
   1   1 -11 1638.47   74.35   5
  -1  -1 -11 1179.19   71.50   5
   1  -1 -11 1409.25   73.07   5
   1   1  11 1478.01   65.08   1
   1   1 -11 1510.92   65.50   1
   1  -1 -11 1450.93   70.83   3
  -1  -1 -11 1466.05   67.95   3
   1  -1 -11 1488.43   64.43   1
  -1   1 -11 1398.76   64.57   1
  -1   1  11 1424.45   65.08   1
   1   1  11 1499.93   74.14   5
  -1   1  11 1567.81   73.80   5
  -1   1  12   88.25   13.12   5
   1   1  12   57.28   12.13   5
   1   1 -12   77.11    6.74   1
   1   1  12   71.36    6.78   1
  -1   1 -12   62.96    6.41   1
   1   1  12   92.71   10.69   3
   1  -1 -12   71.35   11.01   3
  -1  -1 -12   70.47    9.42   3
  -1  -1  12   73.21   11.77   5
  -1   1 -12   62.17   12.59   5
   1   1 -12   65.68   12.15   5
   1  -1  12   75.72   12.06   5
  -1   1  12   69.08    7.06   1
  -1  -1  12   67.25    9.90   3
   1  -1 -12   71.40   12.36   5
  -1  -1 -12   54.22   11.88   5
  -1   1  13  101.70   14.78   5
   1   1 -13   84.60   14.02   5
  -1   1 -13   89.52   14.50   5
   1   1  13   91.39   14.32   5
  -1   1  13   84.02    7.56   1
   1   1  13   94.16   11.35   3
   1  -1  13   70.76   12.45   5
  -1  -1  13   68.25   12.42   5
   1  -1  13   67.20   10.77   3
   1  -1 -13   59.14   11.10   3
  -1  -1 -13   48.27   11.86   5
   1  -1 -13   80.16   13.05   5
  -1   1 -14  448.03   34.27   5
   1   1 -14  488.87   34.64   5
   1   1  14  522.88   35.84   5
  -1   1  14  515.95   35.54   5
   1  -1 -14  511.33   34.34   5
   1   1  14  527.24   31.12   3
   1  -1  14  497.07   30.79   3
   1  -1 -14  477.06   31.47   3
  -1  -1  14  497.32   33.50   5
   1  -1  14  410.67   32.01   5
   1   1 -15 2368.90  102.34   1
  -1   1 -15 2051.31  100.86   1
   1  -1  15 2549.79  111.58   3
  -1  -1  15 2456.27  112.17   3
   1   1  15 2792.35  112.92   3
   1  -1 -15 2686.05  113.57   3
   1  -1  15 2527.45  115.91   5
  -1  -1  15 2501.78  116.19   5
   1  -1 -15 2646.00  117.23   5
  -1  -1 -15 2327.57  115.71   5
   1   1  15 2674.32  119.35   5
  -1   1  15 2755.79  119.12   5
   1   1 -15 2801.21  118.88   5
  -1   1 -15 2539.67  117.90   5
   1   1  16  175.26   23.02   5
  -1  -1  16  154.00   20.81   5
   1   1  16  139.03    9.87   1
  -1   1  16  166.69   11.15   1
   1   1  16  181.66   20.66   3
   1  -1 -16  187.20   19.94   3
   1  -1  16  186.29   19.68   3
  -1  -1  16  168.10   19.93   3
   1  -1  16  155.63   21.21   5
   1   1 -16  165.82   10.44   1
   1  -1 -16  172.86   21.81   5
   1   1 -16  207.82   23.54   5
  -1   1  16  207.60   24.84   5
  -1   1 -16  199.28   23.74   5
  -1  -1 -16  158.86   21.18   5
  -1   1  17 5883.16  282.98   1
   1  -1 -17 7316.00  296.49   3
  -1  -1  17 6864.42  295.43   3
   1   1  17 7754.57  296.92   3
   1  -1  17 6858.49  293.94   3
  -1  -1  17 7421.50  300.61   5
   1  -1  17 6761.45  299.79   5
   1  -1 -17 7041.44  300.33   5
  -1  -1 -17 6223.02  298.64   5
  -1   1 -17 6487.72  300.28   5
  -1   1  17 7917.40  304.14   5
   1   1 -17 7604.00  302.41   5
   1   1  17 7510.49  303.42   5
  -1   1  18   27.70   17.97   5
  -1  -1  18   43.15   17.57   5
   1   1  18    6.70   17.53   5
   1  -1  18    9.17   15.67   5
  -1   1  18   24.57    4.41   1
  -1  -1  18    6.96   13.26   3
   1   1  18   19.96   14.11   3
   1  -1 -18   38.50   14.91   3
   1  -1  18    7.45   13.14   3
  -1   1 -18   50.57   18.18   5
   1   1 -18    4.83   15.79   5
   1  -1 -18   14.31   15.50   5
  -1  -1 -18   17.85   16.60   5
   1  -1  19 1659.03   85.69   3
   1  -1 -19 1877.77   89.52   3
  -1  -1  19 1679.37   86.94   3
   1  -1 -19 1565.21   90.57   5
  -1  -1 -19 1519.44   90.30   5
   1   1  19 1646.20   92.25   5
  -1  -1  19 1847.57   93.09   5
   1  -1  19 1738.38   92.17   5
  -1   1  19 1893.99   94.65   5
  -1   1 -19 1459.43   90.92   5
   1   1 -19 1761.38   93.01   5
  -1  -1  20   -1.31   11.99   3
  -1   1 -20   -1.95   14.74   5
   1   1 -20    9.41   13.80   5
   1  -1  20   -1.74   13.76   5
   1   1  20    1.81   14.21   5
  -1  -1  20   -1.71   13.04   5
  -1   1  20   -1.79   14.76   5
  -1  -1 -20   -3.68   13.61   5
   1  -1 -20   -7.25   13.04   5
   1  -1  20   -8.59   11.57   3
   1  -1 -20   18.43   12.84   3
   1  -1 -21   12.14   13.19   3
   1  -1  21   27.90   12.84   3
   1  -1  21   22.26   15.46   5
   1   1  21   15.26   15.90   5
  -1  -1  21   20.04   14.81   5
  -1   1  21   11.37   15.15   5
  -1  -1  21   26.38   12.95   3
   1  -1  22    7.09   12.50   3
  -1  -1  22  -13.24   12.60   3
  -1   1  22   -1.97   14.92   5
   1  -1  22   -7.90   15.47   5
  -1  -1  22   -7.70   14.40   5
   1   1  22  -10.08   16.37   5
   1  -1  23  261.25   28.16   3
  -1  -1  23  264.49   27.97   3
   1  -1  23  278.57   33.32   5
  -1   1  23  317.78   33.11   5
  -1  -1  23  277.62   32.64   5
   1   1  23  240.84   31.15   5
  -1  -1  24   15.06   17.11   3
   1   1  24    1.73   18.44   3
  -1   1  24    4.29   18.47   5
   1  -1  24  -24.24   22.22   5
  -1  -1  24   -4.29   21.17   5
   1   1  24   -4.33   20.61   5
  -1  -1  25 1730.76  102.69   3
   1   1  25 2086.56  106.59   3
  -1  -1  25 1937.43  110.21   5
   1   1  25 1883.70  109.25   5
   1  -1  25 1948.16  111.05   5
  -1   1  25 2060.01  111.96   5
   1   1  26   -7.64   21.01   3
  -1  -1  26   -1.91   20.86   3
  -1  -1  26    7.10   23.29   5
  -1   1  26    2.33   21.87   5
   1   1  26   68.65   27.06   5
   1  -1  26   24.23   23.85   5
  -1  -1  27  884.99   62.12   3
   1   1  27  957.70   63.58   3
   1  -1  27  925.26   68.24   5
   1   1  27  806.79   64.30   5
  -1   1  27  837.35   65.64   5
  -1  -1  27  939.73   67.64   5
   1   1  28   63.77   24.24   5
   1  -1  28   42.33   24.53   5
  -1   1  28   45.73   23.11   5
  -1  -1  28   38.96   24.69   5
  -1  -1  28   40.84   22.48   3
   1  -1  28   23.94   19.14   3
  -1  -1  29  -16.32   22.43   5
   1  -1  29   19.48   22.40   5
  -1   1  29   32.23   22.67   5
   1   1  29   -2.67   19.81   5
  -1  -1  29    2.24   18.38   3
   1  -1  29   -6.31   19.60   3
  -1   1  30   -2.80   21.79   5
   1   1  30   14.09   20.69   5
   1  -1  30   26.08   22.91   5
  -1  -1  30   -8.53   21.48   5
   1  -1  30   42.48   20.79   3
  -1  -1  30   37.49   22.22   3
   1   1  31   17.64   21.77   5
  -1  -1  31   20.63   23.86   5
   1  -1  31   48.34   24.66   5
  -1   1  31    8.80   22.76   5
   1  -1  31   28.72   20.95   3
  -1  -1  32  -15.15   25.44   5
   1   1  32   -3.07   23.35   5
   1  -1  32   -3.13   22.15   5
  -1   1  32  -27.64   26.93   5
   1  -1  32   38.03   24.03   3
  -1  -1  33  267.19   41.40   5
   1   1  33  221.74   39.99   5
  -1   1  33  300.37   44.25   5
   1  -1  33  266.19   42.44   5
   1  -1  33  239.76   37.71   3
   1  -2   0    6.56    3.76   1
   1   2   0    5.91    4.17   4
  -1  -2   0    1.28    3.37   2
  -1  -2   1 1129.64   49.41   2
   1  -2  -1 1070.34   49.30   1
   1  -2   1 1128.86   49.37   1
  -1  -2   1 1089.37   49.19   4
   1   2  -1 1029.82   49.03   4
   1   2  -1  982.95   48.87   2
  -1  -2   2 2509.29  107.29   2
   1   2  -2 2423.55  107.22   2
  -1   2  -2 2429.40  107.13   1
  -1   2   2 2439.52  107.19   1
   1  -2   2 2481.72  107.02   1
   1  -2  -2 2467.54  107.03   1
  -1  -2   2 2373.53  106.65   4
   1   2   3 1717.15   78.22   5
  -1  -2   3 1718.44   76.53   2
   1   2  -3 1648.52   76.45   2
  -1   2  -3 1702.23   76.12   1
  -1   2   3 1773.45   76.33   1
   1  -2  -3 1707.51   76.06   1
   1  -2   3 1720.29   76.06   1
  -1  -2   3 1673.80   75.56   4
   1  -2  -4 2023.54   86.37   5
  -1   2   4 1963.25   86.17   5
   1   2   4 1902.50   86.65   5
  -1  -2  -4 1766.05   85.74   5
   1   2  -4 1911.56   84.93   2
  -1   2   4 1977.22   84.17   1
  -1   2  -4 1755.53   83.63   1
   1  -2  -4 1905.23   84.04   1
   1  -2   4 1803.65   83.68   1
   1  -2  -4 1981.01   83.56   4
   1  -2  -5 2298.76   96.96   5
  -1  -2  -5 2145.70   96.84   5
  -1   2   5 2200.47   96.81   5
   1   2   5 2206.77   97.60   5
   1  -2  -5 1973.55   90.79   2
  -1  -2   5 2108.64   94.99   2
   1   2  -5 2205.42   95.54   2
  -1   2   5 2213.61   94.17   1
  -1   2  -5 2184.21   94.04   1
   1  -2  -5 2170.93   94.03   1
   1  -2  -5 2264.22   93.74   4
   1  -2  -6  243.69   17.00   5
  -1   2   6  279.30   17.91   5
  -1  -2  -6  241.46   17.39   5
   1   2   6  229.57   17.41   5
   1   2  -6  235.36   15.81   2
   1  -2  -6  220.67   12.00   2
   1  -2  -6  273.88   14.81   4
  -1   2   6  254.93   14.67   1
  -1   2  -6  243.65   14.49   1
  -1   2  -6  228.37   16.76   5
  -1   2   7   80.52    7.60   4
   1   2  -7   88.83    9.79   5
  -1   2  -7   82.29   10.28   5
  -1  -2  -7   83.89    7.49   3
   1   2   7   82.46   10.61   5
  -1  -2  -7   75.99   10.32   5
   1  -2  -7   91.18   10.53   5
   1   2  -7   73.18    8.68   2
  -1   2   7   98.25    8.07   1
  -1   2  -7   84.02    7.88   1
  -1   2   7   71.58   10.40   5
   1   2  -8 1173.33   58.48   5
  -1   2   8 1294.20   54.80   4
  -1  -2  -8 1163.19   54.89   3
  -1  -2   8 1164.69   57.20   3
   1  -2  -8 1225.65   59.81   5
  -1   2   8 1240.58   59.82   5
  -1  -2  -8 1142.84   59.51   5
   1   2   8 1124.92   59.55   5
   1   2  -8 1212.02   57.19   2
  -1   2  -8 1215.39   59.88   5
  -1   2  -8 1148.21   54.22   1
  -1   2   8 1162.61   54.56   1
   1   2  -9   12.40    6.32   2
  -1   2  -9   18.15    7.99   5
   1   2  -9   12.59    7.46   5
  -1   2   9    1.08    5.22   4
  -1  -2  -9   18.28    6.01   3
  -1   2  -9    9.87    5.51   1
  -1   2   9   25.07    5.92   1
  -1   2   9   18.03    8.21   5
  -1  -2  -9   16.83    9.12   5
   1  -2  -9   15.37    7.99   5
   1   2   9    9.50    7.63   5
  -1   2 -10 5036.71  223.02   1
  -1   2  10 5370.53  223.61   1
  -1   2  10 5344.50  223.69   4
   1  -2 -10 5364.62  228.92   3
  -1  -2 -10 5101.06  224.74   3
  -1  -2 -10 4760.48  230.27   5
   1  -2 -10 5490.82  231.57   5
   1   2 -10 5166.28  226.83   2
   1   2 -10 5557.06  230.55   5
  -1   2 -10 5198.20  230.83   5
   1   2  10 4850.35  230.13   5
  -1   2  10 5232.09  230.42   5
  -1  -2 -11   17.11    9.80   5
   1  -2 -11   23.90   10.12   5
   1   2  11   17.38   10.41   5
  -1   2  11   11.81   10.07   5
   1   2 -11   21.51    9.53   5
  -1   2 -11   15.19    9.76   5
  -1   2  11   14.47    6.40   4
   1  -2 -11   10.98    8.49   3
  -1  -2 -11   23.24    7.76   3
  -1   2  11   24.75    6.33   1
  -1   2 -11   18.54    5.92   1
   1   2 -11   20.58    8.14   2
   1   2 -12 3713.60  167.14   5
  -1   2 -12 3810.58  168.72   5
   1  -2  12 3467.31  166.42   5
  -1   2  12 3562.89  159.38   4
   1  -2 -12 3840.66  166.46   3
  -1  -2 -12 3643.68  161.62   3
   1   2  12 3676.85  168.90   5
  -1   2  12 3910.14  169.07   5
   1   2 -12 3627.66  163.43   2
   1  -2 -12 3805.88  168.97   5
  -1  -2 -12 3605.02  168.44   5
  -1   2  12 3836.78  159.30   1
  -1   2 -12 3491.81  158.40   1
   1  -2 -13    6.11    9.50   5
  -1   2 -13    2.42    9.59   5
   1   2 -13   -2.24    8.40   5
   1  -2  13    6.41    9.13   5
  -1   2  13    5.42    5.48   4
   1  -2 -13    0.94    8.04   3
  -1   2  13    1.58    5.23   1
  -1  -2 -13    5.80    7.69   3
   1   2  13    4.87   10.95   5
  -1   2  13    2.33   10.10   5
   1   2  14  364.79   30.72   5
  -1   2  14  473.94   33.01   5
  -1  -2 -14  456.80   27.10   3
   1  -2 -14  441.24   30.05   3
   1  -2  14  384.02   30.40   5
  -1  -2  14  431.22   30.77   5
  -1   2 -14  374.60   31.12   5
   1   2 -14  480.26   32.46   5
  -1  -2 -14  413.85   32.06   5
   1  -2 -14  442.87   32.45   5
   1  -2  15  116.93   17.05   5
  -1   2 -15  140.42   19.69   5
  -1  -2  15  150.43   17.81   5
   1   2 -15  157.59   12.10   1
   1  -2 -15  140.73   16.98   3
   1   2  15  120.58   18.03   5
   1   2 -15  173.55   19.85   5
  -1   2 -15  139.81   11.30   1
  -1  -2 -15  129.05   18.64   5
   1  -2 -15  144.53   18.76   5
  -1   2  15  179.41   20.24   5
   1  -2 -16  111.04   18.25   5
  -1  -2 -16  105.33   18.20   5
  -1   2  16   91.32   17.45   5
   1   2  16   94.53   17.76   5
   1  -2  16  107.44   16.92   5
  -1   2 -16  111.92   18.45   5
   1   2 -16   98.18   17.05   5
  -1  -2  16  130.44   17.89   5
  -1   2  16  110.97   11.41   4
   1  -2 -16  101.57   16.17   3
  -1   2 -16   96.34    9.97   1
  -1   2  16   97.56   10.42   1
   1   2 -16  110.85   10.49   1
   1  -2  16   90.72   14.11   3
  -1  -2  16  102.76   14.59   3
  -1  -2  17  498.42   35.36   5
   1  -2  17  408.96   33.39   5
   1   2  17  472.22   24.90   1
   1   2 -17  430.19   24.32   1
  -1  -2  17  432.25   31.38   3
   1  -2  17  490.58   32.42   3
   1  -2 -17  476.05   33.79   3
  -1   2 -17  475.87   38.34   5
   1   2 -17  496.76   37.21   5
  -1   2  17  446.24   25.02   1
  -1   2 -17  423.69   23.83   1
  -1   2  17  426.11   35.56   5
   1   2  17  453.48   35.99   5
  -1  -2 -17  378.56   34.66   5
   1  -2 -17  436.18   36.02   5
   1  -2 -18  802.32   50.43   5
  -1  -2 -18  709.76   48.48   5
  -1   2  18  702.58   35.36   1
   1   2  18  718.94   35.20   1
  -1   2 -18  651.30   33.88   1
   1   2 -18  610.31   33.98   1
   1  -2  18  732.93   44.29   3
  -1  -2  18  783.88   45.13   3
   1  -2 -18  788.01   46.22   3
   1   2  18  704.54   48.38   5
  -1   2 -18  794.13   52.12   5
  -1   2  18  809.46   50.36   5
   1   2 -18  872.52   52.42   5
   1   2  18  681.49   33.36   1
  -1  -2  18  796.48   48.32   5
   1  -2  18  660.12   45.80   5
  -1   2 -19  229.44   28.48   5
  -1   2  19  262.93   28.08   5
  -1  -2 -19  189.06   25.28   5
   1   2  19  221.99   26.20   5
  -1  -2  19  189.39   23.64   5
   1  -2  19  182.95   22.95   5
   1   2  19  170.49   12.95   1
   1   2 -19  147.86   11.32   1
  -1   2  19  165.17   13.01   1
  -1   2 -19  130.73   10.36   1
  -1  -2 -19  267.69   22.11   3
   1  -2  19  194.85   20.97   3
  -1  -2  19  203.40   21.60   3
   1   2 -19  199.79   26.20   5
   1  -2 -19  177.03   22.01   3
   1   2  19  177.81   11.54   1
   1  -2 -19  226.73   26.22   5
   1  -2  20  388.51   33.18   5
  -1  -2  20  444.43   34.64   5
  -1   2  20  346.70   19.79   1
   1   2 -20  272.26   17.74   1
   1   2  20  353.56   19.19   1
  -1  -2 -20  428.29   29.80   3
   1  -2 -20  462.77   33.56   3
  -1  -2  20  409.04   30.92   3
   1  -2  20  390.59   30.54   3
   1   2 -20  336.70   17.47   1
   1   2  20  374.98   18.57   1
   1   2  20  374.82   34.88   5
  -1   2  20  450.46   37.39   5
  -1   2  21   77.05    7.86   1
   1   2  21   64.13    6.26   1
   1  -2 -21   98.60   18.26   3
  -1  -2  21  100.63   17.47   3
   1  -2  21  103.15   16.96   3
   1   2  21   66.23    6.24   1
  -1   2  21  143.52   23.70   5
   1   2  21  112.69   21.16   5
  -1  -2  21   78.52   18.33   5
   1  -2  21  120.36   20.94   5
  -1  -2  22   18.83   12.68   3
  -1  -2  22    7.24   13.92   5
  -1   2  22   10.30   16.85   5
   1  -2  22   12.79   15.07   5
   1   2  22   16.62   16.85   5
   1  -2  22   -2.74   11.52   3
  -1   2  22    7.29    4.21   1
  -1  -2  23   65.78   17.30   3
   1  -2  23   91.09   21.13   5
  -1  -2  23   70.97   19.73   5
   1   2  23   69.78   22.01   5
  -1   2  23  104.25   22.84   5
   1  -2  23   78.68   17.91   3
  -1  -2  24  202.83   25.05   3
  -1   2  24  209.38   31.48   5
  -1  -2  24  233.52   30.38   5
   1   2  24  236.16   32.52   5
   1  -2  24  188.88   27.78   5
   1  -2  24  171.80   24.13   3
  -1  -2  25  144.74   24.00   3
  -1   2  25  161.61   28.93   5
   1  -2  25  183.13   29.05   5
   1   2  25  135.42   27.24   5
  -1  -2  25  161.03   27.56   5
   1  -2  25  142.37   23.75   3
  -1  -2  26   -7.20   16.54   3
  -1   2  26   14.50   20.01   5
  -1  -2  26    6.81   20.92   5
   1  -2  26   23.04   19.23   5
   1   2  26   36.31   20.67   5
  -1  -2  27  123.18   23.35   3
   1  -2  27   58.43   22.11   5
  -1   2  27   73.27   26.04   5
   1   2  27   40.60   23.18   5
  -1  -2  27   88.71   24.34   5
  -1   2  27   42.49   11.92   4
  -1  -2  28    7.98   16.80   3
   1  -2  28   -5.14   20.19   5
  -1  -2  28   -2.53   21.04   5
   1   2  28    2.62   19.87   5
  -1   2  28   -7.73   20.42   5
  -1   2  28    5.03    9.96   4
  -1  -2  29    8.47   17.54   3
  -1  -2  29   18.62   21.39   5
  -1   2  29  -21.43   21.37   5
   1   2  29    5.39   19.39   5
   1  -2  29    2.71   19.50   5
  -1   2  29   -0.86    9.69   4
   1  -2  30   51.45   19.84   3
  -1  -2  30   38.32   20.87   3
   1  -2  30    5.69   23.09   5
  -1   2  30   30.92   24.24   5
   1   2  30   16.88   23.01   5
  -1  -2  30   44.75   24.30   5
  -1   2  30   30.45   11.24   4
   1  -2  31    9.04   18.32   3
  -1  -2  31   14.33   20.46   3
  -1  -2  31  -14.72   25.13   5
  -1   2  31   -5.77   22.54   5
   1  -2  31   -2.99   23.58   5
   1   2  31    2.93   22.07   5
   1  -2  32  135.61   27.73   3
  -1  -2  32  103.50   27.64   3
   1  -2  32  100.45   31.28   5
   1   2  32  114.25   30.94   5
  -1   2  32  101.81   31.13   5
  -1  -3   0   21.92    6.80   4
   1   3   0   16.50    6.76   4
  -1  -3   0    9.57    5.77   2
  -1  -3  -112834.30  543.69   2
  -1  -3   112786.80  543.87   2
  -1   3  -112732.80  544.79   1
  -1  -3   112993.40  544.67   4
  -1  -3  -113277.80  545.28   4
   1   3  -112432.10  543.85   2
   1   3  -2 1625.55   73.68   2
  -1  -3  -2 1618.99   72.98   2
  -1  -3  -2 1577.98   74.65   4
  -1  -3   2 1545.36   73.40   4
  -1   3  -2 1628.18   74.04   1
  -1   3   2 1657.54   74.13   1
   1   3  -3 1816.56   85.73   2
  -1  -3   3 1936.98   85.91   2
  -1   3   3 1940.52   86.24   1
  -1   3  -3 2019.16   86.58   1
  -1  -3   3 1947.05   85.91   4
  -1   3   3 1933.60   88.15   5
   1   3   3 1664.30   87.81   5
  -1   3   4  513.89   30.14   5
   1   3   4  523.00   30.98   5
   1   3  -4  557.92   29.18   2
  -1  -3   4  541.73   28.73   2
  -1   3  -4  523.16   28.70   1
  -1   3   4  565.36   28.95   1
   1  -3  -4  541.37   28.38   4
  -1  -3   4  513.27   28.01   4
   1   3  -5  850.31   42.66   2
  -1   3   5  853.22   41.78   1
  -1   3  -5  847.67   42.04   1
  -1   3   5  813.75   44.01   5
   1   3   5  819.26   44.97   5
   1  -3  -5  883.15   41.74   4
   1   3   5  842.52   42.90   4
   1   3  -6  686.24   37.23   2
  -1   3  -6  759.52   36.90   1
  -1   3   6  702.15   36.34   1
  -1   3   6  753.52   40.01   5
   1   3   6  735.06   40.70   5
   1   3   6  669.29   37.39   4
   1  -3  -6  736.05   36.41   4
   1   3  -7 6717.68  286.77   2
  -1   3   7 6539.46  284.90   1
  -1   3  -7 6708.48  285.18   1
   1   3   7 6764.62  290.78   5
  -1   3   7 6924.91  289.84   5
   1  -3  -7 6606.88  289.11   5
  -1  -3  -7 6394.28  288.98   5
   1  -3  -7 6891.56  285.45   4
   1   3   7 6233.06  286.48   4
   1   3   8   41.09    9.76   4
   1  -3  -8   44.40    9.27   4
   1  -3  -8   40.11   10.34   5
  -1  -3  -8   38.00   10.69   5
   1   3  -8   30.01    9.19   2
  -1   3   8   66.79   11.72   5
   1   3   8   49.06   12.01   5
  -1   3  -8   38.00    8.94   1
  -1   3   8   45.92    8.11   1
   1  -3  -9 9412.69  395.87   5
   1   3   9 9280.53  396.79   5
  -1   3   9 9533.74  396.09   5
  -1  -3  -9 8629.30  395.20   5
   1   3  -9 9159.74  392.30   2
  -1   3   9 9069.25  389.65   1
  -1   3  -9 8997.05  389.55   1
  -1   3   9 9436.83  389.93   4
  -1   3  -9 8797.83  394.71   5
   1   3  -9 8961.20  393.99   5
  -1   3  10 1227.83   56.16   4
  -1  -3 -10 1164.44   56.43   3
   1   3  10 1171.64   62.63   5
  -1   3  10 1151.55   61.76   5
   1  -3 -10 1191.43   61.96   5
   1   3 -10 1172.68   58.47   2
  -1   3  10 1171.50   55.59   1
  -1   3 -10 1109.57   55.28   1
   1   3 -10 1109.98   59.69   5
  -1   3 -10 1147.65   61.59   5
  -1   3  11 1519.27   69.17   4
  -1  -3 -11 1518.11   70.52   3
  -1   3  11 1621.76   77.05   5
   1   3  11 1395.25   75.98   5
   1  -3 -11 1456.48   75.90   5
   1   3 -11 1455.21   71.91   2
  -1   3  11 1483.88   68.84   1
  -1   3 -11 1414.07   68.22   1
  -1   3 -11 1451.60   75.67   5
   1   3 -11 1435.53   74.03   5
  -1   3  12  473.99   27.53   4
  -1  -3 -12  515.53   29.42   3
  -1   3  12  490.79   33.67   5
   1  -3 -12  522.16   34.95   5
   1   3  12  442.95   33.86   5
   1   3 -12  471.71   30.01   2
  -1   3 -12  514.26   34.64   5
   1   3 -12  483.96   32.75   5
  -1   3 -12  465.25   26.83   1
  -1   3  12  491.79   27.38   1
  -1   3  13   34.26   12.81   5
   1   3  13   46.12   12.50   5
   1  -3 -13   21.45   10.32   3
  -1   3  13   38.09    8.27   1
   1  -3 -13   37.04   12.19   5
  -1  -3 -13   43.43   12.81   5
   1   3 -13   25.83    9.03   2
  -1   3 -13   30.76   11.59   5
   1   3 -13   28.07   10.73   5
   1   3 -14   40.84   11.90   5
  -1   3 -14   32.77   12.00   5
  -1   3  14   32.89   12.61   5
   1   3  14   42.13   13.41   5
   1  -3 -14   32.09   11.88   3
   1   3 -14   23.80    9.33   2
   1  -3 -14   35.45   13.13   5
  -1  -3 -14   50.78   13.34   5
  -1   3 -15 1111.10   53.00   1
   1  -3 -15 1171.14   62.16   3
  -1  -3  15 1061.69   59.20   3
   1  -3 -15 1119.27   64.63   5
  -1  -3 -15 1060.86   64.20   5
   1   3 -15 1132.62   59.11   2
  -1   3 -15 1032.90   62.81   5
   1   3 -15 1027.48   61.03   5
  -1   3  15 1162.67   64.55   5
   1   3  15 1072.48   63.89   5
  -1  -3 -16   44.54   17.20   5
   1  -3 -16   32.38   16.21   5
  -1   3  16   59.44   16.81   5
   1   3  16   34.28   16.71   5
  -1   3 -16   24.96   15.04   5
   1   3 -16   57.57   14.82   5
  -1   3  16   36.45   10.32   4
   1  -3 -16   36.17   14.96   3
  -1  -3  16   27.94   12.60   3
  -1   3 -16   39.52   10.16   1
  -1   3  16   70.72   10.66   1
   1   3 -16   49.10   13.85   2
  -1   3  17 3149.08  140.93   1
  -1   3 -17 3064.93  139.72   1
  -1   3  17 3090.64  141.66   4
   1  -3 -17 3355.36  150.64   3
  -1  -3  17 3054.13  148.13   3
  -1  -3 -17 3241.30  145.96   3
   1   3  17 3134.31  154.37   5
  -1   3  17 3277.94  154.69   5
   1   3 -17 3252.09  148.58   2
  -1  -3 -17 3064.71  154.28   5
   1  -3 -17 3254.70  155.50   5
  -1   3 -17 3220.34  154.38   5
   1   3 -17 3298.16  152.88   5
  -1  -3  18  108.90   17.56   3
  -1  -3 -18   90.42   16.44   3
   1  -3 -18  133.44   22.62   5
  -1  -3 -18  106.17   21.76   5
   1   3  18  103.45   20.94   5
  -1   3  18  109.73   21.56   5
  -1   3  18   97.13   13.67   4
   1  -3 -18  135.41   19.79   3
  -1   3  18   94.73   13.20   1
   1   3 -18  125.20   19.07   2
   1   3 -18  114.30   13.41   1
  -1   3 -18  122.02   23.14   5
   1   3 -18  104.61   19.90   5
   1   3 -19  791.79   40.92   1
  -1   3  19  789.75   42.04   4
  -1  -3  19  794.24   48.41   3
  -1  -3 -19  833.49   47.69   3
   1  -3  19  708.45   47.55   3
   1   3  19  735.41   39.04   1
  -1   3  19  785.66   41.34   1
   1   3  19  846.88   55.14   5
  -1   3  19  868.23   55.16   5
   1   3  20   47.16   18.23   5
  -1   3  20   64.41   17.90   5
   1   3  20   68.41    9.78   1
  -1   3  20   63.59   11.54   4
   1   3 -20   65.78   10.40   1
  -1   3 -20   74.41   10.48   1
  -1   3  20   91.64   11.96   1
  -1  -3  20   42.70   13.62   3
   1  -3  20   66.55   15.30   3
  -1  -3 -20   75.66   16.76   3
  -1   3  21   42.21   17.55   5
   1   3  21   34.91   18.20   5
  -1   3  21   21.44    9.40   4
   1   3 -21   37.14    7.96   1
   1   3 -21   21.82    7.71   1
   1   3  21   21.18    8.90   1
  -1   3 -21   30.12    8.76   1
  -1   3  21   19.82    8.98   1
  -1  -3  21   35.27   14.27   3
  -1  -3 -21   15.29   13.61   3
   1  -3  21   39.14   14.81   3
  -1   3  22   -9.13    8.97   4
   1   3 -22    2.53    6.63   1
   1   3  22    6.72    7.90   1
   1   3 -22   -0.43    6.85   1
  -1   3 -22    4.73    7.24   1
  -1   3  22   -2.04   14.81   5
   1   3  22  -10.25   16.47   5
   1  -3  22   -4.57   13.12   3
  -1  -3 -22   25.74   13.34   3
  -1  -3  22   10.44   12.56   3
  -1   3  23  124.33   24.12   5
   1   3  23  104.96   23.07   5
  -1   3  23   93.90   13.46   4
   1   3 -23   72.56    8.63   1
   1   3 -23   55.81    8.15   1
  -1   3 -23   55.14    7.14   1
   1   3  23  109.39   10.64   1
   1   3  23   77.71   10.88   1
  -1  -3 -23  131.16   20.05   3
   1  -3  23  102.00   19.85   3
  -1  -3  23   88.94   18.35   3
   1   3  24   60.31    9.44   1
  -1   3  24   85.97   13.83   4
   1  -3  24   87.26   20.73   3
  -1  -3 -24   94.64   20.47   3
  -1  -3  24  113.83   21.86   3
   1   3 -24   43.56    5.71   1
  -1   3  24   71.41   10.25   1
   1   3  24  104.52   24.98   5
  -1   3  24  132.31   26.55   5
   1   3  24   85.94    9.37   1
   1   3 -24   48.69    5.72   1
  -1   3  25  638.45   32.75   4
   1  -3  25  701.41   45.55   3
  -1  -3  25  858.32   48.90   3
   1   3  25  857.58   56.81   5
  -1   3  25  820.43   55.99   5
  -1  -3  26    9.14   16.78   3
   1   3  26   -5.13   24.49   5
   1  -3  26   -1.79   18.29   3
  -1   3  26    5.07   22.41   5
  -1   3  26   -6.80   11.83   4
  -1   3  27  440.97   45.91   5
  -1   3  27  328.97   26.44   4
   1   3  27  401.95   44.29   5
   1  -3  27  425.58   38.42   3
  -1  -3  27  371.05   37.19   3
  -1  -3  28   14.08   18.17   3
  -1   3  28   10.97   22.07   5
   1   3  28    2.78   20.83   5
  -1   3  28   14.31   10.87   4
  -1  -3  29    2.12   16.83   3
   1   3  29    2.85   22.52   5
  -1   3  29   30.81   23.06   5
  -1   3  29    8.21   10.57   4
  -1  -3  30  -13.36   19.10   3
  -1   3  30   20.46   23.24   5
   1   3  30   32.41   22.63   5
  -1  -3  31   23.29   21.23   3
   1   3  31   58.58   25.92   5
  -1   3  31   18.28   24.42   5
  -1  -4   0   14.52    6.83   2
  -1   4   0   11.24    4.87   2
  -1  -4   0   10.68    7.82   4
  -1  -4   1 4271.10  177.73   4
  -1  -4  -1 4116.54  177.46   4
   1   4  -1 4109.77  176.15   2
  -1   4  -1 3987.57  177.31   1
  -1   4  -1 3842.99  172.85   2
  -1   4   1 3946.63  171.68   2
  -1  -4   1 4161.64  175.71   2
  -1   4   2  219.54   16.96   1
  -1   4  -2  198.74   16.84   1
   1   4  -2  214.73   15.88   2
  -1   4   2  212.85   11.43   2
  -1  -4   2  209.26   15.70   2
  -1  -4   2  236.31   17.30   4
  -1  -4  -2  222.60   17.64   4
  -1  -4   3 1309.93   63.47   2
   1   4  -3 1277.00   63.54   2
  -1  -4  -3 1376.90   65.83   4
  -1  -4   3 1332.18   64.25   4
  -1   4   3 1320.29   64.41   1
  -1   4  -3 1410.12   65.27   1
   1  -4  -3 1386.79   64.57   4
  -1   4   4  150.56   15.43   5
   1   4   4  145.61   16.11   5
   1   4  -4  133.37   12.84   2
  -1  -4   4  117.15   12.51   4
   1  -4  -4  137.78   12.92   4
  -1  -4  -4  135.08   11.70   2
  -1   4   4  125.12   12.54   1
  -1   4  -4  139.03   13.66   1
   1  -4  -5  523.25   28.75   4
   1   4  -5  483.36   28.53   2
   1   4   5  461.57   31.29   5
  -1   4   5  487.98   30.82   5
  -1  -4   5  472.56   27.99   4
  -1   4   5  469.10   28.13   1
  -1   4  -5  493.10   28.83   1
   1   4   6  986.17   54.12   5
  -1   4   6 1058.07   54.04   5
   1   4  -6 1000.97   50.63   2
   1   4   6  890.10   50.47   4
   1  -4  -6 1029.98   50.15   4
  -1   4  -6 1060.62   50.85   1
  -1   4   6  944.95   49.56   1
   1   4   7 1268.96   66.00   5
  -1   4   7 1238.99   64.66   5
   1   4  -7 1224.18   61.36   2
   1   4   7 1185.46   61.56   4
   1  -4  -7 1189.19   60.09   4
  -1   4   7 1288.43   60.53   1
  -1   4  -7 1298.52   61.12   1
  -1   4   8  751.50   43.98   5
   1   4   8  713.34   44.48   5
   1   4  -8  724.49   40.69   2
   1   4   8  688.93   40.64   4
   1  -4  -8  795.61   40.31   4
  -1   4   8  757.76   39.44   1
  -1   4  -8  752.79   40.03   1
   1   4   9  697.69   43.65   5
  -1   4   9  706.91   42.33   5
   1   4  -9  701.00   39.01   2
   1   4   9  596.61   37.83   4
   1  -4  -9  713.66   38.40   4
  -1   4  -9  688.86   37.45   1
  -1   4   9  707.11   37.13   1
  -1  -4 -10   21.40   10.42   5
   1  -4 -10   17.48   10.00   5
   1   4  10   27.85    9.51   4
  -1   4  10   26.59   11.11   5
   1   4  10   12.43   11.05   5
   1   4 -10   16.95    8.45   2
  -1   4 -10   17.45    7.93   1
  -1   4  10   26.95    8.08   1
  -1   4 -11    6.05    8.59   5
   1   4 -11   12.36    8.40   5
   1  -4 -11    9.76    9.88   5
  -1  -4 -11   11.26    9.87   5
   1   4  11    7.56    8.03   4
   1   4  11   26.20   11.86   5
  -1   4  11    6.13    9.90   5
   1   4 -11    0.90    7.79   2
  -1   4  11    8.92    7.92   1
  -1   4 -11    5.86    7.58   1
   1   4 -12   86.53   13.66   5
  -1   4 -12   93.69   15.42   5
   1   4  12   65.99   11.98   4
  -1  -4 -12   67.27   14.52   5
   1  -4 -12   73.52   14.76   5
  -1   4  12   95.17   16.16   5
   1   4  12   41.47   13.51   5
  -1   4  12   69.93   10.49   1
   1   4 -12   80.46   12.91   2
   1   4 -13  384.46   30.70   5
   1   4  13  376.82   27.71   4
   1   4  13  388.04   32.87   5
  -1  -4 -13  378.26   31.86   5
  -1   4  13  425.88   33.64   5
   1  -4 -13  441.54   33.73   5
   1   4 -13  447.97   29.72   2
  -1   4  13  459.34   26.68   1
  -1   4 -13  409.14   32.39   5
  -1  -4 -14  628.14   36.76   3
  -1  -4 -14  578.38   42.34   5
  -1   4  14  610.78   41.80   5
   1  -4 -14  611.39   42.70   5
   1   4  14  628.51   43.48   5
   1   4 -14  598.76   37.46   2
   1   4  14  526.53   35.37   4
  -1   4 -14  559.26   41.37   5
   1   4 -14  576.27   40.22   5
   1   4 -15  196.07   22.60   5
  -1   4 -15  143.52   21.25   5
   1   4  15  187.38   18.79   4
  -1   4  15  181.96   17.12   4
   1  -4 -15  202.24   22.62   3
  -1  -4  15  203.01   20.73   3
  -1  -4 -15  157.66   17.88   3
   1  -4 -15  160.26   22.75   5
  -1  -4 -15  180.20   23.79   5
   1   4 -15  160.38   18.68   2
  -1   4  15  185.79   23.64   5
   1   4  15  138.94   21.80   5
  -1   4 -15  159.62   15.83   1
  -1   4  16  325.41   23.09   1
  -1   4 -16  331.94   23.13   1
   1   4  16  303.26   25.25   4
   1  -4 -16  382.25   31.38   3
  -1   4  16  359.27   24.68   4
  -1  -4 -16  362.90   26.80   3
  -1  -4  16  331.89   28.15   3
   1   4 -16  322.00   29.62   5
  -1   4 -16  331.69   31.30   5
   1   4 -16  323.10   27.32   2
  -1  -4 -16  310.29   31.57   5
   1  -4 -16  304.75   31.83   5
   1   4  16  359.81   32.42   5
  -1   4  16  323.44   31.07   5
  -1  -4 -17   97.70   15.78   3
  -1  -4  17   84.44   16.15   3
  -1   4 -17   98.28   13.57   1
  -1   4  17   83.61   13.19   1
  -1   4  17   78.36   13.63   4
   1   4  17  111.47   21.49   5
  -1   4  17   91.08   19.61   5
  -1  -4 -18    6.74   12.23   3
  -1  -4  18    8.27   12.34   3
  -1   4  18   12.53   10.23   1
  -1   4 -18   -2.71    9.70   1
   1   4  18   22.61   16.99   5
  -1   4  18    5.52   14.69   5
  -1   4  18   10.85   10.13   4
   1   4  19  326.42   27.53   4
  -1   4  19  419.71   26.85   4
  -1  -4  19  365.84   31.70   3
  -1  -4 -19  335.32   28.73   3
  -1   4 -19  344.84   24.50   1
  -1   4  19  369.93   25.73   1
   1   4  19  356.35   36.36   5
  -1   4  19  367.78   36.04   5
   1   4  19  365.33   24.01   1
  -1   4  20   38.14   11.62   4
   1   4  20   16.15   12.96   4
   1  -4 -20   49.66   17.63   3
   1   4  20   38.14   10.87   1
  -1   4 -20   26.17   11.75   1
  -1   4  20   29.69   11.74   1
  -1  -4  20   58.91   16.92   3
  -1  -4 -20   45.36   14.94   3
  -1   4  20   50.13   17.75   5
   1   4  20   37.01   17.81   5
   1   4 -21  516.79   33.88   1
  -1   4 -21  579.29   33.49   1
  -1   4  21  573.13   35.19   4
  -1  -4 -21  545.18   39.44   3
   1  -4  21  552.26   42.47   3
  -1  -4  21  555.89   42.42   3
   1   4  21  601.90   48.22   5
  -1   4  21  577.42   47.13   5
   1   4  21  533.16   32.64   1
   1   4 -21  568.03   32.48   1
  -1   4  21  608.97   34.72   1
  -1   4  22   43.42   20.33   5
   1   4  22   -2.21   18.39   5
   1   4 -22   26.29   11.29   1
  -1   4  22   27.15   12.06   4
   1   4  22   40.17   11.51   1
   1   4 -22   45.25   10.84   1
  -1   4 -22   24.49   10.95   1
  -1   4  22   60.04   13.22   1
  -1  -4  22   24.13   16.50   3
  -1  -4 -22   20.73   15.62   3
   1  -4  22   32.15   16.61   3
   1   4 -23  302.37   21.64   1
   1   4  23  343.64   23.62   1
   1   4 -23  265.99   22.96   1
  -1   4  23  315.22   25.36   4
  -1  -4  23  332.53   32.97   3
  -1  -4 -23  328.75   30.98   3
   1  -4  23  309.99   33.49   3
  -1   4  23  382.60   25.11   1
  -1   4 -23  293.87   22.66   1
  -1   4  23  327.87   36.93   5
   1   4  23  353.12   38.73   5
  -1   4  24   46.45   22.21   5
   1   4  24   28.62   21.69   5
  -1   4  24    8.49   11.41   4
  -1  -4 -24   14.05   17.65   3
   1  -4  24   16.77   16.92   3
  -1  -4  24   24.84   16.22   3
   1   4 -24   13.84   10.44   1
   1   4  24    9.88   11.17   1
   1   4 -24    8.92    9.91   1
   1   4  24   11.55   10.48   1
  -1   4 -24   33.97   10.71   1
  -1   4  24   41.17   12.52   1
   1   4  25   17.44   22.99   5
  -1   4  25   66.41   23.40   5
  -1   4  25   29.81   12.94   4
  -1  -4  25   35.40   18.14   3
   1  -4  25   27.26   18.73   3
   1   4 -25   41.78    9.99   1
  -1   4 -25   49.36   10.61   1
   1   4  25   47.08   12.57   1
   1   4  25   41.50   11.55   1
  -1   4  25   47.79   11.92   1
  -1   4  26   23.41   21.65   5
   1   4  26    2.65   20.41   5
  -1   4  26   16.64   11.70   4
  -1  -4  26    1.98   18.46   3
   1  -4  26   -2.01   19.11   3
  -1   4 -26   -4.56    6.11   1
   1   4 -26    0.37    6.83   1
   1   4  26   26.50   10.63   1
   1   4  26    3.67    8.96   1
   1   4 -26   10.46    7.82   1
  -1   4  26   23.23   10.91   1
   1  -4  27   20.56   20.45   3
  -1  -4  27   22.81   19.12   3
  -1   4  27   15.97   12.55   4
  -1   4  27   52.61   25.09   5
   1   4  27   30.80   24.70   5
   1   4  27   24.19    9.99   1
  -1   4  28   44.59   13.23   4
  -1  -4  28   34.86   21.88   3
   1  -4  28   51.32   21.58   3
  -1   4  28   29.27    7.92   1
   1   4  28   28.15    6.02   1
   1   4  28   24.62    6.07   1
   1   4  28   17.71   24.53   5
  -1   4  28   57.89   26.20   5
  -1   4  29   48.28   27.51   5
  -1  -4  29   47.20   21.64   3
   1  -4  29   49.38   22.08   3
   1   4  29   76.85   27.29   5
  -1   4  30   18.80   24.44   5
   1   4  30  -35.22   27.88   5
  -1  -4  30    9.42   20.00   3
  -1  -5   0   33.51   10.84   4
  -1  -5   0   22.61    9.82   2
  -1  -5   1 2766.19  123.75   4
  -1  -5  -1 2549.67  123.09   4
  -1  -5  -1 2664.26  120.32   2
  -1  -5   1 2752.94  120.91   2
  -1  -5  -2 1117.27   61.55   4
  -1  -5   2 1294.32   62.45   4
   1  -5  -2 1194.05   61.38   4
  -1  -5  -2 1182.80   58.50   2
  -1  -5   2 1293.86   60.19   2
   1   5  -2 1270.03   60.54   2
  -1   5   3  126.02   14.18   1
  -1   5  -3  111.01   14.01   1
   1   5  -3  124.22   13.10   2
  -1  -5  -3  110.60   14.81   4
   1  -5  -3  102.44   13.13   4
  -1  -5   3  127.47   14.60   4
  -1   5   4   65.38   11.36   1
  -1   5  -4   67.12   11.81   1
   1   5  -4   61.36   10.75   2
  -1  -5   4   60.42   11.32   4
  -1  -5  -4   63.47   12.29   4
   1  -5  -4   57.89   10.54   4
  -1   5   4   72.70   13.87   5
   1   5   4   56.77   12.86   5
   1   5  -5  161.03   15.15   2
  -1   5   5  144.81   17.54   5
   1   5   5  105.67   16.47   5
  -1  -5   5  139.25   14.50   4
   1  -5  -5  131.58   14.25   4
  -1   5  -5  135.24   15.19   1
  -1   5   5   91.86   13.37   1
  -1   5   6  941.15   52.05   1
  -1   5  -6 1071.95   53.78   1
  -1   5   6  988.86   56.40   5
   1   5   6  979.50   57.49   5
   1   5  -6 1053.20   53.57   2
   1  -5  -6 1032.66   52.76   4
   1   5   6 1001.52   54.05   4
  -1  -5   6  994.42   52.50   4
   1   5  -7 1898.54   83.78   2
  -1   5   7 1599.57   85.52   5
   1   5   7 1644.91   87.01   5
  -1   5  -7 1770.87   82.92   1
  -1   5   7 1630.05   81.52   1
   1   5   7 1723.52   83.73   4
   1  -5  -7 1635.18   81.52   4
   1   5  -8  177.85   18.28   2
   1   5   8  158.15   20.61   5
  -1   5   8  194.50   20.90   5
  -1   5   8  143.67   16.44   1
  -1   5  -8  158.39   17.36   1
   1  -5  -8  162.01   16.77   4
   1   5   8  158.20   18.29   4
   1   5  -9 3293.87  143.76   2
   1   5   9 2906.89  147.43   5
  -1   5   9 3096.49  147.70   5
  -1   5   9 2934.95  140.80   1
  -1   5  -9 3295.27  142.59   1
   1  -5  -9 3058.79  142.05   4
   1   5   9 3217.91  143.91   4
   1   5 -10  520.80   33.85   2
  -1   5  10  511.10   37.03   5
   1   5  10  450.22   36.89   5
  -1   5  10  492.21   31.62   1
  -1   5 -10  525.85   32.46   1
   1   5  10  513.18   33.86   4
   1   5 -11 1071.30   55.46   2
   1   5  11 1005.09   60.56   5
  -1   5  11  953.03   58.65   5
  -1   5 -11 1080.23   53.70   1
  -1   5  11  955.25   52.16   1
   1   5  11  934.39   54.07   4
   1   5  12  167.06   17.95   4
  -1   5  12  159.73   16.38   1
   1   5 -12  133.66   17.51   2
   1   5  12  166.08   23.26   5
  -1   5  12  131.85   20.27   5
   1   5 -12  151.11   20.07   5
  -1   5 -12  199.96   22.60   5
  -1  -5 -13  272.88   27.95   5
  -1   5  13  286.93   28.69   5
   1   5  13  291.82   29.39   5
   1   5 -13  332.04   25.73   2
   1   5  13  279.91   23.64   4
   1   5 -13  313.51   27.98   5
  -1   5 -13  285.87   27.88   5
  -1   5  13  266.06   22.18   1
   1   5 -14  309.96   25.92   2
  -1  -5 -14  265.04   23.79   3
   1   5  14  285.86   24.03   4
  -1   5 -14  293.24   29.66   5
   1  -5 -14  262.14   28.81   5
   1   5  14  237.98   28.45   5
  -1   5  14  315.20   30.65   5
  -1   5  15 1122.59   64.99   5
   1   5  15  963.87   64.00   5
  -1   5 -15 1036.59   54.30   1
  -1  -5 -15 1017.33   56.74   3
   1   5  15  926.13   55.20   4
   1   5  16  197.12   27.82   5
  -1   5  16  142.50   24.14   5
  -1   5  16  126.59   18.09   1
  -1   5 -16  139.10   18.47   1
  -1  -5 -16  141.97   20.02   3
   1  -5 -17 2366.23  116.58   3
  -1  -5 -17 2125.14  108.42   3
  -1  -5  17 2178.99  112.69   3
  -1   5  17 2167.81  117.63   5
   1   5  17 2183.65  118.70   5
  -1   5  17 2321.32  106.12   1
  -1   5 -17 2209.67  105.67   1
  -1   5  17 2269.49  106.54   4
  -1   5  18   43.07   15.14   4
  -1  -5 -18   47.43   16.83   3
   1  -5 -18   64.67   20.52   3
  -1   5  18   34.91   14.76   1
  -1   5 -18   48.60   15.16   1
  -1  -5  18   29.95   16.97   3
  -1   5  18   35.07   19.21   5
   1   5  18   32.46   20.66   5
   1   5  19 1063.27   56.45   1
  -1  -5  19 1182.90   67.67   3
  -1  -5 -19 1044.30   61.37   3
   1   5  19 1077.35   71.61   5
  -1   5  19 1102.13   71.07   5
  -1   5 -19 1036.28   57.56   1
  -1   5  19 1092.05   58.48   1
  -1   5  19 1104.52   58.76   4
  -1   5  20  112.49   17.20   4
  -1  -5 -20  111.29   20.11   3
  -1   5 -20  117.28   16.52   1
  -1   5  20  103.36   16.81   1
   1   5  20   91.13   15.03   1
  -1  -5  20  135.54   23.60   3
   1   5  20  117.43   26.47   5
  -1   5  20  124.55   25.33   5
  -1   5  21  158.19   20.22   4
   1   5  21  237.42   21.24   1
   1   5 -21  222.19   20.41   1
  -1   5 -21  206.04   20.93   1
  -1   5  21  206.14   21.61   1
  -1  -5 -21  199.85   24.71   3
  -1  -5  21  211.69   27.21   3
  -1   5  21  208.22   30.87   5
   1   5  21  215.31   32.23   5
  -1   5  22   11.72   13.41   4
  -1   5  22   44.38   14.64   1
  -1   5 -22   20.35   13.05   1
   1   5  22   35.15   13.19   1
   1   5 -22   41.61   13.63   1
   1   5  22   51.86   23.22   5
  -1   5  22   35.51   20.25   5
  -1  -5  22   71.90   20.23   3
  -1  -5 -22   14.43   15.35   3
  -1   5  23  299.04   28.02   4
  -1   5 -23  364.86   27.55   1
  -1   5  23  417.10   29.88   1
   1  -5  23  385.68   39.33   3
  -1  -5  23  379.38   37.91   3
  -1  -5 -23  415.50   34.79   3
   1   5  23  375.28   28.19   1
   1   5 -23  371.62   27.50   1
  -1   5  23  437.60   43.66   5
   1   5  23  266.09   38.82   5
   1   5 -24   75.13   17.58   1
  -1   5 -24   84.70   16.41   1
  -1   5  24   80.62   17.32   1
   1   5 -24  102.35   15.79   1
   1   5  24   69.23   15.72   1
   1   5  24   49.37   27.26   5
  -1   5  24   98.42   27.25   5
  -1  -5  24  129.80   26.21   3
   1  -5  24   49.05   22.29   3
   1   5 -25  593.12   39.57   1
   1   5 -25  571.43   36.03   1
   1   5  25  651.94   39.22   1
   1  -5  25  651.18   53.78   3
  -1  -5  25  652.39   51.47   3
  -1   5  25  759.13   41.77   1
  -1   5 -25  575.09   37.38   1
  -1   5  25  561.45   55.22   5
   1   5  25  553.39   56.14   5
  -1   5  26   29.83   24.37   5
   1   5  26    5.63   26.44   5
   1   5  26   -4.74   13.92   1
   1   5 -26   -4.24   12.80   1
   1   5  26   21.01   13.77   1
   1   5 -26   19.48   12.56   1
  -1  -5  26   -8.69   20.23   3
   1  -5  26    2.31   22.34   3
   1  -5 -26   -9.65   11.20   2
  -1   5  26   -5.60   14.08   1
  -1   5 -26    6.05   12.77   1
   1   5  27  266.69   23.57   1
   1   5 -27  259.86   21.03   1
   1  -5  27  330.18   41.09   3
  -1  -5  27  313.20   37.18   3
   1  -5 -27  242.49   22.65   2
  -1   5  27  329.74   25.59   1
  -1   5 -27  260.01   21.76   1
   1   5  27  334.87   25.46   1
   1   5  27  269.74   41.04   5
  -1   5  27  304.16   43.41   5
  -1  -5  28   54.99   24.13   3
   1  -5  28   44.60   24.99   3
  -1   5  28   47.89   13.73   1
   1   5  28   43.92   12.50   1
  -1   5  28   38.75   27.14   5
   1   5  28   91.80   29.26   5
  -1   5  29   44.16   28.12   5
   1   5  29   64.74   29.05   5
   1  -5  29   52.62   24.30   3
  -1  -5  29   65.33   24.66   3
  -1   6   0   13.89    6.76   2
   1  -6   0   -1.96   11.16   4
  -1  -6   0   12.84   11.33   4
  -1   6   0    1.00   10.19   1
  -1  -6  -1  753.75   45.18   4
  -1  -6   1  741.34   44.90   4
  -1   6  -1  755.04   45.37   1
  -1   6   1  836.38   46.32   1
   1  -6  -1  707.22   44.56   4
  -1   6   1  851.12   39.66   2
  -1   6  -1  806.29   40.35   2
  -1   6   2   59.38   13.39   1
  -1   6  -2   49.51   13.70   1
   1  -6  -2   73.64   14.45   4
  -1  -6   2   82.36   14.65   4
  -1  -6  -2   90.93   15.32   4
  -1  -6  -2   74.00   11.37   2
  -1   6  -2   36.23    9.21   2
  -1   6  -3 2110.04  100.86   1
  -1   6   3 2234.41  101.03   1
  -1  -6  -3 2020.30   95.40   2
  -1   6  -3 2064.16   95.59   2
  -1  -6   3 2067.16   99.90   4
  -1  -6  -3 2105.09  100.83   4
   1  -6  -3 2009.14   99.59   4
  -1   6  -4    5.06   12.06   1
  -1   6   4   13.65   11.27   1
  -1  -6  -4   15.80   10.16   2
  -1   6  -4    3.42    8.89   2
   1   6   4   20.88   15.10   5
  -1   6   4   18.15   13.86   5
  -1  -6  -4    6.40   12.38   4
   1  -6  -4   16.36   12.14   4
  -1  -6   4   21.51   12.20   4
  -1   6   5 1620.79   77.60   1
  -1   6  -5 1632.16   78.17   1
  -1  -6  -5 1379.27   71.54   2
  -1   6  -5 1603.33   74.10   2
   1   6   5 1505.61   82.88   5
  -1   6   5 1482.88   81.72   5
  -1  -6  -5 1571.78   78.71   4
   1  -6  -5 1452.14   75.92   4
  -1  -6   5 1574.60   77.15   4
  -1   6   6  113.19   15.72   1
  -1   6  -6   94.40   16.06   1
  -1  -6  -6   86.41   12.28   2
   1   6   6   73.42   17.56   5
  -1   6   6   72.33   16.51   5
   1  -6  -6  101.86   14.73   4
  -1  -6   6   85.99   14.56   4
   1  -6  -7  219.13   20.09   4
  -1   6   7  173.54   18.73   1
  -1   6  -7  239.07   21.32   1
  -1  -6  -7  175.13   15.71   2
  -1  -6   7  231.52   20.62   4
   1   6   7  205.12   21.12   4
  -1   6   7  185.52   22.73   5
   1   6   7  160.48   22.32   5
   1   6   8   35.90   14.76   5
  -1   6   8   62.12   15.31   5
  -1   6   8   37.70   12.53   1
  -1   6  -8   49.90   12.96   1
  -1  -6  -8   39.30    9.23   2
  -1  -6   8   21.17   11.77   4
   1   6   8   34.88   12.59   4
   1  -6  -8   57.67   12.71   4
  -1   6   9   12.49   11.03   1
  -1   6  -9   27.65   12.28   1
   1   6   9  -14.61   14.56   5
  -1   6   9   -1.53   12.03   5
  -1  -6  -9   21.63    8.67   2
   1   6  -9    6.57   10.81   2
   1  -6  -9   18.13   11.38   4
   1   6   9    3.45   10.91   4
  -1   6 -10    2.04   11.35   1
  -1   6  10   11.51   10.73   1
   1   6  10   19.85   14.10   5
  -1   6  10   10.99   12.97   5
   1   6 -10   10.13   11.02   2
   1   6  10   -4.70   11.58   4
   1  -6 -10   17.64   11.41   4
  -1   6  11   31.58   11.68   1
  -1   6 -11   24.42   12.73   1
   1   6  11   20.53   14.72   5
  -1   6  11   37.39   15.18   5
   1   6 -11   15.14   11.05   2
   1   6  11   23.77   12.43   4
  -1   6  12    1.93   10.22   1
   1   6 -12  -10.94   11.60   2
   1   6  12   -8.86   14.51   5
  -1   6  12    6.74   13.33   5
   1   6  13    5.51   14.53   5
  -1   6  13   22.77   14.35   5
   1   6  14   44.06   18.89   5
  -1   6  14   41.96   17.90   5
  -1   6 -14   36.86   13.83   1
   1   6  15  144.05   24.37   5
  -1   6  15  148.56   23.56   5
  -1   6 -15  164.31   19.40   1
  -1   6 -16   18.60   13.92   1
  -1   6  16   43.91   14.76   1
  -1  -6 -16    3.78   13.39   3
  -1   6  16   20.01   16.63   5
   1   6  16    8.42   17.62   5
   1  -6 -16   13.53    6.16   2
  -1  -6 -17  431.55   33.30   3
  -1   6  17  489.02   41.79   5
   1   6  17  463.61   41.42   5
  -1   6  17  479.16   31.36   1
  -1   6 -17  527.23   32.69   1
  -1  -6 -18   29.04   16.21   3
  -1   6  18    2.17   18.11   5
   1   6  18  -15.94   21.01   5
  -1   6  18    5.35   14.07   1
  -1   6 -18   26.48   14.81   1
   1   6  18   11.93   12.75   1
   1  -6 -18    7.77    7.16   2
   1  -6 -19  185.24   15.83   2
   1   6  19  253.83   23.73   1
  -1  -6  19  292.09   32.57   3
  -1  -6 -19  270.39   27.67   3
   1   6  19  322.59   37.28   5
  -1   6  19  259.47   34.22   5
  -1   6 -19  288.61   25.04   1
  -1   6  19  297.97   25.57   1
  -1  -6 -20    2.87   14.93   3
  -1   6  20   -6.97   19.22   5
   1   6  20   19.45   20.75   5
  -1   6  20   17.01   13.81   1
  -1   6 -20   -4.26   13.70   1
   1   6  20   13.45   12.78   1
   1   6 -20    5.23   13.26   1
  -1  -6  20    4.02   18.36   3
   1  -6 -20  -10.78    7.95   2
  -1  -6 -21   34.12   16.92   3
  -1   6  21   48.84   22.99   5
   1   6  21   69.04   24.93   5
  -1   6 -21   55.46   15.85   1
  -1   6  21   80.65   16.91   1
   1   6  21   45.95   15.14   1
   1   6 -21   56.90   15.42   1
  -1  -6  21   72.22   22.94   3
   1  -6 -21   36.62    8.97   2
  -1  -6 -22  -10.87   16.21   3
  -1   6 -22    2.11   14.09   1
   1   6 -22    5.17   13.80   1
  -1   6  22   -2.34   14.24   1
   1   6  22   16.48   13.76   1
  -1  -6  22   13.13   18.04   3
  -1   6  22  -15.52   21.36   5
   1   6  22  -10.80   21.02   5
   1  -6 -22    2.94    7.84   2
  -1   6 -23   78.00   17.68   1
  -1   6  23  121.89   20.03   1
   1   6  23   65.45   17.29   1
   1   6 -23   81.09   17.24   1
  -1  -6  23  123.90   27.23   3
  -1   6  23   53.92   25.89   5
   1   6  23   61.93   26.86   5
   1  -6 -23   71.00   11.71   2
  -1   6 -24   -4.12   13.52   1
   1   6 -24   -7.98   13.10   1
  -1   6  24   25.31   16.41   1
   1   6  24   13.61   15.26   1
   1  -6 -24    3.41    8.90   2
  -1  -6  24   21.34   20.84   3
   1  -6  24    9.77   21.00   3
  -1   6  24   -5.54   22.28   5
   1   6  24   49.65   25.36   5
  -1  -6  25  229.92   33.72   3
   1  -6  25  168.29   32.58   3
  -1   6 -25  132.90   20.38   1
   1   6  25  201.07   23.07   1
  -1   6  25  177.72   23.45   1
   1   6 -25  153.93   20.81   1
  -1   6  25  150.38   34.61   5
   1   6  25  113.61   33.23   5
   1  -6  26  -21.43   24.88   3
  -1  -6  26   14.81   23.20   3
  -1   6  26    8.31   14.64   1
  -1   6 -26    7.89   14.50   1
   1   6  26   10.20   16.36   1
   1   6 -26   14.02   13.47   1
   1   6  26  -12.24   22.61   5
  -1   6  26  -14.68   24.50   5
   1  -6  27   38.69   26.10   3
  -1  -6  27   69.41   26.79   3
  -1   6 -27   53.76   16.00   1
  -1   6  27   80.97   18.60   1
   1   6  27   64.30   30.42   5
  -1   6  27   95.20   29.75   5
   1   6  27   79.87   18.28   1
   1   6 -27   80.95   15.72   1
  -1   7   0   26.34   10.75   2
  -1  -7   0   34.49   17.33   4
   1  -7   0   31.32   16.51   4
  -1   7   0   26.74   16.25   1
  -1  -7   1 2452.36  119.04   4
  -1  -7  -1 2174.71  117.74   4
   1  -7  -1 2448.41  118.98   4
   1  -7   1 2487.66  119.66   4
  -1   7  -1 2730.10  113.40   2
  -1   7  -1 2398.18  119.21   1
  -1   7   1 2403.78  119.29   1
  -1  -7  -2  535.19   39.42   4
   1  -7  -2  552.15   39.53   4
  -1  -7   2  584.96   40.41   4
  -1   7  -2  586.84   40.43   1
  -1   7   2  632.45   41.07   1
   1  -7   2  634.93   40.88   4
  -1   7  -2  586.00   34.21   2
  -1   7   3  961.93   57.15   1
  -1   7  -3 1002.76   57.96   1
   1   7  -3 1051.25   56.46   2
   1  -7  -3 1005.79   57.33   4
  -1  -7  -3 1008.91   58.48   4
  -1  -7   3 1066.70   58.08   4
  -1   7  -3 1023.77   52.36   2
  -1  -7  -3  947.18   51.18   2
  -1   7   4   -9.54   14.03   1
  -1   7  -4   -1.23   13.23   1
   1   7  -4    7.55   12.36   2
  -1  -7  -4    6.11   10.97   2
  -1   7  -4    2.41    9.69   2
  -1  -7  -4   13.93   14.18   4
   1  -7  -4    5.77   12.75   4
  -1  -7   4   11.85   13.84   4
   1   7   4   14.44   19.82   5
  -1   7   4   64.09   19.95   5
  -1   7   5  768.26   47.67   1
  -1   7  -5  828.94   49.08   1
  -1  -7   5  852.88   48.94   4
  -1  -7  -5  792.52   49.26   4
   1  -7  -5  818.30   47.83   4
  -1   7   5  800.85   55.30   5
   1   7   5  740.51   55.46   5
  -1   7  -5  773.82   43.82   2
   1   7  -5  818.02   47.49   2
  -1  -7  -5  677.64   40.94   2
  -1   7   6  620.74   40.10   1
  -1   7  -6  619.65   41.34   1
  -1  -7   6  628.28   40.89   4
   1  -7  -6  581.77   39.13   4
   1   7   6  538.64   46.06   5
  -1   7   6  588.31   45.65   5
  -1   7  -6  596.18   36.59   2
   1   7  -6  612.09   39.31   2
  -1  -7  -6  480.36   32.47   2
  -1   7  -7 1440.51   73.85   1
  -1   7   7 1404.74   72.74   1
  -1  -7  -7 1160.28   64.49   2
  -1   7  -7 1437.30   69.93   2
   1   7  -7 1499.98   72.90   2
  -1  -7   7 1411.08   72.96   4
   1  -7  -7 1346.18   71.66   4
   1   7   7 1245.42   79.31   5
  -1   7   7 1376.70   79.75   5
  -1   7  -8  155.86   22.86   1
  -1   7   8  153.98   20.75   1
   1   7  -8  178.66   22.33   2
  -1  -7  -8  101.32   15.37   2
  -1   7  -8  140.86   18.49   2
   1   7   8  156.10   26.52   5
  -1   7   8  155.97   26.04   5
  -1  -7   8  193.89   23.01   4
   1  -7  -8  174.94   21.16   4
   1   7  -9 1367.38   69.31   2
  -1   7  -9 1336.80   66.55   2
  -1  -7  -9 1024.76   59.56   2
   1   7   9 1129.00   74.33   5
  -1   7   9 1213.07   74.88   5
   1  -7  -9 1292.53   68.12   4
  -1  -7   9 1367.81   68.94   4
  -1   7  -9 1431.70   70.24   1
  -1   7   9 1231.16   67.31   1
  -1   7 -10  144.88   21.55   1
  -1   7  10  132.41   19.78   1
   1   7 -10  135.51   20.12   2
  -1  -7 -10   71.46   13.68   2
  -1   7 -10  110.65   17.79   2
   1   7  10  136.65   25.42   5
  -1   7  10  107.95   22.74   5
  -1  -7  10  144.55   20.67   4
   1  -7 -10  132.69   20.59   4
  -1   7 -11  639.81   39.33   2
  -1  -7 -11  474.83   31.85   2
  -1   7  11  602.37   39.06   1
  -1  -7  11  672.25   40.58   4
   1   7  11  497.92   44.85   5
  -1   7  11  617.55   46.62   5
  -1   7  12   -5.76   12.88   1
  -1   7  12    9.72   16.89   5
   1   7  12    8.16   16.94   5
  -1  -7  12    4.70   13.66   4
  -1  -7 -12    6.61   10.38   2
  -1   7 -12    9.86   12.37   2
  -1   7  13  214.01   29.01   5
  -1  -7 -13  162.54   17.15   2
  -1   7  14  230.78   31.06   5
   1   7  14  214.26   31.20   5
  -1   7 -14  241.82   26.01   1
  -1   7  15  298.17   35.58   5
   1   7  15  276.87   35.75   5
  -1   7 -15  327.18   29.82   1
  -1   7 -16  194.85   23.98   1
  -1   7  16  182.99   30.97   5
   1   7  16  185.38   31.81   5
  -1   7  16  197.49   23.63   1
  -1  -7 -17  318.10   31.53   3
   1   7  17  351.25   29.96   1
  -1   7  17  407.41   32.34   1
  -1   7 -17  380.54   32.04   1
   1   7  17  382.72   42.28   5
  -1   7  17  341.17   39.57   5
   1   7  18   60.78   24.64   5
  -1   7  18   38.48   22.58   5
   1   7  18   32.30   15.50   1
  -1   7 -18   16.35   16.74   1
  -1   7  18   48.32   16.99   1
  -1  -7 -18   19.49   15.31   3
   1   7 -19  193.90   24.84   1
   1   7  19  199.67   23.92   1
  -1   7 -19  205.01   24.77   1
  -1  -7 -19  174.23   24.74   3
  -1   7  19  237.82   25.17   1
  -1   7  19  190.19   32.04   5
   1   7  19  166.89   31.92   5
  -1  -7 -20   48.24   18.33   3
  -1   7  20   89.34   26.95   5
   1   7  20   27.03   23.53   5
  -1   7 -20   56.71   18.38   1
  -1   7  20   71.22   18.32   1
   1   7 -20   34.26   16.71   1
   1   7  20   57.40   16.90   1
  -1  -7  20   87.63   24.77   3
   1  -7 -21   26.18    6.62   2
  -1  -7  21  106.35   25.97   3
   1   7 -21   78.50   18.41   1
   1   7  21   73.54   18.49   1
  -1   7  21   93.04   19.60   1
  -1   7 -21   80.68   19.26   1
  -1   7  21   -2.62   21.99   5
   1   7  21   63.79   25.51   5
   1  -7 -22    5.40    6.97   2
  -1   7 -22   17.94   16.83   1
   1   7 -22   26.66   16.42   1
  -1   7  22   18.09   17.09   1
   1   7  22    6.64   15.59   1
   1   7  22   46.17   24.14   5
  -1   7  22  -10.98   21.70   5
  -1  -7  22   61.05   25.11   3
  -1   7 -23  122.67   21.77   1
   1   7 -23  100.87   21.00   1
   1   7  23   88.90   20.16   1
  -1   7  23  108.85   22.71   1
  -1   7  23  106.56   29.95   5
   1   7  23   30.26   25.97   5
  -1  -7  23   92.16   28.94   3
  -1   7 -24   48.56   17.58   1
   1   7 -24   72.93   19.42   1
  -1   7  24   70.08   20.89   1
   1   7  24   80.16   20.20   1
   1   7  24   76.02   29.64   5
  -1   7  24   51.04   28.95   5
  -1  -7  24  132.03   32.49   3
   1   7  25  128.99   22.71   1
   1   7 -25  107.54   20.48   1
  -1   7 -25  108.99   22.15   1
  -1   7  25  170.75   24.86   1
   1   7  25  105.91   35.11   5
  -1   7  25  116.10   33.33   5
  -1  -7  25  167.62   33.54   3
   1  -7  25  144.86   33.66   3
   1  -8   0   11.51   16.56   4
  -1  -8   0   18.31   16.62   4
  -1   8   0   14.68   16.24   1
   1  -8  -1  733.62   49.55   4
   1  -8   1  820.52   50.98   4
  -1  -8   1  696.66   48.50   4
  -1  -8  -1  755.12   49.46   4
  -1   8   1  838.86   51.63   1
  -1   8  -1  759.27   50.77   1
  -1  -8  -2   50.75   17.81   4
  -1  -8   2   40.93   17.03   4
   1  -8   2   74.29   19.09   4
   1  -8  -2   50.78   17.76   4
  -1   8  -2   73.94   20.07   1
  -1   8   2   40.54   17.10   1
  -1   8  -2   36.76   12.50   2
  -1   8  -3  156.86   17.20   2
  -1   8   3  131.29   21.92   1
  -1   8  -3  130.25   21.80   1
   1  -8   3  129.05   21.85   4
  -1  -8   3  174.18   23.57   4
  -1  -8  -3  136.24   22.44   4
   1  -8  -3  147.97   21.59   4
   1   8   3  139.30   30.82   5
  -1   8   3  115.51   27.44   5
  -1  -8   4   44.96   17.29   4
   1  -8  -4   95.39   18.94   4
   1  -8   4  110.25   20.09   4
  -1  -8  -4   73.47   19.14   4
  -1   8   4   54.32   17.18   1
  -1   8  -4   80.24   19.13   1
  -1   8  -4   75.85   14.00   2
   1   8   4   65.05   24.84   5
  -1   8   4   86.89   25.06   5
   1  -8  -5   55.19   17.46   4
  -1  -8   5   61.81   17.78   4
  -1   8   5   46.92   17.47   1
  -1   8  -5   53.40   17.05   1
  -1   8  -5   58.46   14.00   2
   1   8  -5   44.24   15.04   2
  -1   8   5   67.48   24.07   5
   1   8   5   74.70   24.95   5
   1  -8  -6   68.07   17.05   4
  -1  -8   6   89.73   19.01   4
   1   8   6   65.94   24.42   5
  -1   8   6   80.38   23.23   5
  -1   8   6   63.29   17.33   1
  -1   8  -6   83.37   19.46   1
   1   8  -6   73.63   17.15   2
  -1   8  -6   67.00   15.23   2
  -1  -8   7  170.95   22.86   4
   1  -8  -7  208.75   23.77   4
  -1  -8  -7  149.47   16.08   2
  -1   8   7  140.79   27.78   5
   1   8   7  158.66   30.05   5
  -1   8  -7  194.31   25.85   1
  -1   8   7  161.65   22.57   1
   1   8  -7  188.49   23.20   2
  -1   8  -7  177.81   20.46   2
  -1  -8   8  178.17   23.38   4
   1  -8  -8  167.47   22.89   4
  -1  -8  -8  136.25   15.33   2
  -1   8   8  172.48   22.86   1
  -1   8  -8  179.09   24.42   1
  -1   8  -8  147.83   20.19   2
   1   8  -8  163.54   22.58   2
  -1   8   8  112.11   26.41   5
   1  -8  -9  132.14   22.12   4
  -1  -8   9  138.98   21.93   4
  -1   8   9  159.46   28.36   5
   1   8   9  132.38   28.00   5
  -1   8   9  169.41   22.91   1
  -1   8  -9  141.54   23.32   1
  -1   8  -9  161.79   20.03   2
  -1  -8  -9  116.13   14.61   2
  -1   8 -10  198.13   21.61   2
   1  -8 -10  192.80   24.40   4
  -1  -8  10  178.23   23.45   4
  -1   8  10  160.05   21.79   1
  -1   8 -10  175.92   24.98   1
  -1  -8 -10  125.22   14.86   2
  -1   8  10  160.03   27.83   5
   1   8  10  120.79   27.78   5
  -1  -8  11    4.22   16.12   4
  -1   8  11    8.14   13.61   1
  -1  -8 -11   -3.02    9.29   2
  -1   8  11   24.92   18.91   5
   1   8  11    7.13   19.21   5
  -1  -8  12  141.97   21.91   4
  -1   8  12  152.00   21.84   1
  -1  -8 -12   82.14   12.82   2
   1   8  12  110.53   27.49   5
  -1   8  12  121.41   26.35   5
  -1  -8  13   96.50   20.10   4
  -1   8 -13  116.72   21.49   1
  -1  -8 -13   61.33   12.24   2
  -1   8  13   76.81   24.26   5
   1   8  13  107.32   25.40   5
  -1   8 -14   80.75   19.86   1
  -1  -8 -14   30.26   10.58   2
  -1   8  14  113.83   27.14   5
   1   8  14   74.59   25.34   5
  -1   8  15   36.33   16.61   1
  -1   8 -15   71.07   19.67   1
   1   8  15   10.83   14.95   1
  -1  -8 -15   12.71   10.40   2
   1   8  15   15.34   23.22   5
  -1   8  15   14.60   21.51   5
  -1   8  16   59.12   17.63   1
  -1   8 -16   72.05   19.62   1
   1   8  16   50.71   17.92   1
  -1  -8 -16   14.68   10.53   2
  -1   8  16   37.39   23.10   5
   1   8  16   62.84   24.41   5
  -1  -8  17   14.14   16.13   4
   1   8  17  -40.43   24.90   5
  -1   8  17   20.57   20.00   5
  -1   8 -17   11.81   17.32   1
   1   8 -17    7.66   17.05   1
   1   8  17    4.16   15.11   1
  -1   8  17   -4.34   15.10   1
  -1  -8 -17    5.51   10.06   2
   1   8  18   -5.61   25.25   5
  -1   8  18   -2.67   21.85   5
   1   8  18   32.35   16.66   1
   1   8 -18   35.16   18.02   1
  -1   8  18   66.44   18.89   1
  -1   8 -18   49.23   18.70   1
  -1  -8 -18   19.03   10.98   2
   1   8  19   12.95   16.22   1
   1   8 -19   57.86   19.36   1
  -1   8  19   49.52   18.47   1
  -1   8 -19   54.02   19.21   1
  -1   8  19   36.01   23.58   5
   1   8  19   84.47   27.92   5
   1   8  20   -1.49   16.40   1
  -1   8  20   -6.11   17.31   1
  -1   8 -20   -2.99   17.85   1
   1   8 -20    3.04   17.34   1
   1   8  20   -8.94   25.45   5
  -1   8  20  -16.98   20.52   5
  -1  -8  20   26.39   25.72   3
   1   8  21  175.85   24.78   1
   1   8 -21  138.10   24.78   1
  -1   8  21  149.43   24.86   1
  -1   8 -21  149.86   24.81   1
   1   8  21   89.45   32.64   5
  -1   8  21   66.93   31.29   5
  -1  -8  21  236.43   36.71   3
  -1   8  22    2.97   23.97   5
   1   8  22   12.61   26.06   5
  -1   8  22  -13.09   18.76   1
  -1   8 -22   25.95   18.76   1
   1   8 -22   22.99   19.29   1
   1   8  22    7.81   16.87   1
  -1  -8  22   31.58   27.27   3
  -1   8  23   15.52   26.50   5
   1   8  23   32.67   26.43   5
  -1  -8  23   45.28   28.21   3
  -1   8 -23   58.95   20.26   1
  -1   8  23   73.25   22.13   1
   1   8  23   80.16   21.12   1
   1   8 -23   57.41   20.08   1
  -1   9   0   20.88   19.56   1
   1  -9   0   40.53   20.13   4
  -1  -9   0   44.98   20.24   4
  -1   9  -1  475.67   40.30   1
  -1   9   1  414.69   38.52   1
  -1  -9  -1  412.98   38.04   4
   1  -9   1  424.78   38.19   4
   1  -9  -1  403.23   37.66   4
  -1  -9   1  468.43   38.42   4
  -1   9   2  281.00   31.79   1
  -1   9  -2  258.02   31.34   1
  -1  -9  -2  202.75   29.08   4
   1  -9   2  200.93   29.46   4
  -1  -9   2  263.38   30.28   4
   1  -9  -2  222.70   29.34   4
   1   9   3  266.85   47.56   5
  -1   9   3  402.26   48.18   5
  -1   9   3  433.20   37.66   1
  -1   9  -3  414.99   38.35   1
   1  -9  -3  364.54   34.58   4
  -1  -9   3  421.25   37.06   4
   1  -9   3  404.44   36.53   4
  -1  -9  -3  344.58   35.96   4
  -1   9  -3  348.39   29.84   2
  -1   9   4   76.31   27.90   5
   1   9   4   64.47   31.55   5
  -1   9  -4    3.32   13.33   2
  -1   9   4   18.51   18.24   1
  -1   9  -4   22.87   19.41   1
  -1  -9  -4   28.22   20.60   4
  -1  -9   4   56.02   20.14   4
   1  -9  -4   18.13   18.70   4
   1  -9   4   74.59   21.51   4
   1   9   5  364.23   47.54   5
  -1   9   5  343.26   45.13   5
  -1   9  -5  309.43   27.64   2
  -1   9   5  333.02   33.15   1
  -1   9  -5  397.63   36.40   1
   1  -9   5  321.19   33.56   4
  -1  -9   5  317.95   32.77   4
   1  -9  -5  314.87   32.90   4
  -1   9   6   37.24   27.80   5
   1   9   6   40.22   29.13   5
  -1   9  -6   61.09   17.08   2
  -1   9   6   80.78   22.04   1
  -1   9  -6  103.73   24.52   1
  -1  -9   6   73.83   22.10   4
   1  -9   6   32.75   20.01   4
   1  -9  -6   61.65   21.20   4
   1  -9  -7  340.88   35.01   4
  -1  -9   7  430.06   37.47   4
  -1   9   7  377.28   45.38   5
   1   9   7  486.38   51.55   5
  -1   9  -7  399.12   31.34   2
  -1   9  -7  420.46   38.34   1
  -1   9   7  406.86   36.26   1
   1  -9   7  333.84   35.27   4
  -1   9  -8  -10.37   15.90   2
   1  -9   8   20.70   18.75   4
  -1  -9   8   -3.28   18.91   4
   1  -9  -8   16.72   18.58   4
  -1   9   8   -9.65   17.61   1
  -1   9  -8  -17.46   19.69   1
   1   9   8   -2.95   24.75   5
  -1   9   8   41.53   26.42   5
   1  -9  -9  338.68   34.47   4
  -1  -9   9  398.53   35.38   4
  -1   9   9  209.53   37.87   5
   1   9   9  272.33   41.55   5
  -1   9   9  329.82   32.79   1
  -1   9  -9  309.27   34.53   1
  -1  -9  10  207.19   27.68   4
  -1   9  10  176.79   26.30   1
   1   9  10  119.39   33.93   5
  -1   9  10  145.79   34.11   5
  -1  -9  11  315.88   32.97   4
  -1   9  11  277.66   30.74   1
  -1   9  11  307.28   41.80   5
   1   9  11  237.55   40.18   5
  -1  -9  12   90.12   21.99   4
  -1   9  12    8.27   24.94   5
   1   9  12   75.56   29.69   5
  -1   9 -13  330.93   34.51   1
  -1   9  13  229.86   38.51   5
   1   9  13  201.08   38.16   5
  -1   9 -14   19.18   19.39   1
   1   9 -14   37.81   22.08   1
   1   9  14  -12.57   18.59   1
  -1   9  14  -11.20   24.30   5
   1   9  14    2.95   24.64   5
   1   9  15  208.81   28.34   1
  -1   9  15  205.28   28.12   1
  -1   9 -15  247.78   31.06   1
   1   9 -15  261.73   32.88   1
   1   9  15  219.91   38.12   5
  -1   9  15  184.65   36.42   5
  -1  -9  16   48.03   20.56   4
   1   9  16  -15.16   26.48   5
  -1   9  16   31.73   25.19   5
   1   9 -16   46.90   21.84   1
  -1   9 -16   22.42   20.50   1
   1   9  16   12.75   17.78   1
  -1   9  16   -1.65   18.06   1
  -1  -9 -16   10.92    8.18   2
   1   9  17  142.18   35.61   5
  -1   9  17  158.88   35.07   5
   1   9  17  180.91   26.54   1
   1   9 -17  226.83   30.13   1
  -1   9  17  220.90   28.72   1
  -1   9 -17  211.46   29.81   1
  -1  -9  17  239.87   29.65   4
   1   9  18   28.65   27.97   5
  -1   9  18   33.36   25.90   5
   1   9 -18   44.95   22.05   1
   1   9  18   51.12   19.96   1
  -1   9  18   18.86   20.15   1
  -1   9 -18   35.15   21.33   1
  -1  -9  18   38.49   20.77   4
  -1   9  19  106.77   35.96   5
   1   9  19  151.63   36.13   5
   1   9 -19  128.47   27.08   1
  -1   9  19  164.72   26.53   1
  -1   9 -19  161.76   27.80   1
   1   9  19  170.57   26.73   1
  -1  -9  19  178.58   26.43   4
  -1  10   0    8.08   20.61   1
   1 -10   0   17.76   19.45   4
  -1 -10   0  -27.88   21.69   4
  -1  10   1   24.03   21.46   1
  -1  10  -1   -4.07   20.30   1
   1 -10   1   -9.97   19.75   4
   1 -10  -1   -1.97   19.90   4
  -1 -10   1   -1.96   20.06   4
  -1 -10  -1   -4.05   22.72   4
   1 -10  -2   21.57   19.87   4
   1 -10   2   37.99   21.60   4
  -1 -10   2   36.65   21.13   4
  -1 -10  -2   30.61   22.55   4
  -1  10   2    9.92   20.58   1
  -1  10  -2    4.08   19.16   1
  -1  10   2   47.29   31.84   5
   1  10   2   37.25   34.67   5
  -1 -10   3   26.83   19.94   4
  -1 -10  -3   37.02   22.54   4
   1 -10  -3   64.11   22.68   4
   1 -10   3   26.13   21.43   4
  -1  10  -3   67.50   22.85   1
  -1  10   3   19.65   21.00   1
  -1  10   3  -10.69   31.41   5
   1  10   3   24.15   34.74   5
  -1 -10   4   57.16   22.05   4
   1 -10  -4   84.76   23.76   4
   1 -10   4   90.93   25.69   4
  -1  10   4   59.93   32.66   5
   1  10   4   59.26   35.17   5
  -1  10   4   68.01   23.13   1
  -1  10  -4   73.70   24.71   1
  -1  10  -5   41.28   16.73   2
  -1 -10   5   82.19   23.10   4
   1 -10   5   28.36   22.00   4
   1 -10  -5   73.20   23.36   4
  -1  10   5   24.60   32.31   5
   1  10   5   62.48   37.23   5
  -1  10   5   84.57   23.60   1
  -1  10  -5  110.64   26.61   1
  -1  10  -6   99.50   18.65   2
   1 -10  -6   80.08   24.60   4
   1 -10   6  115.50   26.20   4
  -1 -10   6  106.77   24.60   4
  -1  10   6   59.11   34.05   5
   1  10   6   49.83   35.56   5
  -1  10   6   89.75   23.61   1
  -1  10  -6   92.17   25.80   1
  -1  10  -7    1.40   14.42   2
  -1  10  -7   30.81   22.17   1
  -1  10   7   15.13   19.06   1
   1  10   7   41.40   31.22   5
  -1  10   7   10.32   28.76   5
  -1 -10   7    5.68   18.41   4
   1 -10   7  -18.32   21.43   4
   1 -10  -7  -23.75   20.92   4
  -1  10   8   86.04   23.90   1
  -1  10  -8  145.79   28.07   1
   1  10   8  124.76   24.28   1
   1  10   8  118.15   36.36   5
  -1  10   8   67.98   32.57   5
   1 -10   8   91.60   25.68   4
   1 -10  -8  111.39   26.41   4
  -1 -10   8   77.48   22.39   4
   1  10   9   10.95   19.50   1
  -1  10   9    5.56   18.47   1
  -1  10  -9    2.05   20.82   1
  -1  10   9   -3.39   25.83   5
   1  10   9   21.98   30.37   5
  -1 -10   9   28.35   21.53   4
   1 -10   9  -38.44   23.80   4
  -1  10  10  122.51   25.04   1
   1  10  10  145.28   25.65   1
  -1 -10  10  135.50   26.82   4
   1 -10  10  181.65   29.08   4
   1  10  10   83.01   35.67   5
  -1  10  10   70.56   33.08   5
  -1  10  11   11.12   18.93   1
   1 -10  11   -4.02   20.71   4
  -1 -10  11  -39.69   22.96   4
   1  10  11    7.15   28.89   5
  -1  10  11   -3.34   27.01   5
  -1  10 -12  145.31   27.64   1
   1  10 -12  157.67   28.85   1
   1 -10  12  143.02   27.18   4
  -1 -10  12  162.16   27.52   4
  -1  10  12  120.38   36.10   5
   1  10  12  103.37   37.89   5
   1  10 -13   27.34   21.53   1
  -1  10 -13   26.51   21.80   1
   1 -10  13    6.06   21.38   4
  -1  10  13   36.73   26.74   5
   1  10  13   10.65   28.66   5
   1  10  14   39.15   29.49   5
  -1  10  14   46.99   28.67   5
  -1  10  14   40.60   21.67   1
  -1  10 -14   75.06   24.93   1
   1  10  14   48.82   19.80   1
   1  10 -14   90.45   26.38   1
  -1  11   0  -24.64   34.45   5
   1  11   0   33.23   39.83   5
  -1  11   0  -35.01   26.55   1
   1  11   0    6.79   22.96   1
   1 -11   0  -11.56   24.24   4
  -1 -11   0   56.50   25.39   4
  -1  11   1  132.61   40.97   5
   1  11   1  148.48   48.78   5
   1  11   1  123.37   28.91   1
   1  11  -1  141.60   30.61   1
  -1  11   1   97.19   28.82   1
  -1  11  -1  122.24   29.46   1
   1 -11   1  124.91   30.25   4
   1 -11  -1  119.51   29.11   4
  -1 -11   1  160.92   30.87   4
  -1 -11  -1  163.85   31.89   4
   1  11   2   56.90   42.69   5
  -1  11   2   -4.11   35.78   5
   1  11  -2   41.44   26.07   1
  -1  11   2    9.18   24.32   1
  -1  11  -2  -18.91   25.53   1
   1  11   2    6.67   23.23   1
  -1 -11   2   61.94   26.07   4
   1 -11  -2   -6.83   23.04   4
  -1 -11  -2    9.56   24.20   4
   1 -11   2    2.32   23.71   4
  -1  11   3  111.38   40.89   5
   1  11   3  170.58   49.45   5
   1  11   3  187.16   32.03   1
  -1  11   3  215.66   34.09   1
  -1  11  -3  263.78   36.41   1
   1  11  -3  225.16   34.47   1
  -1 -11   3  212.23   32.63   4
   1 -11   3  230.22   34.56   4
   1 -11  -3  209.51   32.89   4
  -1  11   4    8.30   34.80   5
   1  11   4  -18.95   39.45   5
   1  11   4   34.91   22.80   1
  -1  11   4   17.96   24.01   1
  -1  11  -4    7.15   24.29   1
   1  11  -4   18.70   24.65   1
   1 -11  -4   23.01   24.34   4
  -1 -11   4   28.84   23.92   4
   1 -11   4   16.35   25.31   4
  -1  11   5  171.49   46.57   5
   1  11   5  279.97   55.28   5
   1  11  -5  214.37   34.52   1
  -1  11   5  184.94   31.98   1
  -1  11  -5  234.08   36.48   1
   1  11   5  207.48   32.03   1
   1 -11  -5  209.71   34.18   4
  -1 -11   5  233.37   34.00   4
   1 -11   5  238.57   34.49   4
  -1  11   6   79.06   38.95   5
   1  11   6   28.12   41.67   5
   1  11   6    2.14   22.91   1
  -1  11   6   68.26   26.42   1
  -1  11  -6   55.20   27.36   1
   1  11  -6  113.81   29.85   1
   1 -11   6   86.48   27.50   4
  -1 -11   6   52.51   25.85   4
   1 -11  -6   72.67   27.99   4
   2   0   0 4603.86  199.25   1
   2   0  -1    5.75    4.41   1
   2   0   1   -0.44    4.64   1
   2   0  -2   74.01    7.86   1
  -2   0  -2   76.66    7.74   1
  -2   0   3    2.83    3.45   2
   2   0  -3   -0.81    4.21   3
  -2   0  -3   -1.31    2.97   5
   2   0  -3    0.22    2.97   5
   2   0  -3   -1.77    4.31   1
  -2   0   3   -3.98    4.91   1
   2   0   3    4.91    4.49   1
  -2   0  -3    0.43    4.16   1
   2   0   3    3.00    3.22   5
  -2   0   3   -1.83    2.77   5
   2   0   4 2484.79  116.77   5
  -2   0   4 2775.99  116.17   5
   2   0   4 2415.82  117.75   1
  -2   0   4 2678.72  118.33   1
  -2   0  -4 2469.78  117.80   1
   2   0  -4 2706.24  118.35   1
   2   0  -4 2901.83  119.01   3
  -2   0   4 2730.82  117.23   2
  -2   0  -4 2494.21  116.70   5
   2   0  -4 3010.60  116.98   5
   2   0  -4 2821.59  117.77   2
  -2   0   5   -1.12    3.47   2
   2   0  -5    1.93    3.75   2
   2   0  -5   -0.52    4.09   3
   2   0  -5    3.16    4.69   1
  -2   0  -5   -0.44    4.27   1
   2   0   5    3.59    4.75   1
  -2   0   5    0.90    4.67   1
  -2   0  -5    7.16    5.05   5
   2   0  -5   -1.15    4.03   5
  -2   0   5    3.48    3.90   5
   2   0   5   -1.26    4.28   5
   2   0   6   83.24    8.47   1
  -2   0   6  105.11    9.30   1
  -2   0  -6   88.30    8.90   1
   2   0  -6   67.62    8.55   3
   2   0  -6   74.07    7.72   2
   2   0  -6   88.10    8.50   1
  -2   0   6   78.87    8.30   5
   2   0  -6   86.76    8.52   5
  -2   0  -6   60.28    8.12   5
   2   0   7   -0.58    5.93   5
  -2   0   7    0.86    4.42   2
   2   0  -7    2.18    4.35   2
   2   0  -7    0.61    5.09   3
  -2   0   7    0.59    5.45   3
   2   0   7    0.45    5.56   1
  -2   0  -7    0.45    5.45   1
  -2   0   7    1.87    5.12   1
   2   0  -7   -1.62    5.13   5
  -2   0  -7   -1.76    5.42   5
   2   0  -7    1.77    4.55   1
  -2   0  -8 4712.65  209.08   1
  -2   0   8 4780.23  209.77   1
   2   0  -8 4981.08  212.45   3
   2   0  -8 4826.81  209.68   2
  -2   0   8 5095.29  209.82   2
   2   0  -8 4901.14  209.23   1
   2   0   8 4529.48  208.81   1
  -2   0   8 5218.77  211.63   5
   2   0   8 4797.56  212.27   5
  -2   0  -8 4336.12  211.29   5
   2   0  -8 5316.85  212.33   5
   2   0  -9   -4.93    7.05   5
  -2   0  -9   -2.27    6.88   5
  -2   0   9   -4.55    7.30   5
   2   0   9   -1.52    7.77   5
  -2   0  -9   -0.44    5.75   1
   2   0  -9   -3.63    6.62   3
  -2   0   9   -2.95    6.05   1
   2   0  -9   -2.50    5.43   2
   2   0   9   -3.44    5.55   1
   2   0  -9   -0.89    5.43   1
  -2   0 -10 3611.73  162.04   1
  -2   0  10 3756.71  163.12   1
   2   0 -10 3831.07  167.14   3
   2   0  10 3579.77  161.93   1
   2   0 -10 3822.13  162.50   1
   2   0 -10 3780.65  163.69   2
  -2   0  10 4035.69  167.01   5
   2   0  10 3660.30  167.59   5
   2   0 -10 3903.59  167.31   5
  -2   0 -10 3429.91  166.77   5
  -2   0 -11    2.81    7.75   5
   2   0 -11   -2.63    9.26   5
   2   0  11    1.90    9.00   5
  -2   0  11   -4.07    8.36   5
  -2   0  11   -0.98    5.77   1
  -2   0 -11    4.58    5.51   1
   2   0  11    0.54    6.44   3
   2   0 -11    1.71    6.72   3
   2   0 -11   -5.23    6.33   2
   2   0 -11   -5.33    5.68   1
   2   0  11   -0.83    5.04   1
  -2   0 -12 1173.89   55.54   1
  -2   0  12 1211.02   56.67   1
   2   0  12 1247.57   58.87   3
   2   0 -12 1201.96   61.74   3
   2   0  12 1119.19   55.28   1
   2   0 -12 1278.04   56.49   1
   2   0 -12 1150.65   58.10   2
  -2   0  12 1271.01   62.40   5
   2   0  12 1167.12   63.05   5
  -2   0 -12 1148.80   62.61   5
   2   0 -12 1285.65   63.27   5
  -2   0  13    0.46    5.70   1
   2   0 -13    4.28    8.75   5
  -2   0 -13  -10.20   11.06   5
   2   0 -13    4.10    6.83   2
   2   0  13   -2.08    7.26   3
   2   0 -13   14.47    8.40   3
  -2   0  13   -3.94    9.15   5
   2   0  13   -3.34   10.28   5
   2   0 -14 1358.96   67.66   5
  -2   0 -14 1099.87   65.87   5
  -2   0  14 1284.56   65.72   5
   2   0  14 1226.67   66.79   5
   2   0 -14 1238.90   64.70   3
   2   0  14 1271.63   62.06   3
   2   0 -14 1189.85   61.05   2
   2   0 -15    4.08    6.52   1
   2   0  15    2.94    5.50   1
  -2   0  15  -14.03   10.58   3
   2   0 -15    2.55   11.54   5
  -2   0 -15    2.68   13.05   5
   2   0 -15    5.54    9.23   2
  -2   0  15   -2.32   12.47   5
   2   0  15   -5.13   13.76   5
   2   0 -15    1.11   10.15   3
   2   0  15  -13.22   11.06   3
   2   0  16 5359.14  241.30   1
   2   0 -16 6162.15  243.21   1
  -2   0  16 5497.40  252.60   3
   2   0 -16 5880.80  254.02   3
   2   0  16 5622.48  249.62   3
  -2   0 -16 5043.52  254.54   5
   2   0 -16 6070.96  256.85   5
  -2   0  16 6037.47  255.15   5
   2   0  16 5505.13  255.38   5
   2   0 -16 5571.40  248.72   2
   2   0 -17   -7.72   15.87   3
   2   0 -17   -7.33    8.26   1
   2   0  17   -8.47    6.79   1
   2   0 -17   -0.91   11.84   2
   2   0  17  -20.59   18.60   5
  -2   0  17    1.35   17.03   5
   2   0 -17   -3.01   16.40   5
  -2   0 -17   13.98   16.05   5
  -2   0  17  -13.42   16.30   3
   2   0  18 5275.13  240.94   1
   2   0 -18 6102.13  242.90   1
  -2   0  18 5783.22  255.79   3
   2   0 -18 6006.50  257.20   3
  -2   0 -18 5237.22  258.44   5
   2   0 -18 6233.03  260.86   5
  -2   0  18 6007.37  258.53   5
   2   0  18 5696.80  259.17   5
   2   0 -18 5759.37  251.33   2
   2   0 -19   -1.45   14.31   3
  -2   0  19  -16.32   16.07   3
   2   0 -19  -11.80    6.98   1
   2   0 -19  -19.87   14.13   2
  -2   0 -19   -1.78   16.47   5
   2   0 -19  -24.13   16.93   5
  -2   0  19   -9.32   17.70   5
   2   0  19  -22.96   18.46   5
  -2   0  20 1935.53   95.63   3
   2   0  20 1871.52   98.52   5
  -2   0  20 2047.18   99.64   5
  -2   0 -20 1798.39   99.11   5
   2   0 -20 2010.23  100.96   5
   2   0 -20 1726.48   79.09   1
  -2   0  21    7.56   13.24   3
   2   0  21    1.84   15.68   5
  -2   0  21    8.94   16.44   5
   2   0  22 1090.83   63.71   3
  -2   0  22 1030.52   63.75   3
   2   0  22  974.97   66.69   5
  -2   0  22 1156.97   69.14   5
   2   0  23  -19.93   17.51   3
  -2   0  23    5.03   16.42   3
   2   0  23   16.67   21.24   5
  -2   0  23   10.07   19.41   5
   2   0  24 1960.78  104.22   3
  -2   0  24 1895.95  105.50   3
  -2   0  24 2062.95  111.23   5
   2   0  24 1991.91  111.26   5
  -2   0  25  -33.60   22.68   3
   2   0  25    6.92   20.02   3
   2   0  25   -4.63   21.73   5
  -2   0  25   33.88   25.17   5
   2   0  26 1828.98   99.76   3
  -2   0  26 1703.03  100.65   3
  -2   0  26 1817.99  105.94   5
   2   0  26 1823.49  106.91   5
   2   0  27  -41.43   23.68   3
  -2   0  27  -20.08   23.39   5
   2   0  27   25.68   24.22   5
   2   0  28  448.44   48.72   5
  -2   0  28  541.89   51.72   5
   2   0  28  477.24   45.00   3
   2   0  29  -14.13   24.20   5
  -2   0  29   -2.77   23.89   5
   2   0  29    2.24   19.76   3
  -2   0  30  151.23   32.30   5
   2   0  30  112.28   31.05   5
   2   0  30  107.37   27.27   3
   2   0  31   -6.21   24.67   5
  -2   0  31    9.01   24.68   5
   2   0  31   36.58   23.53   3
   2   0  32  157.97   37.21   5
  -2   0  32  178.08   36.66   5
   2   0  32  139.76   30.87   3
   2   1   0 5254.97  220.36   1
   2  -1   0 5434.43  220.18   1
   2   1   0 4878.75  217.01   3
   2   1  -1 3235.69  141.57   3
   2   1   1 2991.46  139.98   3
   2   1  -1 3578.25  144.47   1
   2   1   1 3437.45  144.26   1
   2  -1  -1 3458.68  143.87   1
  -2   1  -1 3045.48  143.36   1
   2  -1   1 3240.11  143.46   1
   2   1   1 3414.69  141.41   5
  -2   1   1 3378.02  140.43   5
  -2  -1   1 3468.64  141.92   3
  -2  -1   2 1155.98   50.31   3
   2   1  -2 1109.72   50.13   3
   2   1  -2 1132.93   51.83   1
   2   1   2 1076.77   51.61   1
  -2  -1   2 1091.33   51.68   1
   2  -1  -2 1087.99   51.22   1
  -2   1  -2 1094.38   51.43   1
  -2   1   2 1168.93   51.70   1
   2  -1   2 1041.93   51.07   1
   2   1   2 1010.14   49.38   5
  -2   1   2 1063.44   48.67   5
  -2  -1  -2 1093.91   51.61   1
   2   1   3 2889.70  128.74   1
   2   1  -3 3130.11  129.34   1
  -2  -1   3 3037.01  129.04   1
   2   1  -3 3038.86  126.17   4
  -2  -1   3 2992.79  127.79   3
   2   1  -3 3029.36  127.97   3
  -2   1  -3 2757.08  128.32   1
   2  -1   3 2779.29  128.10   1
  -2   1   3 3132.19  128.95   1
   2  -1  -3 3028.45  128.61   1
  -2   1   3 3025.84  126.78   5
   2   1   3 2695.32  127.16   5
   2  -1  -3 3178.05  126.86   5
  -2  -1  -3 2624.87  126.59   5
  -2   1  -3 2702.35  126.83   5
   2   1  -4 1432.68   65.86   2
  -2  -1   4 1418.69   65.87   1
  -2   1  -4 1303.70   64.90   5
   2   1  -4 1466.86   64.53   5
   2   1  -4 1478.74   62.84   4
   2   1  -4 1428.43   65.67   3
  -2  -1   4 1489.95   65.62   3
  -2   1  -4 1427.27   65.84   1
  -2   1   4 1494.78   65.93   1
   2  -1  -4 1486.67   65.69   1
   2  -1   4 1323.61   65.10   1
  -2   1   4 1381.45   63.65   2
   2   1   4 1369.62   65.83   1
   2   1  -4 1516.18   66.52   1
   2  -1  -4 1573.14   64.98   5
   2   1   4 1268.26   65.15   5
  -2   1   4 1573.64   65.24   5
  -2  -1  -4 1309.00   64.66   5
  -2  -1  -5  752.68   39.49   5
   2   1   5  791.39   40.13   5
   2  -1  -5  887.38   39.75   5
  -2  -1   5  787.95   39.41   2
  -2   1   5  759.38   37.43   2
   2   1  -5  826.18   39.87   2
  -2   1  -5  807.19   39.59   1
  -2   1   5  856.88   39.81   1
   2  -1   5  756.35   38.81   1
  -2   1   5  870.10   39.83   5
   2   1  -5  898.42   39.75   5
  -2   1  -5  752.98   39.48   5
   2   1  -5  762.29   35.85   4
   2   1   5  722.66   39.26   1
   2   1  -5  863.80   40.34   1
   2   1  -5  821.50   40.10   3
  -2  -1   5  838.36   39.80   1
   2  -1  -5  827.29   39.31   1
  -2   1  -6  277.09   18.15   5
   2   1  -6  291.78   17.55   5
  -2  -1  -6  235.00   17.26   5
   2  -1  -6  307.99   18.18   5
  -2   1   6  278.84   15.59   2
   2  -1  -6  287.36   15.86   2
  -2  -1   6  279.63   17.28   2
   2   1  -6  270.93   17.27   2
  -2   1  -6  261.40   16.83   1
  -2   1   6  273.39   17.17   1
   2   1  -6  277.27   17.38   1
   2   1   6  274.45   17.37   1
  -2  -1   6  276.08   17.68   3
   2   1   6  249.47   13.32   3
   2   1  -6  289.47   18.24   3
   2   1   6  250.28   18.03   5
   2  -1  -6  278.73   16.79   1
   2  -1   6  242.16   16.08   1
   2  -1  -7 1768.98   74.91   5
  -2  -1  -7 1414.12   73.82   5
   2   1  -7 1535.21   72.83   2
   2  -1  -7 1620.12   71.00   2
  -2  -1   7 1561.23   72.83   2
  -2   1   7 1598.83   71.00   2
  -2   1   7 1615.76   72.47   1
  -2   1  -7 1454.13   71.82   1
   2   1   7 1511.21   74.95   5
  -2   1   7 1637.38   74.49   5
  -2   1  -7 1486.13   74.01   5
   2   1  -7 1716.02   74.06   5
   2  -1   7 1454.25   73.25   5
  -2  -1   7 1662.25   74.11   5
  -2  -1   7 1565.91   68.23   4
   2  -1  -7 1490.99   74.47   3
   2  -1  -7 1640.61   68.14   4
  -2  -1   7 1583.27   73.63   3
   2   1  -7 1637.54   74.57   3
   2   1   7 1530.34   69.05   3
   2   1  -7 1656.50   73.14   1
   2   1   7 1505.93   72.42   1
   2  -1   7 1486.40   71.26   1
   2  -1  -7 1679.38   72.16   1
   2  -1  -8  987.82   45.94   5
  -2  -1  -8  833.85   45.15   5
   2   1  -8  851.42   43.05   2
   2  -1  -8  873.87   41.28   2
  -2  -1   8  872.44   43.17   2
  -2   1   8  950.80   42.78   1
  -2   1  -8  828.96   42.24   1
  -2   1   8  912.24   45.29   5
   2   1   8  825.12   45.54   5
   2   1  -8  941.78   44.90   5
  -2   1  -8  837.52   44.98   5
   2  -1   8  815.22   44.10   5
  -2  -1   8  942.84   44.79   5
  -2  -1   8  815.78   37.89   4
   2  -1  -8  808.93   44.90   3
   2   1  -8  902.64   45.14   3
   2   1   8  884.22   40.02   3
  -2  -1   8  864.82   44.04   3
   2   1  -8  853.99   42.63   1
   2   1   8  839.79   42.49   1
   2  -1   8  768.03   40.80   1
   2  -1  -8  874.58   41.78   1
  -2   1   9 1275.51   57.92   5
   2   1   9 1061.23   57.17   5
   2  -1   9 1077.91   56.15   5
  -2   1  -9 1034.44   56.88   5
   2   1  -9 1240.42   57.51   5
  -2  -1   9 1196.02   56.32   5
  -2  -1   9 1066.36   48.78   4
  -2   1  -9 1063.49   53.10   1
   2   1   9 1119.62   53.65   1
   2   1  -9 1128.76   53.68   1
   2  -1  -9 1051.06   56.52   3
  -2  -1   9 1120.98   55.59   3
   2   1  -9 1164.92   56.82   3
   2   1   9 1140.61   51.78   3
  -2   1   9 1168.95   53.55   1
   2   1  -9 1144.61   54.61   2
   2  -1  -9 1183.54   52.68   2
   2  -1  -9 1232.96   57.81   5
  -2  -1  -9  968.26   56.15   5
   2  -1   9 1065.00   51.87   1
   2  -1  -9 1168.70   52.82   1
  -2   1  10  113.27   13.77   5
   2   1  10  124.27   15.39   5
  -2  -1  10  105.12   12.95   5
  -2   1 -10  115.09   14.54   5
   2   1 -10   97.92   10.44   1
   2   1  10  109.69   11.09   1
  -2   1 -10   97.96   10.94   1
   2  -1 -10  104.87   13.15   3
  -2  -1  10   97.11   12.19   3
   2   1  10  107.66   10.29   3
   2   1 -10  120.88   13.50   3
   2  -1 -10  101.89   10.18   1
   2  -1  10   97.72    9.48   1
   2  -1 -10  101.96   10.22   2
   2   1 -10  116.94   11.72   2
   2   1 -10  105.18   13.02   5
   2  -1  10  108.97   13.73   5
   2  -1 -10  117.53   14.11   5
  -2  -1 -10  117.66   14.60   5
   2  -1  11 2922.48  144.11   5
   2   1 -11 3652.36  146.96   5
  -2  -1  11 3389.70  144.67   5
   2  -1 -11 3404.73  139.06   1
   2  -1  11 3087.71  137.79   1
   2   1  11 2961.83  139.16   1
   2   1 -11 3032.96  139.34   1
  -2   1 -11 2961.32  138.94   1
   2  -1 -11 3126.75  144.33   3
   2   1  11 3116.16  139.36   3
   2   1 -11 3194.93  144.40   3
   2   1 -11 3087.34  141.40   2
   2  -1 -11 3206.68  139.52   2
  -2  -1 -11 3042.12  145.40   5
   2  -1 -11 3328.95  145.91   5
   2   1  11 3349.28  146.89   5
  -2   1 -11 3147.45  146.28   5
  -2   1  11 3536.28  146.51   5
   2  -1 -12   80.24    9.41   2
   2   1 -12   78.73   12.25   3
   2   1  12   62.78    9.01   1
  -2   1 -12   74.47   14.19   5
  -2   1  12   82.47   13.98   5
   2   1  12   61.10   12.97   5
   2  -1  12   60.52   12.55   5
  -2  -1  12   78.11   12.46   5
   2   1 -12   87.32   13.63   5
  -2   1  12   69.55    9.25   1
  -2   1 -12   70.07    9.00   1
   2  -1 -12   55.19   11.11   3
   2   1 -12   58.66    9.89   2
   2  -1  12   67.33    8.10   1
   2  -1 -12   72.91   13.06   5
  -2  -1 -12   58.69   13.07   5
   2   1 -13   -1.15    9.75   5
   2   1  13   14.58   10.54   5
  -2   1  13   24.96   10.68   5
  -2   1 -13   13.33    9.92   5
   2  -1  13    1.07    8.14   5
  -2  -1  13    7.92    8.47   5
   2   1 -13    7.03    8.03   3
  -2   1  13   43.82    7.67   1
   2  -1 -13   -2.22    8.89   5
  -2  -1 -13    3.51    9.73   5
   2   1  13    5.84    7.34   3
   2  -1 -13    5.97    8.86   3
   2   1 -13    6.83    7.12   2
   2  -1 -13   -6.10    7.06   2
   2  -1 -14  267.04   23.08   3
   2   1 -14  289.42   24.17   3
   2  -1  14  259.36   23.69   5
  -2  -1  14  298.21   24.33   5
   2  -1 -14  266.68   19.55   2
   2   1 -14  271.44   21.04   2
  -2  -1 -14  228.04   23.76   5
   2  -1 -14  279.54   24.95   5
   2   1  14  307.33   26.76   5
  -2   1  14  328.82   26.38   5
  -2   1 -14  279.61   25.64   5
   2   1 -14  342.64   26.83   5
  -2   1  15  968.45   53.30   5
  -2   1 -15  809.49   51.40   5
   2   1  15  839.60   52.18   5
   2   1 -15 1004.53   53.40   5
  -2  -1  15  895.08   50.41   5
   2  -1  15  816.03   50.11   5
   2   1 -15  864.28   41.99   1
  -2   1 -15  737.23   40.50   1
   2   1  15  718.80   40.59   1
  -2   1  15  868.83   38.82   4
   2  -1  15  778.61   45.19   3
   2   1 -15  857.27   48.91   3
   2  -1 -15  904.39   50.07   3
   2  -1 -15  875.33   44.83   2
   2   1 -15  823.84   46.13   2
   2  -1 -15  926.54   41.37   1
   2  -1  15  829.32   39.67   1
  -2  -1 -15  777.93   50.50   5
   2  -1 -15  883.93   51.13   5
   2  -1 -16  113.13   10.48   1
   2  -1  16   88.88   13.95   3
   2   1 -16  128.70   16.80   3
   2  -1 -16  106.98   16.41   3
   2   1 -16  116.44   11.18   1
   2  -1  16  115.41    9.57   1
   2  -1 -16   95.64   17.40   5
  -2  -1 -16  104.94   17.68   5
  -2   1 -16  115.99   19.01   5
   2   1 -16  151.12   19.37   5
   2  -1  16   97.89   17.00   5
  -2  -1  16  122.38   17.88   5
   2   1  16  109.39   18.82   5
  -2   1  16  150.86   20.35   5
  -2   1  16  114.77    9.06   4
  -2  -1  16  120.25   16.09   3
  -2   1  16  116.84   11.41   1
  -2   1 -16  106.51   10.31   1
   2   1  16  116.34   10.73   1
   2   1 -16  116.05   15.01   2
   2   1 -17   -0.45    6.46   1
   2  -1 -17    5.51    6.13   1
   2  -1  17    1.01    9.97   3
   2  -1 -17   19.01   11.06   3
  -2   1  17    9.98    7.19   1
   2   1  17   10.26    6.30   1
   2   1 -17    1.50   12.08   5
  -2   1 -17    6.44   13.51   5
   2  -1  17   11.49   12.17   5
  -2  -1  17   -1.36   11.40   5
   2   1  17   -1.61   11.82   5
  -2   1  17   17.93   13.22   5
  -2   1  17    0.94    5.25   4
  -2  -1  17   10.47    9.92   3
  -2  -1 -17   -1.54   11.32   5
   2  -1 -17   -2.96   11.65   5
  -2   1 -17    6.13    5.74   1
   2   1 -17   -1.00    8.97   2
   2  -1  18  105.14   16.32   3
   2  -1 -18   91.12   17.25   3
   2   1 -18  114.66   11.10   1
   2   1  18  107.25   10.01   1
  -2  -1 -18   90.04   18.14   5
   2  -1 -18  124.99   19.98   5
   2   1 -18  147.03   20.65   5
  -2   1 -18  125.98   20.85   5
   2   1  18  140.69   21.56   5
  -2  -1  18  110.01   19.65   5
  -2   1  18  116.45   20.29   5
   2  -1  18   92.15   18.40   5
  -2   1  18  103.28    9.80   4
  -2  -1  18  122.97   17.51   3
   2   1 -18  118.75   16.61   2
  -2   1  18  110.10   11.60   1
  -2  -1  19 1119.07   62.32   5
   2   1  19 1152.78   65.14   5
   2  -1  19 1004.11   61.59   5
  -2   1  19 1132.07   64.09   5
  -2   1  19  901.25   47.26   1
  -2   1  19  976.41   46.56   4
   2  -1 -19 1094.88   59.91   3
   2  -1  19  933.78   55.56   3
  -2  -1  19 1022.41   58.50   3
   2   1  19 1093.87   57.91   3
   2   1  19  863.28   45.35   1
   2   1 -19 1072.73   47.24   1
   2   1 -19 1016.74   56.31   2
   2  -1 -19 1174.76   64.41   5
  -2  -1 -19  965.92   61.72   5
  -2   1 -19  954.34   62.80   5
   2   1 -19 1053.50   63.29   5
   2  -1  20  375.97   33.81   5
  -2  -1  20  388.69   33.19   5
   2   1  20  355.88   33.47   5
  -2   1  20  324.37   32.44   5
  -2   1  20  283.85   18.26   1
  -2   1  20  322.02   18.54   4
   2   1  20  364.59   29.72   3
  -2  -1  20  288.16   27.59   3
   2   1  20  249.23   15.69   1
   2   1 -20  320.97   17.82   1
   2  -1 -20  312.46   24.95   2
   2   1 -20  321.00   27.26   2
   2  -1 -20  323.70   32.11   5
   2   1 -20  316.73   32.46   5
  -2  -1  21   62.89   16.25   3
   2   1  21   40.42   16.78   3
   2  -1 -21   71.76   14.04   2
   2  -1  21   52.18   18.48   5
  -2  -1  21   75.78   19.26   5
  -2   1  21   72.41   19.61   5
   2   1  21   89.20   20.77   5
   2   1 -21   54.37    7.02   1
   2  -1 -22  376.84   29.13   2
   2   1  22  353.40   36.27   5
   2  -1  22  343.02   35.56   5
  -2   1  22  388.90   37.02   5
  -2  -1  22  385.40   36.11   5
   2   1  22  398.75   33.84   3
  -2  -1  22  398.63   34.05   3
   2  -1  23  424.46   39.71   5
  -2  -1  23  493.71   40.90   5
   2   1  23  410.70   40.38   5
  -2   1  23  460.65   40.64   5
  -2   1  23  345.20   22.98   4
   2  -1 -23  452.59   32.59   2
  -2  -1  23  440.57   37.04   3
   2   1  23  455.87   37.06   3
   2   1  24   73.64   21.01   3
  -2  -1  24   95.51   21.38   3
  -2   1  24   64.83   10.52   4
   2  -1  24   96.11   20.37   3
  -2   1  24  107.38   23.97   5
   2  -1  24   79.13   23.43   5
  -2  -1  24   72.74   22.70   5
   2   1  24  100.66   24.63   5
   2   1  25   72.32   20.06   3
  -2  -1  25   92.37   21.73   3
  -2   1  25   66.17   10.73   4
   2  -1  25  122.71   22.74   3
  -2  -1  25   81.45   23.59   5
  -2   1  25  107.21   25.36   5
   2  -1  25  120.16   26.66   5
   2   1  25  119.90   26.27   5
   2   1  26   33.47   22.76   5
  -2   1  26   37.32   20.97   5
   2  -1  26   19.38   21.04   5
  -2  -1  26   62.52   22.56   5
  -2   1  26   39.37    9.33   4
  -2  -1  26   50.70   20.04   3
   2   1  26   12.98   19.77   3
   2  -1  26   33.44   18.53   3
   2   1  27   84.25   25.87   5
   2  -1  27   76.03   23.83   5
  -2   1  27  127.24   28.09   5
  -2  -1  27  104.64   26.53   5
  -2   1  27   51.03   10.10   4
   2  -1  27  111.47   23.58   3
  -2  -1  27  100.72   25.02   3
   2   1  27  130.03   24.67   3
   2  -1  28   18.68   22.21   5
   2   1  28   44.16   23.09   5
  -2   1  28   64.73   25.55   5
  -2  -1  28   17.86   21.89   5
  -2   1  28   20.57    8.66   4
   2  -1  28   -7.87   17.88   3
   2   1  28   14.14   19.49   3
  -2  -1  28    6.46   18.84   3
   2   1  29   27.12   23.14   5
   2  -1  29   39.12   24.70   5
  -2   1  29   81.27   26.31   5
  -2  -1  29   39.85   24.13   5
  -2   1  29   43.68    9.89   4
  -2  -1  29   78.62   23.47   3
   2  -1  29   49.89   20.82   3
   2   1  29   69.71   23.36   3
  -2  -1  30  -14.03   20.08   3
   2  -1  30   37.17   20.30   3
  -2  -1  30   66.25   26.38   5
  -2   1  30   36.91   24.44   5
   2   1  30   40.16   24.88   5
   2  -1  30  -17.47   23.58   5
  -2  -1  31   70.64   22.92   3
   2  -1  31   62.50   23.25   3
   2  -1  31   57.37   28.59   5
  -2  -1  31   62.87   27.71   5
   2   1  31   53.81   26.39   5
  -2   1  31   95.22   28.84   5
   2  -1  32  -19.72   24.26   3
  -2  -1  32    2.54   21.89   3
   2   1  32    3.14   25.50   5
  -2  -1  32    5.95   24.77   5
  -2   1  32    6.27   25.07   5
   2  -1  32    6.25   24.78   5
   2  -2   025123.70 1041.29   1
  -2  -2   024421.30 1038.16   3
   2   2   024671.90 1041.00   4
   2   2  -1   24.08    6.54   4
  -2  -2  -1   17.42    4.05   3
  -2  -2   1   19.56    5.04   3
  -2  -2   1   27.07    6.67   2
  -2   2  -1   24.78    5.96   1
   2  -2  -1   23.13    6.65   1
   2  -2   1   17.95    6.33   1
  -2  -2   213679.00  570.87   3
   2  -2   213497.00  572.33   1
   2  -2  -212463.30  572.13   1
  -2   2  -213865.70  572.43   1
  -2   2   213357.80  572.24   1
  -2  -2   213960.50  573.25   2
  -2   2   213391.00  571.33   5
   2   2  -213723.80  571.39   4
  -2   2  -3   56.44    7.92   1
   2  -2   3   57.04    7.71   1
   2  -2  -3   50.74    8.02   1
   2   2  -3   62.76    7.11   4
  -2  -2   3   54.05    7.27   3
  -2  -2   3   72.70    8.33   2
   2   2   3   66.74    8.93   5
  -2   2   3   62.18    7.78   1
   2   2  -3   56.76    8.33   2
   2   2   4 3048.89  138.26   5
  -2   2   4 3056.73  133.50   2
  -2  -2   4 3140.51  137.84   2
   2   2  -4 3188.20  137.87   2
  -2   2   4 3277.82  137.10   1
   2  -2  -4 3404.20  137.54   1
  -2   2  -4 2985.26  136.53   1
   2  -2   4 2956.08  136.49   1
   2   2  -4 3097.08  135.07   4
  -2   2   5  859.27   39.06   2
   2   2  -5  859.04   43.28   2
   2   2   5  808.81   43.91   5
  -2   2   5  914.64   43.44   5
   2  -2  -5  960.42   43.61   5
  -2  -2  -5  768.18   42.72   5
  -2   2  -5  814.67   41.96   1
   2  -2  -5  890.15   42.61   1
   2  -2   5  876.71   42.35   1
  -2   2   5  867.30   42.31   1
  -2  -2   5  873.00   42.40   3
  -2   2  -6 6230.62  269.22   5
  -2  -2  -6 5836.58  268.80   5
  -2   2   6 6628.55  269.32   5
   2  -2  -6 6778.93  269.30   5
   2   2   6 6216.66  270.14   5
   2   2  -6 6344.95  268.67   2
  -2   2   6 6284.97  264.11   2
  -2  -2   6 6146.53  267.82   3
   2   2  -6 5816.95  267.03   1
   2  -2   6 5962.25  266.75   1
  -2   2  -6 5840.72  266.74   1
  -2   2   6 6516.19  267.42   1
   2  -2  -6 6383.57  267.44   1
   2  -2   7  706.90   35.48   1
   2  -2  -7  701.92   35.92   1
  -2   2  -7  716.43   38.94   5
   2   2  -7  703.47   36.87   5
   2  -2  -7  710.98   33.39   4
  -2  -2  -7  617.85   31.31   3
  -2  -2   7  773.87   37.57   3
  -2   2   7  735.06   36.02   1
  -2   2  -7  686.75   35.78   1
   2   2  -7  705.52   37.39   2
   2  -2  -7  766.11   33.67   2
   2   2   7  713.92   39.28   5
   2  -2  -7  776.40   38.57   5
  -2   2   7  745.53   38.48   5
  -2  -2  -7  673.98   38.45   5
   2   2  -7  698.84   35.94   1
  -2   2  -810900.50  462.42   5
   2   2  -811087.10  460.55   5
   2   2  -810399.20  457.91   1
   2  -2  -811095.40  455.39   4
  -2  -2   810552.10  459.45   3
  -2  -2  -810454.50  453.89   3
  -2   2  -810225.80  457.64   1
  -2   2   811160.40  458.15   1
   2  -2  -810906.00  455.49   2
   2   2  -810503.30  459.66   2
   2  -2   810467.80  457.24   1
   2  -2  -811207.10  458.12   1
   2   2   810579.90  462.38   5
   2  -2  -811610.20  462.00   5
  -2   2   811460.40  461.90   5
  -2  -2  -8 9942.32  461.23   5
   2  -2  -9  302.57   22.49   5
   2   2   9  286.94   23.18   5
  -2  -2  -9  242.87   21.41   5
   2   2  -9  264.87   19.75   2
   2  -2  -9  279.32   16.60   2
  -2   2  -9  280.77   18.62   1
  -2   2   9  281.28   19.06   1
  -2   2   9  302.01   22.43   5
   2   2  -9  337.24   22.16   5
  -2   2  -9  319.32   23.66   5
   2   2  -9  286.16   19.05   1
   2  -2  -9  285.63   18.62   1
  -2  -2   9  271.41   20.11   3
  -2  -2  -9  257.22   15.33   3
   2  -2   9  273.72   18.23   1
   2   2   9  267.46   19.44   1
   2   2 -10 6023.57  251.67   5
  -2   2 -10 5665.60  252.67   5
   2   2  10 5863.53  247.82   1
   2   2 -10 5816.38  247.41   1
  -2  -2 -10 5303.10  251.94   5
   2  -2 -10 5991.35  252.72   5
   2   2 -10 5571.12  249.16   2
   2  -2 -10 5749.67  245.06   2
  -2   2  10 5804.07  247.17   1
  -2   2 -10 5455.41  246.57   1
  -2  -2  10 5717.45  249.70   3
  -2   2  10 6090.64  252.83   5
   2   2  10 5420.72  252.29   5
   2  -2 -10 5913.97  246.69   1
   2  -2  10 5467.81  245.69   1
   2   2  11  285.98   24.09   5
  -2   2  11  293.38   23.75   5
  -2   2 -11  242.78   22.90   5
   2   2 -11  283.39   22.40   5
   2   2  11  302.14   19.99   1
   2   2 -11  310.65   19.87   1
   2  -2 -11  297.51   23.46   3
  -2  -2  11  274.83   21.15   3
   2   2 -11  274.88   20.76   2
   2  -2 -11  285.20   17.74   2
   2  -2 -11  296.86   18.90   1
   2  -2  11  293.10   18.22   1
  -2   2  11  267.49   18.86   1
  -2   2 -11  292.13   19.33   1
   2  -2 -11  305.86   24.19   5
  -2  -2 -11  237.64   22.80   5
   2   2  12  489.74   34.00   5
  -2   2  12  528.11   34.13   5
  -2   2 -12  486.48   34.01   5
   2   2 -12  517.26   32.80   5
   2   2  12  495.19   28.56   1
   2  -2 -12  502.68   33.17   3
  -2   2 -12  475.32   27.73   1
  -2   2  12  520.43   28.35   1
   2   2 -12  498.36   30.35   2
  -2  -2 -12  408.38   32.55   5
   2  -2 -12  539.25   34.67   5
   2  -2  12  473.20   26.48   1
  -2  -2 -13  386.45   31.28   5
   2  -2 -13  498.99   33.12   5
   2   2 -13  408.57   27.71   2
  -2   2  13  480.11   26.51   1
   2   2 -13  484.32   31.66   5
  -2   2 -13  467.19   33.45   5
  -2   2  13  520.92   33.19   5
   2   2  13  436.45   32.52   5
   2  -2 -13  489.62   32.42   3
  -2   2  14  209.17   13.48   4
   2  -2  14  202.93   20.84   5
   2   2 -14  213.00   16.90   1
   2  -2 -14  228.03   21.81   3
   2   2 -14  211.43   21.47   5
  -2   2 -14  211.65   23.21   5
   2   2 -14  173.10   17.74   2
  -2  -2 -14  197.35   22.02   5
   2  -2 -14  207.07   22.31   5
  -2   2  14  248.21   23.39   5
   2   2  14  178.63   21.22   5
  -2   2  15  781.25   47.87   5
   2   2  15  785.64   48.91   5
   2   2 -15  729.40   46.96   5
  -2   2 -15  753.22   49.52   5
  -2   2  15  746.92   36.57   4
   2  -2  15  639.17   44.67   5
   2   2 -15  776.11   40.38   1
   2   2  15  782.32   39.96   1
   2  -2 -15  751.16   46.19   3
  -2  -2  15  746.53   44.25   3
   2   2 -15  745.09   43.30   2
  -2  -2 -15  665.26   46.74   5
   2  -2 -15  805.45   49.07   5
   2  -2 -15  753.23   38.35   1
  -2   2  16 1290.76   70.01   5
   2   2  16 1227.09   69.82   5
  -2   2 -16 1277.91   72.54   5
   2   2 -16 1378.24   71.15   5
  -2  -2  16 1364.83   69.06   5
   2  -2  16 1157.09   67.22   5
  -2   2  16 1157.24   56.66   4
   2  -2 -16 1165.09   66.99   3
  -2  -2  16 1192.65   65.33   3
  -2   2  16 1276.76   60.49   1
   2  -2 -16 1212.41   60.59   2
   2   2 -16 1210.14   64.31   2
   2   2  16 1231.76   60.14   1
   2   2 -16 1245.35   60.08   1
  -2  -2 -16 1185.74   69.70   5
   2  -2 -16 1267.49   70.32   5
   2  -2 -17  121.56   14.01   2
  -2   2  17  130.10   20.61   5
   2   2  17  121.00   20.10   5
  -2   2 -17  123.97   22.17   5
  -2  -2  17  130.70   19.05   5
   2  -2  17  111.26   18.40   5
   2   2 -17  105.53   20.20   5
  -2   2  17  119.74   11.27   4
   2  -2 -17  128.44   18.92   3
  -2  -2  17  100.66   16.41   3
   2   2 -17   95.36   16.19   2
   2  -2 -17  134.06   20.81   5
  -2  -2 -17  120.92   20.96   5
  -2   2  17  119.69   13.75   1
   2   2 -17  106.36   12.77   1
   2   2  17  138.52   14.04   1
  -2  -2 -18  800.88   55.22   5
   2  -2 -18  995.67   58.32   5
   2  -2  18  798.00   53.23   5
  -2  -2  18  969.23   55.76   5
  -2   2  18  893.97   43.06   4
   2  -2 -18  937.49   54.84   3
  -2  -2  18  880.94   51.83   3
   2   2 -18  942.20   52.18   2
   2  -2 -18  916.83   47.53   2
  -2   2  18  917.20   45.67   1
  -2   2 -18  709.59   43.04   1
   2   2 -18  815.77   43.97   1
   2   2  18  903.70   45.09   1
  -2   2 -18  930.39   60.36   5
   2   2  18  974.09   58.58   5
   2   2 -18 1002.98   58.72   5
  -2   2  18 1010.20   58.92   5
   2   2  19   30.32   15.31   5
  -2   2 -19   -6.06   16.98   5
   2   2 -19   31.15   14.82   5
  -2   2  19   -1.78   14.08   5
  -2  -2  19   13.65   13.31   5
   2  -2  19    6.16   13.12   5
  -2   2  19    8.30    6.92   4
  -2  -2  19   -7.70   11.49   3
   2  -2 -19   13.61   13.14   3
   2  -2  19   16.53   11.59   3
  -2   2  19   18.10    8.47   1
   2   2  19    3.91    7.43   1
   2   2 -19    8.53    7.11   1
  -2   2 -19    0.94    6.92   1
  -2  -2 -19    3.59   13.93   5
   2  -2 -19    6.99   13.19   5
   2   2 -19   16.21   11.78   2
   2  -2 -19   11.11    9.47   2
   2  -2  20   14.70   13.50   5
  -2  -2  20   29.01   13.75   5
  -2   2  20   12.52    7.07   4
  -2  -2  20   14.94   11.32   3
   2  -2  20   21.63   12.59   3
   2   2  20   28.15    7.54   1
  -2   2 -20   16.69    7.18   1
   2   2 -20   28.26    7.61   1
   2  -2 -20   30.04   10.66   2
   2   2  20   17.17   15.90   5
  -2   2  20   20.79   15.74   5
   2  -2 -21   11.60    9.59   2
   2   2  21  -18.13   16.47   5
   2  -2  21  -10.41   13.83   5
  -2  -2  21   10.23   13.24   5
  -2   2  21    7.94   14.54   5
  -2   2  21   12.49    7.22   4
  -2  -2  21    1.43   11.51   3
   2  -2  21   21.46   12.84   3
   2   2  21    4.51    6.31   1
   2   2 -21   -4.52    6.74   1
  -2   2 -21   -2.25    5.71   1
  -2   2  22   20.21    8.29   4
  -2  -2  22   30.29   14.61   3
   2   2 -22   13.39    6.99   1
   2   2  22   17.40    6.39   1
  -2   2  22   27.27    7.56   1
   2  -2 -22   26.60   11.44   2
   2  -2  22   31.29   16.01   5
  -2   2  22   52.36   20.21   5
   2   2  22   16.87   15.78   5
  -2  -2  22    1.80   14.99   5
   2   2 -23   31.67    6.99   1
   2   2  23   31.32    5.97   1
  -2  -2  23   45.74   18.84   5
   2  -2  23   29.27   17.00   5
   2   2  23   19.98   17.88   5
  -2   2  23   41.32   21.48   5
  -2   2  23   31.11    8.90   4
  -2  -2  23   43.02   15.30   3
   2  -2 -23   43.20   13.06   2
   2   2  23   31.77    6.02   1
  -2   2  23   31.71    7.90   1
  -2  -2  24  144.04   22.32   3
  -2   2  24  149.28   13.73   4
   2  -2 -24  176.07   19.93   2
  -2  -2  24  211.12   28.90   5
   2  -2  24  204.69   27.99   5
   2   2  24  230.08   31.51   5
  -2   2  24  214.34   30.95   5
  -2  -2  25   -3.54   15.55   3
  -2  -2  25    2.12   18.54   5
   2  -2  25  -21.91   20.05   5
   2   2  25    7.07   18.24   5
  -2   2  25    9.36   20.57   5
  -2   2  25   -3.97    8.84   4
   2   2  26  298.66   36.39   5
  -2   2  26  233.01   18.78   4
   2  -2  26  307.15   32.18   3
  -2  -2  26  261.57   31.20   3
  -2   2  26  298.88   36.94   5
  -2  -2  26  323.00   36.52   5
   2  -2  26  308.08   36.67   5
  -2  -2  27   22.01   19.34   3
  -2   2  27   17.25    9.98   4
   2  -2  27   93.98   21.76   3
  -2   2  27   47.54   23.77   5
  -2  -2  27   59.13   23.53   5
   2  -2  27   71.01   24.75   5
   2   2  27   67.07   24.94   5
  -2  -2  28   48.64   22.12   3
  -2   2  28   36.26   10.09   4
   2  -2  28   64.53   21.02   3
   2   2  28   71.62   24.42   5
  -2  -2  28   27.49   24.16   5
  -2   2  28   70.25   25.58   5
   2  -2  28   62.06   24.26   5
   2  -2  29   38.11   22.24   5
   2   2  29   32.87   24.29   5
  -2   2  29   10.93   21.96   5
  -2  -2  29    2.23   18.77   3
   2  -2  29   22.59   18.50   3
  -2   2  29   15.25    9.27   4
   2  -2  30   17.20   21.83   5
   2   2  30   -5.75   22.29   5
  -2   2  30   11.23   21.17   5
   2  -2  30   32.26   19.96   3
  -2  -2  30   14.01   20.75   3
   2   2  31   -8.92   23.80   5
   2  -2  31   -3.01   21.36   5
  -2   2  31    8.75   23.35   5
  -2  -2  31   19.42   20.93   3
   2  -2  31   13.53   19.68   3
  -2   2  32   82.19   29.78   5
   2  -2  32   62.03   24.42   3
  -2  -2  32   38.26   24.65   3
  -2  -3   0    8.83    5.96   2
   2  -3   0   10.70    5.82   1
   2   3   0   12.43    6.56   4
   2   3  -1  598.03   32.83   4
   2   3   1  617.34   33.34   4
  -2   3  -1  567.96   32.56   1
   2  -3  -1  629.28   33.09   1
   2  -3   1  637.86   33.31   1
  -2  -3   1  653.40   33.85   2
  -2  -3  -1  641.83   33.92   2
   2  -3   2  348.69   21.25   1
   2  -3  -2  347.78   21.31   1
  -2   3  -2  319.72   21.08   1
  -2   3   2  330.02   21.08   1
  -2  -3   2  365.47   21.94   2
  -2  -3   2  375.29   21.53   4
   2   3  -2  361.28   21.25   4
   2   3   2  278.12   20.47   4
   2   3  -3  578.81   32.22   2
   2   3  -3  566.48   30.89   4
   2   3   3  565.30   32.10   4
  -2  -3   3  623.80   31.41   4
  -2  -3   3  597.04   32.37   2
   2  -3   3  583.87   31.62   1
   2  -3  -3  636.87   32.26   1
  -2   3   3  595.04   32.21   5
   2   3   3  588.28   33.49   5
  -2   3  -3  553.22   31.53   1
  -2   3   3  564.27   31.60   1
  -2  -3   4 2011.89   88.04   4
  -2  -3   4 2145.64   90.70   2
   2   3  -4 1911.43   89.64   2
  -2   3   4 1752.61   83.04   2
   2  -3  -4 2173.41   89.87   1
   2  -3   4 1991.10   89.05   1
  -2   3   4 2065.13   90.45   5
   2   3   4 2171.44   92.69   5
  -2   3   4 2125.33   89.65   1
  -2   3  -4 2053.34   89.39   1
  -2  -3   5 1728.56   79.36   4
   2  -3  -5 1774.34   80.86   1
   2  -3   5 1732.30   80.52   1
  -2  -3   5 1707.33   81.53   2
   2   3  -5 1802.52   82.10   2
   2   3   5 1761.71   84.00   5
  -2   3   5 1779.00   82.26   5
  -2   3  -5 1647.14   80.31   1
  -2   3   5 1790.04   80.85   1
   2  -3  -6  470.81   24.75   4
  -2  -3   6  448.99   24.81   4
  -2  -3   6  438.27   25.92   3
   2  -3  -6  431.96   25.87   1
   2  -3   6  422.53   25.59   1
  -2  -3   6  467.44   27.40   2
   2   3  -6  420.51   26.95   2
  -2   3  -6  434.37   25.99   1
  -2   3   6  442.07   26.02   1
   2   3   6  466.34   29.45   5
  -2   3   6  450.48   27.84   5
   2  -3  -7 3724.39  160.07   4
  -2  -3   7 3648.59  160.03   4
  -2  -3   7 3633.96  162.54   3
   2  -3  -7 3792.27  162.02   1
   2  -3   7 3759.63  161.81   1
   2   3  -7 3716.54  163.64   2
  -2  -3   7 3582.33  163.02   2
  -2   3  -7 3350.24  161.10   1
  -2   3   7 3793.08  161.95   1
   2   3   7 3763.29  166.94   5
  -2   3   7 3770.60  164.95   5
  -2  -3  -7 3418.29  164.64   5
   2  -3  -7 3855.35  165.27   5
   2   3  -8   36.35    8.91   2
  -2  -3   8   59.06    9.61   2
  -2   3  -8   30.68    9.77   5
  -2  -3   8   41.69    7.72   4
   2  -3  -8   30.36    7.63   4
  -2  -3  -8   44.94    6.39   3
   2  -3   8   36.95    8.11   1
  -2   3   8   52.95    9.28   1
  -2   3  -8   26.62    8.58   1
   2  -3  -8   31.80    8.06   1
  -2  -3   8   35.10    8.42   3
   2   3   8   35.48   10.55   5
  -2   3   8   46.16   10.62   5
  -2  -3  -8   38.60   10.24   5
   2  -3  -8   48.49   10.54   5
  -2   3   9  123.18   14.41   5
   2  -3  -9  105.93   14.02   5
  -2  -3  -9  101.49   13.87   5
   2   3  -9  101.61   12.62   2
   2  -3  -9  106.99   11.61   1
   2  -3   9  109.79   10.96   1
  -2   3  -9  104.69   14.04   5
   2   3  -9   88.91   12.03   5
  -2  -3   9   98.62   10.29   4
   2  -3  -9   94.33    9.89   4
  -2  -3   9  104.17   12.38   3
  -2   3   9   95.67   11.07   1
  -2   3  -9   95.81   11.07   1
   2   3   9   92.50   13.66   5
  -2   3 -10  183.42   19.91   5
  -2  -3  10  186.04   14.25   4
   2   3 -10  206.62   18.22   5
   2  -3 -10  227.32   15.94   4
  -2  -3  10  241.03   18.72   3
   2   3 -10  181.32   17.08   2
  -2   3  10  217.96   19.80   5
   2   3  10  231.11   21.47   5
   2  -3 -10  195.96   19.26   5
  -2  -3 -10  169.19   18.82   5
   2  -3 -10  249.63   17.00   1
  -2   3  10  238.64   16.75   1
  -2   3 -10  182.55   15.66   1
   2   3 -11   85.99   12.39   2
  -2   3 -11   87.52   15.21   5
   2   3 -11   87.82   13.03   5
  -2  -3 -11   96.90   14.73   5
   2  -3 -11   89.27   14.43   5
  -2  -3  11   89.84   12.32   3
  -2   3 -11   72.51   10.58   1
   2   3  11   88.04   14.95   5
  -2   3  11  101.15   14.85   5
  -2   3  11  112.07   11.72   1
  -2   3  12  177.90   20.05   5
  -2  -3  12  227.16   19.97   3
  -2  -3 -12  189.82   21.20   5
   2   3  12  225.60   22.98   5
   2  -3 -12  236.29   22.52   5
   2   3 -12  231.74   19.62   2
   2  -3 -12  230.09   14.84   2
   2   3 -12  225.87   20.63   5
  -2   3 -12  261.02   23.72   5
  -2   3  12  229.66   17.68   1
  -2   3 -12  221.45   17.34   1
  -2   3  13  644.78   33.73   1
   2  -3 -13  638.99   39.99   3
  -2  -3 -13  552.81   31.17   3
  -2  -3  13  567.50   35.71   3
   2   3 -13  587.67   38.28   5
  -2   3 -13  568.47   39.79   5
   2  -3 -13  560.54   30.48   2
   2   3 -13  644.63   36.79   2
   2  -3 -13  585.40   39.80   5
  -2  -3 -13  565.30   39.76   5
  -2   3  13  609.51   39.77   5
   2   3  13  549.22   39.53   5
   2  -3 -14   52.11   15.58   5
  -2  -3 -14   32.36   15.00   5
   2   3  14   49.54   15.27   5
  -2   3  14   42.79   14.36   5
   2   3 -14   39.16   12.33   5
  -2   3 -14   35.86   13.95   5
   2   3 -14   51.44   10.45   1
   2  -3 -14   72.18   15.37   3
   2   3 -14   33.03   11.26   2
   2  -3 -14   39.18    8.22   2
  -2  -3 -14   42.49    9.46   3
  -2  -3  14   29.84   11.24   3
   2  -3 -15 2089.93  102.40   5
  -2  -3 -15 1821.05  100.93   5
   2   3 -15 1964.47   96.25   2
   2  -3 -15 2003.90   90.24   2
  -2   3 -15 1871.61   91.33   1
   2   3 -15 2036.56   92.58   1
  -2  -3  15 1846.60   95.70   3
  -2  -3 -15 1963.60   91.49   3
   2  -3 -15 2154.62  101.85   3
  -2   3  15 2130.17  102.24   5
   2   3  15 1890.52  101.76   5
   2   3 -15 1934.09   98.61   5
  -2   3 -15 1965.58  101.92   5
  -2   3 -16  230.24   26.65   5
   2   3 -16  238.04   24.65   5
   2  -3 -16  238.75   26.87   5
   2   3 -16  259.33   20.09   1
  -2  -3  16  196.33   21.49   3
   2  -3 -16  215.84   24.93   3
  -2  -3 -16  220.24   18.92   3
   2   3  16  225.22   19.60   1
  -2   3 -16  224.18   18.92   1
  -2   3  16  247.70   19.62   1
   2   3  16  185.48   25.57   5
  -2   3  16  196.56   24.61   5
  -2  -3 -16  205.39   26.37   5
   2   3 -16  196.94   21.34   2
   2  -3 -16  251.34   17.98   2
  -2   3  17  151.57   23.25   5
  -2   3 -17  133.05   22.45   5
   2   3 -17  108.88   19.39   5
   2   3  17  128.58   16.14   1
   2   3 -17  180.85   17.02   1
  -2  -3 -17  178.05   17.00   3
   2  -3 -17  183.40   22.35   3
  -2   3  17  143.54   15.92   1
  -2   3 -17  171.74   16.64   1
   2   3 -17  159.42   19.55   2
  -2  -3  17  125.73   18.07   3
   2  -3 -17  156.95   15.19   2
   2   3  17  226.14   26.16   5
  -2  -3 -17  122.84   22.24   5
   2  -3 -17  184.20   24.42   5
  -2   3 -18  607.35   46.28   5
   2   3 -18  614.17   43.41   5
  -2   3  18  538.02   31.60   4
   2   3 -18  600.58   35.31   1
   2   3  18  581.64   34.84   1
   2  -3 -18  628.46   43.10   3
  -2  -3  18  547.77   38.57   3
  -2   3 -18  573.69   34.09   1
  -2   3  18  641.17   35.39   1
   2  -3 -18  538.65   33.29   2
   2  -3 -18  597.70   44.85   5
   2   3  18  526.92   42.85   5
  -2   3  18  633.81   45.07   5
  -2   3  19  213.54   17.24   4
  -2   3  19  264.60   29.15   5
  -2  -3  19  236.25   24.26   3
  -2   3 -19  225.14   19.46   1
  -2   3  19  242.85   20.02   1
   2   3  19  237.62   19.79   1
   2   3 -19  213.74   19.68   1
   2  -3 -19  182.13   18.03   2
   2   3  19  199.86   26.76   5
   2   3  20    9.53   15.84   5
  -2   3  20    3.71   13.73   5
  -2   3  20    5.49    8.10   4
  -2  -3  20    2.83   10.86   3
   2   3 -20    7.51    9.47   1
   2   3  20   -1.56    9.64   1
  -2   3  20   -0.76   10.20   1
  -2   3 -20   15.73   10.31   1
   2  -3 -20    6.56    9.45   2
   2   3  21   11.90   16.60   5
  -2   3  21   17.77   17.04   5
   2   3  21   10.84    9.82   1
  -2   3  21    4.40    8.49   4
  -2  -3  21   23.87   13.32   3
   2  -3  21   17.31   13.64   3
  -2   3 -21    3.97    9.39   1
   2   3 -21    8.87    8.70   1
  -2   3  21   14.32   10.10   1
   2  -3 -21   -1.74    9.32   2
  -2   3  22    9.71    9.04   4
  -2  -3  22   10.84   13.14   3
   2  -3  22   16.89   14.23   3
  -2   3  22    4.40    9.73   1
   2   3  22   14.02    9.55   1
   2   3 -22    2.43    7.97   1
   2  -3 -22    1.85    9.88   2
  -2   3  22  -10.51   17.85   5
   2   3  22   18.99   17.92   5
  -2   3 -23  110.68   12.60   1
  -2   3  23  144.06   15.85   1
   2   3  23  140.81   14.85   1
  -2  -3  23  188.05   24.22   3
   2  -3 -23  174.24   18.01   2
   2  -3  23  176.87   25.30   3
   2   3 -23  119.29   13.05   1
   2   3  23  179.95   28.61   5
  -2   3  23  166.53   28.13   5
  -2   3  23  151.21   15.44   4
  -2   3  24   75.22   12.29   4
  -2  -3  24   89.87   20.72   3
   2  -3 -24   80.93   14.91   2
  -2   3  24   71.25   11.91   1
   2   3  24   70.35   10.76   1
   2   3 -24   73.49   10.56   1
  -2   3 -24   42.53    8.49   1
   2   3  24  119.60   26.56   5
  -2   3  24  118.19   26.25   5
   2   3  25   30.08   22.48   5
  -2   3  25   27.22   21.43   5
  -2   3  25   11.73   10.43   4
  -2  -3  25   32.15   17.74   3
   2   3 -25   15.89    7.83   1
   2  -3 -25   19.40   12.56   2
   2   3  25    9.67    7.80   1
   2   3 -25    8.16    7.23   1
   2   3  25   26.96    8.44   1
  -2   3  25   19.50    9.05   1
  -2   3  26   84.77   13.13   4
  -2  -3  26  118.26   23.34   3
  -2   3  26  123.82   29.37   5
   2   3  26  152.18   28.99   5
   2   3 -26   49.32    5.46   1
   2   3  26   62.76    7.60   1
   2   3  26   57.79    7.31   1
  -2   3  26   69.11   10.53   1
   2   3 -26   34.73    5.58   1
  -2   3  27  138.49   32.38   5
   2   3  27  139.44   31.11   5
  -2   3  27   65.04    9.32   1
  -2  -3  27  165.41   27.13   3
  -2   3  27  126.08   14.89   4
   2  -3  28   27.94   20.11   3
  -2   3  28    7.14    9.85   4
  -2  -3  28    8.25   18.12   3
  -2   3  28   13.61   23.30   5
   2   3  28   22.59   23.81   5
  -2  -3  29   95.34   24.43   3
   2   3  29   89.48   29.41   5
  -2   3  29   42.63   26.77   5
   2  -3  29  138.71   26.31   3
  -2  -3  30    2.29   19.19   3
  -2   3  30    2.96   24.32   5
   2   3  30   21.10   23.13   5
   2  -3  30    4.47   19.14   3
  -2  -3  31    2.43   19.21   3
   2   3  31   22.02   24.94   5
  -2   3  31  -18.09   24.11   5
   2  -3  31   11.81   20.44   3
   2   4   0 2376.61  111.74   4
  -2  -4   0 2509.42  111.83   2
  -2  -4   1  304.70   20.75   4
   2   4   1  247.12   20.00   4
   2   4  -1  277.68   19.91   4
  -2  -4  -1  270.20   20.06   2
  -2  -4   1  280.10   20.26   2
  -2  -4   2  886.69   45.22   4
   2   4   2  842.67   45.58   4
  -2  -4   2  879.22   45.50   2
  -2  -4  -2  860.80   45.35   2
  -2   4  -2  873.05   45.41   1
  -2  -4   3  712.14   37.43   4
  -2  -4   3  671.18   37.71   2
   2   4   3  688.24   40.82   5
   2   4  -3  657.80   37.72   2
  -2   4  -3  727.23   38.22   1
  -2   4   3  675.80   37.75   1
  -2  -4   4  136.46   13.12   4
  -2  -4   4  145.48   13.82   2
  -2   4   4  127.24   14.40   5
   2   4   4  130.19   15.01   5
   2   4  -4  116.93   13.47   2
  -2   4  -4  125.88   13.38   1
  -2   4   4  120.75   13.49   1
  -2   4   5  183.17   17.51   5
   2   4   5  174.80   18.58   5
  -2  -4   5  232.01   17.75   2
   2   4  -5  214.20   17.70   2
  -2   4  -5  197.60   16.76   1
  -2   4   5  211.07   16.79   1
  -2  -4   5  172.82   15.26   4
  -2   4   6  579.89   35.58   5
   2   4   6  565.93   37.13   5
   2   4  -6  610.11   35.09   2
  -2  -4   6  640.64   35.14   2
  -2   4   6  582.92   33.58   1
  -2   4  -6  559.56   33.40   1
   2  -4  -6  598.47   32.72   4
  -2  -4   6  585.00   32.77   4
   2   4   7  366.98   28.74   5
  -2   4   7  376.93   27.27   5
  -2  -4   7  382.98   25.96   2
   2   4  -7  375.54   25.95   2
  -2   4  -7  381.91   25.16   1
  -2   4   7  389.67   25.22   1
   2  -4  -7  376.57   23.76   4
  -2  -4   7  380.59   23.97   4
   2   4   8 2966.17  142.16   5
  -2   4   8 2981.23  140.16   5
   2   4  -8 3115.19  138.83   2
  -2   4  -8 2946.44  136.34   1
  -2   4   8 3047.19  136.57   1
   2  -4  -8 3072.73  135.28   4
  -2  -4   8 3016.14  135.31   4
  -2   4   9 1454.23   73.72   5
   2   4   9 1442.87   76.23   5
   2   4  -9 1452.58   72.00   2
  -2   4   9 1522.46   70.15   1
  -2   4  -9 1437.21   69.65   1
   2   4   9 1289.44   70.52   4
   2  -4  -9 1463.61   68.41   4
  -2  -4   9 1345.07   67.69   4
   2  -4 -10 2004.67   95.87   4
   2   4  10 1928.95   98.83   4
  -2  -4  10 2051.08   99.02   3
  -2  -4 -10 2004.20  102.78   5
   2  -4 -10 2151.24  102.95   5
   2   4  10 2012.20  103.79   5
  -2   4  10 2040.01  102.50   5
   2   4 -10 2237.50  100.60   2
  -2  -4  10 2173.43   95.98   4
  -2   4 -10 2078.22  102.77   5
  -2   4  10 2160.21   97.61   1
  -2   4 -10 2104.22   97.32   1
  -2  -4 -11 1695.43   82.78   3
   2   4  11 1664.80   87.51   4
  -2  -4  11 1942.98   88.89   3
   2  -4 -11 1774.20   91.35   5
  -2   4  11 1876.79   91.84   5
  -2  -4 -11 1679.02   90.97   5
   2   4  11 1825.35   93.24   5
   2   4 -11 1950.53   89.10   2
  -2  -4  11 1863.04   84.08   4
  -2   4 -11 1803.32   91.61   5
   2   4 -11 1774.45   89.33   5
  -2   4 -11 1744.03   85.22   1
  -2   4  11 1887.77   86.08   1
  -2   4  12  485.69   30.58   1
  -2  -4  12  503.43   33.36   3
  -2  -4 -12  447.47   28.17   3
   2   4  12  477.53   37.06   5
  -2   4  12  490.47   36.07   5
   2  -4 -12  479.45   35.49   5
  -2  -4 -12  457.60   35.44   5
   2   4 -12  574.05   34.17   2
   2  -4 -12  482.64   24.70   2
   2   4 -12  482.88   33.80   5
  -2   4 -12  539.36   37.54   5
  -2  -4 -13  555.32   32.58   3
  -2  -4  13  584.64   37.79   3
   2   4  13  610.42   42.80   5
  -2   4  13  590.92   41.30   5
   2  -4 -13  615.97   41.79   5
  -2  -4 -13  575.61   41.17   5
   2  -4 -13  575.60   29.53   2
   2   4 -13  626.79   38.28   2
  -2   4  13  617.32   35.18   1
  -2   4 -13  598.12   42.34   5
   2   4 -13  575.19   39.05   5
   2   4 -14  829.39   49.24   2
   2  -4 -14  853.02   41.45   2
   2   4  14  958.20   56.65   5
   2  -4 -14  983.32   56.33   5
  -2  -4 -14  770.19   53.13   5
  -2   4  14  934.23   55.22   5
   2   4 -14  865.21   52.43   5
  -2   4 -14  912.50   55.52   5
  -2  -4  14  849.83   49.73   3
  -2  -4 -14  759.27   43.92   3
   2   4 -15   57.29   15.85   5
  -2   4 -15   11.68   15.51   5
  -2   4 -15   28.54   11.90   1
   2  -4 -15   27.33   14.77   3
   2   4  15   11.58   15.87   5
  -2   4  15   25.84   14.58   5
  -2  -4  15   20.28   13.24   3
  -2  -4 -15   39.08   11.33   3
   2  -4 -15   30.53    8.50   2
   2   4 -15   50.55   13.78   2
   2  -4 -15   29.14   16.37   5
  -2  -4 -15   45.37   16.45   5
  -2   4  16 2512.09  108.96   1
  -2   4 -16 2283.70  107.48   1
   2  -4 -16 2338.49  117.68   3
  -2  -4  16 2285.06  113.30   3
  -2  -4 -16 2131.40  106.34   3
  -2   4  16 2509.55  119.60   5
   2   4  16 2255.00  118.95   5
   2   4 -16 2355.85  116.13   5
  -2   4 -16 2265.78  118.56   5
  -2  -4 -16 2224.46  118.70   5
   2  -4 -16 2282.62  118.67   5
   2  -4 -17  183.59   16.12   2
  -2  -4  17  169.91   22.40   3
  -2  -4 -17  167.35   18.57   3
   2  -4 -17  213.97   27.82   3
   2   4  17  193.30   27.40   5
  -2   4  17  180.28   27.07   5
   2   4 -17  180.88   19.43   1
  -2   4 -17  159.13   18.96   1
  -2   4  17  196.24   20.39   1
   2   4 -18 1987.69   90.86   1
  -2   4 -18 1852.51   89.19   1
  -2   4  18 2053.97   90.89   1
  -2  -4  18 1776.45   94.77   3
  -2  -4 -18 1646.25   88.56   3
   2  -4 -18 1795.45   85.94   2
  -2   4  18 1874.41  102.43   5
   2   4  18 1895.52  103.07   5
   2   4 -19  399.45   29.89   1
  -2  -4  19  374.71   33.26   3
  -2  -4 -19  389.03   30.08   3
  -2   4 -19  423.77   29.19   1
  -2   4  19  519.03   31.55   1
   2  -4 -19  390.74   26.34   2
   2   4  19  338.54   38.14   5
  -2   4  19  458.56   40.13   5
   2   4 -20  685.72   39.98   1
  -2  -4  20  554.58   42.46   3
  -2  -4 -20  566.62   38.73   3
  -2   4  20  697.05   39.77   1
  -2   4 -20  578.74   37.37   1
   2   4  20  646.92   39.10   1
   2  -4 -20  569.91   35.18   2
   2   4  20  673.64   51.33   5
  -2   4  20  637.42   49.63   5
  -2   4 -21   18.66   13.26   1
  -2   4  21   24.51   14.12   1
   2   4  21   26.25   12.70   1
   2   4 -21   23.19   13.19   1
   2   4  21   36.81   20.76   5
  -2   4  21   20.85   19.01   5
  -2  -4 -21   19.36   13.23   3
  -2  -4  21   38.97   16.77   3
   2  -4 -21   12.54    9.73   2
   2   4  22  331.65   26.72   1
   2   4 -22  338.93   27.09   1
  -2  -4  22  314.09   31.46   3
  -2   4 -22  324.13   25.69   1
  -2   4  22  355.54   27.18   1
  -2   4  22  342.37   37.78   5
   2   4  22  350.41   38.84   5
   2  -4 -22  316.05   24.54   2
   2   4  23   87.55   24.90   5
  -2   4  23  101.07   24.79   5
  -2   4 -23   94.85   15.94   1
  -2   4  23   96.15   16.60   1
   2   4  23   81.18   16.02   1
   2   4 -23   75.27   15.33   1
   2  -4 -23   46.62   13.88   2
  -2  -4  23   87.47   21.58   3
   2  -4  23   83.09   21.93   3
   2   4 -24  545.03   35.36   1
   2   4  24  618.81   38.28   1
  -2   4 -24  608.20   36.86   1
   2  -4  24  628.55   48.64   3
  -2  -4  24  614.85   47.99   3
  -2   4  24  650.72   38.71   1
   2  -4 -24  553.97   36.82   2
   2   4  24  568.73   35.48   1
  -2   4  24  633.34   53.44   5
   2   4  24  672.40   54.53   5
  -2  -4  25   42.03   20.49   3
   2  -4  25   32.30   22.52   3
   2   4 -25   34.87   11.63   1
  -2   4  25   37.85   14.68   1
  -2   4 -25   30.15   12.36   1
   2   4  25   45.78   14.75   1
   2   4  25   25.68   23.80   5
  -2   4  25   40.19   24.56   5
   2  -4 -25   38.93   13.96   2
   2   4 -25   54.09   12.57   1
   2   4  25   31.87   12.57   1
   2  -4 -26  526.76   35.94   2
  -2   4  26  603.45   35.13   1
   2   4  26  559.32   34.01   1
   2   4 -26  417.59   29.74   1
  -2  -4  26  590.50   47.37   3
   2   4  26  548.16   32.41   1
   2   4 -26  568.73   31.11   1
  -2   4  26  707.40   57.64   5
   2   4  26  733.23   58.76   5
  -2  -4  27  -26.91   21.32   3
   2   4  27   19.61   10.41   1
  -2   4  27    5.72   11.19   1
   2   4 -27   10.75    8.74   1
   2   4  27   -1.94    9.87   1
  -2   4 -27    3.88    5.88   1
  -2   4  27    5.61   25.04   5
   2   4  27   -8.67   24.55   5
   2   4 -28   94.41    9.04   1
  -2  -4  28  184.31   29.84   3
   2   4  28  157.17   35.04   5
  -2   4  28  127.14   13.97   1
  -2   4  28  186.97   35.72   5
  -2  -4  29    2.27   19.91   3
   2   4  29  -25.22   26.08   5
  -2   4  29   18.26   24.57   5
   2  -4  30   -2.39   21.99   3
  -2  -4  30   33.37   21.68   3
  -2   4  30   37.75   25.99   5
   2   4  30   29.48   27.27   5
  -2  -5   0  838.53   46.77   2
  -2  -5   0  923.39   48.66   4
  -2  -5  -1  213.61   18.59   2
  -2  -5   1  223.35   18.84   2
  -2   5   1  202.18   13.08   2
  -2  -5   1  238.50   20.00   4
  -2  -5  -2    4.51    8.19   2
  -2   5   2    6.04    3.87   2
  -2  -5   2    9.51    9.27   2
   2   5   2    6.52    7.79   4
  -2  -5   2    9.72    9.33   4
  -2   5  -2   18.88    8.75   1
  -2  -5   3  900.09   49.95   4
  -2   5   3  970.54   51.24   1
  -2   5  -3  932.38   51.13   1
  -2  -5  -3  988.18   50.30   2
  -2  -5   3  972.06   50.81   2
  -2  -5   4  438.46   29.28   4
   2   5  -4  467.68   30.66   2
  -2  -5   4  516.19   30.88   2
  -2  -5  -4  473.99   29.38   2
  -2   5   4  430.43   30.28   1
  -2   5  -4  459.23   30.33   1
  -2   5   4  459.83   32.27   5
   2   5   4  499.43   34.53   5
  -2   5   5   46.94   10.91   1
  -2   5  -5   51.77   11.16   1
   2   5  -5   53.20   11.75   2
  -2  -5   5   74.52   12.32   2
  -2   5   5   56.39   12.24   5
   2   5   5   54.92   12.79   5
  -2  -5   5   51.52   10.98   4
   2  -5  -5   65.59   11.43   4
   2  -5  -6   97.91   13.49   4
   2   5   6  124.72   14.81   4
  -2  -5   6  108.63   13.65   4
  -2   5   6  110.84   14.59   1
  -2  -5   6  113.64   14.24   2
   2   5  -6  135.35   15.92   2
  -2   5  -6  110.00   14.17   1
   2   5   6  104.23   16.47   5
  -2   5   6  109.50   15.93   5
  -2   5   7    1.71    8.30   1
  -2   5  -7   -4.36    9.89   1
   2   5  -7    5.91    9.14   2
   2   5   7    9.02    9.03   4
  -2  -5   7   -5.44    8.63   4
   2  -5  -7    9.23    8.39   4
   2   5   7    9.06   11.62   5
  -2   5   7    1.15    9.88   5
   2   5   8  510.41   36.82   5
  -2   5   8  462.88   34.17   5
   2   5  -8  498.69   32.98   2
  -2  -5   8  484.33   30.90   4
   2  -5  -8  495.37   30.74   4
   2   5   8  436.79   31.69   4
  -2   5  -8  561.02   32.94   1
  -2   5   8  488.80   31.57   1
   2   5   9  728.40   49.61   5
  -2   5   9  803.25   49.10   5
   2   5  -9  821.13   46.76   2
  -2   5  -9  828.74   45.35   1
  -2   5   9  803.64   44.94   1
  -2  -5   9  803.46   44.01   4
   2   5   9  772.61   46.26   4
   2  -5  -9  817.50   44.02   4
   2   5  10  104.04   16.13   4
  -2  -5  10  109.97   15.28   4
   2  -5 -10  125.67   14.83   4
  -2   5  10  108.97   15.40   1
   2   5  10  109.25   19.67   5
  -2   5  10  128.95   18.77   5
   2   5 -10  131.05   17.32   2
  -2   5 -10  121.30   16.05   1
  -2   5 -11 1463.75   79.21   5
   2   5 -11 1470.55   75.67   2
  -2  -5  11 1460.24   71.75   4
   2   5  11 1367.56   74.00   4
  -2   5 -11 1414.37   72.68   1
  -2   5  11 1465.23   72.86   1
   2   5  11 1552.50   81.53   5
  -2   5  11 1507.09   79.03   5
   2   5  12  227.97   26.21   5
   2   5 -12  198.63   20.82   2
   2   5  12  160.25   19.25   4
   2   5 -12  150.52   20.43   5
  -2   5 -12  192.93   22.93   5
  -2   5  12  170.13   22.01   5
  -2   5  12  159.04   18.28   1
   2   5 -13  296.28   27.71   5
  -2   5 -13  268.50   29.27   5
  -2  -5  13  328.42   27.16   3
  -2   5  13  336.09   30.45   5
   2   5  13  332.28   31.51   5
   2   5 -13  339.71   27.17   2
  -2  -5 -13  259.55   22.01   3
   2   5  13  276.84   24.88   4
  -2   5  13  350.55   25.52   1
   2   5  14  236.93   28.45   5
  -2   5  14  220.36   26.27   5
   2  -5 -14  248.96   27.84   5
  -2  -5  14  263.65   24.89   3
  -2  -5 -14  241.76   20.43   3
   2   5  14  230.21   22.90   4
  -2  -5 -15   -1.66    9.69   3
   2  -5 -15   15.48    6.03   2
  -2  -5  15    1.36   11.36   3
  -2   5 -15   17.47   11.88   1
  -2   5  15  -10.37   14.60   5
   2   5  15    7.51   15.62   5
  -2   5  16  157.34   18.03   1
  -2  -5 -16  118.04   15.60   3
  -2  -5  16  140.44   19.86   3
   2  -5 -16  107.25   10.57   2
  -2   5 -16  139.92   17.60   1
  -2   5  16  136.79   23.57   5
   2   5  16  108.94   22.17   5
  -2  -5  17  121.77   20.24   3
   2  -5 -17  109.32   11.34   2
  -2   5  17  124.57   23.00   5
   2   5  17  123.18   24.72   5
  -2   5 -17  115.64   17.12   1
  -2   5  17  113.03   17.22   1
  -2  -5 -17   95.77   15.24   3
  -2  -5  18  147.96   22.77   3
   2  -5 -18  146.94   13.53   2
  -2  -5 -18  116.89   17.05   3
  -2   5 -18  148.06   18.71   1
  -2   5  18  146.73   19.12   1
   2   5  18  142.29   25.49   5
  -2   5  18  201.12   27.68   5
  -2  -5 -19  224.09   22.23   3
  -2  -5  19  251.35   27.98   3
   2   5  19  207.44   31.07   5
  -2   5  19  292.10   32.89   5
  -2   5 -19  201.61   22.07   1
  -2   5  19  246.10   23.90   1
   2  -5 -19  227.23   17.55   2
   2  -5 -20   31.25    9.86   2
   2   5 -20   39.92   14.67   1
  -2   5  20   60.97   21.14   5
   2   5  20   46.92   22.77   5
  -2   5 -20   20.48   13.29   1
  -2   5  20   40.90   14.96   1
  -2  -5 -20   47.01   13.81   3
  -2  -5  20   58.15   17.22   3
   2  -5 -21   19.05    9.47   2
   2   5 -21   39.27   14.43   1
   2   5  21   41.50   21.62   5
  -2   5  21   11.47   17.92   5
  -2   5  21   33.06   15.14   1
  -2   5 -21   17.95   13.53   1
  -2  -5  21   12.02   15.82   3
  -2  -5 -21    7.95   12.96   3
   2  -5 -22  110.36   14.00   2
   2   5 -22  119.36   19.14   1
   2   5  22   70.60   25.05   5
  -2   5  22  144.03   27.64   5
  -2   5 -22  107.37   17.55   1
  -2   5  22  130.81   19.27   1
  -2  -5 -22   79.12   17.82   3
  -2  -5  22   91.97   21.28   3
   2  -5 -23   63.16   12.70   2
   2   5  23   84.32   16.66   1
   2   5 -23   66.37   17.43   1
   2   5  23   62.03   24.05   5
  -2   5  23   40.97   23.53   5
  -2   5 -23   51.97   15.81   1
  -2   5  23   53.26   16.96   1
  -2  -5 -23   92.80   18.38   3
  -2  -5  23   32.16   18.20   3
  -2   5  24    7.62   19.93   5
   2   5  24   13.40   20.48   5
   2  -5 -24   24.77   11.00   2
   2   5  24   11.18   13.03   1
   2   5  24    5.76   13.64   1
   2   5 -24   21.10   14.29   1
  -2   5  24    3.42   14.83   1
  -2   5 -24   16.74   14.27   1
  -2  -5 -24  -10.42   15.06   3
  -2  -5  24   -7.93   17.70   3
  -2   5  25   31.38   25.38   5
   2   5  25   87.14   29.24   5
   2   5  25   50.31   15.24   1
   2   5 -25   31.75   13.17   1
   2  -5 -25   39.26   12.20   2
   2   5  25   47.50   15.62   1
   2   5 -25   30.08   14.11   1
  -2   5 -25   48.54   15.11   1
  -2   5  25   32.60   16.28   1
   2  -5  25   31.60   21.86   3
  -2  -5  25   54.55   21.48   3
   2   5  26   28.77   25.91   5
  -2   5  26    2.70   24.63   5
   2   5  26   49.87   14.40   1
   2   5 -26   50.75   13.64   1
   2  -5 -26   53.29   13.17   2
   2   5 -26   39.22   14.05   1
   2  -5  26   38.06   23.15   3
  -2  -5  26   70.49   23.44   3
   2   5  26   51.17   14.93   1
  -2   5 -26   55.92   15.26   1
  -2   5  26   67.32   16.23   1
  -2  -5  27    2.31   18.75   3
   2  -5  27   -2.49   21.69   3
  -2   5 -27   24.41   12.67   1
  -2   5  27  -34.19   25.37   5
   2   5  27   20.91   23.35   5
   2   5 -27  -11.92   11.07   1
   2   5  27   -4.35   12.42   1
  -2   5  27   -5.20   13.70   1
  -2  -5  28   -7.14   20.37   3
   2   5  28   -0.79   11.29   1
  -2   5  28   -0.97   12.16   1
  -2   5  28    6.03   23.73   5
   2   5  28  -18.97   27.34   5
   2   5  29    6.65   27.02   5
  -2   5  29  -15.92   26.08   5
  -2  -5  29  -27.37   23.33   3
  -2   6   0 1592.10   74.02   2
  -2  -6   0 1698.84   83.15   4
  -2   6   0 1712.10   83.06   1
  -2   6   1   55.46    7.61   2
  -2   6  -1   32.50    8.22   2
  -2  -6  -1   54.37   14.88   4
  -2  -6   1   75.26   15.65   4
  -2   6   1   15.67   12.87   1
  -2   6  -1   45.10   14.05   1
  -2   6   2 1446.31   59.16   2
  -2   6  -2 1147.95   61.49   2
  -2  -6   2 1297.94   68.22   4
  -2   6   2 1261.88   68.42   1
  -2   6  -2 1296.96   68.72   1
  -2  -6   3   11.11   11.35   2
  -2   6   3   12.45   10.99   1
  -2   6  -3   -9.44   11.75   1
   2  -6  -3    4.91   11.28   4
  -2  -6   3    7.83   11.68   4
  -2   6   4  682.13   46.03   5
   2   6   4  715.73   48.06   5
  -2  -6   4  696.39   41.15   2
  -2  -6   4  703.44   41.62   4
   2   6   4  619.96   41.58   4
   2  -6  -4  712.10   41.79   4
  -2   6   4  660.61   41.68   1
  -2   6  -4  711.39   42.40   1
  -2  -6  -5  672.49   40.18   2
  -2   6   5  674.50   42.10   1
  -2   6  -5  795.32   43.96   1
   2   6   5  672.39   43.05   4
   2  -6  -5  732.99   42.10   4
  -2  -6   5  762.29   42.78   4
  -2   6   5  605.22   44.25   5
   2   6   5  617.60   46.14   5
  -2  -6  -6  834.93   48.14   2
   2   6  -6  873.66   51.22   2
  -2   6  -6  870.13   50.77   1
  -2   6   6  903.20   50.92   1
  -2   6   6  902.53   55.08   5
   2   6   6  897.95   56.45   5
   2  -6  -6  887.55   49.60   4
   2   6   6  818.32   51.06   4
  -2  -6   6  972.19   50.99   4
  -2  -6   7 1446.11   69.45   4
   2  -6  -7 1339.09   68.32   4
   2   6   7 1281.62   70.44   4
   2   6  -7 1462.02   71.69   2
  -2   6   7 1326.63   69.47   1
  -2   6  -7 1315.34   69.53   1
  -2  -6  -7 1197.10   66.30   2
  -2   6   7 1271.57   72.80   5
   2   6   7 1314.39   75.21   5
  -2   6  -8 1516.92   79.17   1
  -2   6   8 1628.57   79.78   1
   2  -6  -8 1542.05   77.91   4
  -2  -6   8 1656.73   79.15   4
   2   6   8 1489.93   80.33   4
   2   6   8 1479.23   84.93   5
  -2   6   8 1505.55   83.22   5
   2   6  -8 1603.61   81.12   2
  -2   6  -9  467.37   32.88   1
  -2   6   9  432.45   31.97   1
   2  -6  -9  441.32   30.88   4
  -2  -6   9  398.67   30.42   4
  -2   6   9  364.67   33.81   5
   2   6   9  417.34   36.63   5
   2   6  -9  488.67   34.12   2
  -2   6 -10 1175.60   61.16   1
  -2   6  10 1097.02   59.94   1
   2   6 -10 1161.16   62.73   2
  -2  -6  10 1240.13   60.77   4
  -2   6  10  940.11   63.53   5
   2   6  10  948.54   64.54   5
  -2   6  11  156.23   18.72   1
   2   6 -11  137.47   19.91   2
  -2   6 -11  131.83   18.14   1
  -2  -6  11  134.86   18.14   4
   2   6  11  106.28   21.09   5
  -2   6  11  126.20   21.11   5
  -2   6  12  382.87   28.89   1
   2   6  12  355.09   35.24   5
  -2   6  12  336.20   32.79   5
   2   6  13  480.81   41.93   5
  -2   6  13  516.55   41.32   5
  -2   6 -14  572.42   36.80   1
   2   6  14  495.38   42.92   5
  -2   6  14  509.58   42.13   5
  -2  -6 -14  406.88   31.54   3
  -2  -6  15  793.27   52.59   3
  -2   6 -15  782.28   48.40   1
   2   6  15  904.54   60.25   5
  -2   6  15  827.25   56.01   5
  -2  -6  15  849.07   47.34   4
  -2  -6  16  992.48   59.26   3
  -2  -6 -16  733.03   48.64   3
  -2  -6  16  920.21   50.59   4
  -2   6  16  918.12   52.52   1
  -2   6 -16  852.40   51.44   1
   2   6  16  877.62   63.16   5
  -2   6  16  905.05   61.69   5
  -2  -6  17  152.67   20.12   4
  -2  -6 -17  128.19   19.66   3
   2   6  17  144.59   28.35   5
  -2   6  17  158.62   27.47   5
  -2   6 -17  188.38   22.52   1
  -2   6  17  215.11   23.71   1
  -2  -6  17  165.97   25.34   3
  -2   6 -18  699.70   43.97   1
  -2   6  18  740.17   44.66   1
  -2  -6  18  776.16   51.86   3
  -2  -6 -18  560.89   40.65   3
  -2   6  18  654.41   52.47   5
   2   6  18  673.37   55.21   5
  -2   6 -19    1.14   14.22   1
  -2   6  19    1.20   13.62   1
  -2  -6  19   18.60   17.43   3
  -2   6  19    6.59   19.42   5
   2   6  19   12.07   20.45   5
  -2  -6 -19   -7.74   13.69   3
  -2   6  20  265.25   26.56   1
  -2   6 -20  255.34   25.77   1
  -2  -6  20  309.27   33.40   3
  -2   6  20  233.75   32.56   5
   2  -6 -20  232.21   15.95   2
  -2  -6 -20  181.97   23.06   3
   2   6  20  310.71   37.55   5
  -2   6  21  -17.74   16.05   1
  -2   6 -21   -1.16   14.68   1
  -2  -6  21  -38.39   22.21   3
  -2  -6 -21   -2.36   13.44   3
   2   6  21    7.89   20.31   5
  -2   6  21   -4.87   19.31   5
   2  -6 -21   -5.56    7.69   2
   2   6 -22  135.01   22.44   1
   2  -6 -22  106.97   12.90   2
  -2  -6 -22  108.71   19.38   3
  -2  -6  22  179.38   27.72   3
  -2   6  22  122.38   29.01   5
   2   6  22  119.77   31.35   5
  -2   6  22  146.63   22.22   1
  -2   6 -22  132.13   20.76   1
   2   6 -23   37.11   17.79   1
  -2  -6  23   57.38   22.08   3
  -2  -6 -23   13.12   15.04   3
   2   6  23   77.02   17.91   1
   2  -6 -23   41.27   10.66   2
   2   6  23   78.36   27.33   5
  -2   6  23   29.26   25.05   5
  -2   6 -23   11.72   16.47   1
  -2   6  23   35.88   17.82   1
   2  -6 -24  207.33   18.21   2
  -2  -6  24  222.45   32.57   3
  -2  -6 -24  143.86   23.79   3
   2   6  24  277.13   26.37   1
  -2   6 -24  221.57   25.40   1
  -2   6  24  301.38   28.86   1
   2   6  24  161.00   35.45   5
  -2   6  24  203.14   36.00   5
   2   6 -24  207.82   27.63   1
  -2  -6  25  -16.29   20.96   3
  -2  -6 -25  -10.07   17.70   3
   2   6  25   17.79   16.17   1
   2   6 -25   -1.04   14.88   1
  -2   6  25    2.70   16.45   1
  -2   6 -25   -2.32   15.75   1
   2   6  25    3.05   24.27   5
  -2   6  25   19.54   23.83   5
   2   6  25    1.34   15.38   1
   2  -6  26  342.82   42.14   3
  -2  -6  26  250.61   36.63   3
   2   6  26  217.88   40.92   5
  -2   6  26  214.10   38.19   5
  -2   6  26  291.36   29.74   1
  -2   6 -26  258.86   27.00   1
   2   6  26  217.25   26.40   1
   2   6 -26  228.17   24.14   1
   2  -6  27   50.62   27.95   3
  -2  -6  27   48.76   25.54   3
  -2   6 -27   45.64   16.31   1
  -2   6  27   48.90   18.96   1
   2   6  27   62.52   18.41   1
   2   6 -27   39.23   15.39   1
  -2   6  27   27.08   28.18   5
   2   6  27   23.12   27.55   5
  -2  -7   0  678.52   42.81   2
  -2   7   0  756.53   37.61   2
  -2  -7   0  737.60   46.65   4
  -2   7   0  728.65   46.32   1
  -2  -7   1   19.00   12.54   2
  -2   7   1    7.49    7.42   2
  -2  -7  -1   19.37   12.79   2
  -2   7  -1   10.64    7.98   2
  -2   7   1    8.83   13.02   1
  -2   7  -1    1.27   13.47   1
  -2  -7  -1   11.65   14.50   4
   2  -7  -1    1.21   13.00   4
  -2  -7   1   17.47   14.57   4
  -2  -7   2  167.18   21.37   4
  -2  -7  -2  189.91   19.51   2
  -2   7  -2  220.44   16.66   2
  -2  -7   2  194.54   20.34   2
  -2   7  -2  245.75   24.11   1
  -2   7   2  201.22   22.51   1
   2  -7  -2  208.22   22.27   4
  -2   7   3  -13.71   12.17   1
  -2   7  -3   -2.53   12.20   1
   2   7   3    6.27   17.10   5
  -2  -7  -3   -2.81   11.00   2
  -2   7  -3    5.40    8.26   2
   2  -7  -3   12.02   12.27   4
  -2  -7   3   -9.53   11.51   4
  -2   7   4  133.97   18.47   1
  -2   7  -4  134.44   19.63   1
  -2   7   4  101.59   21.09   5
   2   7   4  160.75   25.02   5
  -2   7  -4  129.57   14.38   2
  -2  -7  -4  112.62   16.38   2
  -2  -7   4  154.66   19.33   4
   2  -7  -4  122.23   18.35   4
  -2   7   5  151.44   19.87   1
  -2   7  -5  130.22   19.26   1
  -2   7   5  137.52   23.48   5
   2   7   5  122.89   23.38   5
  -2  -7  -5  143.09   17.08   2
  -2   7  -5  118.48   14.68   2
  -2  -7   5  147.44   19.40   4
   2  -7  -5  152.69   19.40   4
  -2   7   6   15.91   13.91   1
  -2   7  -6    1.25   12.59   1
  -2   7   6    7.07   15.25   5
   2   7   6   11.50   15.55   5
  -2  -7  -6   -9.04   11.07   2
   2   7  -6   -1.31   13.23   2
  -2   7  -6   -1.69    9.55   2
  -2  -7   6  -15.26   14.18   4
   2  -7  -6    2.32   12.73   4
  -2   7   7  338.69   28.84   1
  -2   7  -7  307.69   28.70   1
  -2  -7   7  376.38   29.11   4
   2  -7  -7  304.79   26.87   4
  -2   7   7  252.94   29.94   5
   2   7   7  304.32   33.30   5
  -2  -7  -7  296.20   24.41   2
  -2   7  -7  296.47   24.00   2
   2   7  -7  358.99   29.39   2
  -2   7   8  363.38   29.39   1
  -2   7  -8  373.68   30.11   1
  -2   7  -8  318.96   25.26   2
  -2  -7  -8  241.47   23.82   2
  -2  -7   8  378.94   29.50   4
   2  -7  -8  400.71   29.74   4
   2   7   8  291.09   33.99   5
  -2   7   8  345.82   33.30   5
  -2   7  -9  187.04   22.33   1
  -2   7   9  142.87   24.13   5
   2  -7  -9  141.28   18.84   4
  -2  -7   9  147.00   19.51   4
  -2  -7  -9  129.07   16.89   2
  -2   7   9  126.01   19.13   1
   2   7  10  122.23   24.01   5
  -2   7  10   49.15   18.76   5
  -2  -7  10  137.62   18.80   4
  -2  -7 -10   83.86   14.83   2
  -2   7  10  100.67   18.04   1
  -2   7 -10   78.07   17.86   1
   2   7  11   24.24   18.93   5
  -2   7  11   16.73   15.84   5
  -2  -7  11   33.89   14.75   4
  -2  -7 -11   31.35   12.27   2
  -2   7  11   48.13   15.56   1
  -2   7  12  164.80   21.16   1
   2   7  12  204.64   28.63   5
  -2   7  12  146.72   24.67   5
   2   7  13  100.08   23.65   5
  -2   7  13   58.72   19.97   5
  -2   7 -14  174.99   22.80   1
  -2   7  14  131.76   24.29   5
   2   7  14  136.95   27.03   5
   2   7  15  184.59   30.26   5
  -2   7 -15  195.73   23.71   1
  -2  -7  15  180.13   21.95   4
  -2  -7 -16   20.48   13.33   3
   2   7  16   16.60   19.01   5
  -2   7  16   28.34   19.03   5
  -2   7  16   21.00   15.98   1
  -2   7 -16   -9.19   14.89   1
  -2  -7  16   41.76   16.25   4
  -2  -7  16   53.34   19.91   3
  -2  -7 -17   38.08   14.45   3
   2   7  17   22.31   20.76   5
  -2   7  17   48.09   21.29   5
  -2   7  17   66.50   17.35   1
  -2   7 -17   46.04   16.99   1
  -2  -7  17   54.03   16.10   4
  -2  -7  17   67.76   20.23   3
  -2  -7 -18   18.95   14.18   3
   2   7  18   25.89   22.72   5
  -2   7  18   18.91   20.15   5
  -2   7 -18   -6.64   14.89   1
  -2   7  18   32.63   15.84   1
  -2  -7  18   48.27   16.68   4
  -2  -7  18   22.41   19.30   3
  -2  -7 -19    2.41   13.14   3
  -2   7  19   -2.44   20.01   5
   2   7  19   -7.99   21.45   5
  -2  -7  19  -15.12   20.90   3
  -2  -7  19    9.73   14.80   4
  -2  -7 -20   70.83   17.05   3
  -2   7  20   52.66   24.84   5
   2   7  20   60.44   27.02   5
  -2   7 -20  108.46   20.67   1
  -2   7  20  106.21   20.59   1
  -2  -7  20  140.38   28.05   3
  -2  -7  20   81.63   18.80   4
  -2  -7 -21  -27.18   17.10   3
  -2   7  21    8.73   16.77   1
  -2   7 -21    2.71   16.45   1
  -2   7  21    2.60   20.16   5
   2   7  21   16.99   25.28   5
  -2  -7  21  -18.41   16.24   4
  -2  -7  21  -21.07   20.99   3
   2   7  22   95.51   20.46   1
  -2   7 -22  141.31   22.71   1
  -2   7  22  141.74   23.37   1
  -2  -7  22  157.48   29.52   3
  -2  -7 -22   76.22   18.80   3
   2   7  22   38.59   27.68   5
  -2   7  22   65.31   28.10   5
  -2  -7  22  109.15   20.48   4
   2   7  23   -4.13   16.60   1
  -2   7  23   19.89   17.91   1
  -2   7 -23    1.36   16.22   1
  -2  -7  23   -2.48   21.23   3
  -2  -7 -23   16.12   15.02   3
  -2   7  23  -20.13   25.06   5
   2   7  23  -31.14   26.57   5
  -2  -7  23   -3.76   14.90   4
   2   7 -24    5.28   17.22   1
   2   7  24   -4.22   15.96   1
  -2   7 -24  -18.99   17.32   1
  -2   7  24   -7.78   18.10   1
  -2  -7  24   -2.54   21.94   3
   2   7  24   45.47   26.64   5
  -2   7  24   -8.97   22.69   5
  -2  -7  24    8.89   15.11   4
   2   7  25    2.90   17.03   1
   2   7 -25   -2.57   15.75   1
  -2  -7  25   26.34   23.63   3
   2   7  25   -6.79   25.99   5
  -2   7  25   -9.19   24.06   5
  -2  -7  25  -29.61   16.85   4
  -2   7  25   -3.19   17.38   1
  -2   7 -25   -5.46   16.17   1
  -2  -8   0 1515.82   82.62   4
   2  -8   0 1423.72   81.05   4
  -2   8   0 1535.67   82.77   1
  -2   8   1  129.05   24.21   1
  -2   8  -1   93.66   23.32   1
  -2   8  -1  110.99   15.32   2
  -2  -8  -1  137.62   20.59   2
  -2  -8  -1  145.20   25.48   4
   2  -8   1  113.50   23.43   4
   2  -8  -1  164.13   24.86   4
  -2  -8   1  170.79   25.93   4
  -2   8   2 1373.84   76.28   1
  -2   8  -2 1347.56   76.04   1
  -2  -8   2 1430.77   76.59   4
   2  -8  -2 1313.02   75.13   4
  -2  -8  -2 1254.92   69.77   2
  -2   8  -2 1377.55   66.44   2
  -2   8  -3  281.34   30.57   1
  -2   8   3  257.11   30.30   1
  -2  -8   3  327.08   30.82   4
   2  -8  -3  294.97   29.91   4
   2   8   3  228.24   39.91   5
  -2   8   3  239.81   35.16   5
  -2   8  -3  248.24   21.86   2
  -2  -8  -3  249.33   25.23   2
  -2   8   4 1093.75   64.47   1
  -2   8  -4 1206.82   66.34   1
  -2   8  -4 1085.92   56.69   2
  -2  -8  -4  991.54   58.28   2
   2  -8  -4 1042.48   63.92   4
  -2  -8   4 1175.59   64.89   4
  -2   8   4 1070.12   72.64   5
   2   8   4 1083.89   76.38   5
  -2   8   5   47.97   20.01   1
  -2   8  -5   55.28   20.01   1
  -2   8   5   68.13   23.85   5
   2   8   5   63.45   25.59   5
  -2  -8  -5   81.14   17.60   2
  -2   8  -5   28.78   13.58   2
  -2  -8   5   54.14   19.79   4
   2  -8  -5   45.01   19.05   4
  -2   8   6  966.53   56.51   1
  -2   8  -6  950.84   56.77   1
  -2   8  -6  898.08   49.21   2
  -2  -8  -6  753.15   48.49   2
   2  -8  -6  854.18   54.50   4
  -2  -8   6  893.02   54.96   4
  -2   8   6  810.22   62.44   5
   2   8   6  959.24   67.40   5
  -2   8   7   12.94   16.22   1
  -2   8  -7   -4.46   17.13   1
   2   8   7    7.11   22.55   5
  -2   8   7   17.34   21.95   5
  -2  -8  -7    8.57   13.70   2
  -2   8  -7    9.21   13.38   2
   2  -8  -7   11.02   17.07   4
  -2  -8   7   23.58   18.03   4
  -2   8   8  830.93   51.71   1
  -2   8  -8  816.52   52.06   1
  -2  -8  -8  655.61   43.76   2
  -2   8  -8  726.75   45.48   2
  -2  -8   8  875.54   51.83   4
   2  -8  -8  815.21   50.63   4
   2   8   8  680.12   58.72   5
  -2   8   8  803.87   58.82   5
  -2   8   9  181.82   26.92   1
  -2  -8  -9  217.69   22.92   2
  -2   8  -9  244.22   24.53   2
  -2   8  -9  258.54   29.42   1
  -2  -8   9  219.76   27.38   4
  -2   8   9  229.30   32.74   5
   2   8   9  263.64   35.94   5
  -2   8 -10  473.63   34.49   2
  -2  -8 -10  373.24   30.47   2
  -2   8  10  433.74   36.76   1
  -2   8 -10  508.80   39.56   1
  -2  -8  10  541.22   38.81   4
  -2   8  10  388.14   42.17   5
   2   8  10  433.01   44.69   5
   2   8  11  432.49   45.49   5
  -2   8  11  382.32   40.19   5
  -2   8  11  508.89   37.25   1
  -2  -8 -11  308.52   27.92   2
  -2  -8 -12  210.87   22.29   2
  -2   8  12  176.51   30.97   5
   2   8  12  202.63   34.00   5
  -2   8  12  262.09   27.84   1
  -2  -8 -13   55.01   15.89   2
   2   8  13   83.59   26.37   5
  -2   8  13   59.25   23.29   5
  -2   8 -13   74.75   20.58   1
  -2  -8 -14  120.60   17.93   2
   2   8  14  223.08   33.04   5
  -2   8  14  150.53   28.77   5
  -2   8 -14  210.43   25.95   1
  -2  -8  15    1.39   16.84   4
  -2   8 -15   25.62   18.46   1
  -2   8  15   -5.90   15.88   1
  -2  -8 -15   -1.00   12.78   2
  -2   8  15   45.20   21.28   5
   2   8  15   10.33   21.48   5
  -2  -8  16  212.35   25.75   4
  -2  -8 -16  124.86   19.31   3
  -2   8  16  203.72   25.60   1
  -2   8 -16  176.79   25.49   1
  -2  -8 -16  101.45   18.62   2
   2   8  16  119.14   30.97   5
  -2   8  16  102.62   27.98   5
  -2  -8 -17   35.96   15.41   3
  -2  -8  17   43.58   18.33   4
  -2   8  17    4.60   17.69   1
  -2   8 -17   15.47   18.17   1
  -2  -8  17   85.75   24.76   3
  -2   8  17   -2.54   22.52   5
   2   8  17   27.49   23.56   5
  -2  -8 -18  101.46   19.52   3
  -2  -8  18  122.82   22.05   4
  -2   8 -18  125.52   23.88   1
  -2   8  18  135.56   23.65   1
  -2  -8  18  120.07   27.73   3
   2   8  18   71.71   30.83   5
  -2   8  18   76.68   27.12   5
  -2  -8 -19   52.88   16.80   3
  -2  -8  19   58.24   19.71   4
  -2   8 -19   87.48   21.86   1
  -2   8  19   78.06   20.88   1
  -2  -8  19   90.05   26.40   3
   2   8  19   50.47   28.66   5
  -2   8  19   51.59   26.23   5
  -2  -8 -20   -4.01   15.64   3
  -2  -8  20   74.35   25.67   3
   2   8  20   42.57   27.99   5
  -2   8  20   36.31   25.22   5
  -2  -8  20   51.47   19.20   4
   2   8  21  -10.76   17.28   1
  -2   8 -21    4.71   17.85   1
  -2   8  21  -21.62   18.38   1
  -2  -8  21   15.86   17.25   4
   2   8  21   -9.37   25.01   5
  -2   8  21   48.48   23.20   5
  -2  -8  21    5.28   22.94   3
   2   8 -22   30.78   20.49   1
   2   8  22   34.63   18.93   1
  -2   8 -22   38.05   19.11   1
  -2   8  22   51.30   21.07   1
  -2  -8  22   46.57   18.01   4
  -2   8  22   58.76   25.59   5
   2   8  22   22.41   26.48   5
  -2  -8  22   13.86   24.75   3
  -2  -9   0    1.77   17.39   4
   2  -9   0   -1.75   16.77   4
  -2   9   0   -1.76   17.40   1
   2  -9   1  -12.34   17.33   4
   2  -9  -1  -13.85   18.40   4
  -2  -9   1   14.00   17.77   4
  -2   9   1   17.55   17.88   1
  -2   9  -1  -23.00   19.21   1
   2  -9   2  107.54   23.09   4
  -2  -9   2  146.79   24.29   4
   2  -9  -2   97.81   22.49   4
  -2   9  -2  103.54   15.46   2
  -2   9   2   93.55   28.83   5
   2   9   2  132.29   36.83   5
  -2   9   2   99.37   22.51   1
  -2   9  -2   97.49   23.38   1
  -2  -9   3   28.81   18.86   4
   2  -9   3   21.15   18.56   4
   2  -9  -3   22.02   18.85   4
  -2   9   3   27.66   19.54   1
  -2   9  -3    7.09   19.61   1
  -2   9  -3    7.32   11.92   2
  -2   9   3   16.65   23.31   5
   2   9   3   52.26   31.74   5
  -2  -9   4  352.76   35.44   4
   2  -9  -4  366.63   35.60   4
  -2   9   4  385.74   36.85   1
  -2   9  -4  417.03   37.93   1
  -2   9  -4  393.54   28.62   2
   2  -9   4  445.52   38.81   4
   2   9   4  387.08   49.34   5
  -2   9   4  349.17   44.68   5
  -2   9   5   15.37   18.11   1
  -2   9  -5    1.77   20.35   1
   2  -9  -5   36.52   19.86   4
  -2  -9   5    8.17   18.33   4
  -2   9  -5   10.12   12.14   2
  -2  -9  -5   15.42   14.38   2
  -2   9   5   29.67   25.75   5
   2   9   5   52.38   30.94   5
  -2   9   6  104.96   22.65   1
  -2   9  -6  148.65   24.96   1
   2  -9  -6  103.89   22.32   4
  -2  -9   6  102.06   23.02   4
  -2  -9  -6   70.52   15.83   2
  -2   9  -6   92.76   16.43   2
  -2   9   6  115.50   30.41   5
  -2   9   7   38.79   18.71   1
  -2   9  -7   14.20   18.71   1
   2  -9  -7   16.22   17.62   4
  -2  -9   7   22.54   17.89   4
  -2   9  -7   15.87   12.85   2
  -2  -9  -7   25.67   13.53   2
   2   9   7  -14.81   24.68   5
  -2   9   7   -2.65   21.93   5
  -2   9   8   41.93   18.31   1
  -2   9  -8   28.29   19.38   1
  -2  -9   8   75.88   20.81   4
   2  -9  -8   22.63   17.02   4
  -2   9  -8   31.22   13.59   2
  -2  -9  -8   32.95   13.74   2
   2   9   8   26.20   25.56   5
  -2   9   8   23.67   22.77   5
  -2   9   9    3.33   16.57   1
  -2   9  -9   -1.77   18.78   1
  -2  -9  -9    7.55   12.41   2
  -2   9  -9   -2.55   13.10   2
   2   9   9    5.80   22.58   5
  -2   9   9   29.21   23.91   5
  -2  -9   9    1.61   17.44   4
  -2  -9  10   -3.20   17.13   4
   2   9  10   23.02   23.17   5
  -2   9  10   -5.26   20.82   5
  -2  -9 -10   16.76   12.76   2
  -2   9  10   36.60   17.34   1
  -2   9  11    7.97   20.27   5
   2   9  11  -17.32   24.36   5
  -2  -9 -11    5.53   11.83   2
  -2   9  11   43.10   18.01   1
  -2   9  12   10.64   23.46   5
   2   9  12   28.88   26.16   5
  -2  -9 -12   31.76   12.41   2
   2   9  13    8.74   22.81   5
  -2   9  13    8.05   21.75   5
  -2  -9 -13   18.14   11.85   2
  -2   9 -13    6.98   17.86   1
  -2  -9  14    6.40   16.38   4
  -2   9  14   -5.44   21.08   5
   2   9  14   29.48   24.83   5
  -2  -9 -14    2.74   11.34   2
  -2   9 -14    3.48   18.60   1
  -2  -9  15   -4.82   17.59   4
   2   9  15   -3.01   23.75   5
  -2   9  15    2.77   22.05   5
  -2  -9 -15    8.21   11.80   2
  -2   9  15   30.51   18.67   1
  -2   9 -15   -1.76   18.46   1
  -2  -9  16   74.21   22.52   4
  -2   9  16   51.90   21.04   1
  -2   9 -16  108.54   24.59   1
   2   9  16   76.52   28.82   5
  -2   9  16   67.70   27.82   5
  -2  -9 -16   54.85   14.67   2
  -2  -9  17  -21.04   20.16   4
  -2   9  17   -3.51   17.50   1
  -2   9 -17  -16.17   21.21   1
  -2  -9  17   19.94   22.23   3
   2   9  17   -3.13   23.10   5
  -2   9  17    8.67   24.44   5
  -2  -9 -17   26.79   13.31   2
  -2  -9  18   92.56   22.42   4
  -2   9  18   97.85   24.04   1
  -2   9 -18   82.72   23.12   1
  -2  -9  18  124.64   30.40   3
  -2  -9 -18   53.83   15.33   2
   2   9  18   80.66   29.98   5
  -2   9  18   65.53   29.19   5
   2 -10   0   18.36   21.74   4
  -2  10   0   55.67   23.23   1
  -2 -10   1   18.43   21.04   4
   2 -10   1   35.14   22.81   4
   2 -10  -1   32.37   22.52   4
  -2  10   1   10.25   19.91   1
  -2  10  -1   -6.21   20.00   1
  -2  10   1    9.92   24.97   5
   2  10   1   28.89   33.72   5
   2 -10   2   35.28   22.05   4
  -2 -10   2   66.84   23.40   4
   2 -10  -2   46.29   22.38   4
  -2  10   2   61.00   22.27   1
  -2  10  -2   43.62   23.04   1
  -2  10   2   36.20   28.01   5
   2  10   2   60.70   37.37   5
   2 -10  -3    5.97   20.53   4
   2 -10   3   -4.19   21.51   4
  -2 -10   3   12.00   20.76   4
  -2  10   3   52.71   21.50   1
  -2  10  -3   14.55   22.36   1
   2  10   3   47.32   32.98   5
  -2  10   3   -9.71   25.13   5
   2 -10  -4   88.74   24.46   4
  -2 -10   4   41.38   22.31   4
   2 -10   4  111.42   25.89   4
  -2  10  -4   60.94   15.25   2
  -2  10   4   72.29   22.48   1
  -2  10  -4   87.75   24.73   1
  -2  10   4   61.49   28.83   5
   2  10   4   97.12   38.34   5
  -2 -10   5   29.02   20.98   4
   2 -10   5   62.89   24.05   4
   2 -10  -5   37.19   22.72   4
  -2  10  -5   11.47   13.27   2
  -2  10   5   43.89   21.09   1
  -2  10  -5   33.42   23.10   1
  -2  10   5   29.22   27.98   5
   2  10   5  103.71   35.19   5
   2 -10   6   94.06   25.61   4
   2 -10  -6   94.65   25.63   4
  -2 -10   6  110.70   25.03   4
  -2  10  -6   64.39   16.38   2
  -2  10  -6   62.77   25.19   1
  -2  10   6   92.85   24.85   1
   2  10   6   94.28   37.25   5
  -2  10   6  113.54   33.29   5
   2 -10   7  111.10   27.08   4
   2 -10  -7  127.13   26.54   4
  -2 -10   7  136.87   26.16   4
  -2  10  -7   97.27   18.01   2
  -2  10   7   80.14   23.64   1
  -2  10  -7  131.49   27.73   1
   2  10   7  110.77   37.56   5
  -2  10   7   89.92   34.38   5
   2 -10   8  119.87   27.04   4
  -2 -10   8  143.32   26.24   4
   2  10   8   47.24   33.81   5
  -2  10   8  102.30   31.08   5
  -2  10  -8  139.53   20.17   2
  -2  10   8  106.91   25.31   1
  -2  10  -8  114.37   27.76   1
   2  10   9   29.00   30.49   5
  -2  10   9   35.55   27.38   5
  -2  10   9   15.48   21.33   1
  -2 -10   9   -1.85   19.34   4
   2  10  10  163.61   38.85   5
  -2  10  10  127.53   34.60   5
  -2  10  10  133.90   26.58   1
  -2 -10 -11   13.86   12.70   2
   2  10  11   28.40   33.02   5
  -2  10  11    3.20   27.08   5
  -2  10  11  -18.99   20.79   1
  -2 -10 -12  150.25   18.16   2
   2  10  12  162.24   40.42   5
  -2  10  12  214.08   40.27   5
  -2  10 -12  257.72   33.54   1
   2  10  13  -10.59   29.16   5
  -2  10  13   48.11   29.05   5
  -2 -10  13    5.54   21.94   4
  -2  10 -13   28.50   24.66   1
  -2  11   0  133.98   39.56   5
   2  11   0  195.25   50.09   5
   2 -11   0  163.86   32.13   4
  -2  11   0  173.04   32.02   1
  -2  11   1  -26.05   33.46   5
   2  11   1   -9.49   38.53   5
   2 -11  -1   11.78   25.14   4
   2 -11   1  -11.98   25.34   4
  -2  11   1  -21.47   24.16   1
  -2  11  -1    2.42   22.37   1
   2  11   2   28.23   40.35   5
  -2  11   2   55.71   31.39   5
   2 -11  -2   44.52   24.34   4
   2 -11   2   26.43   24.34   4
  -2  11   2   70.94   25.21   1
  -2  11  -2   16.99   23.73   1
  -2  11   3  -26.26   32.60   5
   2  11   3    4.71   36.70   5
  -2 -11   3  -13.96   25.41   4
   2 -11  -3  -18.71   24.83   4
   2 -11   3  -33.85   26.52   4
  -2  11   3    2.34   22.07   1
  -2  11  -3  -24.33   22.79   1
   3   0   0   81.70   10.08   1
   3   0  -1   -2.00    6.29   1
   3   0   1   -0.67    5.93   1
  -3   0  -1    4.57    5.20   1
   3   0   2 4674.27  206.18   5
  -3   0  -2 4861.26  206.19   5
   3   0   2 4895.41  213.35   1
  -3   0   2 5229.63  213.72   1
  -3   0  -2 5047.42  213.27   1
   3   0  -2 5201.63  213.64   1
   3   0   3   -4.07    7.14   1
  -3   0   3   -0.67    6.65   1
  -3   0  -3   10.53    6.75   1
   3   0  -3    1.35    6.14   1
   3   0   3    3.03    3.49   5
   3   0  -3    0.21    3.49   5
  -3   0  -3    5.28    3.84   5
   3   0   4 1713.24   89.60   5
  -3   0   4 2380.26   90.24   5
   3   0  -4 2096.96   95.01   1
   3   0   4 1923.41   94.42   1
  -3   0  -4 1965.01   94.42   1
  -3   0   4 2135.92   95.30   1
   3   0  -4 2031.74   93.83   3
  -3   0   4 2091.31   93.24   2
  -3   0  -4 1868.17   90.22   5
   3   0  -4 2346.07   90.59   5
  -3   0   5    0.35    4.36   5
   3   0   5    0.40    4.44   5
  -3   0   5   -2.68    5.20   2
   3   0  -5   -0.67    6.31   3
  -3   0   5   -4.08    6.44   1
  -3   0  -5    1.99    5.93   1
   3   0   5    0.69    6.56   1
   3   0  -5   -0.39    4.78   5
  -3   0  -5    0.42    4.66   5
   3   0  -5    2.02    6.52   1
  -3   0   6 1174.17   57.17   1
   3   0   6 1115.94   56.70   1
  -3   0  -6 1045.87   56.15   1
   3   0  -6 1215.51   57.69   3
  -3   0   6 1153.34   55.28   2
   3   0  -6 1099.38   56.24   1
  -3   0   6 1248.03   53.99   5
   3   0  -6 1266.05   54.71   5
  -3   0  -6  988.50   53.72   5
   3   0  -7   -5.36    6.71   1
   3   0   7   -1.39    6.24   1
   3   0  -7    6.86    6.56   3
   3   0   7    0.57    6.01   5
  -3   0  -7   -2.07    7.20   1
  -3   0   7    3.49    6.65   1
  -3   0   7    6.70    5.29   2
   3   0  -7    4.16    5.66   2
  -3   0  -7   -1.19    6.24   5
   3   0  -7   -1.64    5.95   5
   3   0   8    7.62    6.83   1
   3   0  -8   31.16    7.91   1
   3   0  -8    0.80    6.05   3
   3   0   8    3.91    7.27   5
  -3   0   8    2.23    5.38   5
  -3   0  -8   24.43    7.79   1
  -3   0   8    6.45    6.40   1
   3   0  -8    6.08    5.80   2
  -3   0   8    2.92    5.81   2
   3   0  -8   15.70    7.10   5
  -3   0  -8    6.79    6.24   5
   3   0  -9   -1.43    7.17   5
  -3   0  -9    1.54    6.95   5
   3   0   9   -3.71    8.06   5
  -3   0   9   -2.53    6.64   5
  -3   0  -9    2.71    7.68   1
   3   0  -9   -7.73    7.87   3
  -3   0   9   -4.41    8.71   1
   3   0  -9   -1.28    6.58   2
  -3   0   9   -4.33    6.76   2
   3   0   9   -0.68    7.24   1
   3   0  -9    0.68    7.30   1
  -3   0 -10 5600.39  261.16   1
  -3   0  10 6249.95  262.75   1
   3   0 -10 6029.67  264.66   3
  -3   0  10 6178.24  261.51   2
   3   0 -10 6236.87  261.62   2
   3   0 -10 6224.74  261.82   1
   3   0  10 5421.77  260.75   1
   3   0  10 5765.34  263.19   5
  -3   0  10 6577.37  262.86   5
   3   0 -10 6669.20  264.11   5
  -3   0 -10 5463.94  262.80   5
   3   0  11   -2.75   12.13   5
  -3   0  11  -11.68    9.86   5
  -3   0 -11  -19.09    9.97   1
  -3   0  11   -8.09   10.28   1
   3   0 -11   -2.93    9.77   3
   3   0 -11   -4.47   10.37   5
  -3   0 -11    5.71   10.48   5
   3   0 -11   -9.71    9.70   2
   3   0 -11   -5.41    9.62   1
   3   0  11   -2.04    9.27   1
   3   0 -12 4412.12  201.22   3
   3   0 -12 4531.07  197.49   2
  -3   0  12 4698.32  198.21   1
  -3   0 -12 4129.59  195.83   1
   3   0 -12 4954.86  201.97   5
  -3   0 -12 4014.45  200.00   5
   3   0  12 4374.24  200.88   5
  -3   0  12 4848.32  200.12   5
   3   0  13   -3.31   10.63   5
  -3   0  13    2.83    9.78   5
  -3   0  13    0.73    8.06   1
   3   0 -13   -1.12    9.29   3
   3   0 -13   -3.90    8.16   2
   3   0 -13   -7.60   10.81   5
  -3   0 -13   -9.09   11.19   5
   3   0 -14  144.67   18.34   3
   3   0 -14  176.46   15.61   1
   3   0 -14  205.71   17.29   2
   3   0  14  176.22   19.83   5
  -3   0  14  180.54   18.78   5
  -3   0 -14  133.87   17.97   5
   3   0 -14  211.70   20.94   5
   3   0 -15   -6.39   11.07   5
  -3   0 -15  -10.64   11.84   5
   3   0  15  -14.06   11.54   5
  -3   0  15    7.95   11.05   5
  -3   0 -15    6.70    8.19   1
   3   0 -15   -3.69    9.87   3
   3   0  15    4.24    7.54   1
   3   0 -15   -0.67    7.51   1
   3   0 -15    1.75    8.93   2
  -3   0  16  157.31   15.04   1
   3   0 -16  158.05   19.17   3
   3   0  16  130.39   13.22   1
   3   0 -16  177.37   15.32   1
   3   0 -16  136.72   16.30   2
  -3   0 -16  134.50   19.77   5
  -3   0  16  171.13   19.94   5
   3   0 -16  150.22   19.84   5
   3   0  16  125.84   19.14   5
  -3   0 -17    4.61   11.53   5
   3   0 -17   -7.47   13.35   5
  -3   0  17   -5.31   12.45   5
   3   0  17   -7.29   12.04   5
  -3   0  17    8.67    8.16   1
   3   0  17   -3.85    7.38   1
   3   0 -17    0.65    7.98   1
   3   0 -17    1.95    9.45   2
   3   0 -17    1.37   11.02   3
   3   0  18  931.12   49.04   1
   3   0  18 1014.94   55.65   3
   3   0 -18 1020.03   60.21   3
  -3   0  18 1183.72   62.36   5
   3   0  18 1042.13   62.00   5
   3   0 -18 1073.81   51.45   1
  -3   0 -18  908.48   60.43   5
   3   0  19   -1.12   12.34   3
  -3   0  19  -13.83   17.12   5
   3   0  19    1.66   15.90   5
  -3   0 -19  -17.60   16.77   5
   3   0  19  -10.09    8.14   1
  -3   0  20 1314.85   70.84   5
   3   0  20 1114.15   69.31   5
   3   0  20 1013.82   53.57   1
   3   0 -20 1264.99   56.83   1
   3   0  20 1211.11   64.47   3
  -3   0  21  -10.57   15.86   5
   3   0  21  -15.09   17.31   5
   3   0  21   17.14   14.61   3
   3   0  21    6.36    6.56   1
   3   0 -21   -0.56    8.31   1
   3   0  22   47.89   19.74   5
   3   0  22   92.61   19.12   3
   3   0 -22   78.48   10.79   1
   3   0  22   75.31    8.88   1
   3   0  23   -8.45   18.33   5
  -3   0  23   10.01   17.62   5
   3   0  23  -22.32   17.03   3
   3   0 -23    3.56    7.65   1
   3   0  24  512.09   45.18   5
  -3   0  24  633.48   47.65   5
   3   0  24  543.02   40.30   3
   3   0 -24  419.42   24.59   1
   3   0  25    2.37   19.58   5
  -3   0  25  -11.19   19.79   5
   3   0  25  -21.78   17.81   3
  -3   0  26   -2.37   19.56   5
   3   0  26  -30.02   24.01   5
   3   0  26    5.32   17.42   3
  -3   0  27   22.47   21.87   5
   3   0  27  -23.59   23.13   5
   3   0  27   22.45   19.05   3
   3   0  28  151.12   31.96   5
  -3   0  28  159.49   30.95   5
   3   0  28  131.53   26.72   3
   3   0  29   40.44   23.95   5
  -3   0  29   -2.73   22.27   5
   3   0  29  -21.33   20.01   3
   3   0  30   36.35   26.09   5
  -3   0  30   25.66   24.19   5
   3   0  30   51.93   22.91   3
   3   0  31   18.92   27.82   5
  -3   0  31  -20.67   27.78   5
   3   0  31   28.13   23.55   3
   3  -1   0    6.41    6.59   1
   3   1   0    8.42    5.00   3
   3   1   0   23.76    7.67   1
   3   1   1 4991.01  228.86   3
   3   1  -1 5256.01  230.25   3
   3  -1   1 5458.65  233.68   1
  -3   1  -1 5385.45  233.78   1
   3  -1  -1 5401.41  233.53   1
   3   1  -1 5491.75  234.18   1
   3   1   1 5498.70  234.24   1
   3   1   1 5427.78  228.65   5
  -3   1   1 5476.83  227.31   5
   3   1   2  293.22   17.91   3
   3   1  -2  375.98   21.05   3
   3   1   2  368.58   19.28   5
  -3   1   2  387.05   18.25   5
   3  -1   2  334.39   22.58   1
  -3   1   2  421.79   24.19   1
   3  -1  -2  365.11   22.98   1
  -3   1  -2  347.52   18.57   5
   3   1   2  368.02   23.36   1
  -3  -1   2  353.65   23.07   1
  -3  -1  -2  355.65   23.14   1
  -3   1  -2  392.10   23.76   1
   3   1  -2  386.87   23.75   1
  -3   1  -3 4272.76  204.33   5
   3   1  -3 4801.16  204.25   5
   3   1   3 4499.66  205.35   5
  -3   1   3 5257.78  204.63   5
   3  -1   3 4607.45  208.70   1
   3  -1  -3 4918.73  209.13   1
   3   1  -3 4862.17  207.39   3
  -3  -1   3 4899.79  208.87   2
  -3  -1  -3 4612.84  208.87   1
   3   1   3 4488.04  208.96   1
  -3   1  -3 5120.37  210.08   1
  -3  -1   3 4855.31  209.70   1
  -3   1   3 4992.55  209.71   1
   3   1  -3 5032.67  209.93   1
   3   1  -4  853.19   45.44   1
  -3  -1   4  882.00   45.72   1
  -3  -1  -4  860.90   45.33   1
  -3   1  -4  822.46   45.10   1
   3   1   4  802.39   44.99   1
  -3   1   4  930.94   45.99   1
  -3  -1  -4  818.59   41.72   5
   3   1   4  835.53   42.65   5
   3  -1  -4  961.01   41.60   5
  -3  -1   4  895.94   45.08   2
   3  -1   4  801.01   44.49   1
   3  -1  -4  945.98   45.53   1
   3   1  -4  941.03   44.79   3
  -3   1   4  976.46   42.36   5
  -3   1  -4  796.31   41.75   5
   3   1  -4  941.54   42.20   5
   3   1  -5 4767.53  198.62   5
  -3   1  -5 4083.04  198.32   5
  -3   1  -5 4589.99  201.56   1
   3   1  -5 4615.22  201.75   1
  -3  -1   5 4689.75  201.83   1
  -3   1   5 4845.50  202.25   1
  -3  -1  -5 4353.39  201.03   1
   3   1   5 4212.89  201.15   1
  -3  -1   5 4744.16  200.64   3
   3   1  -5 4754.54  201.17   3
   3  -1  -5 4803.54  201.46   1
   3  -1   5 4406.16  200.74   1
  -3  -1   5 4569.15  200.81   2
   3  -1  -5 4943.86  198.38   5
  -3  -1  -5 4156.93  198.31   5
  -3   1   5 5003.77  198.84   5
   3   1   6 1447.56   69.12   5
   3   1  -6 1580.52   67.93   5
  -3   1  -6 1285.22   67.47   5
  -3   1   6 1495.54   70.09   1
   3   1   6 1334.89   69.38   1
   3   1  -6 1491.92   70.06   1
  -3   1  -6 1401.21   69.42   1
  -3  -1   6 1504.55   70.10   1
  -3  -1  -6 1368.88   68.98   1
  -3  -1   6 1482.56   69.45   3
   3   1  -6 1457.02   64.02   4
   3   1  -6 1459.08   69.66   3
   3  -1   6 1293.84   68.32   1
   3  -1  -6 1442.63   69.15   1
  -3   1   6 1524.98   67.43   2
  -3  -1   6 1485.56   69.19   2
   3  -1  -6 1643.25   68.07   5
  -3  -1  -6 1330.77   67.60   5
   3   1  -6 1482.75   69.44   2
  -3  -1  -7 3919.45  181.22   5
   3  -1  -7 4515.33  181.46   5
  -3  -1   7 4134.32  181.56   2
  -3   1   7 4241.52  179.84   2
   3  -1  -7 4396.99  182.11   1
   3  -1   7 3793.07  180.90   1
   3   1   7 4076.23  182.20   5
  -3   1  -7 3803.99  181.22   5
  -3   1   7 4573.26  181.44   5
   3   1  -7 4544.51  181.54   5
   3   1  -7 3971.57  175.53   4
   3  -1   7 3912.15  180.40   5
  -3  -1   7 4328.34  182.88   3
   3   1  -7 4153.14  182.69   3
  -3   1   7 4246.75  182.54   1
   3   1  -7 4222.02  182.65   1
   3   1   7 3740.74  181.65   1
  -3  -1  -7 4035.82  181.68   1
  -3  -1   7 4290.15  182.46   1
  -3   1  -7 3938.33  181.98   1
   3   1  -7 4215.49  182.03   2
  -3  -1  -8 1134.78   60.20   5
   3  -1  -8 1379.29   61.00   5
  -3   1   8 1248.17   58.02   2
  -3  -1   8 1174.20   59.42   2
   3   1  -8 1202.71   59.95   2
   3  -1  -8 1237.94   59.71   1
   3  -1   8 1147.33   59.01   1
  -3   1  -8 1199.79   60.65   5
  -3   1   8 1391.11   60.70   5
   3   1   8 1192.23   61.36   5
   3   1  -8 1330.04   60.54   5
   3  -1   8 1156.30   59.42   5
  -3  -1   8 1251.18   61.24   3
   3  -1  -8 1178.43   61.92   3
   3   1  -8 1189.95   61.12   3
   3   1   8 1088.26   59.70   1
  -3  -1   8 1240.61   60.20   1
   3   1  -8 1184.10   60.05   1
  -3   1   8 1248.42   60.55   1
  -3   1  -8 1122.15   59.61   1
   3  -1  -8 1283.64   58.71   2
  -3  -1  -8 1195.76   59.76   1
   3   1   9 4156.84  183.09   5
  -3   1   9 4571.89  182.51   5
  -3   1  -9 3736.32  181.70   5
   3   1  -9 4613.08  182.94   5
   3  -1   9 3698.93  180.49   5
  -3  -1   9 4560.71  181.98   5
   3  -1  -9 3991.46  183.88   3
  -3  -1   9 4177.94  182.41   3
   3   1  -9 4004.72  182.25   3
   3   1   9 3984.76  175.60   3
   3  -1  -9 4237.47  180.38   1
   3  -1   9 3834.77  179.37   1
   3   1  -9 4157.23  181.03   2
   3  -1  -9 4327.55  179.45   2
  -3   1   9 4189.73  179.00   2
  -3  -1   9 4075.05  180.73   2
  -3   1  -9 3734.05  180.02   1
   3   1   9 3718.69  180.26   1
  -3   1   9 4147.36  181.19   1
   3   1  -9 4079.71  180.97   1
  -3  -1   9 4174.34  180.84   1
   3  -1  -9 4456.61  182.45   5
  -3  -1  -9 3707.43  181.37   5
  -3   1 -10 1820.53   96.06   5
  -3   1  10 2447.69   98.45   5
   3   1  10 2065.27   98.03   5
   3   1 -10 2405.14   98.54   5
   3  -1  10 1939.79   95.70   5
  -3  -1  10 2313.12   96.87   5
  -3   1 -10 1782.08   93.61   1
  -3   1  10 2057.94   95.15   1
   3   1  10 1800.29   93.98   1
   3   1 -10 1970.73   94.69   1
   3  -1 -10 1938.47   98.17   3
   3   1 -10 2093.79   97.33   3
  -3  -1  10 2073.10   96.95   3
   3  -1  10 1854.94   92.80   1
   3  -1 -10 2207.04   94.64   1
  -3   1  10 2067.23   93.26   2
  -3  -1  10 1953.98   94.57   2
   3   1 -10 2013.41   94.93   2
   3  -1 -10 2082.26   93.52   2
   3  -1 -10 2242.49   97.63   5
  -3  -1 -10 1888.01   96.19   5
  -3  -1  10 2066.22   94.71   1
   3   1  11 1449.17   73.10   5
   3   1 -11 1629.24   72.66   5
  -3   1 -11 1322.49   71.13   5
  -3   1  11 1710.57   73.18   5
  -3  -1  11 1567.59   70.66   5
   3   1 -11 1390.47   68.41   1
   3   1  11 1303.14   67.84   1
  -3   1 -11 1210.93   67.21   1
  -3   1  11 1373.04   68.48   1
   3   1 -11 1384.58   71.22   3
  -3  -1  11 1458.27   71.19   3
   3  -1 -11 1441.35   72.48   3
   3  -1  11 1339.71   70.40   5
   3   1 -11 1327.08   68.47   2
  -3  -1  11 1379.71   68.71   2
   3  -1 -11 1463.75   67.40   2
   3  -1  11 1285.50   66.40   1
   3  -1 -11 1491.00   68.12   1
  -3  -1 -11 1258.18   70.27   5
   3  -1 -11 1579.99   72.37   5
  -3  -1  12 1632.10   75.44   5
  -3   1 -12 1345.67   71.67   1
  -3   1  12 1525.82   72.82   1
   3   1 -12 1544.97   76.79   3
  -3  -1  12 1552.58   75.99   3
   3  -1 -12 1440.71   76.47   3
   3  -1  12 1409.42   75.22   5
   3   1 -12 1452.97   73.19   2
   3  -1 -12 1487.35   71.63   2
   3   1  12 1567.98   78.58   5
   3   1 -12 1783.09   78.54   5
  -3   1 -12 1296.86   75.02   5
  -3   1  12 1698.23   77.49   5
  -3  -1 -12 1363.27   75.71   5
   3  -1 -12 1603.74   76.97   5
  -3  -1  13 1135.22   58.92   5
  -3   1  13 1090.85   55.47   1
   3   1 -13 1122.44   60.30   3
   3  -1 -13 1054.90   59.52   3
  -3  -1  13 1071.13   58.99   3
   3  -1  13  999.11   58.82   5
   3  -1 -13 1110.71   55.29   2
   3   1 -13 1028.39   56.37   2
  -3  -1 -13  942.78   58.85   5
   3  -1 -13 1179.79   60.93   5
  -3   1 -13 1068.99   60.17   5
   3   1  13 1063.91   61.61   5
  -3   1  13 1292.79   62.11   5
   3   1 -13 1241.90   61.45   5
  -3   1 -14  939.71   57.95   5
   3   1  14 1059.58   60.81   5
   3   1 -14 1215.29   60.51   5
  -3  -1  14 1068.11   57.16   5
   3   1 -14 1012.16   52.81   1
  -3  -1  14 1097.88   57.83   3
   3   1 -14  989.80   57.78   3
   3  -1 -14  988.25   57.70   3
   3  -1  14  932.42   56.85   5
  -3   1  14 1167.27   59.83   5
   3   1 -14  928.42   53.76   2
   3  -1 -14 1118.59   52.62   1
   3  -1 -14 1086.57   58.82   5
  -3  -1 -14  859.05   56.62   5
   3   1 -15 1611.18   77.74   5
   3   1  15 1521.94   79.12   5
  -3   1 -15 1329.36   76.11   5
  -3   1  15 1561.15   77.56   5
   3  -1  15 1360.27   75.28   5
  -3  -1  15 1445.71   74.65   5
   3   1  15 1318.99   68.62   1
   3   1 -15 1358.55   68.99   1
  -3   1 -15 1334.38   68.65   1
   3   1 -15 1422.34   75.74   3
   3  -1 -15 1351.87   75.21   3
  -3  -1  15 1414.70   74.49   3
   3   1  15 1515.09   70.25   3
   3   1 -15 1437.14   72.03   2
   3  -1 -15 1506.97   76.87   5
  -3  -1 -15 1375.18   76.34   5
   3  -1  15 1357.11   66.96   1
   3  -1 -15 1533.98   69.23   1
   3   1 -16  561.43   39.23   5
  -3   1 -16  456.04   38.03   5
   3  -1  16  509.65   38.08   5
  -3   1  16  583.96   40.04   5
   3   1  16  530.51   40.12   5
  -3  -1  16  506.16   37.01   5
   3   1  16  468.74   30.86   1
  -3   1  16  498.35   31.66   1
  -3   1 -16  484.93   30.85   1
   3   1 -16  549.91   38.78   3
  -3  -1  16  521.18   37.06   3
   3   1  16  564.89   33.77   3
   3  -1 -16  553.10   38.13   3
   3   1 -16  525.72   31.68   1
   3   1 -16  559.16   35.12   2
   3  -1  16  541.20   30.01   1
   3  -1 -16  623.76   32.37   1
   3  -1 -16  582.65   39.69   5
  -3  -1 -16  461.96   37.44   5
   3   1  17 1108.55   65.61   5
   3  -1  17 1052.67   62.66   5
  -3  -1  17 1141.49   62.43   5
  -3   1  17 1175.25   64.48   5
  -3  -1 -17  983.19   62.66   5
   3   1  17  940.97   53.00   1
  -3   1  17 1068.61   55.13   1
  -3   1 -17  988.67   53.26   1
   3   1  17 1120.72   57.50   3
   3   1 -17 1127.20   63.10   3
   3  -1 -17 1009.66   61.65   3
  -3  -1  17 1086.19   61.19   3
   3  -1 -17 1196.36   54.72   1
   3  -1  17 1076.93   52.28   1
   3   1 -17 1103.02   54.64   1
   3   1 -17 1095.09   58.61   2
   3   1 -17 1147.74   64.45   5
  -3   1 -17  922.22   62.44   5
  -3  -1 -18  162.49   23.47   5
  -3   1 -18  166.94   25.52   5
   3   1  18  197.75   26.53   5
  -3  -1  18  195.05   22.85   5
  -3   1  18  171.11   24.19   5
   3  -1  18  166.58   23.63   5
   3  -1  18  179.00   15.01   1
   3  -1 -18  171.70   16.47   1
   3  -1 -18  178.94   23.12   3
   3   1  18  185.11   19.64   3
  -3  -1  18  190.23   22.52   3
   3   1 -18  201.26   17.25   1
   3   1  18  184.15   16.00   1
   3   1 -18  190.80   20.81   2
   3  -1 -18  223.44   20.45   2
  -3   1  18  183.69   17.25   1
  -3   1 -18  169.31   15.96   1
  -3   1 -19  458.43   40.77   5
  -3   1  19  564.69   41.82   5
   3  -1  19  526.39   40.42   5
  -3  -1  19  565.65   39.87   5
   3   1  19  484.85   41.34   5
  -3   1  19  534.04   31.71   1
  -3   1 -19  444.28   28.42   1
  -3  -1  19  504.80   38.02   3
   3   1  19  543.28   35.73   3
   3   1  19  457.39   28.70   1
   3   1 -19  550.96   30.91   1
   3   1 -19  501.84   35.46   2
   3  -1 -19  533.97   34.13   2
   3  -1  19  524.97   28.51   1
   3  -1 -19  554.53   30.53   1
  -3  -1 -19  511.98   41.01   5
   3   1  20   57.64    9.44   1
   3   1 -20   45.24   10.62   1
   3   1  20   28.30   18.08   5
  -3   1  20   72.44   20.34   5
   3  -1  20   85.78   20.81   5
  -3  -1  20   35.60    3.92   4
  -3  -1  20   70.52   17.92   5
  -3   1  20   30.58   10.23   1
   3   1  20   69.13   15.89   3
  -3  -1  20   48.24   15.71   3
   3  -1  20   38.24   14.45   3
   3  -1 -20   40.94   12.62   2
   3  -1 -20   43.49   10.35   1
   3  -1  20   48.32    8.84   1
   3   1  21  238.24   30.07   5
  -3   1  21  257.87   28.88   5
   3  -1  21  168.44   25.87   5
  -3  -1  21  250.07   27.28   5
  -3  -1  21  201.15   24.43   3
   3  -1  21  204.64   23.17   3
   3   1  21  244.75   24.93   3
   3  -1 -21  232.17   22.19   2
   3   1 -21  214.67   17.31   1
   3   1  21  165.67   14.70   1
   3  -1 -21  224.12   17.26   1
   3  -1  21  189.67   14.45   1
  -3   1  21  196.18   17.01   1
   3   1  22    3.81    6.86   1
   3   1 -22    2.25    8.33   1
   3   1  22  -24.56   19.60   5
  -3   1  22   17.35   17.91   5
   3  -1  22   -7.83   17.48   5
  -3  -1  22   -1.81   16.57   5
  -3   1  22    4.21    8.97   1
  -3  -1  22    1.66   14.59   3
   3   1  22    4.14   14.00   3
   3  -1  22   -2.71   13.67   3
   3  -1 -22   -1.07    7.82   1
   3  -1 -22   16.80   12.42   2
  -3  -1  23  309.27   32.45   5
  -3  -1  23  262.01   29.14   3
   3  -1  23  280.05   27.59   3
   3   1  23  249.23   27.76   3
   3   1 -23  250.41   17.39   1
   3   1  23  274.00   33.39   5
  -3   1  23  290.22   32.70   5
   3  -1  23  263.78   32.55   5
   3   1  23  181.81   14.63   1
   3   1  24   -9.42   17.55   3
  -3  -1  24    7.26   15.61   3
   3   1  24   12.07    5.42   1
   3   1 -24    6.41    8.14   1
   3   1  24   22.59   20.68   5
  -3   1  24    6.34   19.72   5
   3  -1  24   37.18   21.28   5
  -3  -1  24   22.24   20.23   5
   3  -1  24   -3.06   16.08   3
   3  -1  25  330.12   32.33   3
   3   1  25  358.82   38.66   5
   3  -1  25  298.61   36.47   5
  -3   1  25  365.32   38.33   5
   3   1 -25  242.05   16.40   1
  -3  -1  25  311.80   33.31   3
   3   1  25  306.24   31.91   3
  -3  -1  25  334.45   36.21   5
   3   1  26    9.73   20.77   5
   3  -1  26   43.71   22.65   5
  -3   1  26   61.54   24.42   5
  -3  -1  26   26.56   21.40   5
   3  -1  26    8.80   18.11   3
  -3  -1  26   49.22   19.78   3
   3   1  26   41.72   19.42   3
  -3  -1  27  199.93   30.19   3
   3  -1  27  163.70   28.02   3
   3   1  27  208.38   29.37   3
  -3  -1  27  271.52   35.26   5
   3  -1  27  201.33   33.77   5
   3   1  27  204.25   34.04   5
  -3   1  27  216.13   34.36   5
   3  -1  28   13.64   18.95   3
  -3  -1  28   28.00   19.78   3
   3   1  28   52.83   21.46   3
  -3  -1  28   63.18   24.63   5
   3   1  28   61.33   25.57   5
   3  -1  28   56.17   23.61   5
  -3   1  28   28.74   23.22   5
   3  -1  29   71.87   22.18   3
   3   1  29   97.62   23.52   3
  -3  -1  29   81.15   24.71   3
  -3  -1  29   55.97   26.47   5
   3   1  29   59.30   28.44   5
  -3   1  29  131.91   30.34   5
   3  -1  29  119.30   30.77   5
   3  -1  30   26.04   19.53   3
   3   1  30   28.42   21.01   3
  -3  -1  30   50.96   26.08   5
   3   1  30   64.81   28.15   5
  -3   1  30   37.57   26.95   5
   3  -1  30   57.65   26.55   5
   3  -1  31   66.21   24.65   3
   3  -1  31  168.25   33.64   5
  -3  -1  31   73.58   29.47   5
  -3   1  31   78.97   32.06   5
   3   1  31  111.36   31.86   5
   3  -2   0   -3.22    5.87   1
  -3  -2   0    3.67    4.24   3
   3   2   0    2.09    6.26   1
  -3  -2  -1 1053.70   48.27   3
  -3  -2   1 1083.26   49.83   3
   3  -2   1 1084.56   53.05   1
   3  -2  -1 1019.19   52.56   1
  -3   2  -1 1060.21   52.97   1
   3   2  -1 1101.86   53.83   1
   3   2   1 1055.77   53.60   1
   3   2  -2 2003.60   97.67   4
  -3  -2   2 2264.06   97.76   3
  -3   2  -2 2157.87  100.46   1
  -3   2   2 2292.03  100.85   1
   3  -2  -2 2291.13  100.55   1
   3  -2   2 2216.70  100.27   1
  -3   2   2 2174.58   96.84   5
   3   2   2 2109.33  100.72   1
   3   2  -2 2239.74  100.94   1
   3   2  -3   29.78    6.70   4
   3   2   3   28.79    8.07   1
   3   2  -3   24.26    7.46   1
   3   2   3   19.42    6.86   5
  -3   2  -3   25.60    7.55   1
  -3   2   3   24.18    7.64   1
   3  -2   3   27.64    7.52   1
   3  -2  -3   23.41    6.84   1
   3   2  -4   20.27    7.57   1
   3   2   4   16.03    7.28   1
   3   2  -4   12.36    5.68   4
  -3  -2   4   19.40    6.38   3
   3   2   4   13.29    6.95   5
   3  -2   4    3.22    6.11   1
   3  -2  -4   15.05    6.61   1
  -3   2   4    0.66    6.33   1
  -3   2  -4   19.22    7.30   1
   3   2  -5   32.55    8.30   3
   3   2   5   23.79    8.04   5
  -3   2   5   22.03    6.98   5
  -3   2  -5   18.14    7.47   1
  -3   2   5   15.27    7.49   1
  -3   2  -5    9.03    6.90   5
   3   2  -5   22.30    6.19   4
  -3  -2   5   32.09    7.61   3
   3   2   5   20.04    8.07   1
   3   2  -5   30.84    8.77   1
  -3   2   5   25.57    5.84   2
   3   2  -6 5341.32  233.49   2
  -3   2  -6 5460.36  233.58   5
   3   2  -6 5251.18  231.08   5
   3   2  -6 5211.92  228.60   4
   3   2   6 5190.87  233.65   1
   3   2  -6 5524.24  233.55   1
  -3  -2   6 5412.21  232.29   3
   3   2  -6 5645.41  233.86   3
  -3   2  -6 5246.70  233.04   1
  -3   2   6 5414.37  233.18   1
  -3   2   6 5380.43  229.48   2
   3   2   6 4719.27  232.50   5
  -3  -2  -6 4901.67  231.72   5
   3  -2  -6 5686.23  232.07   5
  -3   2   6 5765.73  232.89   5
   3  -2   6 5165.29  232.20   1
   3  -2  -6 5556.83  232.98   1
   3  -2   7  395.24   25.18   1
   3  -2  -7  376.61   25.20   1
   3   2  -7  415.43   26.50   1
   3   2   7  411.57   27.06   1
  -3  -2   7  401.85   25.58   3
   3   2  -7  418.56   26.85   3
  -3   2  -7  389.21   25.76   1
  -3   2   7  405.97   25.74   1
  -3   2   7  391.41   22.53   2
   3   2  -7  391.96   25.99   2
  -3   2   7  421.43   26.02   5
   3  -2  -7  450.05   26.02   5
  -3  -2  -7  361.63   25.46   5
   3   2   7  396.51   27.13   5
  -3   2  -7  419.58   27.40   5
   3   2  -7  404.89   25.04   5
   3   2  -8 2951.45  126.75   5
  -3   2  -8 2801.77  127.81   5
   3  -2  -8 2925.69  126.06   1
   3  -2   8 2506.98  124.39   1
   3   2   8 2714.08  126.57   1
   3   2  -8 2795.30  126.73   1
  -3  -2   8 2697.45  125.83   3
   3   2  -8 3000.63  128.29   3
  -3   2   8 2746.92  125.81   1
  -3   2  -8 2783.47  126.24   1
   3   2  -8 2739.03  126.61   2
   3   2   8 2598.88  127.63   5
  -3  -2  -8 2499.51  126.18   5
   3  -2  -8 2957.21  126.70   5
  -3   2   8 3070.88  127.44   5
   3   2  -9  485.30   29.92   5
  -3   2  -9  459.56   31.09   5
   3  -2  -9  508.05   29.40   1
   3  -2   9  457.49   28.29   1
   3   2   9  495.95   30.43   1
   3   2  -9  526.73   30.85   1
   3   2  -9  491.27   31.16   3
  -3  -2   9  447.89   29.38   3
  -3   2  -9  473.60   29.31   1
  -3   2   9  502.43   29.77   1
   3   2  -9  448.65   29.55   2
  -3   2   9  490.18   26.48   2
  -3  -2  -9  420.87   30.33   5
   3  -2  -9  539.41   31.24   5
   3   2   9  414.93   30.71   5
  -3   2   9  570.85   32.27   5
  -3   2 -10  281.91   23.75   5
   3   2 -10  278.96   21.89   5
   3  -2  10  279.40   19.90   1
   3  -2 -10  316.13   21.42   1
   3   2  10  294.71   22.01   1
   3   2 -10  325.22   22.54   1
  -3  -2  10  259.19   21.15   3
  -3   2 -10  275.81   21.24   1
  -3   2  10  294.60   21.26   1
   3   2 -10  279.62   21.48   2
  -3  -2 -10  290.18   23.41   5
   3  -2 -10  298.47   23.00   5
  -3   2  10  325.60   24.10   5
   3   2  10  289.03   24.23   5
   3  -2 -11   52.43   10.10   1
   3  -2  11   48.40    9.15   1
   3   2 -11   40.25   10.08   1
  -3  -2 -11   20.65   10.46   5
   3  -2 -11   17.18    9.69   5
   3   2  11   58.41   11.50   1
   3  -2 -11   23.92   10.10   3
  -3  -2  11   22.15    9.21   3
  -3   2 -11   57.18   10.64   1
  -3   2  11   25.91    9.19   1
  -3   2 -11   35.16   11.65   5
   3   2 -11   52.35   11.16   5
  -3   2  11   40.62   11.74   5
   3   2  11   37.83   11.47   5
  -3  -2  11   32.74    9.26   2
   3   2 -11   40.67    9.65   2
   3   2  12   22.01   11.79   5
  -3   2  12    1.08   10.46   5
   3   2 -12    8.45    9.64   5
  -3   2 -12   17.50   11.03   5
  -3  -2 -12   16.45   10.79   5
   3  -2 -12   23.10   10.55   5
  -3  -2  12   25.46    9.58   3
   3  -2 -12    6.11    9.60   3
   3   2 -12   13.61    8.67   2
  -3   2  12   33.58   10.19   1
   3   2  13  280.43   26.91   5
  -3   2  13  365.97   28.05   5
  -3  -2  13  319.19   17.49   4
   3  -2 -13  292.45   26.73   3
  -3  -2  13  281.29   24.01   3
  -3   2  13  357.19   24.23   1
   3   2 -13  297.41   23.81   2
   3   2 -13  376.83   27.81   5
  -3   2 -13  284.41   27.37   5
  -3  -2 -13  306.44   27.10   5
   3  -2 -13  360.52   28.05   5
   3   2  14 2281.11  114.98   5
  -3   2  14 2532.73  114.94   5
  -3   2 -14 2407.73  117.03   5
   3   2 -14 2561.29  114.80   5
   3   2 -14 2384.40  108.81   1
  -3  -2  14 2163.69  100.74   4
  -3  -2  14 2265.92  110.81   3
   3  -2 -14 2332.93  114.88   3
   3  -2 -14 2336.86  106.25   2
   3   2 -14 2258.30  109.80   2
  -3  -2 -14 2249.18  114.01   5
   3  -2 -14 2494.01  114.86   5
   3  -2 -14 2549.39  107.69   1
   3  -2  14 2180.08  105.25   1
   3   2 -15   10.22   11.04   1
   3   2  15   -6.06   11.27   1
  -3   2 -15    1.66   11.53   1
  -3  -2 -15   -4.33   14.29   5
   3  -2 -15  -12.31   15.16   5
   3   2  15   20.33   14.93   5
  -3   2  15   18.80   14.98   5
  -3  -2  15    0.84    6.10   4
  -3  -2  15    5.60   11.76   3
   3  -2 -15   11.19   13.03   3
   3  -2 -15   14.65   11.10   1
   3  -2  15   17.86    9.37   1
   3   2 -15   10.50   11.19   2
   3  -2 -15    6.60    9.90   2
  -3   2 -15    8.03   14.93   5
   3   2 -15    1.39   14.54   5
   3   2 -16 2077.19   97.16   5
   3   2  16 1762.41   95.03   5
  -3   2  16 2114.14   97.67   5
  -3   2 -16 1760.65   97.09   5
   3  -2 -16 1965.45   86.49   1
   3  -2  16 1789.71   84.42   1
   3  -2  16 1654.64   91.73   5
  -3  -2  16 1736.83   79.79   4
  -3  -2  16 1761.91   90.97   3
   3  -2 -16 1841.48   94.28   3
   3   2 -16 1825.92   90.21   2
   3  -2 -16 1901.92   86.91   2
  -3  -2 -16 1582.41   93.05   5
   3   2 -16 1844.89   87.23   1
  -3   2  16 1971.75   88.19   1
   3   2  16 1770.59   86.96   1
  -3   2 -16 1689.93   86.47   1
   3   2 -17   27.84   15.38   5
   3   2  17   41.19   16.68   5
  -3   2 -17   27.63   17.19   5
  -3   2  17   22.30   15.69   5
   3  -2  17   12.54   13.34   5
  -3  -2  17   21.99    6.28   4
   3  -2 -17   39.27   14.22   3
  -3  -2  17   29.91   12.35   3
   3   2 -17   39.08   12.58   2
   3  -2 -17   20.14    9.90   2
   3  -2 -17    9.35    9.49   1
   3  -2  17   13.66    8.66   1
  -3   2  17   17.82   10.68   1
   3   2  17   20.11   10.81   1
   3   2 -17   13.90   10.02   1
  -3   2 -17   19.86   11.13   1
  -3  -2 -17   27.45   14.61   5
  -3  -2 -18   63.09   18.28   5
  -3   2 -18  119.43   22.45   5
   3   2  18  133.66   21.76   5
  -3   2  18  129.20   21.94   5
   3   2 -18  115.58   14.00   1
  -3  -2  18   86.81   16.22   3
  -3   2 -18   84.14   13.53   1
   3   2  18  102.72   13.89   1
  -3   2  18  111.05   14.69   1
   3  -2 -18  109.54   13.66   1
   3  -2  18   95.29   11.90   1
   3  -2 -18  104.49   13.96   2
   3  -2  18  104.87   18.87   5
  -3   2  19   48.77   17.89   5
   3  -2  19   54.67   16.33   5
  -3   2  19   33.53   11.36   1
   3   2 -19   36.19   11.21   1
  -3   2 -19   38.14   11.57   1
   3   2  19   15.56    9.59   1
  -3  -2  19   34.71   14.23   3
  -3   2 -19   36.67   17.15   5
   3   2  19   35.74   16.77   5
   3  -2 -19   42.25   11.78   2
   3  -2 -19   26.43   10.03   1
   3  -2  20  305.93   30.10   5
   3   2  20  273.80   21.46   1
  -3   2  20  307.44   23.27   1
   3   2 -20  290.18   22.37   1
  -3   2 -20  267.19   21.17   1
  -3  -2  20  281.35   28.11   3
   3  -2 -20  320.07   22.12   1
  -3   2  20  385.50   35.66   5
   3   2  20  244.22   31.79   5
   3  -2 -20  304.31   24.41   2
  -3  -2  21  197.71   24.23   3
   3  -2 -21  196.90   19.84   2
   3   2 -21  195.22   16.82   1
   3   2  21  159.06   15.89   1
  -3   2 -21  135.04   15.44   1
  -3   2  21  165.53   16.84   1
   3   2  21  203.94   28.79   5
  -3   2  21  206.41   28.72   5
   3  -2  21  173.54   25.04   5
   3  -2 -22   98.29   16.15   2
  -3  -2  22   93.78   19.49   3
   3  -2  22   75.81   18.04   3
  -3   2  22   96.14   13.92   1
   3   2  22   74.60   11.70   1
   3   2 -22   77.44   12.86   1
   3   2  22  131.56   25.78   5
   3  -2  22  109.63   21.94   5
  -3   2  22  120.13   25.87   5
   3   2  23   75.03   24.63   5
   3  -2  23  104.32   23.18   5
  -3   2  23  103.44   25.23   5
  -3   2  23   90.83   13.43   1
  -3   2 -23   53.49    9.83   1
  -3  -2  23   83.30   20.23   3
   3  -2  23   50.35   18.44   3
   3   2 -23   88.50   12.53   1
   3   2  23   60.26   10.88   1
   3  -2 -23  114.85   17.81   2
  -3   2  24  249.87   20.65   1
   3  -2  24  284.33   30.44   3
  -3  -2  24  376.32   34.67   3
   3   2 -24  290.69   20.00   1
   3   2  24  210.04   17.37   1
   3   2  24  272.80   35.47   5
   3  -2  24  341.94   35.79   5
  -3   2  24  340.81   38.04   5
  -3  -2  25   -1.91   16.26   3
   3   2  25    7.31    6.95   1
   3   2 -25    1.45    8.40   1
   3  -2  25   -3.32   15.79   3
  -3   2  25   11.67   19.89   5
   3  -2  25   33.09   20.16   5
   3   2  25    4.88   22.31   5
  -3   2  25    2.38    8.99   1
  -3  -2  26   63.78   20.32   3
   3  -2  26   53.79   18.54   3
   3   2  26   19.23    4.66   1
   3   2  26  -10.21   24.51   5
  -3   2  26   92.27   25.77   5
   3  -2  26   67.48   22.86   5
   3   2 -26   38.87    8.33   1
   3  -2  27    3.69   16.97   3
   3   2  27   -7.87   22.14   5
   3  -2  27   22.11   22.82   5
  -3   2  27  -12.71   21.92   5
  -3  -2  27   22.88   18.43   3
  -3   2  28  323.95   40.57   5
  -3  -2  28  272.70   34.48   3
   3  -2  28  238.42   32.46   3
   3   2  28  190.66   35.37   5
   3  -2  28  295.71   39.65   5
   3   2  29   -2.85   23.39   5
  -3   2  29    8.19   22.95   5
   3  -2  29   49.36   25.87   5
   3  -2  29   -4.19   18.93   3
  -3  -2  29    9.09   20.74   3
   3   2  30   20.60   25.64   5
  -3   2  30   31.46   23.83   5
   3  -2  30    2.21   18.99   3
  -3  -2  30  -14.20   20.43   3
   3   2  31   15.22   25.51   5
   3  -2  31   -2.30   20.69   3
  -3  -2  31   -2.46   21.74   3
   3   3   0    5.12    6.36   4
  -3  -3   0    4.69    4.72   3
   3  -3   0    0.73    6.68   1
  -3  -3   0   -0.79    6.98   2
  -3  -3  -1  288.52   16.51   3
  -3  -3   1  287.20   17.73   3
   3   3   1  298.69   20.34   4
   3   3  -1  289.20   19.65   4
   3  -3  -1  309.90   21.07   1
   3  -3   1  320.23   21.37   1
  -3  -3   1  306.47   21.95   2
  -3   3  -2    8.20    7.13   1
   3   3  -2    6.65    6.21   4
  -3   3   2   10.85    6.71   5
   3   3   2   11.24    7.50   5
  -3  -3  -2    4.06    3.98   3
   3  -3  -2    5.12    6.65   1
   3  -3   2    9.39    6.27   1
  -3  -3   2    4.72    7.22   2
   3   3  -3  170.49   15.15   1
   3   3  -3  159.62   13.88   4
  -3  -3   3  159.30   12.93   3
  -3  -3  -3  164.49    9.67   3
  -3  -3   3  173.31   15.66   2
   3  -3  -3  165.63   15.17   1
  -3   3   3  166.90   15.01   1
   3  -3   3  161.42   14.82   1
  -3   3  -3  160.40   14.97   1
   3   3   3  132.41   14.25   5
  -3   3   3  182.87   14.52   5
   3   3  -4  125.52   13.07   1
   3   3  -4  138.26   12.55   4
  -3  -3   4  126.81   12.04   3
  -3  -3  -4  121.95    7.33   3
  -3   3   4  142.43   13.59   1
  -3   3  -4  114.33   12.79   1
  -3  -3   4  168.90   15.16   2
   3  -3  -4  137.32   13.64   1
   3  -3   4  127.83   13.35   1
   3   3   4  150.56   14.82   5
  -3   3   4  149.31   13.08   5
   3   3  -5  250.68   16.85   4
   3   3  -5  224.39   18.24   1
  -3  -3   5  253.05   17.74   3
  -3   3   5  241.14   18.59   1
  -3   3  -5  205.35   17.89   1
  -3  -3   5  221.08   18.48   2
  -3   3   5  240.69   14.71   2
   3  -3  -5  233.94   18.45   1
   3  -3   5  238.40   18.50   1
   3   3   5  278.78   21.05   5
  -3   3   5  270.15   18.80   5
   3   3   6  530.36   33.39   5
  -3   3   6  560.17   31.63   5
  -3   3   6  491.09   26.05   2
  -3   3  -6  511.18   31.02   1
  -3   3   6  583.78   31.59   1
   3   3  -6  461.33   30.06   1
  -3  -3   6  515.30   29.95   3
   3   3   6  521.80   32.26   1
   3   3  -6  515.05   31.88   2
   3  -3  -6  538.08   31.38   1
   3  -3   6  519.89   30.97   1
   3  -3  -7 1109.39   54.92   1
   3  -3   7 1034.38   54.20   1
  -3   3  -7  996.03   55.34   5
   3   3  -7 1064.90   54.48   1
  -3  -3   7 1081.83   54.13   3
  -3   3  -7 1086.26   54.71   1
  -3   3   7 1111.70   54.88   1
   3   3  -7 1044.13   55.56   2
   3   3   7 1100.82   56.38   1
   3   3   7 1034.86   57.11   5
  -3   3   7 1092.13   55.49   5
  -3  -3  -8  929.28   53.16   5
   3  -3  -8 1089.43   53.69   5
   3   3   8  980.17   54.96   5
  -3   3   8 1091.51   54.01   5
   3   3  -8  951.22   52.54   2
  -3   3   8 1023.63   51.88   1
  -3   3  -8 1033.54   51.98   1
   3  -3  -8  973.54   47.54   4
  -3   3  -8  995.80   53.97   5
   3   3  -8  973.13   51.62   5
  -3  -3   8 1017.53   48.82   4
  -3  -3   8  980.05   51.56   3
   3   3  -8  919.67   51.05   1
   3   3   8  987.58   53.23   1
   3  -3  -8 1048.81   52.38   1
   3  -3   8  981.48   51.28   1
   3  -3  -9 1556.65   71.83   1
   3  -3   9 1364.35   70.17   1
  -3   3  -9 1513.31   75.18   5
   3   3  -9 1405.52   71.75   5
  -3  -3   9 1434.51   67.80   4
  -3  -3   9 1518.48   72.25   3
  -3   3  -9 1394.38   70.98   1
  -3   3   9 1592.29   72.12   1
   3   3  -9 1356.02   72.16   2
  -3  -3  -9 1312.19   73.00   5
   3   3   9 1427.32   75.46   5
  -3   3   9 1551.78   74.52   5
   3  -3  -9 1610.28   74.17   5
   3   3   9 1453.03   72.94   1
   3   3  -9 1473.70   71.35   1
   3   3  10  380.67   27.20   1
   3   3 -10  381.34   25.86   1
   3  -3 -10  387.80   25.75   1
   3  -3  10  338.00   24.36   1
  -3  -3  10  336.60   25.33   3
  -3   3 -10  377.15   25.61   1
  -3   3  10  402.62   26.13   1
   3   3 -10  360.68   26.42   2
  -3  -3 -10  333.05   27.45   5
  -3   3  10  376.01   28.01   5
   3  -3 -10  419.17   28.42   5
   3   3  10  322.24   28.40   5
   3   3 -10  384.54   26.80   5
  -3   3 -10  402.98   29.79   5
   3   3 -11 1425.00   73.50   5
  -3   3 -11 1472.47   76.52   5
   3   3  11 1452.47   72.77   1
   3   3  11 1320.17   75.52   5
   3  -3 -11 1581.94   75.53   5
  -3  -3 -11 1359.51   74.79   5
   3   3 -11 1348.82   72.05   2
  -3   3 -11 1470.18   71.50   1
  -3   3  11 1525.65   71.72   1
  -3  -3  11 1389.72   72.22   3
  -3   3  11 1635.45   76.49   5
   3  -3 -11 1523.52   71.36   1
   3  -3  11 1304.46   69.49   1
  -3  -3 -12  330.73   29.62   5
   3  -3 -12  396.50   30.39   5
   3   3 -12  337.24   27.08   2
  -3   3  12  425.57   27.60   1
  -3   3  12  403.74   30.76   5
   3   3  12  354.41   30.48   5
  -3  -3  12  359.76   27.53   3
   3  -3 -12  383.41   23.04   2
   3   3 -12  377.11   28.61   5
  -3   3 -12  354.36   30.24   5
   3   3  13 1456.72   80.40   5
  -3   3  13 1659.00   81.17   5
  -3  -3  13 1417.76   68.64   4
  -3  -3  13 1436.24   75.79   3
  -3   3  13 1672.06   75.51   1
   3   3 -13 1407.69   75.49   2
   3  -3 -13 1565.36   70.60   2
  -3   3 -13 1430.20   79.78   5
   3   3 -13 1527.09   77.79   5
  -3  -3 -13 1317.66   78.16   5
   3  -3 -13 1621.24   80.15   5
  -3   3  14  383.29   31.64   5
   3   3  14  393.90   33.79   5
  -3   3 -14  335.31   30.95   5
   3   3 -14  347.93   28.84   5
   3   3 -14  367.21   27.09   1
   3   3  14  348.56   27.50   1
  -3  -3  14  327.43   21.37   4
   3  -3 -14  344.10   31.32   3
  -3  -3  14  352.20   28.67   3
   3  -3 -14  405.91   24.02   2
   3   3 -14  342.95   27.77   2
   3  -3 -14  349.21   25.87   1
   3  -3  14  332.75   24.29   1
  -3  -3 -14  328.34   30.84   5
   3   3  15 1942.24  106.75   5
  -3   3  15 2304.73  108.34   5
  -3   3 -15 1993.20  107.56   5
   3   3 -15 2143.15  104.46   5
   3   3 -15 2236.43  101.09   1
   3   3  15 2094.82  100.58   1
   3  -3 -15 2080.31  107.14   3
  -3  -3  15 1955.57   93.00   4
  -3  -3  15 2047.69  102.09   3
  -3   3 -15 2003.33   98.94   1
   3  -3 -15 2240.71   96.37   2
   3   3 -15 1997.22  101.51   2
   3  -3 -15 2112.65   98.34   1
   3  -3  15 2099.51   97.24   1
  -3  -3 -15 1874.83  105.43   5
   3  -3 -16  160.64   17.85   1
   3  -3 -16  146.34   16.18   2
  -3   3  16  202.99   20.29   1
  -3  -3 -16  170.20   24.41   5
   3   3 -16  219.08   24.24   5
   3   3  16  161.47   24.60   5
  -3   3  16  187.28   24.78   5
  -3   3 -16  149.26   26.25   5
  -3  -3  16  115.33   13.40   4
   3  -3 -16  122.03   22.33   3
  -3  -3  16  140.58   20.00   3
  -3   3 -16  147.79   19.49   1
   3   3  16  167.70   20.37   1
   3   3 -16  174.69   19.56   1
  -3   3 -17 2470.31  126.48   5
   3   3 -17 2747.97  117.57   1
   3   3  17 2553.06  116.36   1
  -3  -3  17 2169.45  107.78   4
  -3  -3  17 2260.62  117.87   3
  -3   3 -17 2442.33  114.88   1
  -3   3  17 2831.16  116.70   1
   3  -3 -17 2434.55  112.05   2
  -3   3  17 2635.45  125.18   5
   3   3  17 2395.01  124.08   5
  -3  -3 -17 2187.56  122.38   5
  -3   3  18  122.01   24.54   5
   3   3  18  176.32   26.94   5
  -3  -3  18  118.27   12.86   4
   3   3  18  109.08   18.45   1
  -3  -3  18   78.82   18.74   3
   3   3 -18  106.12   18.37   1
  -3   3 -18  130.34   18.77   1
  -3   3  18  108.18   17.93   1
   3  -3 -18  112.41   16.18   2
  -3   3 -19 1719.55   82.94   1
   3   3 -19 1757.03   83.10   1
   3   3  19 1658.98   83.20   1
  -3  -3  19 1622.23   86.93   3
   3  -3 -19 1601.89   80.46   2
  -3   3  19 1849.28   83.70   1
  -3  -3  19 1463.08   75.15   4
   3   3  19 1642.23   93.20   5
  -3   3  19 1875.56   95.18   5
  -3  -3  20   12.36    8.79   4
  -3  -3  20   41.25   17.50   3
  -3   3  20   19.80   13.88   1
  -3   3 -20   13.86   13.93   1
   3   3  20   26.13   13.98   1
   3   3 -20   26.36   12.84   1
   3   3  20   39.34   20.48   5
  -3   3  20   -3.87   19.74   5
   3  -3 -20    9.24   12.15   2
   3   3  21 1071.32   57.72   1
  -3   3 -21  981.63   56.40   1
  -3   3  21 1120.16   58.82   1
   3   3 -21 1046.72   56.64   1
  -3  -3  21 1108.09   64.87   3
   3  -3 -21 1174.71   58.67   2
  -3  -3  21 1003.16   51.57   4
   3   3  21 1205.95   73.20   5
  -3   3  21 1161.35   72.34   5
  -3  -3  22    2.90    9.32   4
  -3  -3  22    4.86   15.56   3
   3  -3 -22    3.08   12.92   2
  -3   3  22  -30.76   24.04   5
   3   3  22   -4.45   22.03   5
   3   3 -22   10.84   11.35   1
   3   3  22   -4.55   12.06   1
  -3   3  22    5.67   13.40   1
  -3   3 -22    8.78   12.06   1
  -3   3 -23  701.50   43.30   1
   3   3 -23  768.34   44.51   1
   3   3  23  800.49   45.13   1
  -3   3  23  844.79   46.63   1
  -3  -3  23  833.79   55.28   3
  -3   3  23  974.41   65.42   5
   3   3  23  909.88   64.35   5
   3  -3 -23  898.74   48.87   2
  -3  -3  23  779.06   40.76   4
  -3   3  24   48.19   25.46   5
  -3   3 -24   -6.46   11.10   1
  -3  -3  24   10.66   17.82   3
   3  -3 -24   17.94   14.39   2
   3   3  24   -8.53   11.60   1
   3   3 -24   11.18   11.23   1
  -3   3  24    8.45   12.49   1
   3   3  24   22.42   24.62   5
  -3   3  25  616.44   38.73   1
   3   3  25  600.90   36.70   1
   3  -3  25  655.97   50.72   3
  -3  -3  25  729.93   52.24   3
  -3   3  25  852.75   63.57   5
   3   3 -25  609.91   36.70   1
   3   3  25  729.40   59.46   5
   3  -3 -25  747.75   43.49   2
  -3  -3  26    9.90   18.48   3
   3  -3  26  -19.40   20.87   3
  -3   3  26   11.38   11.57   1
   3   3  26   10.46    9.61   1
   3   3 -26   13.09   10.25   1
   3   3  26   35.25   25.97   5
  -3   3  26   -2.59   24.54   5
  -3  -3  27  349.78   20.82   4
  -3   3  27  278.10   22.28   1
   3  -3  27  414.03   39.54   3
  -3  -3  27  471.40   41.08   3
   3   3 -27  259.46   19.90   1
   3   3  27  226.15   18.34   1
   3   3  27  283.51   19.36   1
  -3   3  27  620.14   51.47   5
   3   3  27  439.68   47.48   5
   3   3  28   52.08   27.80   5
  -3   3  28    8.38   26.51   5
  -3  -3  28   17.02    9.67   4
  -3  -3  28   -8.80   21.71   3
   3   3  28   11.00    4.81   1
   3  -3  28   32.96   20.82   3
   3   3  28    3.91    4.60   1
  -3   3  28   17.90    9.89   1
   3  -3  29  204.70   30.07   3
  -3  -3  29  148.15   14.19   4
  -3   3  29  219.07   37.86   5
   3   3  29  158.46   36.20   5
  -3  -3  29  199.32   31.41   3
   3  -3  30    2.28   19.99   3
   3   3  30   12.48   25.56   5
  -3  -3  30   12.09   20.08   3
   3   4   0    8.70    8.14   4
  -3  -4   0    9.58    8.54   2
   3  -4   0    1.66    7.08   1
   3   4   1   29.66    9.38   4
   3   4  -1   19.48    9.16   4
  -3  -4   1   13.87    8.34   2
  -3  -4  -1   25.16    9.06   2
   3  -4  -1    7.49    8.21   1
   3  -4   1   19.92    8.80   1
   3   4  -2 1543.40   73.91   4
   3   4   2 1344.11   73.28   4
   3  -4  -2 1490.40   74.42   1
   3  -4   2 1571.12   74.91   1
  -3  -4   2 1658.80   76.29   2
  -3  -4  -2 1581.00   75.63   2
   3   4  -3 1673.50   77.39   4
   3   4   3 1467.34   77.32   4
  -3  -4   3 1656.25   75.58   3
   3  -4   3 1529.73   77.82   1
   3  -4  -3 1635.73   78.56   1
  -3  -4   3 1798.24   80.40   2
  -3   4   3 1533.64   77.30   1
  -3   4  -3 1579.40   77.73   1
  -3   4   3 1603.60   77.81   5
   3   4   3 1614.21   80.04   5
   3   4   4  177.88   17.23   4
  -3  -4   4  188.55   15.99   3
   3  -4  -4  175.26   17.60   1
   3  -4   4  177.72   17.59   1
  -3  -4   4  218.90   19.12   2
  -3   4   4  210.79   17.83   5
   3   4   4  189.29   19.80   5
  -3   4  -4  194.83   18.06   1
  -3   4   4  201.85   17.89   1
  -3  -4   5 1923.35   82.17   3
   3  -4  -5 1813.79   83.67   1
   3  -4   5 1843.67   83.58   1
  -3  -4   5 2015.17   85.85   2
   3   4   5 1851.10   86.50   5
  -3   4   5 2001.33   84.94   5
  -3   4  -5 1856.20   83.35   1
  -3   4   6  394.94   25.49   1
  -3   4  -6  370.35   25.08   1
  -3  -4   6  397.21   24.35   4
  -3  -4   6  387.16   24.59   3
  -3  -4   6  396.56   26.46   2
  -3   4   6  270.10   16.65   2
   3   4  -6  378.53   26.30   2
   3  -4  -6  372.65   25.55   1
   3  -4   6  398.60   25.67   1
   3   4   6  400.36   28.52   5
  -3   4   6  402.14   26.21   5
  -3  -4   7    1.58    7.65   3
  -3   4   7   19.18   10.17   5
   3   4   7  -10.39   10.43   5
   3  -4  -7    9.46    9.24   1
  -3   4   7   -0.82    8.93   1
   3  -4   7   -1.67    8.61   1
  -3   4  -7   -3.24    9.09   1
  -3  -4   7   -1.99    8.01   4
  -3  -4   7   -4.71    8.74   2
   3   4  -7    6.91    8.39   2
  -3  -4   8    9.30    8.33   3
  -3  -4   8   -0.64    7.49   4
   3   4   8   20.65   10.98   5
  -3   4   8   -3.05    8.80   5
   3  -4  -8    7.83    9.08   1
   3  -4   8   -3.38    8.81   1
  -3   4  -8    6.58    8.73   1
  -3   4   8   13.37    9.00   1
   3   4  -8   17.24    9.76   2
  -3  -4   8   -0.96    9.26   2
  -3   4  -9  276.85   24.17   5
  -3  -4   9  299.62   19.70   4
  -3  -4   9  283.52   22.00   3
   3   4   9  300.14   26.20   5
  -3   4   9  267.62   23.11   5
   3   4  -9  289.84   23.40   2
  -3  -4   9  293.71   22.64   2
   3  -4  -9  262.30   21.40   1
   3  -4   9  292.74   21.87   1
  -3   4  -9  278.01   21.64   1
  -3   4   9  326.03   22.60   1
  -3   4 -10 1277.97   61.53   1
  -3   4  10 1416.73   62.86   1
  -3  -4  10 1266.25   62.45   3
  -3   4  10 1410.05   66.59   5
   3   4  10 1344.12   68.12   5
   3   4 -10 1366.57   64.88   2
  -3  -4  10 1369.61   64.08   2
   3  -4 -10 1409.83   63.06   1
   3  -4  10 1384.94   62.33   1
  -3   4 -10 1331.57   66.49   5
   3   4 -10 1397.23   64.82   5
   3   4 -11   88.26   14.82   2
   3   4 -11   97.76   15.54   5
  -3   4 -11  112.10   18.66   5
  -3  -4 -11   59.99   15.45   5
  -3  -4  11  103.22   15.38   3
  -3  -4 -11   60.94    7.38   3
   3   4  11  112.45   19.19   5
  -3   4  11  109.25   16.91   5
  -3   4  11   97.99   14.73   1
  -3   4 -11   64.93   13.60   1
   3   4 -12  763.71   44.88   5
   3  -4 -12  819.37   39.74   4
  -3  -4  12  705.43   42.24   3
  -3   4  12  795.04   42.43   1
   3   4 -12  825.32   44.71   2
  -3   4 -12  845.26   49.20   5
  -3   4  12  816.20   47.73   5
  -3  -4 -12  721.99   46.23   5
   3   4  12  799.23   49.39   5
   3   4 -13  332.15   24.81   1
  -3  -4  13  314.20   21.61   4
  -3  -4  13  305.61   25.53   3
   3   4 -13  302.58   25.70   2
   3   4  13  281.46   29.74   5
  -3   4  13  330.50   29.62   5
  -3  -4 -13  275.32   27.94   5
  -3   4  13  317.83   25.38   1
  -3   4 -13  302.27   30.10   5
   3   4 -13  298.18   26.71   5
   3   4 -14   64.93   15.15   5
  -3   4 -14   76.10   18.19   5
  -3  -4  14   75.80   11.72   4
  -3  -4 -14   60.15   17.12   5
  -3  -4  14   74.63   14.76   3
   3   4  14   62.57   17.95   5
  -3   4  14   97.19   17.73   5
   3   4  14   83.92   16.23   1
   3   4 -14   66.78   13.76   1
  -3  -4 -15  101.52   19.68   5
   3  -4 -15   99.96   11.82   2
  -3  -4  15   94.61   12.82   4
   3   4  15   93.96   21.18   5
  -3   4  15  130.32   21.20   5
  -3  -4  15  114.97   17.05   3
  -3   4 -15   99.42   20.42   5
   3   4 -15  125.10   18.81   5
  -3   4 -15  102.53   16.61   1
   3   4 -15   90.13   15.88   1
   3   4  15  125.81   18.17   1
   3  -4 -16   52.09   10.49   2
   3   4  16   65.14   20.01   5
  -3   4  16   74.43   20.25   5
  -3   4 -16   73.05   19.23   5
  -3  -4  16   74.75   12.35   4
  -3  -4  16   66.48   14.71   3
  -3   4  16   93.10   16.40   1
  -3   4 -16   67.44   15.70   1
   3   4  16   67.27   16.23   1
   3   4 -16  105.86   16.51   1
  -3  -4  17  589.79   36.04   4
  -3  -4  17  700.57   44.75   3
   3  -4 -17  660.56   36.67   2
  -3   4 -17  620.83   41.17   1
  -3   4  17  709.55   42.95   1
  -3   4  17  699.86   49.88   5
   3   4  17  705.43   51.23   5
   3   4 -17  725.87   42.75   1
   3   4  17  661.44   42.63   1
   3   4  18  219.18   24.09   1
   3   4 -18  248.59   25.01   1
  -3  -4  18  227.64   19.54   4
  -3  -4  18  269.43   27.13   3
   3  -4 -18  236.42   19.95   2
  -3   4 -18  312.52   26.06   1
  -3   4  18  313.98   26.58   1
  -3   4  18  251.21   30.73   5
   3   4  18  215.01   30.27   5
   3   4  19  145.47   20.98   1
   3   4 -19  172.53   21.40   1
  -3  -4  19  132.16   15.46   4
  -3  -4  19  141.95   22.04   3
   3  -4 -19  160.65   16.65   2
  -3   4  19  180.75   21.72   1
  -3   4 -19  159.06   20.50   1
   3   4  19  117.42   26.15   5
  -3   4  19  161.09   26.50   5
  -3  -4  20  357.77   24.66   4
  -3  -4  20  366.34   32.84   3
   3  -4 -20  368.74   26.38   2
  -3   4  20  420.78   31.13   1
  -3   4 -20  361.51   29.65   1
   3   4  20  350.24   38.31   5
  -3   4  20  386.41   39.11   5
   3   4 -20  388.56   31.54   1
   3   4  20  406.36   31.42   1
   3   4  21    2.26   19.55   5
  -3   4  21    4.26   18.98   5
  -3  -4  21    3.91    9.92   4
  -3  -4  21   11.37   14.57   3
   3   4  21    3.63   14.09   1
   3   4 -21   14.64   13.96   1
  -3   4 -21    5.27   13.77   1
  -3   4  21   14.95   13.66   1
   3  -4 -21   -6.97   10.60   2
  -3   4  22   72.48   22.97   5
   3   4  22   47.37   22.98   5
  -3  -4  22   42.06   11.56   4
  -3  -4  22   44.23   16.73   3
   3   4  22   31.60   14.72   1
  -3   4 -22   47.94   16.20   1
   3   4 -22   59.65   15.54   1
  -3   4  22   59.69   16.80   1
   3  -4 -22   42.58   12.87   2
   3  -4 -23   -3.92   12.04   2
  -3  -4  23    5.32   15.20   3
  -3  -4  23    5.97    9.84   4
  -3   4 -23   18.54   14.81   1
   3   4  23   -2.39   13.57   1
   3   4 -23   -7.46   12.44   1
   3   4  23  -19.34   23.34   5
  -3   4  23  -16.28   21.25   5
  -3   4  23    2.27   14.25   1
  -3  -4  24  135.50   15.27   4
  -3  -4  24  133.58   24.25   3
  -3   4  24  154.42   20.84   1
   3   4 -24   76.63   16.35   1
  -3   4 -24   98.39   17.73   1
   3   4  24  109.93   18.53   1
   3  -4 -24  108.41   17.51   2
  -3   4  24  160.23   29.40   5
   3   4  24  129.44   29.56   5
  -3   4 -25  176.45   19.14   1
  -3  -4  25  169.05   26.72   3
   3  -4 -25  181.75   20.58   2
   3   4  25  142.07   19.78   1
   3   4 -25  130.06   17.48   1
  -3   4  25  157.07   21.22   1
  -3   4  25  168.04   32.31   5
   3   4  25  172.35   34.50   5
  -3  -4  25  198.38   17.47   4
  -3  -4  26   -9.40   11.05   4
  -3  -4  26    2.03   17.24   3
   3  -4  26   15.18   18.76   3
  -3   4  26    0.99   12.50   1
   3   4  26    1.89   11.64   1
  -3   4 -26    8.11   10.75   1
   3   4 -26   -0.83   10.50   1
   3  -4 -26    2.26   12.48   2
   3   4  26  -19.95   23.83   5
  -3   4  26   38.46   24.99   5
   3  -4 -27   81.15   16.97   2
   3   4  27   93.17   29.68   5
  -3   4  27   28.67   26.04   5
  -3  -4  27   73.60   13.00   4
  -3  -4  27  106.25   23.84   3
   3  -4  27   88.35   25.56   3
   3   4  27   80.86   14.12   1
  -3   4  27   64.55   14.21   1
  -3   4 -27   51.16   11.96   1
   3   4  27   69.98   14.04   1
  -3   4  28   35.76   27.27   5
  -3  -4  28   48.41   12.17   4
  -3  -4  28   55.50   22.30   3
   3   4  28   39.17   11.72   1
  -3   4  28   51.20   13.30   1
   3  -4  28   56.82   24.58   3
   3   4  28   65.71   29.90   5
  -3  -4  29   28.02   21.11   3
   3   4  29    6.52   23.07   5
  -3  -4  29   17.01   10.28   4
   3  -4  29   17.20   21.43   3
   3   5   0  112.69   18.12   4
  -3  -5   0  115.07   17.49   2
   3   5   1 5859.95  267.17   4
   3   5  -1 6146.07  267.21   4
  -3  -5  -1 6196.37  267.93   2
  -3  -5   1 6150.93  267.90   2
  -3   5  -1 6095.25  267.30   1
  -3   5   1 5968.37  267.20   1
   3   5  -2   91.44   16.22   4
   3   5   2   80.18   16.77   4
  -3  -5   2   94.96   16.85   2
  -3   5  -2   39.53   14.57   1
  -3   5   2   88.77   16.31   1
  -3   5  -3 4141.11  194.42   1
  -3   5   3 4312.31  194.82   1
   3   5   3 4124.35  194.78   4
  -3  -5   3 4574.73  196.33   2
  -3   5   3 4564.16  197.42   5
   3   5   3 4430.39  198.93   5
  -3  -5  -3 4343.19  195.04   2
  -3   5  -4   12.19   12.99   1
  -3   5   4   17.96   12.04   1
  -3  -5  -4   55.92   14.65   2
  -3  -5   4   36.21   13.77   2
   3   5   4   12.21   13.09   4
  -3   5   4   26.23   12.46   5
   3   5   4   42.01   15.16   5
  -3  -5   5 3512.87  149.53   2
  -3  -5   5 3491.07  147.25   4
   3   5   5 2872.80  146.68   4
  -3   5   5 3099.70  148.51   5
   3   5   5 2996.72  150.04   5
  -3   5  -5 3282.45  147.43   1
  -3   5   5 3202.10  147.35   1
   3   5  -6    5.58   13.55   2
  -3  -5   6   25.05   13.44   2
   3   5   6   35.69   15.04   5
  -3   5   6   14.32   11.87   5
   3   5   6   13.72   12.87   4
  -3  -5   6   46.35   14.58   4
   3   5  -7 3406.44  147.95   2
   3  -5  -7 3278.71  142.90   4
  -3  -5   7 3351.81  143.68   4
   3   5   7 2757.85  144.17   4
  -3  -5   7 3067.72  143.29   3
  -3  -5   7 3296.17  146.62   2
  -3   5   7 3200.62  145.05   1
  -3   5  -7 3093.11  144.34   1
   3   5   7 2827.38  148.17   5
  -3   5   7 3124.05  147.17   5
   3   5   8    1.39   14.61   5
  -3   5   8    7.23   12.64   5
   3   5   8   -8.81   13.28   4
  -3  -5   8   15.09   12.07   4
  -3   5  -8   -7.62   12.90   1
  -3   5   8    6.77   12.37   1
   3   5  -8  -10.47   14.02   2
  -3  -5   8    9.68   12.51   2
  -3  -5   8  -14.02   12.73   3
   3   5   9 1739.61   96.40   4
  -3  -5   9 2086.09   94.74   4
  -3  -5   9 2079.16   97.31   3
  -3  -5   9 2057.89   98.67   2
   3   5  -9 2067.96   99.53   2
  -3   5   9 2084.97   97.19   1
  -3   5  -9 1934.27   96.02   1
   3   5   9 1843.18  101.22   5
  -3   5   9 2011.76  100.19   5
   3   5  10   13.74   15.54   5
  -3   5  10   26.42   14.21   5
   3   5  10   28.40   13.35   4
  -3   5 -10   15.58   13.16   1
  -3   5  10    6.97   12.57   1
  -3  -5  10   11.69   12.37   3
   3   5 -10   29.74   14.09   2
  -3   5 -11 1149.55   62.78   5
  -3  -5  11 1168.35   58.89   3
   3   5 -11 1190.40   60.86   2
  -3   5  11 1151.17   57.77   1
  -3   5 -11 1106.50   57.10   1
   3   5  11 1052.60   63.44   5
  -3   5  11 1123.78   62.04   5
   3   5 -12    5.53   12.21   5
  -3   5 -12   15.68   13.57   5
   3  -5 -12    4.86   10.61   4
  -3  -5 -12   -5.67    7.50   3
  -3   5  12    2.07   11.66   1
  -3  -5  12   -5.88   11.74   3
   3   5  12    8.36   15.37   5
  -3   5  12   16.13   13.90   5
   3   5 -13  373.26   31.33   5
  -3   5  13  408.90   29.07   1
   3  -5 -13  406.06   27.08   4
  -3  -5  13  417.85   26.38   4
  -3  -5  13  421.18   30.76   3
  -3   5 -13  397.78   35.11   5
   3   5  13  379.91   34.81   5
  -3   5  13  397.06   34.03   5
  -3  -5  14    5.50   10.70   4
  -3   5  14   14.93   15.33   5
   3   5  14  -13.06   16.46   5
  -3   5 -14   16.63   12.80   1
  -3  -5  14   -5.14   13.10   3
  -3  -5 -14    5.72    7.27   3
  -3  -5 -15  116.71   13.13   3
  -3  -5  15  177.90   21.90   3
  -3   5  15  197.71   26.73   5
   3   5  15  156.75   25.80   5
  -3   5 -15  198.40   21.37   1
   3   5 -15  197.61   20.72   1
  -3  -5  15  193.23   18.14   4
  -3   5  16   18.01   16.62   5
   3   5 -16   11.06   12.01   1
  -3  -5  16    2.39   10.69   4
   3   5  16   -2.02   18.29   5
  -3  -5  16   -8.25   13.08   3
  -3  -5 -16   -7.91    8.84   3
  -3   5 -16   -3.27   13.66   1
  -3   5  16   26.30   14.46   1
  -3  -5  17  170.42   17.98   4
  -3  -5 -17  164.91   15.66   3
  -3   5 -17  175.87   21.12   1
  -3   5  17  208.94   22.76   1
  -3  -5  17  168.95   22.18   3
  -3   5  17  145.44   25.32   5
   3   5  17  157.52   26.82   5
   3   5 -17  202.71   21.44   1
   3   5  18   -1.34   13.90   1
   3   5 -18   -1.23   13.30   1
  -3  -5  18   12.16   14.18   3
  -3  -5  18   -0.81   11.21   4
   3   5  18   -2.19   17.25   5
  -3   5  18    4.00   17.23   5
  -3   5 -18    7.95   13.41   1
  -3   5  18    7.33   13.50   1
   3   5  19   52.53   16.68   1
   3   5 -19   80.98   16.62   1
  -3  -5  19   55.73   16.73   3
  -3  -5  19   59.52   13.26   4
  -3   5  19   70.14   17.47   1
  -3   5 -19   67.06   16.92   1
  -3   5  19   48.62   20.74   5
   3   5  19   85.34   23.61   5
   3   5  20   -7.25   21.08   5
  -3   5  20    8.92   17.54   5
   3   5  20   12.26   13.76   1
   3   5 -20    5.46   13.93   1
  -3  -5  20    3.35   15.19   3
  -3  -5  20  -14.81   11.39   4
   3  -5 -20   -5.24    9.07   2
  -3   5 -20    3.55   14.64   1
  -3   5  20    1.29   14.70   1
   3   5  21   55.47   23.06   5
  -3   5  21    4.60   18.70   5
   3   5 -21   -4.20   14.84   1
   3   5  21   -8.27   14.87   1
  -3  -5  21   23.01   15.64   3
  -3  -5  21   30.64   11.73   4
   3  -5 -21   32.11   10.50   2
  -3   5 -21    7.19   14.68   1
  -3   5  21   47.66   16.87   1
   3   5  22  -10.35   22.83   5
  -3   5  22    4.70   18.27   5
   3   5 -22  -16.03   15.53   1
   3   5  22  -11.14   16.01   1
  -3  -5  22    5.56   16.79   3
  -3  -5  22   13.33   11.43   4
   3  -5 -22   -7.79    9.86   2
  -3   5 -22  -13.15   16.74   1
  -3   5  22   22.72   15.75   1
   3   5  23   63.61   23.87   5
  -3   5  23   19.81   20.44   5
   3   5 -23   21.66   16.65   1
   3   5  23    6.91   15.49   1
  -3  -5  23   20.12   12.05   4
  -3  -5  23   34.98   17.94   3
  -3   5  23   38.65   16.58   1
  -3   5 -23    9.67   15.28   1
   3  -5 -23   12.52   10.73   2
   3   5  24   -9.71   15.75   1
  -3  -5  24   -1.69   11.00   4
  -3  -5  24   10.03   17.51   3
  -3   5  24    2.55   20.67   5
   3   5  24   -8.38   22.27   5
   3   5 -24  -14.10   16.07   1
  -3   5 -24   -9.39   16.62   1
  -3   5  24    6.69   15.21   1
   3  -5 -24   -8.85   11.13   2
   3   5  25   47.03   16.80   1
  -3  -5  25   37.28   13.05   4
  -3  -5  25   56.60   20.16   3
  -3   5  25   40.86   16.91   1
   3  -5 -25   10.24   11.68   2
   3   5  25   14.34   24.56   5
  -3   5  25   50.05   24.15   5
   3   5 -25   44.98   16.36   1
  -3   5 -25   30.38   15.90   1
  -3  -5  26   -6.55   19.25   3
  -3  -5  26   -9.34   12.06   4
   3   5  26   -2.96   22.90   5
  -3   5  26   16.81   22.44   5
  -3   5 -26  -14.32   15.27   1
  -3   5  26    7.71   14.59   1
  -3  -5  27   16.13   12.79   4
  -3  -5  27    4.56   19.28   3
   3   5  27   71.75   28.31   5
  -3   5  27   62.40   16.67   1
  -3   5 -27   17.52   13.58   1
   3   5  27   40.93   15.46   1
  -3  -5  28   16.09   11.98   4
  -3  -5  28   -2.39   20.42   3
   3  -5  28    8.12   21.55   3
   3   5  28   27.36   13.55   1
  -3   5  28   -4.67   13.86   1
   3   5  28   36.17   28.18   5
  -3   6   0   39.45   14.85   1
  -3  -6   1 1774.79   87.24   2
   3   6   1 1648.43   86.69   4
  -3   6   1 1752.95   87.53   1
  -3   6  -1 1747.86   87.45   1
  -3  -6   2  270.04   23.49   2
  -3   6   2  259.40   23.55   1
  -3   6  -2  236.03   22.73   1
   3   6   2  261.17   23.88   4
  -3   6   3    5.60   12.79   5
   3   6   3    6.22   13.55   5
  -3   6   3    5.64   11.10   1
  -3   6  -3    1.12   11.35   1
   3   6   3   13.18   11.56   4
  -3  -6   3    8.87   11.55   2
  -3   6   4   -1.35   11.12   5
   3   6   4   -7.48   13.77   5
  -3   6   4    5.64   10.96   1
  -3   6  -4   -1.12   11.25   1
  -3  -6   4   -1.06   11.21   4
   3   6   4   -4.84   10.55   4
  -3  -6   4  -10.20   11.75   2
  -3   6   5   32.50   13.84   5
   3   6   5   37.87   14.54   5
  -3  -6   5   37.98   12.72   2
  -3   6   5   31.63   12.89   1
  -3   6  -5   22.35   12.48   1
   3  -6  -5   49.94   13.20   4
  -3  -6   5   37.61   13.04   4
  -3  -6   6  203.24   20.95   4
  -3   6   6  174.46   21.79   5
   3   6   6  196.03   24.06   5
  -3  -6   6  205.57   21.73   2
   3  -6  -6  195.17   20.28   4
  -3   6  -6  194.48   21.27   1
  -3   6   6  213.50   21.72   1
   3   6   7  466.27   37.93   5
  -3   6   7  452.02   35.62   5
  -3  -6   7  514.78   35.23   2
  -3   6   7  442.43   33.49   1
  -3   6  -7  451.18   33.44   1
  -3  -6   7  482.23   33.09   4
   3  -6  -7  518.48   33.25   4
   3   6  -7  472.10   35.23   2
  -3   6  -8    9.02   13.49   1
  -3   6   8   28.50   13.90   1
   3   6   8   45.41   16.93   5
  -3   6   8   33.16   15.43   5
   3   6  -8    9.43   14.18   2
  -3  -6   8   27.35   13.60   4
   3   6   9  676.13   49.43   5
  -3   6   9  735.88   48.23   5
  -3   6  -9  721.18   44.76   1
  -3   6   9  720.94   44.83   1
  -3  -6   9  721.64   44.28   3
  -3   6  10  107.48   19.96   5
   3   6  10   58.45   19.74   5
  -3   6 -10  104.34   18.05   1
  -3   6  10   78.07   15.68   1
  -3  -6  10   97.71   16.83   3
   3  -6 -11   28.44   12.63   4
  -3  -6  11   38.61   13.46   3
  -3   6  11   22.35   14.99   5
   3   6  11   26.79   16.77   5
  -3   6  11   33.59   14.17   1
   3  -6 -12    5.87   11.65   4
  -3  -6 -12   17.53    8.82   3
  -3  -6  12   11.93   12.63   3
   3   6  12    5.56   15.76   5
  -3   6  12   11.66   15.20   5
  -3   6  12   25.85   13.78   1
   3   6  13  453.65   39.55   5
  -3   6  13  519.08   39.86   5
  -3  -6  13  471.88   35.30   3
   3  -6 -13  437.25   31.10   4
  -3  -6  13  458.16   30.85   4
  -3  -6 -14   24.90   10.07   3
  -3   6 -14   77.70   17.89   1
   3   6  14   30.41   18.93   5
  -3   6  14   45.37   18.58   5
  -3  -6  14   82.59   18.18   3
  -3  -6  14   61.14   14.72   4
  -3  -6 -15   28.52   10.16   3
  -3   6 -15   33.69   14.99   1
  -3   6  15   40.32   19.58   5
   3   6  15   34.17   20.49   5
  -3  -6  15   39.59   16.09   3
  -3  -6  15   35.12   13.28   4
  -3  -6 -16   29.11   10.38   3
   3   6  16   76.24   22.06   5
  -3   6  16   21.84   17.95   5
  -3  -6  16   87.96   16.00   4
  -3  -6  16   50.55   17.48   3
  -3   6 -16   65.04   17.01   1
  -3   6  16   76.69   17.37   1
  -3   6 -17   36.26   15.16   1
  -3   6  17   33.11   19.72   5
   3   6  17    4.63   19.97   5
  -3  -6 -17   32.27   10.35   3
  -3  -6  17   53.86   17.57   3
  -3  -6  17   71.87   15.08   4
  -3   6  17   24.96   15.22   1
  -3   6  18   24.23   16.15   1
  -3   6 -18   39.35   16.68   1
   3   6  18   43.13   23.04   5
  -3   6  18   23.49   19.55   5
  -3  -6 -18   18.29    9.96   3
  -3  -6  18   35.36   17.64   3
  -3  -6  18   19.84   12.95   4
  -3   6 -19   23.41   16.66   1
  -3   6  19   65.39   19.23   1
   3   6  19   22.28   22.21   5
  -3   6  19   31.34   21.27   5
  -3  -6  19    8.76   16.04   3
  -3  -6 -19   38.86   11.16   3
  -3  -6  19   41.84   14.56   4
  -3   6 -20    5.28   15.57   1
  -3   6  20   37.61   18.65   1
  -3  -6  20   27.01   14.22   4
  -3   6  20  -16.52   23.03   5
   3   6  20  -10.41   24.08   5
  -3  -6 -20   25.48   12.04   3
  -3  -6  20   56.95   19.93   3
  -3  -6  21  381.45   37.87   3
  -3   6  21  390.59   42.94   5
   3   6  21  354.43   44.09   5
  -3  -6  21  363.76   29.15   4
  -3   6 -21  368.48   33.37   1
  -3   6  21  402.70   35.27   1
   3   6  22   -2.86   24.80   5
  -3   6  22   -7.79   22.37   5
  -3  -6  22   27.46   14.54   4
  -3  -6  22    8.06   18.56   3
  -3   6  22    9.01   17.45   1
  -3   6 -22    4.08   16.61   1
   3   6  23   77.34   30.13   5
  -3   6  23  133.22   31.13   5
  -3  -6  23  106.32   18.41   4
  -3  -6  23  104.26   24.80   3
  -3   6 -23  147.91   23.55   1
  -3   6  23  130.90   24.11   1
   3   6  24   42.65   28.78   5
  -3  -6  24   40.06   14.26   4
  -3  -6  24   53.82   21.29   3
  -3   6 -24   35.10   17.52   1
  -3   6  24   37.44   18.96   1
   3   6  25    6.23   23.67   5
  -3  -6  25   -8.25   13.86   4
  -3  -6  25    9.35   18.82   3
  -3   6 -25   -1.35   16.68   1
  -3   6  25  -13.88   18.41   1
   3   6  26   -3.27   26.58   5
  -3   6  26    1.53   18.12   1
  -3   6 -26  -11.89   16.58   1
  -3  -6  26   36.45   22.51   3
  -3  -6  26   -6.20   13.25   4
  -3   7   0    1.33   13.05   1
  -3  -7   0   14.25   13.11   2
  -3   7   0    0.44    6.40   2
  -3   7   1  132.88   19.74   1
  -3   7  -1  135.56   19.65   1
  -3   7   1   97.01    9.55   2
  -3   7  -1   94.76   11.21   2
  -3  -7  -1  107.44   16.87   2
  -3  -7  -2   30.09   13.98   2
  -3   7  -2   26.16    8.46   2
  -3   7  -2   18.58   13.73   1
  -3   7   2   59.75   15.76   1
  -3  -7  -3   42.61   14.35   2
  -3   7   3   95.76   20.48   5
   3   7   3   64.81   19.99   5
  -3   7  -3   51.67   15.64   1
  -3   7   3   75.59   16.73   1
  -3   7   4   17.08   17.26   5
   3   7   4   39.50   18.26   5
  -3  -7  -4   68.94   14.96   2
  -3  -7   4   71.20   17.21   4
   3  -7  -4   47.63   15.04   4
  -3   7   4   46.61   15.58   1
  -3   7  -4   46.51   15.35   1
  -3   7   5   99.08   20.82   5
   3   7   5   93.65   21.80   5
  -3  -7  -5  105.03   17.10   2
   3  -7  -5  106.38   17.96   4
  -3  -7   5  116.56   18.76   4
  -3   7   5   87.87   18.07   1
  -3   7  -5  106.16   18.84   1
  -3   7   6   27.33   16.41   5
   3   7   6   28.04   17.20   5
  -3   7   6   49.22   16.08   1
  -3   7  -6   45.23   15.33   1
  -3  -7  -6   14.49   13.14   2
  -3  -7   6   34.57   15.59   4
   3  -7  -6   13.25   14.29   4
  -3  -7  -7  222.85   23.70   2
  -3   7   7  271.07   26.72   1
  -3   7  -7  291.48   27.63   1
  -3  -7   7  301.46   26.76   4
   3   7   7  231.63   29.95   5
  -3   7   7  275.21   30.13   5
  -3   7   8  106.06   19.72   1
  -3   7  -8  102.49   20.60   1
  -3   7   8  107.99   22.00   5
   3   7   8  114.59   23.22   5
  -3  -7   8   94.80   18.11   4
  -3  -7  -8   80.95   16.52   2
  -3   7  -9  471.11   34.78   1
  -3   7   9  467.76   35.06   1
  -3  -7  -9  353.87   30.22   2
   3   7   9  371.13   38.51   5
  -3   7   9  388.44   36.56   5
  -3  -7 -10   80.74   17.33   2
  -3   7 -10  109.44   20.77   1
  -3   7  10  104.84   19.37   1
   3   7  10   71.54   22.88   5
  -3   7  10   95.87   22.76   5
   3  -7 -11  527.45   36.66   4
  -3   7  11  486.64   37.17   1
   3   7  11  449.54   42.66   5
  -3   7  11  452.40   41.20   5
   3  -7 -12   96.71   19.48   4
  -3  -7  12  122.58   20.16   4
  -3  -7  12  140.19   22.79   3
   3   7  12   75.54   24.08   5
  -3   7  12   66.43   21.31   5
  -3   7  12  116.59   20.92   1
   3   7  13  427.10   43.93   5
  -3   7  13  465.69   43.72   5
  -3  -7  13  563.24   41.97   3
   3  -7 -13  548.88   38.51   4
  -3  -7  13  548.89   37.91   4
  -3  -7  14    4.67   15.47   4
  -3  -7 -14   13.47   12.46   3
  -3  -7  14   31.27   18.05   3
  -3   7  14   20.24   20.12   5
   3   7  14   17.93   21.67   5
  -3   7 -14    2.73   17.40   1
  -3  -7  15  649.83   45.82   3
   3   7  15  509.15   48.67   5
  -3   7  15  574.99   48.66   5
  -3  -7  15  664.68   40.20   4
  -3   7  15  643.32   42.76   1
  -3   7 -15  532.11   40.80   1
  -3  -7  16    2.34   16.72   4
  -3  -7 -16   11.00   11.91   3
  -3  -7  16    1.79   18.59   3
  -3   7  16  -15.45   22.85   5
   3   7  16  -19.51   24.61   5
  -3   7 -16   -1.41   18.48   1
  -3   7  16   17.21   18.52   1
  -3  -7  17  797.65   52.17   3
  -3  -7 -17  422.05   34.11   3
  -3   7  17  543.40   52.19   5
   3   7  17  610.14   54.35   5
  -3  -7  17  741.99   43.53   4
  -3   7 -17  671.24   46.16   1
  -3   7  17  738.62   47.41   1
  -3  -7  18   29.55   16.66   4
  -3  -7 -18   14.68   12.59   3
  -3  -7  18   27.21   20.86   3
  -3   7  18    2.36   22.90   5
   3   7  18   36.85   26.25   5
  -3   7 -18   15.93   18.95   1
  -3   7  18   25.54   19.74   1
  -3  -7  19  681.10   40.73   4
  -3  -7  19  705.66   49.88   3
  -3  -7 -19  356.66   30.99   3
   3   7  19  529.83   52.08   5
  -3   7  19  404.78   46.12   5
  -3   7 -19  576.79   42.29   1
  -3   7  19  692.18   45.19   1
  -3  -7  20    1.19   16.50   4
  -3   7  20   10.04   22.69   5
   3   7  20   50.51   28.81   5
  -3   7  20   19.07   19.53   1
  -3   7 -20   32.75   21.03   1
  -3  -7 -20   10.16   12.03   3
  -3  -7  20   -2.06   20.60   3
  -3  -7  21  468.71   43.29   3
  -3  -7 -21  266.54   26.81   3
  -3   7  21  323.86   43.62   5
   3   7  21  376.96   48.94   5
  -3  -7  21  425.99   33.16   4
  -3   7  21  545.41   40.87   1
  -3   7 -21  487.70   38.73   1
  -3   7 -22   24.51   21.20   1
  -3   7  22   34.01   20.67   1
  -3  -7  22  -26.92   25.57   3
  -3  -7  22   18.13   16.82   4
   3   7  22    3.07   27.11   5
  -3   7  23  363.23   36.59   1
  -3  -7  23  326.55   39.97   3
  -3   7 -23  282.88   31.90   1
   3   7  23  305.18   47.09   5
  -3  -7  23  361.85   30.91   4
  -3  -7  24   22.11   23.71   3
  -3  -7  24    7.32   17.44   4
   3   7  24   -3.36   29.19   5
  -3   7  24   22.81   21.75   1
  -3   7 -24   -1.55   18.58   1
  -3   8   0    4.69   14.21   1
  -3   8   0    4.83    7.64   2
  -3  -8   0   11.83   13.60   2
  -3   8   1    1.56   15.09   1
  -3   8  -1    3.13   14.32   1
  -3  -8  -1   -6.44   13.39   2
  -3   8  -1    1.71    7.86   2
  -3  -8   1   19.94   14.89   2
  -3   8   2    2.21   19.29   5
   3   8   2   41.15   23.71   5
  -3  -8  -2    1.27   13.86   2
  -3   8  -2   -3.22    9.34   2
  -3  -8   2  -14.78   15.69   2
  -3   8   2   26.45   17.85   1
  -3   8  -2   18.77   16.87   1
   3  -8  -2   19.41   16.42   4
  -3   8   3  431.38   43.81   5
   3   8   3  532.90   49.80   5
  -3   8  -3  454.11   29.90   2
  -3  -8  -3  454.00   36.13   2
  -3  -8   3  556.15   38.85   2
  -3   8  -3  510.75   40.16   1
  -3   8   3  533.47   40.02   1
   3  -8  -3  560.55   40.52   4
  -3   8   4   -6.32   19.42   5
   3   8   4    2.38   23.42   5
  -3   8  -4   35.98   19.23   1
  -3   8   4   48.09   18.52   1
  -3  -8  -4   28.30   16.57   2
  -3   8  -4   -3.96   11.40   2
  -3  -8   4   37.46   18.64   4
   3  -8  -4    7.41   17.15   4
  -3  -8  -5  435.11   35.52   2
  -3   8  -5  427.01   31.55   2
   3   8   5  451.78   46.33   5
  -3   8   5  500.60   46.04   5
  -3  -8   5  597.79   41.76   4
   3  -8  -5  631.16   42.09   4
  -3   8   5  611.83   42.27   1
  -3   8  -5  617.31   42.62   1
   3   8   6   51.00   22.68   5
  -3   8   6   41.99   21.13   5
  -3   8   6   54.19   17.90   1
  -3   8  -6   89.52   20.70   1
  -3  -8   6   87.64   20.34   4
   3  -8  -6   47.48   18.64   4
  -3  -8  -6   63.35   16.56   2
  -3   8  -6   40.62   13.30   2
   3   8   7   11.47   20.71   5
  -3   8   7    8.35   17.41   5
  -3   8   7   -1.54   16.07   1
  -3   8  -7  -25.15   17.54   1
  -3  -8   7   15.88   15.78   4
  -3  -8  -7   13.24   14.17   2
  -3   8  -7    4.95   10.94   2
   3   8   8   27.63   21.75   5
  -3   8   8   18.94   17.83   5
  -3  -8   8   38.31   17.26   4
  -3   8   8   36.88   17.17   1
  -3   8  -8    4.71   16.60   1
  -3   8  -8   23.20   12.53   2
  -3  -8  -8    8.33   13.42   2
   3   8   9   62.56   23.75   5
  -3   8   9   65.77   22.11   5
  -3   8   9   87.24   19.50   1
  -3   8  -9   89.34   20.74   1
  -3  -8  -9   75.85   16.33   2
   3  -8 -10    8.24   14.63   4
   3   8  10   11.67   21.06   5
  -3   8  10    6.45   18.59   5
  -3   8  10    6.10   15.22   1
  -3   8 -10   14.08   16.58   1
  -3  -8 -10    3.59   13.57   2
   3  -8 -11   35.89   16.19   4
   3   8  11   26.04   20.79   5
  -3   8  11    2.17   18.26   5
  -3   8  11   35.20   16.63   1
  -3  -8 -11   19.39   13.65   2
   3  -8 -12   34.16   16.59   4
  -3  -8  12    6.82   16.03   4
  -3   8  12   -2.21   18.80   5
   3   8  12   -7.23   20.22   5
  -3   8  12   18.47   16.90   1
  -3  -8 -12    2.43   13.33   2
  -3  -8  13  121.40   21.20   4
   3  -8 -13   94.55   20.76   4
   3   8  13   71.42   26.01   5
  -3   8  13  103.63   25.61   5
  -3   8 -13  113.17   22.24   1
  -3  -8 -13   57.05   17.45   2
  -3  -8 -14    8.88   13.42   2
   3   8  14   17.76   21.11   5
  -3   8  14    4.63   20.42   5
  -3  -8  14   56.15   17.00   4
   3   8  15   10.42   22.47   5
  -3   8  15   14.21   20.72   5
  -3  -8 -15    8.42   11.37   3
  -3   8  15   29.97   17.59   1
  -3   8 -15   31.82   18.76   1
  -3  -8  15    8.24   15.52   4
   3   8  16    5.37   21.42   5
  -3   8  16   51.54   23.47   5
  -3  -8 -16   23.57   12.69   3
  -3   8 -16   19.37   19.58   1
  -3   8  16  -14.47   17.44   1
  -3  -8  16    6.89   17.10   4
  -3  -8  17  223.52   26.22   4
  -3  -8 -17  115.66   18.26   3
   3   8  17  165.14   35.34   5
  -3   8  17  143.14   31.96   5
  -3   8  17  264.20   29.42   1
  -3   8 -17  229.03   28.91   1
   3   8  18  -23.34   26.15   5
  -3  -8  18   28.70   21.86   3
  -3  -8  18    6.91   16.57   4
  -3   8 -18    8.29   18.45   1
  -3   8  18  -16.88   18.32   1
   3   8  19   50.93   28.44   5
  -3  -8  19   29.87   22.91   3
  -3  -8  19   55.46   18.31   4
  -3   8 -19   15.07   18.76   1
  -3   8  19   58.63   21.13   1
  -3   8  20   14.20   18.76   1
   3   8  20   27.85   27.12   5
  -3   8 -20    6.79   18.58   1
  -3  -8  20   15.29   17.22   4
  -3  -8  20   -2.37   21.00   3
  -3  -8  21   -2.80   17.32   4
  -3  -8  21   16.91   20.94   3
  -3   8  21   43.83   20.76   1
  -3   8 -21   17.15   18.58   1
   3   8  21   22.16   26.34   5
  -3  -9   0   46.62   20.48   2
  -3   9   0   40.35   22.85   1
   3  -9   0   35.89   21.60   4
  -3   9   1  775.10   54.81   1
  -3   9  -1  845.13   55.95   1
  -3   9  -1  786.63   40.99   2
  -3  -9  -1  696.89   49.14   2
   3  -9   1  760.55   55.05   4
   3  -9  -1  663.02   52.44   4
   3   9   1  721.57   68.52   5
  -3   9   2   76.06   29.65   5
   3   9   2   88.37   36.12   5
  -3   9   2   18.20   23.11   1
  -3   9  -2  -23.90   22.13   1
  -3   9  -2   24.87   12.21   2
  -3  -9  -2   45.34   20.52   2
   3  -9  -2   30.36   22.17   4
  -3   9  -3  549.73   34.60   2
  -3  -9  -3  552.47   41.13   2
  -3   9   3  617.42   47.75   1
  -3   9  -3  554.58   46.88   1
   3   9   3  576.13   58.97   5
  -3   9   3  535.42   53.35   5
   3  -9  -3  696.74   48.23   4
  -3   9   4   45.92   28.32   5
   3   9   4   95.35   33.62   5
  -3   9   4   84.97   24.62   1
  -3   9  -4   88.34   25.42   1
  -3   9  -4   46.32   14.31   2
  -3  -9  -4   69.27   19.74   2
   3  -9  -4   69.86   22.84   4
  -3   9  -5  467.84   32.70   2
  -3  -9  -5  422.59   36.84   2
  -3   9  -5  641.57   46.75   1
  -3   9   5  540.92   44.54   1
  -3   9   5  495.31   50.52   5
   3   9   5  429.07   52.21   5
  -3  -9   5  540.25   43.93   4
   3  -9  -5  546.11   43.24   4
   3   9   6   40.36   28.82   5
  -3   9   6  109.71   31.04   5
  -3   9   6  122.09   26.76   1
  -3   9  -6  149.45   27.94   1
  -3   9  -6   88.65   16.97   2
  -3  -9  -6  150.85   22.60   2
  -3  -9   6  145.60   27.23   4
  -3  -9  -7  339.91   31.84   2
  -3   9  -7  338.53   28.81   2
  -3   9   7  448.14   39.33   1
  -3   9  -7  416.70   39.77   1
  -3  -9   7  465.74   38.61   4
   3   9   7  334.35   46.57   5
  -3   9   7  304.09   42.38   5
  -3   9  -8   68.64   17.44   2
  -3  -9  -8  113.34   20.88   2
  -3   9   8  129.41   26.08   1
  -3   9  -8  123.23   26.95   1
  -3   9   8  134.88   31.66   5
   3   9   8   96.00   32.41   5
  -3   9  -9  394.29   38.35   1
  -3   9   9  417.35   38.12   1
   3  -9  -9  364.44   36.07   4
  -3   9   9  311.97   42.38   5
   3   9   9  338.31   45.88   5
  -3  -9  -9  261.32   29.22   2
  -3   9  -9  385.01   30.60   2
  -3   9  10   69.26   29.11   5
   3   9  10   73.10   30.23   5
  -3   9  10  113.82   24.83   1
  -3  -9 -10   76.68   19.41   2
   3  -9 -10   81.92   23.22   4
   3   9  11  167.23   35.79   5
  -3   9  11  222.29   35.78   5
  -3   9  11  234.67   31.32   1
  -3  -9 -11  210.33   24.87   2
   3  -9 -11  250.94   30.37   4
  -3  -9  11  253.85   30.45   4
   3   9  12   85.53   30.50   5
  -3   9  12   44.38   26.89   5
   3  -9 -12  107.25   23.83   4
  -3  -9  12  108.52   22.82   4
  -3  -9 -12   73.32   18.76   2
  -3   9 -12  107.42   25.63   1
   3   9  13  106.90   33.07   5
  -3  -9  13  176.44   26.29   4
  -3  -9 -13   97.11   20.15   2
  -3   9 -13  203.78   29.65   1
  -3  -9  13  194.68   29.27   3
   3   9  14   78.88   29.81   5
  -3  -9  14   91.98   22.16   4
  -3  -9 -14   40.03   17.79   2
  -3   9 -14  100.32   25.08   1
  -3   9  14   84.83   23.08   1
  -3  -9  14  131.25   26.86   3
   3   9  15   86.66   31.28   5
  -3  -9  15  142.54   24.50   4
  -3  -9 -15   81.63   19.13   2
  -3   9 -15  144.76   26.78   1
  -3   9  15  116.01   24.11   1
  -3  -9  15  159.48   27.99   3
   3   9  16   18.31   25.69   5
  -3  -9  16   52.28   21.19   4
  -3  -9 -16   32.55   17.00   2
  -3   9 -16   72.10   23.27   1
  -3   9  16   57.99   21.27   1
  -3  -9  16   87.18   25.62   3
   3   9  17   88.16   31.33   5
  -3   9 -17   99.10   25.06   1
  -3   9  17   90.56   23.84   1
  -3  -9  17   92.07   22.20   4
  -3  -9 -17   48.59   17.75   2
   3 -10   0    4.26   21.37   4
   3  10   0    7.85   34.72   5
  -3  10   0   -6.43   20.78   1
   3 -10   1  131.06   27.82   4
   3 -10  -1  130.80   26.99   4
  -3  10   1  142.98   34.66   5
   3  10   1  178.13   43.18   5
  -3  10   1   87.50   26.13   1
  -3  10  -1  169.91   29.01   1
   3 -10   2   15.04   21.35   4
   3 -10  -2  -20.87   20.95   4
  -3  10   2   36.07   25.08   5
   3  10   2   41.55   32.72   5
  -3  10  -2   19.39   20.64   1
  -3  10   2   -8.49   20.21   1
   3 -10   3  -15.05   21.12   4
   3 -10  -3   -4.11   20.21   4
  -3  10   3   -9.02   23.71   5
   3  10   3    3.71   29.02   5
  -3  10  -3   19.39   22.03   1
  -3  10   3  -35.81   21.66   1
  -3  10   4  -24.27   25.11   5
   3  10   4   -3.68   28.26   5
  -3  10   4   23.11   20.01   1
  -3  10  -4   -8.65   23.43   1
   3 -10   4   38.96   22.53   4
   3 -10  -4   12.24   20.47   4
  -3 -10  -4   12.43   15.19   2
  -3 -10  -5   18.98   16.51   2
   3  10   5  -36.25   31.38   5
  -3  10   5   37.51   21.52   1
  -3  10  -5  -15.13   22.86   1
  -3 -10  -6    4.00   16.88   2
   3  10   6   42.87   30.94   5
  -3  10   6   68.32   23.34   1
  -3  10  -6   45.37   23.93   1
  -3 -10  -7   44.55   16.11   2
   3  10   7   17.60   30.49   5
  -3  10   7   45.12   21.53   1
  -3  10  -7   28.01   21.93   1
   3  10   8   35.06   32.46   5
  -3 -10  -8   29.73   16.71   2
  -3  10   8   65.04   22.64   1
  -3  10  -8   57.94   24.79   1
   3 -10  -8   37.10   21.12   4
   3  10   9   48.53   30.66   5
  -3 -10  -9   25.38   15.73   2
  -3  10   9   46.35   21.56   1
   3 -10  -9   99.35   23.94   4
   3  10  10  -13.78   29.97   5
  -3 -10 -10   11.17   14.34   2
  -3  10  10   14.00   19.42   1
   3 -10 -10   23.80   21.35   4
  -3 -10  10   34.61   22.35   4
   3  10  11   17.23   28.88   5
  -3 -10 -11    2.45   14.83   2
  -3 -10  11  -11.45   20.34   4
   3 -10 -11  -20.10   20.69   4
   3  10  12   10.32   27.71   5
  -3 -10 -12   21.87   15.24   2
  -3  10 -12   -2.12   21.96   1
   3 -10 -12    2.02   19.63   4
  -3 -10  12   -5.65   20.80   4
   4   0   0 2420.29  113.44   1
   4   0   1    0.92    9.28   1
   4   0  -1    8.15    8.77   1
  -4   0  -1   10.63    6.05   1
   4   0  -2 5612.10  241.26   1
   4   0   2 5120.92  240.41   1
  -4   0  -2 5592.17  241.47   1
  -4   0   2 5537.64  241.29   1
  -4   0  -3   -2.68   10.26   1
  -4   0   3   13.49   10.28   1
  -4   0  -3    1.81    3.75   5
   4   0  -3   -2.70    9.49   1
   4   0   3    9.22   10.14   1
  -4   0  -4 5859.53  246.91   1
  -4   0   4 6114.31  247.35   1
   4   0  -4 5751.09  244.54   3
   4   0   4 5180.14  237.97   5
   4   0  -4 5921.52  246.59   1
   4   0   4 5681.41  246.62   1
  -4   0   4 5659.83  243.93   2
  -4   0  -4 5495.38  238.15   5
  -4   0   5   24.01    8.99   2
   4   0   5   -7.44    7.34   5
   4   0   5    1.86   10.52   1
   4   0  -5    5.41   10.08   1
   4   0  -5   -0.84    9.74   3
  -4   0   5    1.84    9.63   1
  -4   0  -5    3.68   10.74   1
  -4   0  -5  -10.24    7.40   5
  -4   0   6 4672.58  200.19   1
  -4   0  -6 4510.97  199.79   1
   4   0  -6 4553.90  199.27   3
   4   0  -6 4368.38  198.60   1
   4   0   6 4106.01  198.54   1
  -4   0   6 4215.68  196.48   2
  -4   0  -6 4164.22  193.50   5
  -4   0   6 4941.69  193.00   5
   4   0   7   -1.87    9.80   1
   4   0  -7  -13.36   10.82   1
   4   0  -7   -0.95    9.40   3
  -4   0   7   -7.60   10.62   1
  -4   0  -7   -3.68    9.91   1
  -4   0   7    8.91    7.96   2
   4   0   7   -5.45    7.51   5
   4   0  -8 1165.01   60.70   3
  -4   0   8 1119.74   58.15   2
   4   0   8 1082.80   59.51   1
   4   0  -8 1189.69   60.21   1
  -4   0   8 1286.23   56.76   5
   4   0   8 1056.51   56.26   5
  -4   0   8 1243.95   61.71   1
  -4   0  -8 1120.60   60.17   1
  -4   0   9   -5.13    7.68   5
   4   0   9   -3.57    8.51   5
  -4   0  -9   -6.50    9.66   1
   4   0  -9   -3.07    9.15   3
  -4   0   9   -7.84   10.95   1
  -4   0   9   -5.47    7.87   2
   4   0   9   -6.51   10.07   1
   4   0  -9   -8.23    9.81   1
   4   0 -10 1748.65   87.75   3
  -4   0  10 1760.74   84.43   2
   4   0 -10 1816.39   86.07   1
   4   0  10 1616.48   85.18   1
   4   0  10 1538.76   83.42   5
  -4   0  10 1854.27   87.37   1
  -4   0 -10 1699.28   85.78   1
  -4   0 -11   -6.38   10.65   1
  -4   0  11  -14.81   12.31   1
   4   0 -11   -1.13    9.77   3
   4   0  11  -17.82   11.11   5
  -4   0  11   -3.93    9.15   5
   4   0 -11  -12.80   10.38   1
   4   0  11  -11.23   11.02   1
   4   0 -11    5.22    9.95   2
  -4   0  11    4.23    9.01   2
   4   0 -12 2987.63  142.78   3
  -4   0  12 3131.39  139.51   2
  -4   0  12 3071.58  141.06   1
   4   0 -12 3051.39  139.43   2
  -4   0  12 3304.69  140.02   5
   4   0  12 2692.43  139.32   5
  -4   0  13    2.96   12.62   1
   4   0 -13   -6.41   12.10   3
   4   0 -13   -1.86   11.02   2
  -4   0  13   -5.47    9.81   2
   4   0  13  -25.68   14.42   5
  -4   0  13  -18.00   12.41   5
   4   0  14 1460.41   77.41   1
   4   0 -14 1626.49   78.99   1
   4   0 -14 1586.89   79.21   2
   4   0 -14 1514.03   82.88   3
  -4   0  14 1787.33   81.61   5
   4   0  14 1581.18   81.72   5
   4   0 -15    2.47   11.48   5
   4   0  15    2.51   13.13   5
  -4   0 -15    2.60   10.62   1
   4   0 -15   -5.61   12.55   3
   4   0 -15   -3.04   10.96   2
   4   0  15    3.52   10.48   1
   4   0 -15   10.12   10.83   1
   4   0 -16  329.75   29.18   3
   4   0  16  321.75   24.45   3
  -4   0  16  342.93   26.03   1
  -4   0 -16  308.69   24.35   1
   4   0 -16  327.71   24.84   1
   4   0  16  291.55   23.63   1
   4   0 -16  410.81   30.51   5
  -4   0  17    0.94   10.19   1
   4   0  17    4.91    9.53   1
   4   0 -17   -1.81   10.36   1
   4   0  17    9.48   10.56   3
   4   0 -17  -10.05   12.88   5
   4   0  18  187.19   20.42   3
  -4   0  18  195.29   19.34   1
   4   0  18  161.37   17.13   1
   4   0 -18  233.00   20.08   1
   4   0 -18  263.29   26.01   5
   4   0 -19   -8.24   13.82   5
   4   0  19   -1.50    9.27   1
   4   0 -19   -7.97   10.17   1
  -4   0  19    8.03   10.72   1
   4   0  19  -11.83   13.26   3
   4   0 -20  593.13   42.40   5
   4   0  20  401.19   28.66   1
   4   0 -20  545.92   32.66   1
   4   0  20  472.61   34.64   3
   4   0  21    1.36    9.42   1
   4   0 -21    8.55   11.60   1
   4   0  21    3.74   13.83   3
   4   0 -22  608.51   35.27   1
   4   0  22  508.61   31.74   1
   4   0  22  572.60   40.65   3
   4   0  23    5.47    9.57   1
   4   0 -23   -8.10   11.71   1
   4   0  23   14.45   16.35   3
   4   0 -24  144.70   16.41   1
   4   0  24  121.58   13.76   1
   4   0  25  -11.16   16.32   3
   4   0 -25   -6.21   10.38   1
   4   0  25   -6.88    7.93   1
   4   0  26   54.08   19.97   3
   4   0 -26   60.82   11.57   1
   4   0  27   10.67   18.04   3
   4   0 -27   -1.51    8.18   1
   4   0  28   95.49   22.81   3
   4   0  29    1.99   20.13   3
  -4   0  30  244.00   38.34   5
   4   0  30  158.52   29.87   3
   4  -1   0 1713.47   83.84   1
   4   1   0 1827.14   84.59   1
   4   1   0 1715.61   75.71   5
   4   1   0 1717.97   79.37   3
   4   1  -1 1174.39   53.65   3
   4   1  -1 1162.80   57.57   1
   4   1   1 1140.88   57.55   1
   4  -1  -1 1125.13   57.27   1
   4  -1   1 1132.94   57.30   1
   4   1   1 1031.67   49.29   5
   4   1   1 1048.16   51.78   3
   4   1   2 2126.49  102.32   3
   4   1  -2 2452.49  105.61   3
   4   1   2 2284.06  101.63   5
   4  -1  -2 2583.77  109.69   1
   4  -1   2 2547.01  109.78   1
  -4   1  -2 2084.58   99.83   5
  -4   1  -2 2598.35  109.94   1
  -4  -1  -2 2605.22  110.29   1
   4   1   2 2553.51  109.94   1
   4   1  -2 2620.53  110.08   1
  -4  -1  -3 1300.93   60.58   1
  -4   1   3 1232.68   59.44   1
   4   1   3 1144.12   59.00   1
  -4  -1   3 1214.25   59.84   1
   4   1  -3 1313.31   60.30   1
  -4   1  -3 1265.25   59.74   1
   4   1  -3 1206.53   56.59   3
   4  -1   3 1163.44   59.00   1
   4  -1  -3 1213.23   59.21   1
  -4   1  -3  986.11   50.95   5
   4   1   3 1114.19   52.82   5
  -4   1   3 1033.24   50.21   5
  -4  -1   3 1280.70   59.08   2
  -4  -1   4 2815.32  122.58   2
   4  -1  -4 2799.31  123.13   1
   4  -1   4 2744.56  123.33   1
   4   1  -4 2848.84  121.38   3
   4   1   4 2531.68  117.40   5
  -4   1   4 2550.34  115.21   5
  -4   1  -4 2391.48  115.83   5
  -4  -1   4 2931.36  124.49   1
  -4   1  -4 2655.74  122.92   1
  -4   1   4 3038.79  124.47   1
   4   1  -4 2718.83  123.21   1
   4   1   4 2486.95  122.40   1
  -4  -1  -4 2799.73  123.65   1
  -4  -1  -5 1544.91   75.03   5
   4   1  -5 1696.30   79.83   3
  -4  -1   5 1675.38   80.14   2
  -4   1   5 1695.45   78.49   2
   4  -1   5 1648.12   80.96   1
   4  -1  -5 1685.48   80.83   1
  -4   1   5 1720.64   81.25   1
  -4  -1   5 1773.96   82.28   1
   4   1   5 1499.68   80.16   1
  -4  -1  -5 1651.05   81.11   1
   4   1  -5 1642.82   80.97   1
  -4   1  -5 1641.76   80.97   1
  -4   1   5 1691.97   74.57   5
   4   1  -6 1443.07   67.77   3
  -4   1   6 1393.95   65.76   2
  -4  -1   6 1368.11   66.94   2
   4  -1  -6 1359.84   67.58   1
   4  -1   6 1262.05   67.19   1
  -4   1   6 1423.44   68.46   1
  -4  -1  -6 1336.02   67.96   1
   4   1   6 1206.29   67.11   1
   4   1  -6 1345.92   68.14   1
  -4  -1   6 1368.56   68.56   1
  -4   1  -6 1227.76   67.12   1
  -4   1   6 1454.90   62.86   5
   4   1   6 1218.90   64.00   5
   4   1  -7 2787.52  122.40   3
  -4   1   7 2716.44  119.86   2
  -4  -1   7 2682.32  121.43   2
   4  -1  -7 2637.05  121.59   1
   4  -1   7 2481.19  121.19   1
  -4   1   7 2883.30  123.15   1
  -4  -1  -7 2590.25  121.85   1
  -4  -1   7 2621.75  122.38   1
   4   1   7 2420.60  121.56   1
  -4   1  -7 2515.24  121.94   1
   4   1  -7 2691.92  122.81   1
   4   1   7 2337.98  118.52   5
  -4   1   7 2831.65  117.97   5
   4  -1  -8  161.23   17.55   3
   4   1  -8  159.51   16.87   3
  -4  -1   8  188.07   16.80   2
  -4   1   8  172.10   15.29   2
   4  -1  -8  177.08   17.26   1
   4  -1   8  119.79   15.49   1
   4   1  -8  169.08   17.53   1
  -4  -1   8  159.18   17.15   1
  -4   1  -8  173.40   17.51   1
  -4  -1  -8  150.80   16.34   1
   4   1   8  171.91   17.45   1
  -4   1   8  184.39   17.59   1
   4   1   8  157.06   16.12   5
  -4   1   8  163.56   14.39   5
   4   1   9   39.09   11.33   5
   4  -1   9   34.47    9.36   5
  -4   1   9   35.40    9.23   5
  -4  -1   9   45.80   11.17   1
  -4  -1  -9   38.75   10.29   1
   4  -1  -9   38.27   10.71   3
   4   1  -9   38.89   10.07   3
   4   1   9   50.35   11.28   1
   4   1  -9   42.87   10.32   1
  -4   1  -9   35.13   11.13   1
   4  -1   9   14.07    8.82   1
   4  -1  -9   19.35    9.01   1
  -4  -1   9   39.36    9.68   2
  -4   1   9   32.44    8.53   2
   4   1  10   26.88   11.08   5
   4  -1  10   17.57    9.43   5
  -4   1  10   13.07    9.19   5
  -4  -1 -10   38.92   11.05   1
  -4  -1  10   17.83    9.27   1
   4  -1 -10   13.05   10.19   3
   4   1 -10   20.04    9.64   3
   4   1 -10   20.49    9.92   1
  -4   1 -10   22.74   11.10   1
  -4   1  10   15.01    9.68   1
   4   1  10    9.74    8.80   1
   4  -1 -10   23.06    9.87   1
   4  -1  10    8.74    8.94   1
   4   1 -10    4.56    8.66   2
  -4   1  10   28.28    8.80   2
  -4  -1  10   12.25    7.94   2
  -4   1  11  606.03   34.65   5
   4  -1  11  488.49   33.13   5
   4   1  11  484.80   34.06   1
  -4   1 -11  553.36   35.39   1
  -4   1  11  620.85   35.85   1
   4   1 -11  592.47   35.79   1
  -4  -1  11  559.96   34.99   1
   4   1 -11  548.18   36.19   3
   4   1  11  488.59   28.23   3
   4  -1 -11  582.25   38.13   3
   4   1  11  545.15   36.44   5
   4  -1 -11  571.02   34.54   1
   4  -1  11  494.50   33.14   1
   4   1 -11  627.02   35.69   2
  -4   1  11  672.47   34.64   2
  -4  -1  11  562.79   34.82   2
   4  -1  12   -1.94    9.75   5
  -4   1  12    4.67   10.31   5
  -4  -1  12    8.45   10.32   1
  -4  -1  12   12.90   10.53   3
   4  -1 -12   -7.75   10.71   3
  -4   1  12   -1.62    8.19   2
   4   1 -12   21.19    9.68   2
  -4  -1  12   -1.89    9.70   2
  -4   1  12    5.87    9.57   1
   4   1  12   -4.74   12.24   5
   4   1 -12   -2.35    9.59   3
   4   1  12    3.42    6.76   3
  -4  -1  13  252.34   22.37   1
   4  -1  13  239.39   23.13   5
  -4  -1  13  276.34   22.92   5
  -4  -1  13  299.98   24.93   3
   4   1  13  254.93   18.15   3
   4   1 -13  290.61   24.74   3
   4  -1 -13  239.57   23.92   3
   4   1  13  272.25   25.84   5
  -4   1  13  298.92   23.87   1
   4   1 -13  250.09   22.00   2
  -4  -1  13  244.64   21.86   2
   4  -1 -14   46.96   13.91   5
   4   1 -14   38.77   12.20   2
   4   1  14   19.08   14.21   5
   4  -1  14   30.83   14.23   5
  -4  -1  14   33.24   12.72   5
   4  -1 -14   34.32   11.92   1
   4  -1 -14   37.38   13.58   3
  -4  -1  14   40.49   13.53   3
   4   1 -14   35.96   11.80   1
   4   1  14   15.04   12.16   1
   4   1 -14   48.46   13.99   3
   4  -1  14   27.36   10.83   1
   4  -1 -15 1977.03   93.39   5
   4   1 -15 1679.80   89.20   2
   4   1 -15 1768.45   88.58   1
   4   1 -15 2062.80   94.43   5
   4   1  15 1903.18   95.39   5
  -4  -1  15 1964.64   91.60   5
  -4  -1  15 1783.03   91.91   3
   4   1 -15 1783.18   93.92   3
   4  -1 -15 1738.63   93.77   3
   4   1  15 1750.41   84.87   3
   4  -1  15 1688.43   85.99   1
   4  -1 -15 1928.08   88.45   1
  -4   1 -15 1733.66   88.93   1
   4   1  15 1744.69   88.57   1
   4   1 -16  509.51   37.24   5
   4   1  16  486.97   39.16   5
  -4   1  16  503.71   33.62   1
  -4   1 -16  456.85   32.78   1
   4   1  16  437.21   31.75   1
  -4  -1  16  528.34   37.11   3
   4   1 -16  525.00   38.57   3
   4   1  16  485.78   30.83   3
   4   1 -16  499.55   32.96   1
   4  -1 -16  530.69   33.68   2
   4   1 -16  467.43   33.74   2
   4  -1 -16  494.16   36.86   5
   4  -1  16  455.64   30.50   1
   4  -1 -16  532.02   32.96   1
   4  -1  17   47.62   11.41   1
   4  -1 -17   47.42   12.63   1
  -4   1  17   65.67   14.20   1
   4  -1 -17   63.91   16.65   5
   4   1 -17   48.66   15.80   5
   4   1  17   58.09   18.18   5
   4   1  17   47.21   13.00   1
   4   1 -17   80.89   13.86   1
   4   1  17   50.80   12.55   3
  -4  -1  17   53.73   15.09   3
   4   1 -17   41.36   13.35   2
   4  -1 -17   38.63   12.80   2
  -4   1 -17   70.26   14.57   1
   4   1 -18  705.38   46.43   5
   4   1  18  723.29   48.93   5
  -4   1  18  671.68   39.96   1
  -4   1 -18  562.52   37.18   1
  -4  -1  18  564.27   42.48   3
   4   1  18  659.90   38.85   3
   4   1 -18  636.68   38.64   1
   4   1  18  534.71   36.74   1
   4  -1 -18  635.30   40.01   2
   4  -1 -18  681.37   45.67   5
   4  -1  18  602.88   36.20   1
   4  -1 -18  662.60   38.82   1
   4  -1  19  490.23   31.66   1
   4  -1 -19  570.42   34.79   1
  -4   1 -19  417.32   31.39   1
  -4   1  19  507.44   34.48   1
  -4  -1  19  534.52   39.80   3
   4  -1  19  515.31   36.47   3
   4   1  19  533.07   35.01   3
   4   1  19  486.03   32.56   1
   4   1 -19  556.23   34.29   1
   4  -1 -19  549.15   36.41   2
   4  -1 -19  562.34   41.80   5
  -4   1 -19  516.09   43.34   5
   4   1 -19  556.90   42.76   5
  -4  -1  20  318.03   30.21   3
   4  -1  20  305.80   27.95   3
   4   1  20  312.54   26.66   3
   4  -1 -20  328.69   27.60   2
   4   1  20  270.06   22.70   1
   4   1 -20  303.15   24.55   1
  -4   1  20  309.62   25.42   1
  -4   1 -20  295.47   23.38   1
   4  -1 -20  363.22   25.70   1
   4  -1  20  295.19   22.60   1
   4  -1 -21    7.11   11.17   1
   4  -1  21   25.40   10.47   1
  -4   1 -21   23.63   11.52   1
  -4   1  21   35.09   11.97   1
  -4  -1  21   19.76   16.24   3
   4   1  21   10.25   13.51   3
   4  -1 -21   39.16   14.87   2
   4   1 -21   21.21   11.59   1
   4   1  21   10.91   10.17   1
   4  -1  21   15.79   14.32   3
   4   1  22  235.94   24.32   3
   4  -1  22  181.02   24.65   3
   4   1 -22  233.91   20.61   1
   4   1  22  189.30   17.85   1
   4  -1  22  185.25   17.64   1
   4  -1 -22  206.99   20.44   1
  -4   1  22  195.90   20.22   1
  -4   1  23  264.14   23.40   1
   4  -1  23  311.56   29.92   3
   4   1  23  317.73   30.30   3
   4  -1  23  264.41   20.70   1
   4   1 -23  323.14   23.81   1
   4   1  23  231.68   20.23   1
   4  -1 -23  349.85   24.45   1
   4  -1  24  242.03   28.14   3
   4   1  24  238.79   27.50   3
   4   1 -24  248.24   20.78   1
   4  -1 -24  253.21   20.98   1
   4  -1  24  227.35   17.93   1
   4   1  24  187.24   17.38   1
   4  -1 -25   38.58   11.85   1
   4   1  25   31.25    9.27   1
   4   1 -25   32.51   11.75   1
   4  -1  25   43.85   19.00   3
   4   1  25   64.01   18.58   3
   4   1 -26  162.26   15.79   1
   4   1  26  109.49   12.00   1
   4  -1  26  153.04   25.99   3
   4   1  26  134.33   23.09   3
   4   1 -27  152.16   14.26   1
   4   1  27  197.61   26.40   3
   4  -1  27  185.36   27.46   3
   4   1  28   43.88   19.65   3
   4  -1  28   64.45   22.31   3
   4  -1  29   65.30   23.61   3
   4   1  29  100.98   22.53   3
   4  -1  30    8.57   19.76   3
  -4  -1  30   26.53   24.16   5
  -4   1  30   -2.90   24.15   5
   4  -2   0  369.82   25.92   1
   4   2   0  405.31   27.42   1
   4   2  -1   44.92   10.79   1
   4   2   1   43.42   10.75   1
   4  -2   1   25.77    8.77   1
   4  -2  -1   35.17    9.58   1
  -4   2   1   37.00    6.02   5
   4  -2   2  844.19   45.98   1
   4  -2  -2  826.55   45.78   1
   4   2  -2  879.72   43.40   3
   4   2   2  863.83   47.18   1
   4   2  -2  867.42   47.03   1
  -4   2   2  831.31   40.29   5
  -4   2  -2  769.86   45.39   1
  -4   2   3   18.24    6.30   5
   4   2   3   24.91    8.52   5
  -4   2   3   24.40   10.17   1
  -4   2  -3   27.90   10.46   1
   4   2  -3    9.41    9.30   1
   4   2   3   31.81   11.00   1
   4   2  -3   28.13    9.08   3
   4  -2   3   28.43    9.42   1
   4  -2  -3   20.62    9.04   1
   4   2   4 2383.21  117.81   1
   4   2  -4 2580.67  118.58   1
   4   2  -4 2447.65  112.68   4
  -4  -2   4 2753.03  115.23   3
   4   2  -4 2708.22  116.37   3
  -4   2   4 2628.58  117.72   1
  -4   2  -4 2502.23  117.41   1
   4  -2   4 2383.02  116.56   1
   4  -2  -4 2495.51  116.85   1
   4   2   4 2382.11  113.91   5
  -4   2   5   22.37    7.73   2
  -4   2   5   10.47    7.48   5
   4   2   5    2.11    8.34   5
  -4   2  -5   13.42    9.28   1
  -4   2   5   12.33    9.18   1
  -4  -2   5    8.61    8.13   3
   4   2  -5   17.55   10.66   1
   4   2   5   10.92    9.98   1
   4   2  -5   -2.39    9.14   3
   4  -2   5   13.82    9.57   1
   4  -2  -5    9.50    9.53   1
   4   2   6 1207.32   65.81   5
  -4   2   6 1365.69   64.94   2
  -4   2  -6 1341.33   68.40   1
  -4   2   6 1398.44   68.30   1
   4   2  -6 1339.97   68.61   1
   4   2   6 1265.82   68.45   1
  -4  -2   6 1399.44   66.89   3
   4   2  -6 1442.91   68.08   3
   4  -2  -6 1322.61   67.33   1
   4  -2   6 1234.09   66.77   1
  -4   2   6 1441.29   65.12   5
   4   2   7  169.52   17.96   5
  -4   2   7  209.69   16.72   2
  -4   2   7  199.55   18.86   1
  -4   2  -7  196.80   19.01   1
  -4  -2   7  217.83   18.66   3
   4   2  -7  212.17   18.91   3
   4   2   7  191.51   20.25   1
   4   2  -7  194.44   19.21   1
  -4   2   7  202.67   17.11   5
   4  -2  -7  226.39   19.39   1
   4  -2   7  169.50   17.82   1
   4  -2   8  492.20   33.23   1
   4  -2  -8  571.01   34.63   1
   4   2   8  559.13   36.12   1
   4   2  -8  537.49   35.39   1
   4   2  -8  556.05   35.68   3
  -4  -2   8  596.73   35.01   3
  -4   2   8  610.13   35.94   1
  -4   2  -8  523.47   34.74   1
  -4   2   8  666.34   35.13   5
   4   2   8  523.18   34.64   5
  -4  -2   8  549.82   34.63   2
  -4   2   8  571.14   32.20   2
   4   2  -9   30.58   10.91   3
  -4   2  -9   33.76   12.08   1
   4   2  -9   46.79   12.11   1
   4   2   9   40.28   12.27   1
  -4   2   9   41.31   11.83   1
  -4  -2   9   46.03   11.19   3
  -4   2   9   31.67    8.90   2
   4   2  -9   50.79   11.04   2
  -4  -2   9   41.48   10.61   2
   4  -2   9   52.95   11.09   1
   4  -2  -9   25.16   10.27   1
  -4   2   9   25.38   10.98   5
   4   2   9   38.28   12.05   5
   4   2  10  895.40   52.85   5
  -4   2  10 1075.04   52.41   5
   4  -2 -10  865.18   42.53   4
   4  -2  10  872.57   49.46   1
   4  -2 -10 1012.37   51.29   1
   4   2 -10  934.84   52.68   3
  -4  -2  10  991.90   52.32   3
  -4  -2  10  886.62   50.60   2
   4   2 -10  903.79   51.15   2
   4   2  10  879.24   51.62   1
   4   2 -10 1022.51   53.10   1
  -4   2  10 1007.26   52.50   1
  -4   2 -10  943.11   51.99   1
   4   2  11   -4.74   13.39   5
   4  -2  11   19.09   10.17   1
   4  -2 -11   23.98   11.62   1
   4  -2 -11   10.72    5.26   4
  -4  -2  11   -3.17   11.48   3
   4  -2 -11   10.58   11.95   3
  -4   2 -11   28.70   13.52   1
   4   2  11   28.10   12.65   1
  -4   2  11    3.07   11.62   1
   4   2 -11   17.35   11.10   2
  -4  -2  11   11.97   10.33   2
   4   2 -11    3.54   12.04   3
  -4   2  12 2910.75  125.52   1
   4  -2 -12 2575.39  128.63   3
   4   2 -12 2625.55  126.88   3
  -4  -2  12 2688.33  125.78   3
   4   2 -12 2474.21  123.61   2
  -4  -2  12 2507.81  123.53   2
   4  -2 -12 2913.51  126.18   5
   4   2  12 2443.09  126.31   5
   4  -2 -13   22.30   14.16   5
   4   2 -13    5.21   13.40   3
  -4   2  13    4.20   13.03   1
   4   2  13   24.38   15.69   5
   4   2 -13    6.60   11.82   2
  -4  -2  13    9.52   10.82   2
  -4  -2  13   -1.17   13.26   3
   4  -2 -13   -2.97   13.30   3
   4   2  14 1917.40   96.85   5
   4   2 -14 2095.94   96.90   5
   4  -2  14 1676.74   88.60   1
   4  -2 -14 1958.68   91.35   1
   4   2  14 1698.85   91.16   1
   4   2 -14 1841.02   91.87   1
   4   2 -14 1861.87   95.26   3
  -4  -2  14 1926.12   94.55   3
   4  -2 -14 1735.73   96.57   3
   4   2 -14 1722.87   91.68   2
   4  -2 -14 2094.16   95.68   5
   4  -2 -14 1907.41   89.49   2
   4  -2 -15   28.33   15.13   5
   4   2  15   33.40   17.78   5
   4   2 -15   45.27   16.42   5
   4  -2 -15   30.00   13.18   1
   4  -2  15   40.16   12.10   1
  -4  -2  15   53.24   15.89   3
   4  -2 -15   43.55   16.03   3
   4   2  15   45.93   14.75   1
   4   2 -15   51.91   14.37   1
  -4   2 -15   40.44   15.21   1
   4   2 -15   14.12   12.53   2
   4  -2 -15   44.66   12.67   2
   4   2 -15   33.09   14.54   3
  -4   2  16  859.31   49.10   1
   4   2 -16  857.42   48.96   1
  -4   2 -16  793.09   48.28   1
   4   2  16  739.00   47.54   1
   4  -2 -16  875.03   47.99   1
   4  -2  16  794.41   45.75   1
  -4  -2  16  836.90   51.69   3
   4  -2 -16  879.90   47.31   2
   4  -2 -16  818.47   52.38   5
   4   2 -16  937.31   55.22   5
   4   2  16  782.97   54.18   5
   4   2 -17   50.43   16.39   5
   4   2  17   29.89   18.23   5
   4  -2 -17   15.27   14.40   5
   4  -2 -17   20.73   12.37   1
   4  -2  17    5.10   10.96   1
  -4  -2  17    5.68   13.90   3
  -4   2 -17   22.34   13.52   1
   4   2 -17   19.38   12.60   1
   4   2  17   21.49   12.18   1
  -4   2  17   37.72   13.57   1
   4  -2 -17   17.68   11.67   2
   4   2  18  480.94   36.35   1
  -4   2 -18  554.33   38.36   1
  -4   2  18  593.78   38.79   1
   4   2 -18  587.67   38.43   1
   4  -2 -18  668.81   38.83   1
   4  -2  18  545.49   35.40   1
  -4  -2  18  688.19   43.95   3
   4  -2 -18  660.37   38.99   2
   4  -2 -18  641.34   44.79   5
  -4   2 -18  509.62   44.90   5
   4   2  18  615.67   47.34   5
   4   2 -18  716.26   47.46   5
   4  -2 -19   -8.59   16.28   5
   4  -2 -19   -9.80   12.26   1
   4  -2  19   -2.46   10.87   1
  -4  -2  19  -15.48   15.94   3
   4   2 -19    1.06   12.72   1
  -4   2  19    1.07   12.65   1
   4   2  19   -5.24   12.02   1
  -4   2 -19   -8.18   13.37   1
   4  -2 -19   -2.17   12.84   2
   4   2 -19    7.41   15.37   5
   4   2  19  -11.75   20.47   5
  -4   2 -20  988.70   57.89   1
   4   2  20  926.59   57.02   1
  -4   2  20 1122.42   59.67   1
   4   2 -20 1057.55   58.23   1
  -4  -2  20 1109.47   65.65   3
   4  -2 -20 1142.89   60.31   2
   4  -2 -20 1212.82   59.23   1
   4  -2  20 1053.76   55.96   1
  -4   2 -21   11.99   13.36   1
  -4   2  21   16.85   14.13   1
   4   2  21    6.82   12.84   1
  -4  -2  21   -8.46   17.47   3
   4   2 -21    1.94   12.52   1
   4  -2 -21  -21.33   15.62   2
   4  -2  21    7.76   11.72   1
   4  -2 -21   -0.95   13.43   1
  -4   2 -22  781.63   49.45   1
  -4   2  22  979.52   53.98   1
  -4  -2  22 1025.82   62.34   3
   4  -2  22  920.42   57.93   3
   4   2  22  854.48   50.47   1
   4   2 -22  923.55   51.82   1
   4  -2  22  959.34   49.50   1
   4  -2 -22 1023.77   52.82   1
   4  -2 -22 1007.06   55.70   2
   4  -2  23  -28.48   19.08   3
   4   2  23    4.25   11.77   1
   4   2 -23    1.79   11.78   1
   4  -2 -23   11.53   12.94   1
  -4   2  23    3.00   13.73   1
  -4   2 -23    4.54   11.72   1
  -4  -2  23   12.85   18.03   3
  -4   2  24  427.24   29.37   1
  -4  -2  24  439.06   38.25   3
   4  -2  24  362.46   35.27   3
   4   2  24  342.16   24.89   1
   4   2 -24  403.59   27.50   1
  -4  -2  25   -9.92   17.85   3
   4  -2  25    8.82   16.83   3
  -4   2  25   -2.66   11.46   1
   4   2 -25  -12.95   11.45   1
   4   2  25   -3.49    9.64   1
  -4  -2  26  117.02   25.01   3
   4  -2  26  140.56   25.14   3
   4   2  26  128.63   13.94   1
   4   2 -26  130.64   15.82   1
  -4   2  26  113.91   16.21   1
  -4  -2  27    8.51   18.42   3
   4   2  27    3.34    7.77   1
   4   2 -27  -11.22   10.03   1
   4  -2  27  -26.41   21.03   3
  -4  -2  28  157.30   29.90   3
  -4   2  28  267.95   37.33   5
   4  -2  28  225.96   31.69   3
  -4  -2  29    2.30   19.73   3
  -4   2  29   19.61   26.97   5
   4  -2  29    6.34   20.93   3
  -4   2  30  325.35   43.75   5
   4  -2  30  201.35   33.66   3
  -4  -2  30  285.88   36.95   3
   4   3   0 2752.20  125.61   1
   4  -3   0 2626.10  124.69   1
  -4  -3   1 1046.15   53.90   2
   4   3  -1 1044.10   53.63   1
   4   3   1  984.16   53.33   1
   4   3  -1  921.87   49.92   4
   4  -3   1  828.35   51.32   1
   4  -3  -1 1026.83   52.95   1
   4   3   1 1006.20   50.21   5
   4   3  -2 1177.93   56.78   1
   4   3   2 1031.54   56.12   1
   4   3  -2 1023.84   52.35   4
  -4  -3   2 1214.32   52.24   3
  -4   3  -2  870.00   53.15   1
  -4  -3   2  827.86   53.36   2
   4  -3   2 1034.49   55.16   1
   4  -3  -2 1027.48   55.36   1
  -4   3   2 1090.89   51.20   5
   4   3   2 1045.57   52.97   5
   4   3  -3 1948.45   93.05   4
  -4  -3   3 2190.78   93.63   3
   4   3   3 1921.82   94.47   5
  -4   3   3 1979.58   92.44   5
  -4   3  -3 1973.75   96.39   1
  -4   3   3 2104.21   96.91   1
   4  -3  -3 2022.71   96.64   1
   4  -3   3 1980.31   96.43   1
   4   3  -3 1924.50   96.51   1
   4   3   3 2135.13   98.32   1
   4   3   4   11.40   10.23   1
   4   3  -4    0.95    9.13   1
   4  -3  -4    1.88    8.84   1
   4  -3   4   16.72   10.09   1
  -4  -3   4   11.41    8.04   3
   4   3   4   11.66   10.09   5
  -4   3   4   16.76    7.69   5
  -4   3   4   10.95    9.51   1
  -4   3  -4   10.01    9.76   1
   4   3   5   20.11   10.04   1
   4   3  -5    9.53    9.20   1
  -4  -3   5   13.05    8.04   3
   4  -3  -5   15.07    9.30   1
   4  -3   5   20.44   10.05   1
  -4   3   5    9.78    8.69   5
   4   3   5   10.72    9.53   5
  -4   3  -5   21.14    9.96   1
  -4   3   5   10.14    9.71   1
  -4  -3   6  206.08   17.34   3
   4   3   6  185.84   18.83   5
  -4   3   6  178.21   16.43   5
  -4   3  -6  172.35   18.12   1
  -4   3   6  166.24   17.40   1
   4   3   6  168.57   18.92   1
   4   3  -6  191.09   18.60   1
   4  -3  -6  159.95   17.18   1
   4  -3   6  157.81   16.80   1
   4  -3  -7   28.60   10.58   1
   4  -3   7   14.84   10.03   1
   4   3   7    6.62   10.33   1
   4   3  -7   36.92   10.64   1
  -4  -3   7   23.25    9.20   3
  -4   3  -7   -0.95   10.28   1
  -4   3   7   26.56   11.06   1
   4   3   7  -12.23   11.97   5
   4   3   8  684.59   44.08   1
   4   3  -8  753.77   43.57   1
  -4  -3   8  804.44   43.11   3
  -4   3  -8  752.47   43.51   1
  -4   3   8  763.88   43.51   1
  -4  -3   8  719.13   43.12   2
   4  -3  -8  753.79   43.44   1
   4  -3   8  687.12   42.06   1
   4   3   8  724.67   44.37   5
   4   3   9 1713.82   88.03   5
  -4  -3   9 1656.79   85.51   2
  -4   3  -9 1719.28   85.35   1
  -4   3   9 1721.06   85.61   1
   4   3   9 1661.51   86.64   1
   4   3  -9 1858.91   86.75   1
  -4  -3   9 1832.66   85.37   3
   4  -3  -9 1789.99   85.80   1
   4  -3   9 1665.98   84.49   1
   4   3  -9 1647.49   85.78   2
   4   3 -10  257.55   23.34   2
   4  -3 -10  235.19   16.40   4
   4  -3 -10  241.21   22.63   1
   4  -3  10  211.20   20.99   1
  -4  -3  10  239.84   22.54   3
  -4   3 -10  236.57   22.76   1
  -4   3  10  233.33   22.85   1
  -4   3  10  209.55   17.55   2
  -4  -3  10  239.26   22.37   2
   4   3  10  187.05   24.10   5
   4  -3 -10  241.47   22.49   5
   4   3  10  212.60   23.42   1
   4   3 -10  261.79   24.32   1
   4   3 -11 3374.71  164.15   2
   4   3  11 3549.59  165.51   1
   4  -3 -11 3489.80  155.86   4
  -4  -3  11 3678.65  164.46   3
  -4   3 -11 3612.06  164.32   1
  -4   3  11 3844.02  165.03   1
  -4  -3  11 3524.81  164.38   2
   4   3  11 3503.56  167.20   5
   4  -3 -11 3735.84  165.03   5
   4  -3 -12  182.36   14.28   4
  -4  -3  12  167.37   20.21   3
  -4   3  12  188.63   21.10   1
  -4  -3  12  198.37   20.83   2
   4   3 -12  175.01   20.41   2
   4  -3 -12  189.29   21.75   5
   4   3  12  192.21   24.42   5
   4   3  13  374.13   34.44   5
   4   3 -13  449.70   32.22   5
   4   3 -13  425.78   31.92   1
   4  -3 -13  365.39   33.11   3
  -4  -3  13  391.05   30.47   3
  -4   3  13  464.25   32.56   1
   4   3 -13  350.48   29.99   2
  -4  -3  13  411.21   30.69   2
   4  -3 -13  436.85   32.91   5
   4  -3  13  371.63   28.31   1
   4   3 -14  399.70   32.70   5
   4  -3 -14  441.85   31.13   1
   4   3 -14  474.07   33.48   1
   4   3  14  425.78   32.88   1
  -4  -3  14  393.21   31.40   3
   4   3  14  387.93   35.33   5
   4  -3  14  382.35   29.02   1
   4  -3 -14  480.95   34.80   5
   4   3 -15   50.41   14.47   5
   4  -3  15   31.49   12.12   1
   4  -3 -15   26.45   13.10   1
  -4  -3  15   21.69   12.23   3
   4   3  15   29.79   16.57   5
   4   3  15   32.14   14.34   1
   4   3 -15   31.91   13.39   1
  -4   3 -15   31.39   14.82   1
   4  -3 -15    2.91   13.68   5
   4   3 -16   -4.74   13.55   5
  -4   3 -16   11.31   16.41   5
   4  -3 -16   28.70   12.15   1
   4  -3  16   -2.87   10.35   1
  -4  -3  16   -4.01   11.71   3
   4   3  16    5.12   14.94   5
   4   3 -16    3.73   11.74   1
   4   3  16    6.54   13.69   1
  -4   3 -16    7.24   12.77   1
  -4   3  16   13.09   14.06   1
   4  -3 -16   21.75   15.12   5
   4   3  17  138.13   24.45   5
   4  -3 -17  164.82   19.32   1
   4  -3  17  189.20   18.90   1
  -4  -3  17  189.27   22.33   3
  -4   3 -17  180.19   26.91   5
   4   3 -17  181.68   24.73   5
  -4   3  17  146.23   20.57   1
  -4   3 -17  171.71   21.71   1
   4   3 -17  144.20   20.42   1
   4   3  17  130.20   19.99   1
   4  -3 -17  119.92   22.34   5
   4  -3 -17  169.77   18.05   2
   4  -3 -18   -2.16   13.05   1
   4  -3  18   -5.62   11.65   1
   4  -3 -18   10.59   16.43   5
  -4  -3  18  -11.76   14.81   3
   4   3 -18    1.23   12.74   1
   4   3  18    5.08   14.24   1
  -4   3 -18   10.81   14.85   1
  -4   3  18   -4.91   14.36   1
   4   3  18  -13.20   19.10   5
   4  -3 -18  -23.00   12.39   2
  -4  -3  19  738.73   50.09   3
   4  -3 -19  796.73   44.81   2
   4   3 -19  806.83   47.88   1
   4   3  19  709.51   46.69   1
  -4   3 -19  710.67   46.63   1
  -4   3  19  818.11   48.59   1
   4  -3 -19  753.09   45.61   1
   4  -3  19  677.82   43.00   1
  -4  -3  20  267.08   30.02   3
   4  -3 -20  320.58   27.53   1
  -4   3  20  325.25   29.24   1
   4   3  20  295.98   27.91   1
  -4   3 -20  341.90   29.20   1
   4   3 -20  317.21   28.11   1
   4  -3 -20  328.29   26.86   2
  -4  -3  21   68.31   19.64   3
   4  -3 -21   64.95   15.54   2
   4   3 -21   37.45   14.88   1
  -4   3  21   74.84   17.29   1
  -4   3 -21   67.17   16.82   1
   4   3  21   42.23   15.18   1
  -4  -3  22  334.21   34.07   3
  -4   3 -22  270.70   27.29   1
  -4   3  22  333.82   29.46   1
   4   3 -22  374.13   29.22   1
   4   3  22  331.06   28.15   1
   4  -3 -22  331.84   28.51   2
  -4  -3  23  166.63   26.09   3
   4   3 -23  179.02   21.04   1
   4   3  23  160.52   20.70   1
  -4   3 -23  131.10   19.87   1
  -4   3  23  184.20   22.68   1
   4  -3 -23  222.82   23.30   2
  -4   3 -24   12.18   12.76   1
  -4  -3  24   43.26   19.50   3
   4   3 -24   19.82   12.70   1
   4   3  24    7.32   12.84   1
  -4   3  24   52.34   15.31   1
   4  -3 -24   43.30   14.97   2
   4  -3  24   -7.33   18.32   3
  -4  -3  25   83.51   21.72   3
   4   3 -25   66.59   13.98   1
  -4   3  25   78.93   16.34   1
   4   3  25   67.85   14.84   1
   4  -3  25   97.10   23.24   3
  -4   3 -25   46.90   13.26   1
  -4  -3  26    4.23   17.50   3
   4   3 -26    4.35   10.95   1
   4   3  26   -9.56   11.00   1
  -4   3  26    1.05   12.79   1
  -4   3 -26   -4.14    9.71   1
   4  -3  26    8.24   18.42   3
  -4  -3  27   -4.40   18.45   3
  -4   3  27    9.78   12.15   1
  -4   3  27    5.47   24.51   5
   4  -3  27   34.48   21.07   3
  -4  -3  28   61.97   22.25   3
  -4   3  28   16.61   12.17   1
  -4   3  28   72.59   25.66   5
   4  -3  28   24.53   20.55   3
   4  -3  29   -6.83   20.62   3
  -4  -3  29   -4.76   20.08   3
  -4   3  29   52.22   27.07   5
   4   4   0 1348.16   71.10   4
   4   4   0 1487.41   74.30   1
  -4  -4   0 1342.00   73.49   2
   4  -4   0 1435.76   73.71   1
  -4  -4  -1   97.99   16.06   2
  -4  -4   1  123.81   16.48   2
   4   4   1   81.34   14.95   1
   4   4  -1   88.85   15.51   1
   4   4  -1  105.40   14.49   4
   4   4   1  102.64   14.35   4
  -4  -4  -1   70.77   10.37   3
  -4   4  -1  112.22   15.45   1
  -4   4   1  120.69   15.18   1
   4  -4  -1   90.95   15.39   1
   4  -4   1   74.41   14.45   1
   4   4   2 2251.96  110.66   1
   4   4  -2 2550.26  111.36   1
   4   4   2 2063.57  107.92   4
   4   4  -2 2344.75  108.28   4
  -4  -4  -2 2316.75  102.34   3
  -4   4  -2 2262.37  109.49   1
  -4   4   2 2271.75  109.66   1
  -4  -4   2 2466.01  111.90   2
   4   4   2 2266.51  109.36   5
  -4   4   2 2426.40  108.09   5
   4  -4  -2 2267.90  110.28   1
   4  -4   2 2353.76  110.50   1
   4   4   3  185.25   20.85   1
   4   4  -3  201.41   20.36   1
   4   4   3  158.33   18.83   4
   4   4  -3  178.67   18.20   4
  -4  -4  -3  171.89   12.50   3
  -4  -4   3  241.14   21.54   2
   4   4   3  208.69   20.05   5
  -4   4  -3  182.82   19.25   1
  -4   4   3  202.41   20.30   1
   4  -4  -3  186.81   20.32   1
   4  -4   3  166.98   19.44   1
   4   4   4 2848.63  143.65   4
  -4  -4  -4 3000.79  134.78   3
  -4   4  -4 3057.57  144.59   1
  -4   4   4 3300.73  145.36   1
  -4  -4   4 3355.45  147.14   2
   4   4   4 3202.67  145.62   5
   4  -4  -4 3169.92  145.53   1
   4  -4   4 3357.75  146.11   1
   4   4  -4 3308.34  145.46   1
   4   4   4 3461.50  148.04   1
  -4   4   5   40.23    9.36   2
  -4  -4   5   33.09   12.28   2
   4   4   5    8.15   13.83   1
   4   4  -5    3.97   11.85   1
  -4   4  -5   11.67   12.35   1
  -4   4   5   26.72   13.24   1
  -4  -4   5    2.37   11.01   3
   4  -4  -5   35.34   13.90   1
   4  -4   5    1.02   12.44   1
   4   4   5   16.19   12.68   5
   4   4   6 2168.72  110.82   5
  -4  -4   6 2474.56  108.38   3
  -4   4   6 2346.26  109.79   1
  -4   4  -6 2295.87  109.47   1
   4  -4  -6 2396.40  110.67   1
   4  -4   6 2321.06  109.94   1
  -4   4   6 2149.80  102.59   2
  -4  -4   6 2451.34  111.58   2
   4   4   6 2252.73  111.65   1
   4   4  -6 2271.92  109.09   1
   4   4   7   22.78   14.00   5
  -4   4   7    8.59    7.20   2
  -4  -4   7   14.57   11.94   2
   4   4   7    7.31   14.26   1
   4   4  -7    5.02   11.29   1
  -4   4  -7    1.00   11.79   1
  -4   4   7   14.27   12.05   1
   4  -4  -7   -4.25   13.14   1
   4  -4   7    1.03   11.29   1
  -4  -4   7   -4.47   11.53   3
   4   4   8  871.99   54.44   5
  -4  -4   8  970.20   53.33   2
  -4   4   8  796.16   43.91   2
  -4   4   8 1011.52   53.12   1
  -4   4  -8  934.05   51.95   1
   4  -4  -8  929.89   52.46   1
   4  -4   8  953.07   52.16   1
  -4  -4   8 1058.77   52.31   3
   4   4   8 1037.69   55.91   1
   4   4  -8  933.56   51.67   1
  -4  -4   9   83.17   14.64   3
   4   4   9   70.64   17.26   5
   4  -4  -9   54.39   13.94   1
   4  -4   9   57.54   14.32   1
   4   4  -9   77.71   14.97   1
   4   4   9   40.64   15.49   1
   4  -4  -9   66.03   11.18   4
  -4   4  -9   59.17   14.76   1
  -4   4   9   80.41   15.36   1
  -4  -4   9   60.42   14.05   2
   4   4  -9   56.03   14.97   2
   4   4  10 1050.96   63.82   5
  -4  -4  10 1169.19   61.97   2
  -4   4 -10 1031.15   59.54   1
  -4   4  10 1181.41   61.20   1
   4   4 -10 1102.34   59.62   1
   4   4  10 1149.62   63.01   1
   4  -4 -10 1070.34   54.38   4
  -4  -4  10 1199.15   60.77   3
   4   4 -10 1043.19   61.19   2
   4  -4 -10 1075.60   60.26   1
   4  -4  10 1060.77   59.37   1
   4  -4 -11  276.86   20.09   4
  -4  -4  11  302.96   25.93   3
  -4   4  11  268.60   25.68   1
  -4   4 -11  257.62   24.94   1
  -4  -4  11  302.31   26.15   2
   4   4 -11  250.66   25.22   2
   4   4  11  271.49   29.24   5
   4  -4 -12 1183.28   59.94   4
  -4  -4  12 1245.02   66.96   3
  -4   4  12 1415.44   68.69   1
  -4  -4  12 1161.49   66.87   2
   4   4  12 1154.34   70.92   5
   4   4 -12 1299.89   68.83   5
   4   4  13   68.89   20.19   5
  -4   4  13   76.99   16.92   1
   4   4 -13   56.57   16.25   5
  -4   4 -13   11.29   17.50   5
   4  -4 -13   75.12   12.17   4
  -4  -4  13   63.06   16.07   3
   4  -4 -13   85.59   17.22   1
   4  -4  13   57.72   15.62   1
   4   4 -13   75.82   17.20   1
   4  -4 -13   48.59   17.95   5
   4  -4 -14 1231.38   68.27   5
  -4   4 -14 1023.11   62.73   1
   4   4  14 1172.65   66.55   1
   4   4 -14 1178.40   64.76   1
  -4  -4  14 1183.00   65.21   3
   4   4 -14 1208.91   67.16   5
  -4   4 -14 1174.99   69.96   5
   4  -4 -14 1247.23   64.74   1
   4  -4  14 1122.45   62.26   1
   4   4  14 1088.55   69.35   5
   4   4  15    7.23   18.52   5
  -4   4 -15   18.00   17.20   5
   4   4 -15   -9.13   13.67   5
  -4   4 -15   13.13   14.78   1
  -4  -4  15   -7.96   13.94   3
   4  -4 -15    1.58   14.22   5
   4   4 -15   -5.18   14.83   1
   4   4  15  -22.52   16.37   1
   4  -4 -15   -7.02   14.18   1
   4  -4  15    4.33   13.03   1
   4   4  16  364.35   36.26   5
   4  -4 -16  355.48   29.44   1
   4  -4  16  332.17   27.60   1
  -4  -4  16  335.01   30.05   3
  -4   4 -16  273.76   28.51   1
  -4   4  16  380.56   31.25   1
   4  -4 -16  361.42   33.14   5
   4   4 -16  368.74   30.99   1
   4   4  16  341.55   31.34   1
   4  -4 -17    1.20   12.62   1
  -4  -4  17   -4.33   14.14   3
   4   4  17  -14.57   15.10   1
   4   4 -17  -12.62   13.79   1
   4   4  17   -4.05   17.94   5
  -4   4  17   -6.57   14.67   1
  -4   4 -17  -24.04   15.81   1
  -4   4  18  249.49   27.05   1
  -4   4 -18  233.35   25.29   1
   4   4 -18  238.83   26.81   1
   4   4  18  253.87   27.80   1
  -4  -4  18  214.38   25.63   3
   4   4 -19   52.51   18.34   1
   4   4  19   47.54   17.73   1
  -4   4 -19   57.84   17.93   1
  -4   4  19   54.63   17.64   1
  -4  -4  19   53.66   17.08   3
  -4   4  20  381.29   32.36   1
  -4  -4  20  306.21   31.98   3
  -4   4 -20  322.16   31.28   1
   4   4 -20  372.37   32.19   1
   4   4  20  324.42   31.53   1
  -4  -4  20  321.44   22.92   4
  -4  -4  21    1.72   16.29   3
   4   4 -21    2.82   15.43   1
  -4   4  21    5.61   15.98   1
   4   4  21   44.20   17.12   1
  -4   4 -21   15.92   16.47   1
   4  -4 -21    4.00   12.43   2
  -4  -4  21    0.59   10.97   4
   4  -4 -22  333.66   27.11   2
  -4   4 -22  308.91   30.65   1
   4   4 -22  313.38   29.84   1
  -4   4  22  372.18   32.18   1
   4   4  22  282.86   29.63   1
  -4  -4  22  305.92   33.30   3
  -4  -4  23   26.15   17.87   3
   4  -4 -23    6.60   12.34   2
   4   4  23    1.38   14.83   1
   4   4 -23    6.41   14.37   1
  -4   4 -23   26.13   16.32   1
  -4   4  23   -2.77   16.15   1
  -4  -4  24  166.33   26.54   3
   4  -4 -24  158.16   19.89   2
  -4   4  24  131.64   21.91   1
   4   4  24  128.29   19.90   1
   4   4 -24  117.49   19.41   1
  -4   4 -24  100.08   19.42   1
  -4  -4  25   -4.12   17.57   3
   4   4  25   21.25   13.60   1
   4   4 -25    6.94   12.25   1
  -4   4 -25    3.35   14.38   1
  -4   4  25    5.12   14.46   1
  -4   4  25   -2.71   24.13   5
   4  -4 -25   -7.20   12.45   2
  -4  -4  26   60.54   21.95   3
   4  -4  26   63.62   25.05   3
   4   4  26   59.05   15.40   1
  -4   4  26   56.04   16.98   1
  -4   4 -26   69.22   16.03   1
   4  -4 -26   73.79   16.75   2
  -4   4  26  110.21   30.35   5
  -4   4 -27   15.13   12.41   1
  -4  -4  27   -9.09   20.17   3
   4  -4  27   12.02   21.83   3
  -4   4  27   11.81   13.82   1
  -4   4  27    2.93   25.99   5
  -4  -4  28   71.61   23.98   3
  -4   4  28   76.29   17.17   1
  -4   4  28   90.50   31.05   5
   4  -4  28   25.44   24.79   3
  -4  -5   0  426.90   24.83   3
   4   5   0  350.12   27.70   4
  -4   5   0  387.98   29.11   1
  -4  -5   0  351.81   28.90   2
   4  -5   0  368.33   28.63   1
  -4  -5  -1   67.29    9.97   3
  -4  -5   1   69.77   11.09   3
   4   5  -1   55.80   12.79   4
   4   5   1   49.15   12.94   4
  -4  -5   1   85.55   15.08   2
  -4  -5  -1   60.74   13.74   2
  -4   5  -1   71.47   14.09   1
  -4   5   1   67.56   13.43   1
   4  -5  -1   52.25   12.96   1
   4  -5   1   54.37   13.14   1
   4   5   2    5.93   10.62   5
  -4  -5   2   13.76    8.68   3
   4   5   2    9.52   10.35   4
   4   5  -2    7.13   10.66   4
  -4   5  -2   16.04   10.99   1
  -4   5   2    1.08    9.79   1
   4  -5  -2    9.12   10.34   1
   4  -5   2   17.01   10.48   1
  -4  -5   2    1.17   10.42   2
  -4  -5  -2    3.39   10.47   2
  -4  -5   3    5.97   11.27   2
  -4  -5  -3    6.81   10.64   2
   4   5   3   27.03   11.47   4
   4   5   3   14.10   11.69   5
  -4  -5  -3   16.32    7.32   3
   4  -5   3   20.37   10.97   1
   4  -5  -3    2.29   11.18   1
  -4   5  -3    4.28   10.88   1
  -4   5   3    8.69   10.64   1
   4   5   4  506.63   35.84   4
  -4  -5  -4  513.61   28.36   3
   4   5   4  595.47   38.97   5
  -4  -5   4  613.14   38.95   2
   4  -5  -4  530.00   36.70   1
   4  -5   4  603.61   37.88   1
  -4   5  -4  552.58   36.44   1
  -4   5   4  604.82   37.74   1
   4   5   5  787.37   47.57   4
  -4  -5  -5  733.10   38.05   3
   4   5   5  889.19   50.95   5
  -4   5   5  709.79   38.93   2
  -4  -5   5 1023.50   51.91   2
   4  -5  -5  951.34   50.37   1
   4  -5   5  892.44   49.41   1
  -4   5   5  945.64   49.94   1
  -4   5  -5  895.70   48.77   1
  -4  -5   6  121.01   18.30   2
   4   5   6  113.76   19.59   5
  -4   5   6   91.38    9.04   2
   4   5   6  104.29   16.69   4
  -4  -5  -6   56.99    7.65   3
   4  -5  -6  108.92   18.87   1
   4  -5   6  104.42   17.66   1
  -4   5  -6  129.83   18.08   1
  -4   5   6  112.56   18.16   1
  -4   5   7 2098.54  100.55   1
   4  -5  -7 2103.81  101.43   1
   4  -5   7 2097.00  100.65   1
  -4  -5   7 2193.23  102.63   2
  -4   5  -7 1854.30   98.58   1
   4   5   7 1840.82  101.95   5
   4   5  -7 2074.42   99.66   1
   4  -5  -8  246.08   26.20   1
   4  -5   8  280.51   26.04   1
  -4   5  -8  251.78   24.84   1
  -4   5   8  287.25   25.85   1
  -4  -5   8  306.90   27.01   2
   4   5   8  287.56   29.27   5
   4   5  -8  261.74   24.07   1
   4  -5  -9  604.06   39.49   1
   4  -5   9  527.60   37.51   1
   4   5   9  634.92   42.03   1
  -4   5  -9  485.61   38.36   5
   4  -5  -9  571.28   34.63   4
  -4  -5   9  617.35   37.74   3
  -4  -5   9  567.81   39.19   2
   4   5   9  481.18   40.44   5
  -4   5  -9  545.66   37.63   1
  -4   5   9  587.85   38.57   1
   4   5  -9  576.44   37.36   1
  -4  -5  10   88.94   15.94   3
   4  -5 -10  100.35   17.64   1
   4   5  10  113.79   21.18   5
   4  -5 -10   99.14   14.20   4
  -4  -5  10  108.85   17.65   2
  -4   5 -10  106.80   18.49   5
  -4   5 -10  127.41   18.45   1
  -4   5  10  112.86   17.94   1
   4   5  10   86.70   18.90   1
   4  -5 -11   96.04   13.91   4
  -4  -5  11   92.62   17.67   2
   4   5  11  109.29   21.03   5
  -4  -5  11  112.08   17.64   3
  -4   5 -11   99.47   17.50   1
  -4   5  11  111.14   18.23   1
  -4   5 -11  105.92   19.27   5
   4   5 -11  116.16   17.85   5
  -4   5  12  186.56   22.61   1
  -4   5 -12  164.90   24.55   5
   4   5 -12  191.66   22.91   5
   4  -5 -12  178.84   17.99   4
  -4  -5  12  163.91   20.96   3
   4   5  12  177.90   25.83   5
   4   5 -12  177.57   20.85   1
   4  -5 -13  765.91   43.30   4
  -4  -5  13  820.32   49.30   3
   4   5 -13  740.59   47.02   1
   4   5  13  794.40   51.50   1
  -4   5 -13  794.86   54.14   5
   4   5  13  664.24   52.68   5
  -4  -5  14  152.09   21.82   3
   4  -5 -14  150.62   18.34   4
  -4  -5  14  124.57   17.79   4
   4   5  14  163.82   24.45   1
   4   5 -14  146.21   21.51   1
   4   5  14  136.38   26.24   5
  -4   5 -14  138.25   22.87   1
  -4  -5  15 1198.40   57.97   4
  -4  -5  15 1016.36   62.39   3
   4   5  15 1026.20   63.78   1
   4   5 -15 1050.25   61.80   1
   4   5  15 1063.08   69.40   5
  -4   5 -15 1010.57   61.40   1
  -4  -5  16   97.02   16.78   4
  -4  -5  16  114.39   20.83   3
   4   5 -16  134.50   20.76   1
   4   5  16  121.22   22.94   1
  -4   5 -16  101.97   20.78   1
  -4   5  16  143.35   22.55   1
  -4   5  17  227.97   27.32   1
  -4   5 -17  205.52   25.39   1
   4   5  17  204.18   27.01   1
   4   5 -17  221.95   25.45   1
  -4  -5  17  212.75   25.41   3
  -4  -5  17  198.65   20.21   4
  -4  -5  18  137.02   22.51   3
   4   5 -18  154.38   23.07   1
   4   5  18  158.62   23.94   1
  -4   5 -18  167.24   23.29   1
  -4   5  18  170.39   24.19   1
  -4  -5  18  169.14   18.46   4
  -4  -5  19   16.69   15.24   3
   4   5  19   34.29   18.05   1
   4   5 -19   -3.23   15.75   1
  -4   5 -19    2.78   16.26   1
  -4   5  19   10.44   16.45   1
  -4  -5  19   18.54   11.85   4
  -4  -5  20   48.66   18.10   3
  -4  -5  20   35.90   12.11   4
   4   5 -20   49.97   19.17   1
   4   5  20    1.64   16.34   1
  -4   5  20   28.95   17.83   1
  -4   5 -20   28.51   18.29   1
  -4  -5  21   -9.06   16.71   3
  -4  -5  21   12.57   11.35   4
   4   5 -21    8.63   17.39   1
   4   5  21    1.67   16.58   1
  -4   5  21  -20.28   18.39   1
  -4   5 -21   -4.31   17.55   1
  -4  -5  22   84.94   21.28   3
  -4  -5  22   59.60   13.91   4
   4   5 -22   65.17   21.14   1
  -4   5  22   71.01   21.37   1
  -4   5 -22   60.81   19.95   1
   4   5  22   94.46   22.03   1
  -4  -5  23   43.34   13.11   4
  -4   5  23   15.08   23.20   5
  -4  -5  23   68.96   20.57   3
  -4   5  23   37.60   19.09   1
   4   5  23   31.75   17.99   1
  -4   5 -23   20.57   17.89   1
   4   5 -23   58.18   19.03   1
  -4  -5  24   24.64   12.30   4
  -4   5  24   44.60   24.45   5
  -4  -5  24   22.60   17.67   3
  -4   5  24    3.16   18.90   1
  -4   5 -24   28.65   17.89   1
   4   5 -24   28.52   17.18   1
   4   5  24    4.98   16.95   1
  -4  -5  25   51.50   20.43   3
  -4   5 -25   11.04   16.47   1
  -4   5  25    6.29   17.14   1
   4   5  25    7.96   15.49   1
  -4  -5  25    9.45   11.79   4
  -4   5  25   16.70   24.40   5
  -4  -5  26   42.44   22.10   3
  -4   5  26   91.09   31.45   5
  -4   5 -26   63.58   19.34   1
  -4   5  26   50.20   19.34   1
  -4  -5  26   67.75   13.46   4
  -4  -5  27   84.03   25.01   3
  -4   5  27  111.30   33.82   5
  -4   5  27   69.13   21.02   1
  -4   5 -27   49.20   17.46   1
   4  -5  27  110.14   29.45   3
  -4  -5  27   67.98   13.20   4
  -4  -6   0  389.80   32.60   2
  -4   6   0  466.72   34.40   1
  -4  -6   0  484.38   28.86   3
   4   6  -1   20.43   13.96   4
  -4   6  -1   27.02   14.45   1
  -4   6   1    8.64   12.95   1
  -4  -6   1   11.62   10.13   3
  -4  -6  -1   32.25   14.46   2
  -4  -6   1   20.53   14.35   2
  -4  -6   2  543.61   33.24   3
  -4  -6  -2  476.44   36.26   2
  -4  -6   2  572.54   38.62   2
   4   6   2  446.96   38.29   5
  -4   6  -2  560.07   37.84   1
  -4   6   2  541.46   37.61   1
  -4   6  -3    3.67   13.26   1
  -4   6   3   23.62   14.38   1
  -4  -6   3    8.87   11.76   3
   4   6   3   24.72   16.18   5
  -4  -6   3    5.20   14.26   2
  -4  -6   4  917.13   44.87   3
  -4  -6   4  945.50   50.07   2
   4   6   4  883.23   51.40   5
  -4   6  -4  925.91   48.46   1
  -4   6   4  941.17   49.18   1
  -4   6  -5   78.22   17.04   1
  -4   6   5   47.57   16.69   1
  -4  -6   5   97.62   16.27   3
  -4  -6   5   82.69   18.44   2
   4   6   5   55.35   18.83   5
  -4  -6   6  730.64   41.99   3
  -4  -6   6  679.21   44.67   2
   4   6   6  569.83   44.40   5
  -4   6  -6  609.11   42.20   1
  -4   6   6  659.41   43.26   1
   4   6   7  213.53   27.20   5
  -4  -6   7  199.20   23.78   2
  -4   6  -7  191.09   23.29   1
  -4   6   7  187.38   22.98   1
  -4   6  -8  506.05   37.36   1
  -4   6   8  545.74   38.08   1
  -4  -6   8  557.09   39.83   2
   4   6   8  423.84   39.19   5
   4  -6  -8  585.64   36.34   4
  -4  -6   9   31.25   15.67   2
   4  -6  -9   54.34   14.89   4
  -4   6  -9   36.63   16.04   1
  -4   6   9   44.15   15.27   1
   4   6   9   52.36   19.10   5
  -4  -6  10  460.58   32.93   2
   4   6  10  369.62   33.78   5
  -4   6 -10  474.71   31.27   1
  -4   6  10  451.62   31.72   1
   4  -6 -10  473.75   27.97   4
  -4   6  11   -8.01   15.94   1
   4   6  11   14.62   18.89   5
   4  -6 -11   -5.86   12.70   4
   4  -6 -12  624.65   38.88   4
  -4   6  12  675.30   44.19   1
   4  -6 -13   30.55   14.17   4
  -4  -6  13   18.89   16.02   4
  -4   6 -14  616.92   44.31   1
   4  -6 -14  643.81   40.72   4
  -4  -6  14  627.91   40.80   4
  -4  -6  14  627.94   44.62   3
  -4  -6  15  158.41   23.23   3
  -4  -6  15  127.18   20.31   4
  -4   6 -15  120.35   23.03   1
  -4   6 -16  379.86   34.77   1
  -4   6  16  411.65   36.98   1
  -4  -6  16  437.55   31.64   4
  -4  -6  16  382.54   35.14   3
  -4  -6  17   18.23   16.70   3
  -4  -6  17   19.34   14.89   4
  -4   6 -17    5.83   17.11   1
  -4   6  17   16.99   18.49   1
  -4   6 -18  281.50   31.14   1
  -4   6  18  330.11   33.45   1
  -4  -6  18  318.70   27.00   4
  -4  -6  18  313.06   32.66   3
  -4  -6  19   -5.46   17.30   3
  -4  -6  19   13.99   14.50   4
  -4   6 -19   12.29   17.90   1
  -4   6  19   27.90   19.73   1
  -4   6 -20  306.68   32.90   1
  -4   6  20  349.50   36.36   1
  -4  -6  20  379.48   36.89   3
  -4  -6  20  333.74   28.01   4
  -4  -6  21   -5.92   14.99   4
  -4   6  21   -2.55   24.20   5
  -4  -6  21  -19.68   20.15   3
  -4   6 -21   26.51   19.92   1
  -4   6  21   -6.89   21.00   1
  -4  -6  22  297.34   34.61   3
  -4   6 -22  251.09   31.02   1
  -4   6  22  251.07   41.28   5
  -4   6  22  334.62   35.07   1
  -4  -6  22  253.26   24.51   4
  -4   6  23   29.64   25.66   5
  -4   6  23    1.77   20.80   1
  -4   6 -23   -1.60   19.51   1
  -4  -6  23   12.78   20.96   3
  -4  -6  23    6.77   13.19   4
  -4   6  24  158.09   35.49   5
  -4   6 -24  170.80   26.77   1
  -4   6  24  190.32   29.87   1
  -4  -6  24  172.43   29.44   3
  -4  -6  24  145.89   20.14   4
  -4  -6  25   -6.92   21.07   3
  -4   6  25  -23.15   27.15   5
  -4   6 -25   15.82   18.24   1
  -4   6  25    8.92   19.89   1
  -4  -6  25  -22.51   14.35   4
  -4   7   0   38.44   15.61   1
  -4   7  -1   36.96   16.11   1
  -4   7   1   57.02   16.49   1
  -4  -7  -2   63.56   17.38   2
  -4   7  -2   83.73   19.09   1
  -4  -7   3  204.14   21.03   3
  -4  -7  -3  166.17   23.27   2
  -4   7  -3  266.37   27.71   1
  -4   7   3  250.10   26.12   1
  -4  -7  -4  566.66   42.80   2
  -4  -7   4  673.93   41.41   3
  -4   7  -4  714.53   46.47   1
  -4   7   4  684.31   45.65   1
   4   7   5  123.44   24.25   5
  -4  -7   5  158.45   19.87   3
  -4   7  -5  114.65   21.63   1
  -4   7   5  133.40   21.75   1
  -4  -7  -5  131.68   21.45   2
  -4  -7   6  200.85   24.67   2
  -4  -7  -6  150.46   22.20   2
  -4   7  -6  171.07   23.58   1
  -4   7   6  200.79   24.98   1
  -4  -7   6  195.38   21.69   3
  -4   7  -7  103.53   19.69   1
  -4   7   7  100.47   19.88   1
  -4  -7  -7   40.55   15.96   2
  -4  -7   7   85.50   19.99   2
  -4  -7   7  105.87   17.68   3
  -4  -7   8  105.56   20.82   2
  -4  -7  -8   66.16   17.44   2
  -4  -7   8  103.33   18.50   3
  -4   7  -8   76.39   19.79   1
  -4   7   8   88.93   19.61   1
   4  -7  -8   75.29   17.99   4
  -4  -7   9  373.91   31.02   3
  -4  -7  -9  265.10   28.18   2
  -4   7  -9  369.56   32.49   1
  -4   7   9  331.29   31.50   1
   4  -7  -9  373.57   30.29   4
  -4  -7  10   58.80   17.41   3
  -4   7 -10   81.72   20.20   1
  -4   7  10   41.23   18.51   1
   4  -7 -10   65.92   17.60   4
  -4   7  11  531.13   42.24   1
   4  -7 -11  537.46   39.11   4
  -4   7  12  149.29   23.83   1
   4  -7 -12  164.96   20.93   4
  -4  -7  12  149.85   21.88   4
  -4   7 -13  211.61   26.45   1
  -4  -7  13  241.50   24.69   4
   4  -7 -13  197.54   22.50   4
  -4  -7 -14    9.68    4.70   3
  -4   7 -14   24.49   17.53   1
   4  -7 -14    7.51   15.03   4
  -4  -7  14   23.63   17.74   4
  -4   7 -15   39.17   19.17   1
  -4   7  15   39.86   19.53   1
  -4  -7  15   19.80   16.42   4
  -4   7 -16  163.85   26.45   1
  -4   7  16  169.83   25.87   1
  -4  -7  16  151.58   22.85   4
  -4   7  17   52.68   21.68   1
  -4   7 -17   69.97   21.55   1
  -4  -7  17   62.57   17.44   4
  -4  -7  18  188.79   23.84   4
  -4   7 -18  155.42   26.23   1
  -4   7  18  160.95   27.28   1
  -4   7  18  148.51   30.07   5
  -4  -7  19   65.29   18.79   4
  -4   7  19   29.76   23.07   5
  -4   7 -19   67.12   22.18   1
  -4   7  19   53.37   21.90   1
  -4  -7  20   10.29   19.24   3
  -4  -7  20  -10.84   14.97   4
  -4   7  20  -31.23   24.50   5
  -4   7  20  -18.30   20.63   1
  -4   7 -20    1.72   18.94   1
  -4  -7  21   21.63   19.31   3
  -4  -7  21   19.17   15.76   4
  -4   7  21  -11.01   23.77   5
  -4   7 -21   17.47   18.71   1
  -4   7  21    1.89   20.08   1
  -4  -7  22   11.27   20.09   3
  -4  -7  22   16.67   16.10   4
  -4   7  22   -5.72   23.79   5
  -4   7 -22   10.54   19.86   1
  -4   7  22   41.00   21.84   1
  -4   8   0  392.25   34.20   1
  -4  -8   0  414.52   33.07   2
  -4  -8   1   19.92   17.53   2
  -4   8   1   16.80    6.51   2
  -4   8  -1   13.03    9.28   2
  -4  -8  -1   32.89   18.58   2
  -4   8  -1   41.19   19.95   1
  -4   8   1   56.02   20.88   1
  -4   8  -2  452.02   37.81   1
  -4   8   2  488.93   39.24   1
  -4  -8  -2  436.97   35.83   2
  -4   8  -2  347.06   25.06   2
  -4  -8   2  471.75   37.69   2
  -4  -8  -3   27.67   17.87   2
  -4  -8   3   79.64   20.96   2
  -4   8  -3   29.64   19.27   1
  -4   8   3   72.52   21.86   1
  -4   8  -4  409.30   36.27   1
  -4   8   4  446.06   36.76   1
  -4  -8   4  363.49   35.20   2
  -4  -8  -4  310.78   31.97   2
  -4  -8   5   13.60   14.36   3
  -4  -8   5   39.22   19.74   2
  -4  -8  -5   22.94   16.65   2
  -4   8  -5   32.93   20.28   1
  -4   8   5   16.47   18.23   1
  -4  -8  -6  368.99   33.14   2
  -4  -8   6  381.36   36.08   2
  -4   8  -6  445.99   38.31   1
  -4   8   6  429.60   37.24   1
  -4  -8   6  395.44   32.63   3
  -4  -8  -7   18.30   16.49   2
  -4  -8   7    9.52   16.57   3
  -4   8  -7    1.65   18.42   1
  -4   8   7   -6.59   17.97   1
   4  -8  -7    1.49   17.36   4
  -4  -8   8  361.65   32.24   3
  -4  -8  -8  291.46   30.19   2
  -4   8  -8  372.62   35.46   1
  -4   8   8  380.46   34.89   1
   4  -8  -8  368.37   33.40   4
  -4  -8  -9   24.26   17.36   2
  -4  -8   9  111.41   21.38   3
  -4   8  -9   58.34   21.56   1
  -4   8   9   49.66   20.07   1
   4  -8  -9   96.98   21.15   4
  -4  -8  10  332.38   31.84   3
  -4   8  10  320.34   32.93   1
   4  -8 -10  266.19   29.15   4
  -4  -8 -11   40.27   18.35   2
  -4  -8  11   82.33   21.52   3
   4  -8 -11   93.94   20.15   4
  -4   8  11   60.05   21.92   1
  -4  -8  12  283.22   31.19   3
   4  -8 -12  276.52   28.31   4
   4  -8 -13   35.00   19.15   4
  -4  -8  13   30.78   19.02   4
  -4  -8 -13    6.53   10.21   3
  -4  -8 -13   16.53   16.98   2
  -4  -8  13   14.01   19.17   3
  -4   8  13   54.96   24.45   5
  -4   8 -13   30.82   20.51   1
   4  -8 -14  248.42   27.73   4
  -4  -8  14  299.57   29.29   4
  -4  -8  14  268.37   29.97   3
  -4  -8 -14  159.86   24.62   2
  -4   8  14  230.09   33.73   5
  -4   8 -14  244.07   30.53   1
  -4  -8  15   -1.45   17.96   4
  -4  -8  15   33.55   19.72   3
  -4  -8 -15   -4.26    8.02   3
  -4   8  15  -17.02   22.93   5
  -4   8 -15   14.02   19.30   1
  -4   8  15  -10.60   19.04   1
  -4   8  16  157.33   33.79   5
  -4   8  16  228.46   30.80   1
  -4   8 -16  227.90   30.27   1
  -4  -8  16  230.60   27.73   4
  -4  -8  16  269.49   32.27   3
  -4   8  17   31.25   26.22   5
  -4   8 -17   -9.09   22.35   1
  -4   8  17  -24.01   21.34   1
  -4  -8  17   30.38   18.72   4
  -4  -8  17    1.98   20.37   3
  -4   8  18  136.62   32.55   5
  -4   8 -18  173.38   29.90   1
  -4   8  18  180.53   28.87   1
  -4  -8  18  156.66   29.74   3
  -4  -8  18  194.81   25.97   4
  -4   8  19   41.02   27.09   5
  -4  -8  19   31.65   18.88   4
  -4   8 -19   63.82   23.71   1
  -4   8  19   45.13   21.29   1
  -4  -9   0  498.04   42.54   2
  -4   9   0  598.98   47.49   1
  -4   9  -1   22.98   20.95   1
  -4   9   1   17.19   22.61   1
   4  -9  -1   37.12   22.58   4
  -4  -9   1   20.16   19.75   2
  -4   9  -1   22.62    9.67   2
  -4  -9  -1   75.27   21.93   2
  -4   9  -2  145.90   15.73   2
  -4  -9  -2  158.56   24.98   2
  -4  -9   2  197.00   27.18   2
   4  -9  -2  209.00   28.82   4
  -4   9  -2  203.00   29.73   1
  -4   9   2  209.55   29.32   1
  -4   9  -3   21.05   20.13   1
  -4   9   3   13.30   20.37   1
  -4  -9   3   17.26   17.48   2
  -4   9  -3    8.01    9.28   2
  -4  -9  -3    1.58   17.35   2
  -4   9  -4  -17.19   20.56   1
  -4   9   4   -1.89   18.19   1
  -4  -9  -4   -4.70   16.09   2
  -4  -9   4   20.99   17.14   2
  -4   9  -4    8.99   10.35   2
  -4   9  -5    3.83   19.72   1
  -4   9   5   47.24   20.53   1
  -4  -9  -5   18.60   16.38   2
  -4   9  -5    4.56   10.71   2
  -4   9   6   29.86   21.58   5
  -4  -9   6   20.52   17.12   3
  -4  -9  -6   15.29   16.84   2
  -4   9  -6    6.95   11.99   2
  -4   9  -6   11.47   21.42   1
  -4   9   6   11.30   19.11   1
   4  -9  -6   40.78   19.02   4
  -4   9   7   32.59   24.25   5
  -4   9  -7    9.66   12.74   2
  -4  -9  -7   29.12   18.11   2
  -4  -9   7   44.39   17.62   3
  -4   9  -7   47.85   22.17   1
  -4   9   7   41.29   20.95   1
   4  -9  -7   38.47   20.68   4
   4  -9  -8  175.91   26.73   4
  -4  -9  -8  134.87   24.43   2
  -4   9  -8  162.66   20.29   2
  -4  -9   8  201.66   26.05   3
  -4   9  -8  176.37   29.35   1
  -4   9   8  224.84   30.20   1
  -4   9   8  148.96   32.92   5
   4  -9  -9   66.58   21.08   4
  -4  -9  -9   31.99   18.65   2
  -4  -9   9   18.44   18.18   3
  -4   9  -9   34.51   21.65   1
  -4   9   9   41.13   20.13   1
  -4   9   9   12.68   23.37   5
   4  -9 -10   34.03   20.15   4
  -4  -9 -10   18.15   16.12   2
  -4  -9  10   40.49   19.50   3
  -4   9  10   45.02   20.17   1
  -4   9  10   20.48   23.71   5
   4  -9 -11   45.45   19.98   4
  -4  -9 -11   15.18   16.81   2
  -4  -9  11   48.92   20.12   3
  -4   9  11    5.67   19.70   1
  -4   9  11   -2.59   22.55   5
   4  -9 -12   85.40   21.83   4
  -4  -9 -12   54.81   18.14   2
  -4  -9  12   48.92   21.25   3
  -4   9 -12   52.25   21.77   1
  -4   9  12   21.00   26.10   5
   4  -9 -13  -15.77   19.20   4
  -4  -9 -13   26.37   15.00   2
  -4  -9  13   39.36   20.36   3
  -4   9 -13   37.01   21.32   1
  -4   9  13   32.15   25.65   5
   4  -9 -14  101.32   23.16   4
  -4  -9 -14   63.22   19.23   2
  -4  -9  14   75.15   23.50   3
  -4   9 -14  122.17   26.23   1
  -4   9  14   61.57   22.30   1
  -4   9  14   95.30   28.70   5
  -4  -9  15   18.63   19.18   4
  -4  -9  15   77.59   22.81   3
  -4  -9 -15    6.38   17.12   2
  -4   9  15   55.62   26.12   5
  -4   9 -15   15.93   20.46   1
  -4   9  15   13.67   19.68   1
  -4 -10   0  323.16   34.91   2
  -4  10   0  387.67   41.49   1
   4 -10   0  382.07   41.00   4
  -4  10   0  249.69   42.47   5
  -4  10   1    8.55   26.80   5
  -4  10  -1   17.76   24.45   1
  -4  10   1    2.21   22.78   1
  -4 -10  -1   34.89   21.78   2
   4 -10   1   13.25   24.38   4
   4 -10  -1   57.07   25.06   4
   4 -10   2  256.46   36.05   4
  -4  10   2  309.84   36.98   1
  -4 -10  -2  233.91   30.78   2
  -4  10  -2  253.25   35.62   1
  -4  10   2  272.11   41.46   5
  -4 -10  -3   10.20   20.24   2
  -4  10  -3    2.22   23.47   1
  -4  10   3   13.12   22.99   1
  -4  10   3   20.33   26.97   5
  -4 -10  -4  166.44   27.41   2
  -4  10  -4  226.48   34.02   1
  -4  10   4  215.18   32.74   1
  -4  10   4  160.83   36.45   5
  -4  10  -5   26.67   24.33   1
  -4  10   5    4.33   23.38   1
  -4  10   5  -23.54   27.64   5
   4 -10  -5    8.36   22.39   4
  -4 -10  -5   16.60   19.23   2
  -4  10  -6  219.71   32.82   1
  -4  10   6  210.68   31.79   1
  -4  10   6  183.10   36.72   5
  -4 -10   6  135.30   25.82   3
   4 -10  -6  203.85   32.14   4
  -4 -10  -6  186.02   26.47   2
  -4  10  -7   -8.87   24.47   1
  -4  10   7   19.24   22.11   1
  -4  10   7   30.10   29.75   5
  -4 -10  -7   20.92   19.39   2
   4 -10  -7    4.08   22.92   4
  -4 -10   7    1.73   19.79   3
  -4  10   8  146.92   37.32   5
  -4 -10  -8  196.74   26.73   2
  -4 -10   8  171.56   28.33   3
  -4  10  -8  239.64   35.39   1
  -4  10   8  227.80   33.71   1
   4 -10  -8  297.95   35.08   4
   5   0   0    4.56    9.33   1
   5   0  -1    7.91    9.69   1
   5   0   1   -1.14    9.06   1
   5   0  -2  817.13   48.09   1
  -5   0  -2  726.96   46.85   1
   5   0  -3    2.81    8.38   3
   5   0   3   -9.21   10.22   1
   5   0  -3   -7.87    9.71   1
  -5   0  -3   -6.98   10.38   1
  -5   0   3   -5.87   10.03   1
  -5   0  -4   66.62    6.27   5
  -5   0  -4   85.55   14.18   1
  -5   0   4   88.32   15.35   1
   5   0  -4   79.58   12.94   3
   5   0   4   81.12   14.31   1
   5   0  -4   76.19   13.71   1
  -5   0   4   61.63   11.59   2
   5   0  -5    1.52    4.24   5
  -5   0  -5    3.58    5.01   5
  -5   0  -5    5.74    9.42   1
  -5   0   5    6.02   10.88   1
   5   0  -5   10.57    9.58   3
  -5   0   5    3.70    8.23   2
   5   0   5   -4.65   10.32   1
   5   0  -5   -5.64    9.66   1
  -5   0   6  644.48   40.97   1
  -5   0  -6  631.11   40.16   1
   5   0  -6  634.55   39.78   3
   5   0   6  577.08   39.40   1
   5   0  -6  584.82   39.23   1
  -5   0   6  625.26   37.96   2
  -5   0  -6  614.18   32.25   5
   5   0  -6  714.41   31.92   5
   5   0   6  571.90   31.77   5
  -5   0  -7    0.56    6.33   5
   5   0  -7    1.45    6.23   5
  -5   0   7    3.62   11.27   1
   5   0   7   -0.54    6.80   5
  -5   0  -7   10.44   10.89   1
   5   0  -7   -8.10   10.40   3
  -5   0   7    1.90    8.47   2
   5   0   7  -14.14   11.67   1
   5   0  -7   11.51   11.01   1
  -5   0   8  306.88   26.17   1
  -5   0  -8  276.82   24.83   1
   5   0  -8  258.25   24.15   3
   5   0  -8  306.79   25.27   1
   5   0   8  263.54   24.58   1
  -5   0   8  292.06   23.33   2
   5   0  -8  305.62   19.96   5
  -5   0  -8  278.62   20.08   5
   5   0   8  282.12   20.07   5
   5   0  -9    2.70    7.61   5
  -5   0  -9    4.49    7.89   5
  -5   0   9    3.70   11.27   1
  -5   0   9   -4.83    7.77   5
   5   0   9   -7.87    8.37   5
  -5   0  -9    9.44   11.41   1
   5   0  -9   -2.45   10.06   3
   5   0  -9  -16.26   11.29   1
   5   0   9    6.03   10.89   1
  -5   0   9    5.02    8.94   2
  -5   0  10  765.21   38.22   5
  -5   0 -10  735.75   44.01   1
  -5   0  10  716.70   44.35   1
   5   0 -10  688.36   43.84   3
   5   0  10  660.18   42.96   1
   5   0 -10  666.03   42.64   1
  -5   0  10  700.47   41.60   2
   5   0  10  645.37   38.46   5
  -5   0 -10  554.41   37.72   5
   5   0 -10  731.80   39.05   5
  -5   0 -11  -12.74   12.90   1
  -5   0  11    5.07   12.59   1
   5   0 -11    2.67   11.97   3
  -5   0  11   -3.14   10.71   2
  -5   0 -11    8.41   10.29   5
   5   0 -11   -3.38    8.85   5
   5   0  11   12.48   10.05   5
  -5   0  11   -5.19    9.14   5
  -5   0  12  250.11   24.48   1
   5   0 -12  224.41   23.69   3
   5   0  12  231.75   20.96   5
  -5   0  12  230.31   21.74   2
  -5   0  12  239.12   19.91   5
   5   0 -12  219.26   20.11   5
  -5   0 -12  173.32   19.73   5
  -5   0  13   -1.82   10.07   5
   5   0  13   -9.57   11.82   5
  -5   0  13   11.24   11.91   1
   5   0 -13  -17.53   12.43   3
  -5   0  13   -2.24   11.62   2
  -5   0 -13    5.58   10.88   5
   5   0 -13   -5.07   10.31   5
   5   0 -14  300.13   28.37   3
  -5   0  14  316.85   26.35   2
  -5   0 -14  226.64   24.51   5
   5   0 -14  318.78   25.74   5
  -5   0  14  331.29   25.62   5
   5   0  14  252.93   24.96   5
   5   0  14  256.43   24.58   1
   5   0 -14  311.60   26.09   1
  -5   0 -15   23.76   13.16   1
  -5   0  15   -7.50   11.64   5
   5   0  15  -10.00   14.07   5
   5   0 -15   -2.39   11.55   5
  -5   0 -15   -2.61   12.37   5
   5   0  15  -15.05   12.53   1
   5   0 -15   -1.17   12.10   1
   5   0  16  148.20   21.62   5
  -5   0 -16  145.47   19.76   1
  -5   0  16  205.98   22.14   1
   5   0 -16  172.95   20.29   1
   5   0  16  160.38   19.32   1
  -5   0 -16  133.40   20.28   5
   5   0 -16  219.95   22.64   5
  -5   0  16  173.00   20.62   5
  -5   0 -17   15.18   11.57   1
  -5   0  17   12.25   13.02   1
   5   0 -17   -6.51   11.95   2
   5   0 -17    9.77   11.97   5
  -5   0 -17   -1.51   13.21   5
   5   0  17  -18.35   12.23   3
   5   0  17  -12.03   12.54   1
   5   0 -17    1.16   10.86   1
  -5   0  17    9.92   12.69   5
   5   0  17   -2.91   14.50   5
  -5   0  18  107.86   18.46   5
   5   0  18   90.43   19.51   5
  -5   0 -18  101.93   19.96   5
   5   0 -18   95.12   18.23   5
   5   0  18   73.86   15.76   3
  -5   0  18   83.58   16.60   1
   5   0 -18   85.56   15.84   1
   5   0  18   62.77   14.20   1
  -5   0  19   -9.99   15.52   5
   5   0  19   11.65   15.81   5
  -5   0 -19    6.96   15.46   5
   5   0 -19   -3.24   14.32   5
   5   0 -19   -5.72   11.43   1
   5   0  19    5.19   11.63   1
   5   0  19  -21.58   13.45   3
  -5   0  19   22.26   12.66   1
   5   0  20  100.07   17.80   3
   5   0 -20  145.51   19.09   1
   5   0  20  119.62   16.72   1
  -5   0  20  131.82   19.01   1
  -5   0  20  160.24   23.07   5
   5   0  20   94.04   22.63   5
   5   0 -21    2.23   12.35   1
   5   0  21   -6.66   11.77   1
   5   0  21  -13.08   13.16   3
  -5   0  21   22.82   17.87   5
   5   0  21  -17.00   19.16   5
   5   0  22   23.86   12.23   1
   5   0 -22   45.33   14.92   1
   5   0  22   49.55   16.45   3
   5   0  22   52.16   22.34   5
  -5   0  22   45.08   19.65   5
   5   0  23    8.74   10.91   1
   5   0 -23   12.99   12.61   1
   5   0  23   20.60   15.86   3
   5   0  23    2.14   19.60   5
  -5   0  23  -20.18   18.48   5
   5   0  24   90.33   14.84   1
   5   0 -24  136.71   17.97   1
   5   0  24  112.45   21.49   3
   5   0  24   92.86   26.69   5
  -5   0  24  141.66   26.20   5
   5   0  25    7.86   10.37   1
   5   0 -25   -4.18   11.87   1
   5   0  25  -18.09   16.35   3
   5   0  25    2.40   20.01   5
  -5   0  25    2.05   18.00   5
   5   0 -26   16.75   11.78   1
   5   0  26   -2.17    9.54   1
   5   0  26   14.97   21.92   5
  -5   0  26   -6.44   19.35   5
   5   0  26   12.66   17.37   3
   5   0  27    5.23   22.78   5
  -5   0  27  -11.22   20.20   5
   5   0  27   -8.30   17.20   3
   5   0  28   21.94   24.60   5
  -5   0  28   91.83   24.97   5
   5   0  28   45.02   20.47   3
  -5   0  29   29.61   23.70   5
   5   0  29   37.30   26.43   5
   5   0  29   -3.65   18.18   3
   5  -1   0    7.83    8.78   1
   5   1   0    7.88    9.21   1
   5   1   1   34.99    4.47   5
   5   1   1   24.84   10.81   1
   5  -1  -1   37.92   11.17   1
   5  -1   1   39.33   11.19   1
   5   1   2  269.04   14.35   5
   5   1  -2  225.48   12.91   5
   5   1  -2  287.36   24.03   1
   5   1   2  295.11   24.23   1
  -5   1  -2  326.95   24.27   1
  -5  -1  -2  278.43   23.60   1
   5  -1   2  306.13   24.64   1
   5  -1  -2  265.66   23.16   1
   5   1  -2  243.19   13.10   5
   5   1   2  277.09   18.66   3
   5   1   3 1938.91   96.04   1
   5   1  -3 2206.54   97.79   1
  -5  -1   3 2261.33   98.42   1
  -5   1  -3 2103.81   96.67   1
  -5  -1  -3 2081.81   96.90   1
  -5   1   3 2248.06   97.89   1
   5  -1   3 2121.08   97.28   1
   5  -1  -3 2311.91   97.84   1
  -5   1  -3 1951.33   84.05   5
   5   1  -3 1731.56   84.24   5
   5   1   3 1794.18   85.36   5
  -5  -1   3 1965.95   94.32   2
  -5   1   4  466.08   23.97   5
  -5   1  -4  551.13   35.98   1
   5   1   4  571.50   36.99   1
   5   1  -4  551.54   36.60   1
  -5   1   4  618.80   37.14   1
  -5  -1  -4  585.63   36.98   1
  -5  -1   4  632.77   37.72   1
  -5   1  -4  499.60   25.69   5
   5   1  -4  461.76   25.45   5
   5   1   4  492.18   27.00   5
  -5  -1   4  556.53   34.34   2
   5  -1  -4  562.91   35.75   1
   5  -1   4  570.80   36.58   1
  -5   1   5 3195.60  144.69   5
   5   1   5 3523.02  157.13   1
   5   1  -5 3684.97  157.68   1
  -5   1   5 3781.51  157.55   1
  -5   1  -5 3377.01  155.96   1
  -5  -1  -5 3542.83  156.79   1
  -5  -1   5 3747.80  158.39   1
  -5  -1   5 3273.13  154.10   2
   5  -1  -5 3757.05  157.06   1
   5  -1   5 3480.34  156.69   1
   5   1  -5 3674.54  154.63   3
   5   1  -5 3233.65  146.09   5
  -5   1  -5 3047.76  146.07   5
   5   1   5 3189.36  147.45   5
  -5   1   5 3738.65  154.14   2
  -5  -1   6  686.99   42.19   1
   5   1   6  561.55   40.10   1
  -5   1  -6  616.23   40.19   1
   5   1  -6  671.75   41.86   1
  -5   1   6  691.25   41.96   1
  -5  -1  -6  656.92   41.00   1
  -5  -1  -6  647.32   33.48   5
  -5  -1   6  616.57   38.89   2
  -5   1   6  705.20   38.93   2
   5  -1   6  637.81   40.91   1
   5  -1  -6  670.24   40.95   1
   5   1  -6  714.10   40.14   3
   5   1  -6  608.51   32.67   5
  -5   1  -6  558.44   32.72   5
  -5   1   6  606.23   31.31   5
   5   1   7  520.71   36.93   1
  -5   1  -7  564.65   37.09   1
  -5   1   7  622.08   38.62   1
  -5  -1  -7  503.20   35.88   1
   5   1  -7  550.43   37.37   1
  -5  -1   7  567.08   38.00   1
   5  -1  -7  544.63   37.23   3
   5   1  -7  557.04   35.80   3
   5  -1   7  476.70   35.45   1
   5  -1  -7  503.97   35.60   1
  -5  -1   7  537.96   35.19   2
  -5   1   7  587.60   34.67   2
   5  -1  -7  639.27   30.19   5
  -5  -1  -7  536.67   30.79   5
   5   1  -7  542.02   29.84   5
   5   1   7  515.48   31.26   5
  -5   1  -7  464.40   29.75   5
  -5   1   8 1376.55   64.96   5
   5   1  -8 1511.15   74.73   1
  -5  -1   8 1448.20   74.19   1
   5   1   8 1245.96   72.29   1
  -5   1  -8 1404.31   73.47   1
  -5   1   8 1417.09   73.52   1
  -5  -1  -8 1371.21   72.39   1
   5  -1  -8 1507.97   75.55   3
   5   1  -8 1432.06   63.74   4
   5   1  -8 1418.19   72.64   3
   5  -1   8 1324.64   72.31   1
   5  -1  -8 1425.19   72.71   1
  -5   1   8 1442.77   70.71   2
  -5  -1   8 1383.01   71.78   2
  -5  -1  -8 1279.00   66.86   5
   5  -1  -8 1656.16   67.23   5
   5   1   8 1278.16   67.62   5
   5   1  -8 1409.57   66.38   5
  -5   1  -8 1149.47   65.89   5
   5  -1   9   57.28   14.74   1
   5  -1  -9   37.97   13.70   1
  -5  -1  -9   61.59   12.45   5
   5   1  -9   50.08   13.69   3
  -5   1  -9   61.85   16.21   1
   5   1  -9   70.15   16.21   1
  -5   1   9   62.00   15.46   1
   5   1   9   54.97   15.19   1
   5  -1  -9   46.95   10.81   5
  -5   1  -9   39.73   10.99   5
   5   1  -9   39.03   10.49   5
  -5   1   9   47.62    9.99   5
   5   1   9   48.15   12.80   5
   5   1  -9   50.35    7.36   4
   5  -1  -9   60.98   15.77   3
  -5  -1  -9   39.08   14.45   1
  -5  -1   9   32.39   13.24   1
  -5  -1   9   54.24   13.18   2
  -5   1   9   61.90   13.03   2
  -5  -1 -10 1513.99   80.33   5
   5  -1 -10 1965.79   81.21   5
  -5  -1  10 1635.99   83.13   2
  -5   1  10 1656.94   82.08   2
   5  -1  10 1642.92   83.71   1
   5  -1 -10 1709.19   84.00   1
   5  -1 -10 1779.84   88.19   3
   5   1 -10 1733.94   85.64   3
  -5   1  10 1628.25   78.03   5
   5   1  10 1549.97   80.96   5
  -5   1 -10 1437.28   79.46   5
   5   1 -10 1698.21   80.00   5
  -5   1 -10 1540.65   84.41   1
  -5   1  10 1758.21   85.81   1
  -5  -1 -10 1557.01   83.16   1
   5   1 -10 1825.83   86.56   1
  -5  -1  10 1603.95   84.53   1
   5   1  10 1566.13   84.68   1
  -5  -1  11 1374.35   70.65   1
  -5   1 -11 1284.82   70.26   1
  -5   1  11 1380.37   71.31   1
  -5  -1 -11 1098.56   67.24   1
   5   1 -11 1300.58   70.58   3
   5  -1 -11 1271.98   72.59   3
  -5   1  11 1366.55   64.65   5
   5   1  11 1181.90   66.99   5
  -5   1  11 1359.27   68.00   2
  -5  -1  11 1385.20   69.44   2
  -5   1 -11 1023.73   64.42   5
   5   1 -11 1385.38   66.51   5
  -5  -1 -11 1227.10   66.44   5
   5  -1 -11 1488.28   67.23   5
  -5   1  12 1382.12   68.63   5
   5   1  12 1269.42   71.23   5
   5  -1  12 1249.90   69.23   5
  -5   1  12 1421.53   74.21   1
  -5  -1  12 1296.17   72.70   1
   5   1 -12 1306.96   73.85   3
   5  -1 -12 1361.29   76.12   3
  -5   1  12 1507.30   72.36   2
  -5  -1  12 1313.40   71.71   2
  -5  -1 -12 1264.62   70.34   5
   5  -1 -12 1567.42   71.39   5
  -5   1 -12 1212.36   69.57   5
   5   1 -12 1515.77   71.01   5
  -5   1  13 3844.52  156.70   5
   5   1  13 3341.36  158.87   5
   5  -1  13 3262.28  156.08   5
  -5   1  13 3832.14  161.96   1
  -5  -1  13 3592.21  159.72   1
   5   1 -13 3380.33  161.28   3
   5   1  13 2824.83  148.64   3
   5  -1 -13 3601.20  163.65   3
   5   1 -13 3815.61  161.16   1
   5  -1  13 3316.27  157.12   1
  -5  -1  13 3481.29  158.78   2
  -5  -1 -13 3033.89  156.66   5
   5  -1 -13 4067.10  159.04   5
   5   1 -13 3895.88  158.44   5
  -5   1 -13 3016.03  156.18   5
   5   1 -14  673.96   39.62   5
  -5   1 -14  566.65   38.66   5
  -5   1  14  567.88   36.47   5
   5   1  14  456.51   38.27   5
   5  -1  14  445.92   35.80   5
   5   1  14  551.02   39.26   1
   5   1  14  505.99   30.60   3
   5   1 -14  514.38   39.72   3
   5  -1 -14  570.14   38.37   1
   5   1 -14  605.64   40.20   1
   5  -1  14  477.08   36.20   1
  -5  -1  14  605.61   39.58   2
  -5  -1 -14  485.96   37.66   5
   5  -1 -14  577.87   38.12   5
   5   1 -14  524.69   38.23   2
  -5  -1 -15 1075.35   67.29   5
   5  -1 -15 1419.84   69.67   5
  -5  -1  15 1253.51   68.57   2
   5   1 -15 1391.46   69.72   5
  -5   1 -15 1188.10   68.68   5
  -5   1  15 1345.12   67.47   5
   5   1  15 1222.93   69.75   5
   5  -1  15 1137.89   66.27   5
  -5   1 -15 1187.92   68.35   1
   5   1  15 1254.66   68.34   1
   5   1 -15 1329.43   69.08   1
   5  -1  15 1122.98   64.91   1
   5  -1 -15 1265.01   67.11   1
   5   1 -15 1225.36   68.12   2
   5   1  16  332.36   31.92   5
  -5   1  16  403.29   30.90   5
   5  -1  16  321.06   29.63   5
  -5   1  16  400.49   32.47   1
  -5   1 -16  418.23   32.39   1
   5   1  16  347.25   24.39   3
  -5  -1 -16  351.23   31.39   5
   5  -1 -16  432.81   32.45   5
   5   1  16  323.97   29.18   1
   5   1 -16  382.55   30.85   1
   5  -1  16  328.14   27.91   1
   5  -1 -16  415.70   30.59   1
   5   1 -16  404.66   32.38   5
  -5   1 -16  345.49   31.77   5
   5  -1  17  145.13   18.38   1
   5  -1 -17  151.37   20.03   1
   5  -1 -17  216.41   23.18   5
  -5   1  17  175.62   22.20   1
   5   1 -17  141.05   21.78   5
  -5   1 -17  120.99   21.88   5
   5  -1  17  135.02   20.28   5
   5   1  17  158.51   23.46   5
  -5   1  17  140.82   20.52   5
  -5   1 -17  135.63   20.40   1
   5   1  17  152.99   16.29   3
  -5  -1 -17   93.02   20.08   5
   5   1 -17  143.21   19.56   1
   5   1  17  155.74   19.34   1
   5  -1 -17  137.75   20.07   2
  -5  -1 -18  228.16   26.87   5
   5  -1 -18  251.82   26.73   5
   5   1 -18  196.79   22.54   1
   5   1  18  230.86   28.17   5
  -5   1  18  231.19   26.03   5
  -5   1 -18  221.28   27.29   5
   5  -1  18  192.02   24.92   5
  -5   1  18  243.82   25.53   1
  -5   1 -18  200.11   23.06   1
   5   1  18  216.97   19.86   3
   5   1 -18  262.76   28.04   5
   5  -1 -18  275.93   24.50   1
   5   1  18  171.88   21.65   1
   5  -1  18  191.13   20.73   1
   5  -1 -18  241.39   24.30   2
   5  -1 -19  607.28   43.84   5
   5   1 -19  673.30   46.51   5
  -5   1 -19  494.14   42.94   5
   5   1  19  616.81   46.10   5
  -5   1  19  646.84   43.61   5
   5  -1  19  567.27   42.14   5
  -5   1 -19  472.71   36.51   1
  -5   1  19  611.77   40.70   1
   5   1  19  487.53   33.99   3
   5  -1 -19  596.53   40.65   2
   5   1  19  496.68   36.76   1
   5   1 -19  590.62   38.79   1
   5  -1  19  511.23   35.59   1
   5  -1 -19  631.02   39.52   1
   5   1  20  103.37   24.70   5
  -5   1  20  131.47   24.33   5
   5  -1  20   74.60   22.23   5
  -5   1 -20   90.42   18.31   1
  -5   1  20   82.32   18.72   1
   5   1  20   82.76   16.71   3
   5  -1  20   64.66   18.44   3
   5  -1  20   79.63   16.04   1
   5  -1 -20  108.16   19.40   1
   5   1  20  107.52   18.11   1
   5   1 -20  113.47   19.17   1
   5  -1  21 1428.11   83.08   5
  -5   1 -21 1148.50   72.74   1
  -5   1  21 1518.41   77.93   1
   5  -1  21 1414.74   78.66   3
   5   1  21 1383.47   73.63   3
   5   1  21 1562.29   87.62   5
  -5   1  21 1802.40   87.31   5
   5   1 -21 1547.44   76.82   1
   5   1  21 1358.88   74.21   1
   5  -1  21 1360.79   73.23   1
   5  -1 -21 1748.61   78.97   1
   5  -1  22    7.33   20.96   5
   5   1  22   35.09   24.47   5
  -5   1  22  -25.57   23.48   5
  -5   1  22   19.02   15.51   1
   5   1  22  -10.64   16.60   3
   5  -1  22  -11.40   18.73   3
   5  -1 -22  -23.24   17.88   1
   5  -1  22   -6.47   13.70   1
   5   1 -22  -20.16   16.30   1
   5   1  22   26.24   13.74   1
   5  -1  23  703.11   52.90   5
  -5   1  23  647.77   43.45   1
   5   1  23  699.92   44.82   3
   5  -1  23  680.25   48.31   3
   5   1  23  665.19   54.53   5
   5   1 -23  681.81   43.27   1
   5   1  23  584.79   40.18   1
   5  -1 -23  757.24   45.06   1
   5  -1  23  673.77   41.13   1
  -5   1  24   18.60   14.72   1
   5   1  24   12.30   15.16   3
   5   1  24   19.72   11.93   1
   5   1 -24    2.11   13.10   1
   5  -1  24   14.33   19.82   5
   5   1  24    9.27   22.05   5
  -5   1  24   14.52   21.40   5
   5  -1 -24   30.04   15.03   1
   5  -1  24   14.55   11.79   1
   5  -1  24   15.52   17.42   3
   5   1  25   96.40   18.19   3
   5   1  25   39.88   12.36   1
   5  -1  25   97.31   21.00   3
   5  -1  25   79.69   23.78   5
   5   1  25   95.05   27.11   5
  -5   1  25  116.30   26.36   5
   5  -1 -25   76.34   16.81   1
   5  -1  25   48.82   12.66   1
   5   1 -25   62.38   14.91   1
   5  -1  26   22.36   17.17   3
  -5   1  26   23.16   22.73   5
   5  -1  26   54.75   23.26   5
   5   1  26   61.57   23.90   5
   5  -1 -26   12.13   12.93   1
   5  -1  26   16.89   10.72   1
   5   1  26    9.88   10.26   1
   5   1 -26    5.88   12.59   1
   5   1  26   22.89   15.28   3
   5  -1  27   86.44   22.52   3
  -5   1  27   80.98   27.61   5
   5  -1  27   72.33   27.38   5
   5   1  27   70.29   27.57   5
   5   1  27   86.56   19.37   3
   5  -1  28   15.52   20.28   3
  -5   1  28   20.75   25.51   5
   5  -1  28    7.68   24.34   5
   5   1  28   45.63   28.97   5
   5   1  28   10.07   15.71   3
   5  -1  29  269.53   35.39   3
   5  -1  29  281.50   40.86   5
   5   1  29  294.54   44.40   5
   5   2   0   12.76   10.14   1
   5   2   0    6.50    6.34   3
  -5   2   0    9.30    4.60   5
   5   2   0   -0.46    5.90   5
   5  -2   0   -1.09    8.92   1
   5  -2   1   72.04   13.20   1
   5  -2  -1   72.77   13.33   1
   5   2   1   85.52    9.80   3
   5   2   1   76.94   13.95   1
   5   2  -1   75.17   14.05   1
  -5   2  -1   66.85   12.63   1
   5   2  -1   68.06   10.61   3
  -5   2   1   66.51    7.32   5
   5   2  -1   74.84    8.88   5
  -5   2  -1   63.04    7.65   5
  -5   2  -2  622.05   31.56   5
   5  -2   2  584.10   38.60   1
   5  -2  -2  650.22   39.43   1
   5   2   2  698.06   41.06   1
   5   2  -2  689.45   40.88   1
  -5   2   2  735.64   41.47   1
  -5   2  -2  717.04   41.14   1
   5   2   2  593.29   32.11   3
  -5  -2   2  624.33   39.02   2
  -5   2   2  569.58   30.59   5
  -5   2  -3    3.54    6.12   5
   5  -2   3   -7.71    9.83   1
   5  -2  -3   -6.52   10.33   1
  -5   2  -3    2.25   10.63   1
   5   2   3    4.75   10.08   1
  -5   2   3    8.99   10.94   1
   5   2  -3   -1.16   10.33   1
   5   2   3   11.01    5.72   3
  -5   2   3    3.49    6.00   5
  -5  -2   3   18.35    9.62   2
  -5   2   4   53.40    8.17   5
  -5   2  -4   42.10    8.17   5
   5   2  -4   55.61    8.62   5
   5  -2   4   34.35   11.75   1
   5   2   4   64.89   13.65   1
   5   2  -4   59.33   13.60   1
  -5   2  -4   65.82   13.44   1
  -5   2   4   53.05   13.58   1
   5   2   4   47.01    6.64   3
   5  -2  -4   45.82   12.00   1
  -5  -2   4   42.32   11.60   2
   5   2   4   65.78   10.83   5
  -5   2  -5   12.51    7.38   5
   5   2  -5   12.01    7.43   5
   5   2  -5   11.13    7.87   4
   5   2   5    7.29   10.55   1
   5   2  -5    3.52   10.41   1
  -5   2  -5   21.86   11.65   1
  -5   2   5   26.24   11.81   1
  -5   2   5    9.92    8.85   2
  -5  -2   5    2.19    9.64   2
   5  -2   5    5.55   10.05   1
   5  -2  -5   29.47   11.21   1
   5   2   5    4.34    8.65   5
  -5   2  -6  459.95   29.36   5
   5   2  -6  539.76   30.44   5
   5   2   6  508.78   35.87   1
   5   2  -6  551.80   36.42   1
  -5   2   6  626.24   37.58   1
  -5   2  -6  476.91   34.90   1
  -5   2   6  495.11   28.91   5
   5   2   6  493.62   31.89   5
  -5  -2   6  530.63   34.76   2
  -5   2   6  541.94   32.82   2
   5  -2   6  501.77   34.66   1
   5  -2  -6  549.20   35.12   1
   5   2  -6  514.58   29.15   4
   5   2  -7   16.33    8.74   5
  -5   2  -7   15.61    8.96   5
   5   2  -7   13.11    7.33   4
  -5  -2   7   16.81   10.54   2
  -5   2   7   11.40    8.61   5
   5   2   7   18.71   10.49   5
   5  -2   7    8.94   11.83   1
   5  -2  -7    6.64   11.01   1
  -5   2   7    7.06   11.33   1
   5   2   7   46.28   13.61   1
   5   2  -7   16.90   11.81   1
  -5   2  -7   15.37   11.85   1
  -5  -2  -8  128.57   14.74   5
  -5   2   8  121.86   17.51   1
   5   2   8  111.76   17.34   1
   5   2  -8  121.40   17.67   1
  -5   2  -8   84.20   16.00   1
  -5   2  -8   99.24   13.97   5
   5   2  -8  125.29   11.59   4
   5   2   8  108.62   15.61   5
   5   2  -8  110.51   13.90   5
  -5   2   8  108.50   13.12   5
   5  -2   8   98.48   16.04   1
   5  -2  -8  119.05   16.28   1
  -5  -2   8  117.39   16.34   2
  -5   2  -9   87.65   14.08   5
   5   2   9  109.81   16.61   5
  -5   2   9  114.70   14.02   5
   5   2  -9  111.95   14.53   5
   5   2  -9   95.41   10.11   4
   5  -2   9   75.95   14.71   1
   5  -2  -9   98.84   15.36   1
   5   2   9   87.61   16.74   1
  -5   2  -9   99.43   16.65   1
   5   2  -9   95.44   16.40   1
  -5   2   9  119.07   17.49   1
  -5  -2   9   86.87   15.02   2
  -5  -2  -9   87.49   13.47   5
   5  -2  -9  118.99   13.51   5
   5   2 -10  509.44   32.29   5
   5  -2  10  408.26   32.15   1
   5  -2 -10  483.79   33.79   1
  -5   2 -10  424.12   33.61   1
   5   2  10  407.10   33.40   1
  -5   2  10  535.25   35.65   1
   5   2 -10  565.09   36.25   1
   5   2 -10  518.11   35.73   3
  -5  -2  10  490.63   34.11   2
   5  -2 -10  510.14   31.23   5
  -5  -2 -10  425.99   31.05   5
  -5   2 -10  399.54   30.94   5
   5   2  10  435.41   32.82   5
  -5   2  10  506.10   31.41   5
   5   2 -11   28.83   12.45   5
   5  -2 -11   26.59   11.26   5
  -5  -2 -11   29.37   12.32   5
   5   2 -11   10.84   12.57   3
  -5   2  11   40.96   14.11   1
  -5   2 -11   17.51   13.60   1
  -5   2 -11   33.38   12.12   5
  -5   2  11   32.85   12.06   5
   5   2  11   19.14   14.10   5
   5  -2 -11   43.03   14.32   3
  -5  -2  11   38.04   12.83   2
  -5   2  12  206.37   22.42   1
  -5  -2  12  204.16   22.23   3
   5  -2 -12  189.34   12.34   4
   5  -2 -12  185.64   24.07   3
   5   2 -12  236.33   24.51   3
  -5  -2  12  210.56   21.99   2
  -5  -2 -12  178.51   21.04   5
   5  -2 -12  244.15   21.46   5
   5   2  12  187.24   22.68   5
   5   2 -12  238.97   22.70   5
  -5   2 -12  202.50   22.35   5
  -5   2  12  215.23   21.83   5
   5   2 -13   66.20   15.10   5
  -5   2 -13   70.67   15.75   5
   5   2  13   45.67   15.97   5
  -5   2  13   53.56   14.64   5
   5  -2  13   36.49   12.99   1
   5  -2 -13   69.33   15.23   1
  -5  -2  13   47.92   14.74   3
   5   2 -13   79.82   17.65   3
  -5   2  13   73.15   16.62   1
   5   2 -13   57.03   16.37   1
   5   2  13   61.53   16.34   1
  -5  -2 -13   34.21   14.15   5
   5  -2 -13   80.88   15.15   5
  -5   2  13   49.71   13.68   2
  -5  -2  13   69.26   15.23   2
  -5  -2 -14  186.42   22.60   5
   5  -2 -14  184.64   21.57   5
   5   2 -14  195.11   22.87   5
  -5   2  14  210.13   23.10   5
   5   2  14  195.26   24.59   5
  -5   2 -14  119.28   20.15   5
   5   2 -14  196.53   23.28   1
  -5  -2  14  199.36   22.28   3
   5  -2 -14  187.37   21.24   1
  -5   2 -14  168.04   22.84   1
   5   2  14  165.22   21.65   1
   5  -2  14  144.60   19.12   1
  -5  -2  14  156.45   20.36   2
  -5   2  15   -1.32   13.10   5
   5  -2  15    9.92   11.64   1
   5  -2 -15   12.15   12.62   1
  -5  -2  15   14.17   13.34   3
  -5  -2 -15   -1.45   13.57   5
   5  -2 -15   -2.66   13.50   5
   5   2  15   -2.71   12.85   1
  -5   2 -15  -10.72   14.67   1
   5   2 -15  -12.34   14.46   1
  -5  -2  15    5.31   12.33   2
  -5   2 -15   14.87   14.57   5
   5   2 -15   -1.46   13.00   5
   5   2  15    6.43   16.46   5
   5  -2  16  121.06   17.17   1
   5  -2 -16  113.66   19.04   1
  -5  -2  16  109.25   19.07   3
  -5  -2 -16  118.14   20.76   5
   5  -2 -16  153.31   20.99   5
   5   2 -16  153.00   19.82   1
  -5   2 -16  105.18   19.78   1
   5   2  16   80.37   17.67   1
  -5   2  16  144.08   20.08   1
   5   2 -16  133.15   20.88   5
   5   2  16  143.48   23.73   5
  -5   2 -16   93.83   19.78   5
  -5   2  16  125.67   20.65   5
   5  -2 -17   10.02   12.60   1
   5  -2  17    1.09   12.06   1
  -5  -2  17    9.22   13.53   3
  -5  -2 -17    1.63   14.29   5
   5  -2 -17   10.61   13.96   5
  -5   2 -17    6.77   13.81   1
  -5   2  17   19.00   13.42   1
   5   2 -17    1.37   12.24   1
   5   2  17   13.69   13.78   1
   5   2 -17   -6.52   14.24   5
  -5   2 -17   -3.49   15.57   5
   5   2  17    8.99   17.61   5
  -5   2  17   -1.48   15.12   5
   5  -2 -18  118.97   18.37   1
   5  -2  18  102.30   16.45   1
  -5  -2  18  127.91   20.68   3
  -5  -2 -18   67.02   19.51   5
   5  -2 -18  125.39   21.44   5
   5   2  18   48.80   16.12   1
  -5   2  18   99.31   18.79   1
  -5   2 -18  119.47   20.29   1
   5   2 -18  123.77   19.03   1
   5   2 -18  152.38   22.95   5
  -5   2 -18   76.12   21.01   5
   5   2  18   95.18   23.03   5
  -5   2  18  109.39   21.46   5
   5  -2 -19    3.76   12.82   1
   5  -2  19    6.42   12.11   1
  -5  -2  19  -13.29   15.10   3
   5   2 -19    1.32   13.62   1
   5  -2 -19    5.08   15.04   5
  -5   2  19   11.69   16.23   5
   5   2  19   -1.98   19.17   5
  -5   2  19   24.46   15.34   1
   5   2  19    8.04   13.02   1
  -5   2 -19   10.77   15.56   1
   5  -2 -20  172.24   22.38   2
  -5   2 -20  143.60   22.09   1
  -5  -2  20  141.51   23.13   3
  -5   2  20  151.85   24.66   5
   5   2  20  181.88   28.39   5
   5   2 -20  136.09   20.37   1
   5  -2 -20  166.09   21.63   1
   5  -2  20  122.61   17.94   1
  -5   2  20  143.80   22.25   1
   5   2  20  126.93   20.56   1
   5  -2 -21   43.31   17.16   2
   5   2  21   11.09   13.77   1
   5   2 -21   45.13   15.91   1
  -5  -2  21   43.05   17.55   3
  -5   2 -21   22.12   15.36   1
   5  -2 -21   38.55   15.93   1
   5  -2  21   23.81   13.38   1
  -5   2  21   31.42   17.96   5
   5   2  21   21.53   22.65   5
  -5   2  21   16.32   15.93   1
   5   2  22   45.41   24.19   5
  -5   2  22   11.70   18.91   5
  -5   2  22   30.50   16.02   1
   5   2 -22   23.97   13.38   1
   5   2  22   11.93   13.00   1
  -5   2 -22   29.34   14.35   1
   5  -2 -22   18.55   14.64   1
   5  -2  22    3.99   12.25   1
   5   2  23    9.43   22.56   5
  -5   2  23    2.04   19.51   5
  -5   2  23   16.80   14.80   1
  -5   2 -23   -6.36   13.91   1
   5   2  23   15.82   12.53   1
   5   2 -23    5.80   13.17   1
   5  -2  23    6.61   16.49   3
   5  -2 -23   20.47   14.67   1
   5  -2  23   13.61   12.48   1
   5   2  24   72.85   25.17   5
  -5   2  24   64.26   23.92   5
  -5   2 -24   48.53   14.25   1
  -5   2  24   61.70   17.13   1
   5   2  24   64.98   14.97   1
   5   2 -24   56.46   14.85   1
   5  -2  24   60.21   20.34   3
   5  -2  24   44.15   13.58   1
   5  -2 -24   69.98   16.98   1
   5   2  25   12.70   22.01   5
  -5   2  25  -13.56   21.93   5
  -5   2 -25   -0.88   11.00   1
  -5   2  25   -3.52   13.32   1
   5   2  25   -1.00   10.93   1
   5   2 -25   -9.67   12.57   1
   5  -2  25   -3.71   17.19   3
   5  -2 -25    5.65   13.66   1
   5   2  26   18.55   23.25   5
  -5   2  26   -4.81   21.23   5
  -5   2  26   -1.14   12.71   1
   5   2  26   14.58   10.42   1
   5  -2 -26    7.57   13.17   1
   5  -2  26   33.07   19.31   3
  -5   2  27    2.13   12.49   1
   5  -2  27   11.93   18.81   3
   5   2  27   41.24   25.86   5
   5  -2  28   92.91   23.96   3
   5   2  28   80.22   28.04   5
  -5   2  28   55.92   26.65   5
   5   3   0    9.85   14.90   1
   5  -3   0   25.00   13.81   1
  -5   3   0   27.07   13.54   1
  -5   3   0   19.46    8.26   5
   5   3   0   34.53   10.88   5
  -5  -3   1 2336.98  120.82   2
  -5   3  -1 2788.25  123.18   1
  -5   3   1 2693.40  122.67   1
   5   3  -1 2715.40  123.63   1
   5   3   1 2632.94  123.61   1
   5  -3   1 2607.48  121.90   1
   5  -3  -1 2634.11  122.14   1
  -5   3   1 2376.06  113.90   5
   5   3   1 2493.26  116.57   5
  -5  -3   2   78.81   16.73   2
   5   3   2   74.45   18.26   1
   5   3  -2  101.90   18.06   1
   5   3   2   96.18   15.38   5
  -5   3   2   55.97   11.45   5
  -5   3   2   51.10   15.37   1
  -5   3  -2   77.67   17.34   1
   5  -3   2   61.88   17.33   1
   5  -3  -2   66.29   16.71   1
  -5   3  -3 6077.70  270.66   1
  -5   3   3 6488.07  271.93   1
   5  -3   3 5902.88  270.26   1
   5  -3  -3 5783.27  269.74   1
  -5  -3   3 5859.02  270.49   2
   5   3   3 5960.87  266.46   5
  -5   3   3 5947.25  263.64   5
   5   3   3 6308.77  272.74   1
   5   3  -3 6802.20  272.93   1
  -5   3  -4  185.80   19.90   5
   5   3  -4  222.94   20.45   4
  -5   3   4  220.47   24.74   1
   5   3   4  187.81   26.14   1
  -5   3  -4  239.16   24.62   1
   5  -3   4  263.86   26.42   1
   5  -3  -4  234.44   24.69   1
  -5  -3   4  265.41   25.11   2
   5   3   4  274.18   24.20   5
  -5   3   4  181.56   19.17   5
   5   3  -4  240.16   25.19   1
   5   3  -5 6664.63  275.85   1
   5   3   5 6095.13  275.82   1
   5   3  -5 6140.54  268.31   4
  -5   3   5 6714.25  275.92   1
  -5   3  -5 5945.18  273.75   1
   5  -3   5 6138.60  274.07   1
   5  -3  -5 6298.97  274.20   1
  -5  -3   5 5707.96  273.44   2
   5   3   5 6085.58  271.32   5
  -5   3   5 6267.93  268.65   5
  -5   3  -5 5940.24  269.16   5
  -5   3  -6  987.82   54.00   5
   5   3  -6  971.25   52.49   5
   5   3  -6  958.69   51.54   4
  -5   3  -6  988.84   57.17   1
  -5   3   6 1020.51   57.82   1
   5  -3   6  988.80   57.45   1
   5  -3  -6  999.87   57.50   1
  -5  -3   6  985.78   57.39   2
   5   3  -6 1011.07   58.49   1
   5   3   6  958.82   59.23   1
  -5   3   6 1079.88   53.86   5
   5   3   6 1019.19   56.20   5
  -5   3  -7 1794.97   91.94   5
   5   3  -7 1910.96   91.78   5
   5   3  -7 2026.56   97.35   1
   5   3   7 1908.73   98.13   1
  -5  -3   7 2139.26   95.17   3
   5   3  -7 1946.35   89.40   4
  -5   3  -7 1743.69   94.55   1
  -5   3   7 2096.42   97.06   1
  -5   3   7 1903.40   91.18   2
  -5  -3   7 1910.29   96.05   2
  -5   3   7 2005.71   92.30   5
   5   3   7 1774.62   93.98   5
   5  -3   7 1691.73   94.00   1
   5  -3  -7 1908.87   95.59   1
   5   3   8  591.14   40.79   5
  -5  -3   8  580.08   40.26   2
  -5   3   8  622.33   37.40   2
  -5   3  -8  568.10   40.39   1
  -5   3   8  661.05   41.88   1
   5   3  -8  565.85   34.17   4
  -5  -3   8  689.94   41.14   3
   5   3  -8  708.34   39.70   5
  -5   3  -8  598.80   38.75   5
   5   3   8  608.24   43.20   1
   5   3  -8  669.55   42.87   1
  -5   3   8  695.91   39.57   5
   5  -3  -8  625.32   41.30   1
   5  -3   8  591.15   40.57   1
   5   3   9  451.54   34.72   5
  -5   3   9  471.80   33.00   5
   5   3   9  428.54   36.15   1
   5   3  -9  552.29   37.06   1
   5  -3  -9  510.43   35.65   1
   5  -3   9  431.79   33.85   1
  -5  -3   9  502.52   34.64   3
  -5   3  -9  436.20   34.62   1
  -5   3   9  512.92   35.83   1
  -5   3  -9  441.94   32.65   5
   5   3  -9  519.80   33.63   5
  -5  -3   9  499.24   35.25   2
  -5   3   9  499.48   31.69   2
  -5   3  10  106.41   15.30   2
  -5  -3  10  119.15   17.71   2
  -5   3  10  118.32   18.06   5
   5   3  10  105.92   19.64   5
  -5   3 -10  107.25   17.51   5
   5   3 -10  113.23   17.60   5
   5  -3 -10  104.75   18.10   1
   5  -3  10   95.02   16.52   1
  -5  -3  10  120.69   18.76   3
   5   3 -10  134.56   19.25   1
   5   3  10   91.50   19.26   1
  -5   3 -10   95.74   18.97   1
  -5   3  10   95.47   18.50   1
   5   3 -11 1410.26   69.02   5
  -5   3 -11 1170.11   68.66   5
   5  -3 -11 1227.83   59.29   4
  -5  -3 -11 1211.75   68.06   5
  -5   3  11 1285.19   64.94   2
  -5  -3  11 1272.56   69.54   2
  -5   3  11 1357.71   70.67   1
  -5  -3  11 1400.52   70.59   3
  -5   3  11 1332.19   68.94   5
   5   3  11 1138.78   69.85   5
  -5   3 -11 1159.26   69.23   1
   5  -3 -12  333.38   27.10   5
  -5  -3 -12  253.68   26.03   5
  -5   3  12  288.84   23.65   2
  -5  -3  12  250.70   26.12   2
  -5   3  12  303.68   29.01   1
  -5  -3  12  256.39   27.16   3
   5   3 -12  273.02   26.20   5
  -5   3 -12  249.30   27.80   5
   5  -3 -12  239.47   17.46   4
   5   3  12  230.79   28.05   5
  -5   3  12  247.82   26.27   5
   5   3  13 1584.55   93.31   5
  -5   3  13 1819.60   92.72   5
   5   3  13 1798.73   94.22   1
   5   3 -13 1926.10   94.51   1
  -5   3  13 2052.88   95.21   1
   5  -3 -13 1750.74   80.56   4
  -5  -3  13 1907.48   93.64   3
  -5  -3 -13 1583.72   90.79   5
   5  -3 -13 1872.07   91.46   5
  -5  -3  13 1662.58   91.37   2
   5   3 -13 1953.30   93.18   5
  -5   3 -13 1690.75   93.33   5
   5  -3 -13 1904.84   92.47   1
   5  -3  13 1580.95   88.90   1
   5   3 -14  664.48   44.48   5
   5   3  14  526.60   42.80   1
   5   3 -14  645.77   44.34   1
  -5   3 -14  504.11   42.19   1
  -5  -3  14  651.50   44.31   3
   5  -3 -14  645.06   43.29   5
  -5  -3 -14  524.42   42.44   5
  -5  -3  14  637.22   43.22   2
   5  -3 -14  701.35   43.77   1
   5  -3  14  577.35   40.53   1
  -5   3  14  687.95   45.01   5
  -5   3 -14  599.30   46.22   5
   5   3  14  578.10   45.44   5
  -5   3  15  300.95   30.70   5
   5   3  15  263.69   31.64   5
  -5   3 -15  318.43   32.77   5
  -5  -3  15  346.91   30.79   3
   5   3  15  308.61   30.13   1
   5   3 -15  318.25   30.49   1
  -5   3 -15  288.93   30.09   1
  -5  -3 -15  205.27   27.58   5
   5  -3 -15  341.80   30.63   5
   5   3 -15  351.55   30.82   5
   5  -3  15  249.64   25.78   1
   5  -3 -15  310.46   29.17   1
   5   3  16  411.57   37.95   5
  -5   3 -16  380.24   37.25   5
  -5   3  16  438.86   36.81   5
  -5   3 -16  318.13   32.11   1
   5   3  16  326.33   32.31   1
   5   3 -16  417.85   33.91   1
  -5   3  16  418.90   34.41   1
  -5  -3  16  388.77   33.69   3
   5  -3  16  394.66   30.52   1
   5  -3 -16  375.27   31.98   1
   5  -3 -16  433.68   35.28   5
  -5  -3 -16  317.38   32.77   5
   5   3 -16  404.61   35.71   5
   5   3  17   33.40   19.19   5
  -5   3  17   24.10   17.88   5
  -5   3 -17   30.15   18.37   5
  -5  -3  17   28.89   16.61   3
   5  -3 -17   22.94   14.98   1
   5  -3  17   21.35   13.36   1
   5   3  17    7.61   14.90   1
  -5   3  17   -4.40   16.43   1
   5   3 -17   62.57   16.32   1
  -5   3 -17   57.45   17.46   1
   5  -3 -17   17.97   15.93   5
   5   3 -17   46.09   17.96   5
  -5  -3  18   18.35   15.75   3
   5  -3 -18    4.06   14.02   1
   5  -3  18   -3.51   12.61   1
  -5   3  18   -4.39   15.28   1
  -5   3 -18   10.12   15.31   1
   5   3  18    4.49   14.28   1
   5   3 -18   -1.49   13.65   1
   5  -3 -18  -10.35   15.41   5
  -5   3  18    5.48   18.35   5
   5   3  18   29.85   19.34   5
   5   3 -19   41.35   16.07   1
  -5   3 -19   11.49   16.31   1
   5   3  19   23.88   15.45   1
  -5   3  19   30.82   16.95   1
   5   3  19   40.13   20.32   5
  -5   3  19   48.28   21.02   5
   5  -3 -19   24.38   15.44   1
   5  -3  19   34.87   13.29   1
  -5  -3  19   41.65   17.01   3
  -5  -3  20   -7.20   16.02   3
  -5   3  20    5.84   15.15   1
  -5   3 -20   21.67   17.00   1
   5   3 -20   26.50   15.52   1
   5   3  20    5.89   14.08   1
   5  -3  20   15.09   13.71   1
   5  -3 -20   43.53   16.39   1
   5   3  20   -2.25   20.81   5
  -5   3  20   14.21   19.69   5
  -5  -3  21  298.10   31.95   3
   5  -3 -21  321.76   29.51   1
   5  -3  21  247.64   25.31   1
  -5   3  21  297.79   36.05   5
   5   3  21  264.39   36.91   5
   5   3  21  269.31   27.68   1
  -5   3 -21  258.85   28.55   1
  -5   3  21  237.47   28.13   1
   5   3 -21  263.15   28.19   1
   5  -3  22   17.66   13.60   1
   5  -3 -22   22.57   15.58   1
  -5   3  22   -4.35   15.50   1
   5   3  22   11.50   14.95   1
  -5   3 -22   17.94   17.21   1
   5   3 -22    2.82   14.87   1
   5   3  22  -17.32   22.98   5
  -5   3  22   17.56   22.89   5
  -5  -3  22   -5.80   18.84   3
  -5  -3  23  115.99   23.63   3
  -5   3  23  108.45   20.11   1
  -5   3 -23   90.83   20.10   1
   5   3  23   55.33   17.35   1
   5  -3 -23   56.20   18.08   1
   5   3  23  105.70   28.26   5
  -5   3  23  107.22   27.39   5
   5   3 -23   83.72   18.24   1
  -5   3 -24   26.00   15.84   1
  -5  -3  24   31.02   18.05   3
   5   3 -24   14.99   13.41   1
  -5   3  24   -2.40   20.05   5
   5   3  24   47.90   25.56   5
   5   3  24   -7.96   13.88   1
  -5   3  24    4.22   15.46   1
  -5   3 -25   25.80   14.50   1
  -5  -3  25   -2.13   17.52   3
   5   3  25    9.86   13.22   1
   5   3 -25    6.01   12.99   1
  -5   3  25   -5.55   15.67   1
   5  -3  25   24.88   20.04   3
  -5   3  25   22.20   22.23   5
   5   3  25   41.20   24.93   5
  -5  -3  26   35.07   20.50   3
  -5   3  26  -17.23   15.67   1
  -5   3 -26   20.09   13.48   1
   5  -3  26   43.86   21.98   3
  -5   3  26   41.05   24.56   5
   5   3  26   39.76   26.24   5
  -5  -3  27  -20.45   20.27   3
   5   3  27   17.80   26.49   5
  -5   3  27   -8.06   22.32   5
   5  -3  27   -6.91   20.46   3
  -5   3  27   17.75   14.23   1
  -5   3 -27   -7.90   12.15   1
  -5  -4   0    9.29    7.81   3
   5   4   0   -7.77   10.86   1
  -5  -4   0   -6.21   10.58   2
  -5   4   0   16.43   11.41   1
   5  -4   0   -7.44   11.09   1
  -5   4  -1   39.85   13.05   1
  -5   4   1   34.17   12.40   1
  -5  -4   1   36.10   12.35   2
  -5  -4  -1   39.63   12.89   2
   5   4   1   40.80   13.55   1
   5   4  -1   53.28   14.02   1
   5   4   1   34.74   11.31   4
  -5  -4   1   36.68    9.69   3
  -5   4   1   48.24   10.66   5
   5   4   1   25.28   10.48   5
   5  -4  -1   45.94   12.92   1
   5  -4   1   38.45   13.04   1
   5   4   2  233.37   23.99   1
   5   4  -2  220.76   22.56   1
   5   4   2  204.25   21.12   4
  -5  -4   2  310.62   21.09   3
  -5   4  -2  240.34   22.74   1
  -5   4   2  252.36   23.67   1
  -5  -4   2  219.63   23.26   2
   5  -4  -2  266.48   24.10   1
   5  -4   2  219.94   22.91   1
  -5   4   2  228.79   19.73   5
   5   4   2  227.51   21.06   5
   5   4   3   84.38   17.42   1
   5   4  -3   92.79   16.04   1
   5   4   3   99.91   16.20   4
  -5  -4   3  122.81   14.56   3
  -5  -4   3  110.12   16.99   2
  -5   4  -3  131.64   17.63   1
  -5   4   3  124.16   17.85   1
   5  -4  -3   91.34   16.86   1
   5  -4   3   94.30   16.54   1
   5   4   3   88.90   15.49   5
  -5   4   3  110.35   14.57   5
   5   4   4    8.48   10.81   5
  -5   4   4    0.86    9.28   5
  -5  -4   4   15.35   11.46   2
   5   4   4  -29.20   15.19   1
   5   4  -4   -1.23   11.20   1
   5   4  -4   12.65   10.42   4
  -5  -4   4   11.28   10.46   3
   5  -4  -4    1.25   11.42   1
   5  -4   4   -1.25   11.50   1
  -5   4  -4   -1.18   11.48   1
  -5   4   4   -1.21   11.45   1
   5   4   5  146.04   19.21   5
  -5   4   5  137.50   15.72   2
   5   4   5  152.20   21.61   1
   5   4  -5  168.52   20.33   1
   5   4  -5  151.61   16.84   4
  -5   4  -5  155.43   19.89   1
   5  -4  -5  141.51   19.56   1
  -5  -4   5  172.05   20.41   2
  -5   4   5  168.28   17.90   5
   5  -4   5  197.90   20.99   1
  -5   4   5  150.11   19.79   1
   5  -4  -6  416.46   32.03   1
   5  -4   6  374.40   30.92   1
  -5   4  -6  357.67   28.30   5
   5   4  -6  410.92   27.72   4
  -5   4  -6  396.18   31.09   1
  -5   4   6  455.75   33.02   1
  -5   4   6  413.73   27.59   2
  -5  -4   6  392.93   31.89   2
   5   4   6  366.07   30.23   5
  -5   4   6  448.96   30.14   5
   5   4   6  392.30   32.88   1
   5   4  -6  379.54   30.49   1
   5   4   7   -1.48   14.31   1
   5   4  -7   32.51   13.59   1
   5   4   7   11.30   14.22   5
  -5   4   7    7.18   11.16   5
  -5  -4   7   30.38   13.00   2
  -5   4   7   20.72   10.15   2
   5  -4  -7   24.39   13.70   1
   5  -4   7   16.36   11.70   1
  -5   4  -7   10.94   11.42   5
  -5   4  -7   10.96   12.05   1
  -5   4   7   30.01   13.63   1
   5   4  -8   62.50   14.93   1
   5   4   8   88.84   18.61   1
  -5   4   8   68.49   15.11   5
   5   4   8   65.90   17.03   5
  -5  -4   8   65.91   15.02   2
  -5   4   8   65.98   12.28   2
   5  -4  -8   70.05   15.63   1
   5  -4   8   55.56   14.38   1
  -5   4  -8   56.79   14.98   5
   5   4  -8   52.40   13.39   5
  -5   4  -8   58.21   15.19   1
  -5   4   8   70.14   15.63   1
   5   4   9  100.15   20.06   1
   5   4  -9   97.04   17.95   1
   5   4   9  129.39   20.36   5
  -5   4   9  121.19   18.34   5
  -5   4   9  101.99   14.24   2
  -5  -4   9  118.50   18.89   2
   5  -4  -9  117.47   18.41   1
   5  -4   9  148.22   19.09   1
  -5   4  -9  122.10   19.26   5
   5   4  -9  133.91   17.87   5
  -5   4  -9  134.21   19.30   1
  -5   4   9  131.41   19.19   1
   5   4  10   46.01   17.36   1
  -5  -4  10   80.29   16.25   2
  -5   4  10   48.91   11.11   2
   5   4 -10   63.62   15.15   5
  -5   4 -10   19.52   14.33   5
   5  -4 -10   56.76   15.78   1
  -5   4 -10   67.45   17.06   1
  -5   4  10   51.97   15.65   1
  -5   4  10   90.33   17.00   5
   5   4  10   80.69   18.37   5
   5   4  11   46.89   17.11   5
   5   4 -11   39.16   13.58   5
  -5   4 -11   11.66   13.38   5
   5  -4 -11   37.47    9.70   4
  -5  -4  11   29.75   14.13   2
  -5   4  11   46.52   14.93   1
  -5   4  11   27.62   14.53   5
  -5   4  12   11.33   14.86   5
   5   4  12   35.64   18.15   5
  -5   4 -12    1.53   14.31   5
   5   4 -12    8.50   12.84   5
   5  -4 -12    4.39    9.07   4
  -5  -4  12   22.48   13.61   3
  -5  -4  12   24.46   14.05   2
   5   4 -12   14.20   13.69   1
   5  -4  12   11.63   12.88   1
  -5   4  12   30.88   15.18   1
   5   4  13   95.79   20.64   5
  -5   4  13  124.76   21.97   5
  -5   4 -13   68.41   18.43   5
   5   4 -13  102.32   18.71   5
   5  -4 -13   87.55   11.90   4
  -5  -4  13   82.88   18.15   3
  -5  -4  13   43.84   16.16   2
   5   4 -13   88.57   18.54   1
   5   4  13   60.99   18.94   1
   5  -4  13   71.07   16.53   1
   5   4 -14  182.54   24.13   1
   5   4  14  188.11   25.81   1
  -5   4 -14  195.63   26.02   5
   5   4 -14  176.35   22.94   5
   5  -4 -14  151.82   15.56   4
  -5  -4  14  145.84   21.48   3
  -5  -4  14  151.68   21.64   2
  -5   4  14  159.72   25.19   5
   5   4  14  150.57   25.73   5
   5  -4  14  151.24   20.95   1
  -5   4 -14  157.25   23.07   1
  -5   4 -15   13.21   17.86   5
   5   4 -15    6.52   15.24   5
  -5   4 -15   29.34   17.88   1
  -5  -4  15   -6.01   14.62   3
   5   4  15   -9.59   20.70   5
  -5   4  15   -6.72   17.07   5
   5  -4  15   34.15   14.80   1
   5   4  15   29.45   17.99   1
   5   4 -15   20.58   15.87   1
  -5   4 -16  181.36   24.67   1
  -5   4  16  155.93   24.30   1
  -5  -4  16  142.82   22.26   3
   5   4  16  125.63   25.94   5
  -5   4  16  103.56   24.14   5
   5   4  16  167.79   24.90   1
   5  -4  16  155.50   21.25   1
   5  -4 -16  139.58   23.16   5
  -5  -4  17   88.51   19.33   3
  -5   4 -17   76.82   20.58   1
   5   4  17   83.29   20.76   1
   5   4  17   80.76   23.09   5
  -5   4  17   87.56   22.80   5
   5  -4  17   71.51   17.36   1
  -5   4  17  108.40   21.64   1
  -5   4  18   67.35   20.66   5
   5   4  18   32.16   21.34   5
   5  -4  18   24.62   15.14   1
  -5   4  18   41.09   19.30   1
  -5   4 -18   34.43   18.14   1
   5   4  18   36.66   18.38   1
  -5  -4  18   41.07   16.87   3
  -5   4  19    2.02   18.08   5
   5   4  19   20.32   21.39   5
   5  -4  19   -1.30   13.83   1
  -5  -4  19   24.93   15.82   3
  -5   4 -19    9.52   18.00   1
  -5   4  19   -6.60   17.62   1
  -5  -4  20   33.39   19.03   3
  -5   4  20   86.62   21.52   1
  -5   4 -20   14.15   18.09   1
   5   4  20   11.59   21.98   5
  -5   4  20   32.38   21.77   5
  -5  -4  21   32.84   19.17   3
   5   4  21   23.81   17.37   1
  -5   4  21   43.29   18.83   1
  -5   4 -21   38.94   19.41   1
  -5   4  21   38.98   22.48   5
   5   4  21   33.79   23.40   5
  -5  -4  22   28.18   18.23   3
  -5   4  22   19.57   18.24   1
   5   4  22   38.01   18.34   1
  -5   4 -22   27.68   18.72   1
  -5   4  22   31.55   23.21   5
   5   4  22   40.96   24.35   5
  -5  -4  23   10.37   18.33   3
  -5   4 -23    3.03   17.89   1
   5   4  23   -1.61   15.68   1
  -5   4  23   -1.61   17.51   1
   5   4  23    8.14   25.13   5
  -5   4  23   -2.53   23.75   5
  -5   4  24   92.68   29.19   5
  -5  -4  24   62.11   21.50   3
   5   4  24   53.39   18.52   1
  -5   4 -24   66.18   20.17   1
  -5   4  24   51.96   18.97   1
   5   4  24   62.86   29.21   5
  -5   4  25   52.17   26.87   5
  -5  -4  25   19.93   18.98   3
  -5   4  25    1.55   16.62   1
  -5   4 -25   11.28   17.36   1
   5   4  25  -29.81   27.86   5
  -5   4  26    9.05   17.23   1
  -5   4 -26   -4.06   16.19   1
  -5  -4  26  -11.52   20.41   3
   5   4  26   27.85   26.68   5
  -5   4  26   19.69   26.07   5
  -5   5   0   11.38   12.35   1
  -5  -5   0    1.35   11.78   2
  -5  -5   0   -0.65    8.33   3
  -5   5  -1  142.51   19.40   1
  -5   5   1  135.96   18.80   1
   5   5   1  124.17   16.95   4
  -5  -5  -1  124.29   12.98   3
  -5  -5   1  118.45   14.48   3
  -5  -5  -1  147.97   19.87   2
  -5  -5   1  105.11   18.65   2
  -5   5   1  137.60   17.61   5
   5   5   1  106.37   16.96   5
  -5  -5  -2  275.86   18.51   3
   5   5   2  200.77   23.05   4
  -5  -5   2  343.21   23.17   3
  -5   5  -2  282.97   26.00   1
  -5   5   2  308.07   26.93   1
  -5  -5   2  281.81   26.79   2
  -5  -5  -2  218.33   25.00   2
  -5   5   2  299.84   24.81   5
   5   5   2  244.93   24.41   5
  -5   5  -3   98.55   17.13   1
  -5   5   3  108.51   18.37   1
   5   5  -3   89.48   15.41   4
  -5  -5  -3   86.13   16.42   2
  -5  -5   3   78.23   16.43   2
  -5   5   3   69.78   14.67   5
   5   5   3   72.94   15.93   5
  -5  -5  -3   54.12    8.82   3
  -5  -5   3   92.42   14.39   3
  -5   5  -4   25.44   13.66   1
  -5   5   4   19.55   13.53   1
   5   5  -4   18.36   11.71   4
  -5  -5   4    7.35   11.21   3
   5   5   4   24.75   14.13   5
  -5   5   4   18.36   11.86   5
  -5  -5   4   22.40   14.00   2
  -5   5   5  230.93   23.08   5
  -5  -5   5  227.26   21.95   3
   5   5  -5  260.57   22.65   4
  -5   5  -5  226.02   23.75   1
  -5   5   5  264.85   25.38   1
  -5  -5   5  215.04   24.48   2
  -5   5   5  235.49   19.23   2
   5   5   5  175.78   23.46   5
  -5   5   6  138.76   20.07   1
  -5   5  -6  142.44   19.90   1
   5   5   6   99.30   19.16   5
  -5   5   6  127.59   18.82   5
  -5  -5   6  103.80   18.61   2
  -5  -5   6  116.77   17.67   3
  -5   5  -7   64.20   16.01   1
  -5   5   7   57.33   15.92   1
   5   5   7   73.91   16.94   5
  -5   5   7   40.25   14.42   5
  -5  -5   7   50.72   15.60   2
  -5  -5   7   95.77   15.76   3
  -5   5  -8   15.81   12.82   5
  -5   5  -8    8.01   13.68   1
  -5   5   8    1.39   13.12   1
   5   5   8   14.91   14.61   5
  -5   5   8   -7.69   12.69   5
  -5  -5   8   14.67   13.81   2
  -5   5   8    3.66    8.02   2
  -5  -5   8    4.63   12.56   3
  -5   5  -9   64.01   16.58   1
  -5   5   9   76.44   17.72   1
   5   5   9   90.91   20.02   5
  -5   5   9   88.83   18.37   5
  -5   5  -9   46.30   16.19   5
  -5  -5   9  101.64   19.08   2
  -5   5 -10  220.54   26.31   1
  -5   5  10  269.17   28.10   1
   5   5  10  198.49   28.49   5
  -5  -5  10  263.79   28.11   2
  -5   5  10  252.50   27.54   5
   5  -5 -10  259.59   21.91   4
  -5   5 -10  204.55   25.81   5
   5   5 -10  252.02   26.97   5
   5   5 -11  737.68   49.83   5
   5  -5 -11  733.79   42.58   4
  -5   5  11  802.10   51.00   1
  -5  -5  11  805.29   51.15   2
  -5   5 -11  736.33   51.50   5
   5   5  11  646.63   51.50   5
  -5   5  11  806.43   52.21   5
   5  -5 -12  143.70   17.61   4
  -5   5  12  109.90   23.21   5
   5   5  12   97.26   25.45   5
  -5  -5  12  129.97   22.81   2
   5   5 -12  163.92   24.51   5
  -5   5 -12   97.19   24.17   5
  -5   5  12  139.38   23.01   1
  -5   5  13 1415.63   80.63   5
  -5  -5  13 1391.47   79.25   2
  -5   5 -13 1452.25   82.15   5
   5   5  13 1254.13   81.49   5
   5  -5 -13 1412.52   69.77   4
   5   5  14  -19.79   23.18   5
  -5   5  14   43.78   20.99   5
   5  -5 -14   41.69   13.40   4
  -5   5 -14   44.58   21.06   1
  -5   5 -15  916.28   58.06   1
   5   5  15  829.34   62.37   5
  -5   5  15  944.96   62.91   5
  -5   5  16   17.73   20.78   5
   5   5  16  -13.03   22.36   5
  -5   5 -16   12.58   18.96   1
  -5   5  16  -14.86   20.58   1
  -5   5  17  541.84   49.31   5
   5   5  17  523.43   51.09   5
  -5  -5  17  629.79   46.47   3
  -5   5 -17  575.81   45.72   1
   5   5  18   45.75   27.68   5
  -5   5  18   49.04   24.61   5
  -5  -5  18   46.78   20.66   3
  -5   5 -18   53.22   21.45   1
  -5   5  18   19.20   20.61   1
  -5   5  19  916.02   65.98   5
  -5  -5  19  944.83   61.41   3
  -5   5 -19  860.76   59.26   1
  -5   5  19  986.89   61.87   1
   5   5  20   33.04   30.18   5
  -5   5  20   67.33   30.84   5
  -5   5 -20   66.63   25.16   1
  -5   5  20   86.34   26.63   1
  -5  -5  20   82.08   24.16   3
  -5  -5  21 1245.47   75.53   3
  -5   5 -21 1115.94   71.51   1
  -5   5  21 1296.63   75.73   1
  -5   5  21 1062.45   78.30   5
   5   5  21 1060.90   80.39   5
  -5   5  22   -9.92   30.32   5
[truncated: 156,189 more chars]
