# Supplementary material for: Strongly Anharmonic Octahedral Tilting in Two-Dimensional Hybrid Halide Perovskites
Source: ACS Nano. 2021 May 18;15(6):10153–62. doi: 10.1021/acsnano.1c02022 (PMC8223479; doi:10.1021/acsnano.1c02022)
Supplement: Supplementary file 4 — nn1c02022_si_004.cif [file nn1c02022_si_004.cif]

 
data_oy8_mt2_1_293_10
# Yael Diskin-Posner 
_audit_creation_method            'SHELXL-2014/7'
_shelx_SHELXL_version_number      '2014/7'
_chemical_name_systematic         ?
_chemical_name_common             ?
_chemical_melting_point           ?
_chemical_formula_moiety          'I4 Pb, 2(C4 H12 N)'
_chemical_formula_sum
 'C8 H24 I4 N2 Pb' 
_chemical_formula_weight          863.08

loop_
 _atom_type_symbol
 _atom_type_description
 _atom_type_scat_dispersion_real
 _atom_type_scat_dispersion_imag
 _atom_type_scat_source
 'C'  'C'   0.0033   0.0016
 'International Tables Vol C Tables 4.2.6.8 and 6.1.1.4'
 'H'  'H'   0.0000   0.0000
 'International Tables Vol C Tables 4.2.6.8 and 6.1.1.4'
 'I'  'I'  -0.4742   1.8119
 'International Tables Vol C Tables 4.2.6.8 and 6.1.1.4'
 'N'  'N'   0.0061   0.0033
 'International Tables Vol C Tables 4.2.6.8 and 6.1.1.4'
 'Pb'  'Pb'  -3.3944  10.1111
 'International Tables Vol C Tables 4.2.6.8 and 6.1.1.4'
 
_space_group_crystal_system       orthorhombic
_space_group_IT_number            61
_space_group_name_H-M_alt         'P b c a'
_space_group_name_Hall            '-P 2ac 2ab'
 
_shelx_space_group_comment
;
The symmetry employed for this shelxl refinement is uniquely defined
by the following loop, which should always be used as a source of
symmetry information in preference to the above space-group names.
They are only intended as comments.
;
 
loop_
 _space_group_symop_operation_xyz
 'x, y, z'
 '-x+1/2, -y, z+1/2'
 '-x, y+1/2, -z+1/2'
 'x+1/2, -y+1/2, -z'
 '-x, -y, -z'
 'x-1/2, y, -z-1/2'
 'x, -y-1/2, z-1/2'
 '-x-1/2, y-1/2, z'
 
_cell_length_a                    8.8763(3)
_cell_length_b                    8.6936(3)
_cell_length_c                    27.6162(13)
_cell_angle_alpha                 90
_cell_angle_beta                  90
_cell_angle_gamma                 90
_cell_volume                      2131.06(14)
_cell_formula_units_Z             4
_cell_measurement_temperature     293(2)
_cell_measurement_reflns_used     6783
_cell_measurement_theta_min       2.7060
_cell_measurement_theta_max       30.8390
 
_exptl_crystal_description        block
_exptl_crystal_colour             orange
_exptl_crystal_density_meas       ?
_exptl_crystal_density_method     ?
_exptl_crystal_density_diffrn     2.690          
_exptl_crystal_F_000              1520
_exptl_transmission_factor_min    ?
_exptl_transmission_factor_max    ?
_exptl_crystal_size_max           0.115
_exptl_crystal_size_mid           0.085
_exptl_crystal_size_min           0.059
_exptl_absorpt_coefficient_mu     13.696
_shelx_estimated_absorpt_T_min    0.302
_shelx_estimated_absorpt_T_max    0.499
_exptl_absorpt_correction_type    gaussian
_exptl_absorpt_correction_T_min   0.378
_exptl_absorpt_correction_T_max   0.532
_exptl_absorpt_process_details    
;
CrysAlisPro 1.171.40.60a (Rigaku Oxford Diffraction, 2019)
Numerical absorption correction based on gaussian integration over
			a multifaceted crystal model
Empirical absorption correction using spherical harmonics,
 implemented in SCALE3 ABSPACK scaling algorithm.
;
_exptl_absorpt_special_details    ?
_diffrn_ambient_temperature       293(2)
_diffrn_radiation_wavelength      0.71073
_diffrn_radiation_type            MoK\a
_diffrn_source                    ?
_diffrn_measurement_device_type   'XtaLAB Synergy, Dualflex, Pilatus 300K'
_diffrn_measurement_method         '\w scans'
_diffrn_detector_area_resol_mean  ?
_diffrn_reflns_number             16631
_diffrn_reflns_av_unetI/netI      0.0199
_diffrn_reflns_av_R_equivalents   0.0314
_diffrn_reflns_limit_h_min        -11
_diffrn_reflns_limit_h_max        10
_diffrn_reflns_limit_k_min        -10
_diffrn_reflns_limit_k_max        10
_diffrn_reflns_limit_l_min        -29
_diffrn_reflns_limit_l_max        34
_diffrn_reflns_theta_min          1.475
_diffrn_reflns_theta_max          26.367
_diffrn_reflns_theta_full         25.242
_diffrn_measured_fraction_theta_max   1.000
_diffrn_measured_fraction_theta_full  1.000
_diffrn_reflns_Laue_measured_fraction_max    1.000
_diffrn_reflns_Laue_measured_fraction_full   1.000
_diffrn_reflns_point_group_measured_fraction_max   1.000
_diffrn_reflns_point_group_measured_fraction_full  1.000
_reflns_number_total              2184
_reflns_number_gt                 1733
_reflns_threshold_expression      'I > 2\s(I)'
_reflns_Friedel_coverage          0.000
_reflns_Friedel_fraction_max      .
_reflns_Friedel_fraction_full     .
 
_reflns_special_details
;
 Reflections were merged by SHELXL according to the crystal
 class for the calculation of statistics and refinement.
 
 _reflns_Friedel_fraction is defined as the number of unique
 Friedel pairs measured divided by the number that would be
 possible theoretically, ignoring centric projections and
 systematic absences.
;
 
_computing_data_collection        'CrysAlisPro 1.171.40.60a (Rigaku OD, 2019)'
_computing_cell_refinement        'CrysAlisPro 1.171.40.60a (Rigaku OD, 2019)'
_computing_data_reduction         'CrysAlisPro 1.171.40.60a (Rigaku OD, 2019)'
_computing_structure_solution     'ShelXS (Sheldrick, 2015)'
_computing_structure_refinement 'SHELXL-2014/7 (Sheldrick, 2014)'
_computing_molecular_graphics     'Olex2 (Dolomanov et al., 2009)'
_computing_publication_material   'Olex2 (Dolomanov et al., 2009)'
_refine_special_details           ?
_refine_ls_structure_factor_coef  Fsqd
_refine_ls_matrix_type            full
_refine_ls_weighting_scheme       calc
_refine_ls_weighting_details
'w=1/[\s^2^(Fo^2^)+(0.0210P)^2^+4.2410P] where P=(Fo^2^+2Fc^2^)/3'
_atom_sites_solution_primary      ?
_atom_sites_solution_secondary    ?
_atom_sites_solution_hydrogens    geom
_refine_ls_hydrogen_treatment     constr
_refine_ls_extinction_method      'SHELXL-2014/7 (Sheldrick 2014'
_refine_ls_extinction_coef        0.00081(4)
_refine_ls_extinction_expression
 'Fc^*^=kFc[1+0.001xFc^2^\l^3^/sin(2\q)]^-1/4^'
_refine_ls_number_reflns          2184
_refine_ls_number_parameters      73
_refine_ls_number_restraints      1
_refine_ls_R_factor_all           0.0352
_refine_ls_R_factor_gt            0.0256
_refine_ls_wR_factor_ref          0.0616
_refine_ls_wR_factor_gt           0.0586
_refine_ls_goodness_of_fit_ref    1.071
_refine_ls_restrained_S_all       1.092
_refine_ls_shift/su_max           0.007
_refine_ls_shift/su_mean          0.001
 
loop_
 _atom_site_label
 _atom_site_type_symbol
 _atom_site_fract_x
 _atom_site_fract_y
 _atom_site_fract_z
 _atom_site_U_iso_or_equiv
 _atom_site_adp_type
 _atom_site_occupancy
 _atom_site_site_symmetry_order  
 _atom_site_calc_flag
 _atom_site_refinement_flags_posn
 _atom_site_refinement_flags_adp
 _atom_site_refinement_flags_occupancy
 _atom_site_disorder_assembly
 _atom_site_disorder_group
Pb1 Pb 0.5000 1.0000 0.5000 0.04998(11) Uani 1 2 d S . P . .
I1 I 0.69628(4) 0.69450(5) 0.50418(2) 0.07294(16) Uani 1 1 d . . . . .
I2 I 0.46666(6) 0.98578(5) 0.61548(2) 0.08005(16) Uani 1 1 d . . . . .
N1 N 0.5751(7) 0.4284(7) 0.4061(2) 0.0945(18) Uani 1 1 d . . . . .
H1A H 0.5611 0.3294 0.3992 0.113 Uiso 1 1 calc R U . . .
H1B H 0.5591 0.4440 0.4375 0.113 Uiso 1 1 calc R U . . .
H1C H 0.6691 0.4550 0.3987 0.113 Uiso 1 1 calc R U . . .
C1 C 0.4678(14) 0.5234(12) 0.3774(6) 0.155(5) Uani 1 1 d . . . . .
H1D H 0.3659 0.4931 0.3857 0.186 Uiso 1 1 calc R U . . .
H1E H 0.4800 0.6303 0.3867 0.186 Uiso 1 1 calc R U . . .
C2 C 0.4844(15) 0.5124(15) 0.3285(5) 0.180(7) Uani 1 1 d . . . . .
H2A H 0.4679 0.4072 0.3181 0.216 Uiso 1 1 calc R U . . .
H2B H 0.5857 0.5423 0.3193 0.216 Uiso 1 1 calc R U . . .
C3 C 0.3689(16) 0.620(2) 0.3043(6) 0.223(7) Uani 1 1 d D . . . .
H3A H 0.2674 0.5910 0.3138 0.268 Uiso 1 1 calc R U . . .
H3B H 0.3866 0.7253 0.3139 0.268 Uiso 1 1 calc R U . . .
C4 C 0.387(2) 0.603(3) 0.2540(5) 0.339(13) Uani 1 1 d D . . . .
H4A H 0.3159 0.6672 0.2374 0.508 Uiso 1 1 calc R U . . .
H4B H 0.3709 0.4976 0.2450 0.508 Uiso 1 1 calc R U . . .
H4C H 0.4877 0.6328 0.2450 0.508 Uiso 1 1 calc R U . . .
 
loop_
 _atom_site_aniso_label
 _atom_site_aniso_U_11
 _atom_site_aniso_U_22
 _atom_site_aniso_U_33
 _atom_site_aniso_U_23
 _atom_site_aniso_U_13
 _atom_site_aniso_U_12
Pb1 0.03504(16) 0.03505(16) 0.0799(2) -0.00107(13) 0.00008(11) -0.00015(10)
I1 0.0496(2) 0.0473(2) 0.1220(4) 0.0071(2) 0.0122(2) 0.01929(17)
I2 0.0787(3) 0.0812(3) 0.0802(3) -0.0033(2) -0.0087(2) 0.0002(2)
N1 0.080(4) 0.096(4) 0.107(5) 0.014(4) -0.011(3) -0.018(4)
C1 0.140(10) 0.119(9) 0.206(15) 0.047(9) -0.023(9) 0.019(7)
C2 0.195(16) 0.218(19) 0.126(11) 0.042(10) -0.039(9) 0.013(11)
C3 0.195(15) 0.28(2) 0.193(15) 0.054(15) -0.032(12) 0.002(15)
C4 0.35(3) 0.52(4) 0.147(16) 0.02(2) -0.056(16) 0.01(4)
 
_geom_special_details
;
 All esds (except the esd in the dihedral angle between two l.s. planes)
 are estimated using the full covariance matrix.  The cell esds are taken
 into account individually in the estimation of esds in distances, angles
 and torsion angles; correlations between esds in cell parameters are only
 used when they are defined by crystal symmetry.  An approximate (isotropic)
 treatment of cell esds is used for estimating esds involving l.s. planes.
;
 
loop_
 _geom_bond_atom_site_label_1
 _geom_bond_atom_site_label_2
 _geom_bond_distance
 _geom_bond_site_symmetry_2
 _geom_bond_publ_flag
Pb1 I1 3.1784(4) . ?
Pb1 I1 3.1785(4) 5_676 ?
Pb1 I1 3.1844(4) 8_765 ?
Pb1 I1 3.1844(4) 4_466 ?
Pb1 I2 3.2052(5) 5_676 ?
Pb1 I2 3.2053(5) . ?
I1 Pb1 3.1844(4) 4_566 ?
N1 C1 1.490(12) . ?
N1 H1A 0.8900 . ?
N1 H1B 0.8900 . ?
N1 H1C 0.8900 . ?
C1 C2 1.361(19) . ?
C1 H1D 0.9700 . ?
C1 H1E 0.9700 . ?
C2 C3 1.537(16) . ?
C2 H2A 0.9700 . ?
C2 H2B 0.9700 . ?
C3 C4 1.408(9) . ?
C3 H3A 0.9700 . ?
C3 H3B 0.9700 . ?
C4 H4A 0.9600 . ?
C4 H4B 0.9600 . ?
C4 H4C 0.9600 . ?
 
loop_
 _geom_angle_atom_site_label_1
 _geom_angle_atom_site_label_2
 _geom_angle_atom_site_label_3
 _geom_angle
 _geom_angle_site_symmetry_1
 _geom_angle_site_symmetry_3
 _geom_angle_publ_flag
I1 Pb1 I1 179.999(15) . 5_676 ?
I1 Pb1 I1 88.758(4) . 8_765 ?
I1 Pb1 I1 91.242(4) 5_676 8_765 ?
I1 Pb1 I1 91.242(4) . 4_466 ?
I1 Pb1 I1 88.758(4) 5_676 4_466 ?
I1 Pb1 I1 180.00(2) 8_765 4_466 ?
I1 Pb1 I2 91.017(11) . 5_676 ?
I1 Pb1 I2 88.983(11) 5_676 5_676 ?
I1 Pb1 I2 86.412(12) 8_765 5_676 ?
I1 Pb1 I2 93.588(12) 4_466 5_676 ?
I1 Pb1 I2 88.983(11) . . ?
I1 Pb1 I2 91.017(11) 5_676 . ?
I1 Pb1 I2 93.588(12) 8_765 . ?
I1 Pb1 I2 86.412(12) 4_466 . ?
I2 Pb1 I2 180.0 5_676 . ?
Pb1 I1 Pb1 155.020(15) . 4_566 ?
C1 N1 H1A 109.5 . . ?
C1 N1 H1B 109.5 . . ?
H1A N1 H1B 109.5 . . ?
C1 N1 H1C 109.5 . . ?
H1A N1 H1C 109.5 . . ?
H1B N1 H1C 109.5 . . ?
C2 C1 N1 114.8(11) . . ?
C2 C1 H1D 108.6 . . ?
N1 C1 H1D 108.6 . . ?
C2 C1 H1E 108.6 . . ?
N1 C1 H1E 108.6 . . ?
H1D C1 H1E 107.5 . . ?
C1 C2 C3 108.4(13) . . ?
C1 C2 H2A 110.0 . . ?
C3 C2 H2A 110.0 . . ?
C1 C2 H2B 110.0 . . ?
C3 C2 H2B 110.0 . . ?
H2A C2 H2B 108.4 . . ?
C4 C3 C2 106.8(16) . . ?
C4 C3 H3A 110.3 . . ?
C2 C3 H3A 110.4 . . ?
C4 C3 H3B 110.4 . . ?
C2 C3 H3B 110.4 . . ?
H3A C3 H3B 108.6 . . ?
C3 C4 H4A 109.5 . . ?
C3 C4 H4B 109.5 . . ?
H4A C4 H4B 109.5 . . ?
C3 C4 H4C 109.5 . . ?
H4A C4 H4C 109.5 . . ?
H4B C4 H4C 109.5 . . ?
 
loop_
 _geom_torsion_atom_site_label_1
 _geom_torsion_atom_site_label_2
 _geom_torsion_atom_site_label_3
 _geom_torsion_atom_site_label_4
 _geom_torsion
 _geom_torsion_site_symmetry_1
 _geom_torsion_site_symmetry_2
 _geom_torsion_site_symmetry_3
 _geom_torsion_site_symmetry_4
 _geom_torsion_publ_flag
N1 C1 C2 C3 -178.6(10) . . . . ?
C1 C2 C3 C4 -178.9(16) . . . . ?
 
_refine_diff_density_max    0.600
_refine_diff_density_min   -0.577
_refine_diff_density_rms    0.097

_shelx_res_file
;

    oy8_mt2_1_293_10.res created by SHELXL-2014/7


TITL oy8_mt2_1_293_10_a.res in Pbca
REM Old TITL oy8_mt2_1_293_10_a.res in Pbca
REM SHELXT solution in Pbca
REM R1 0.223, Rweak 0.002, Alpha 0.024, Orientation as input
REM Formula found by SHELXT: Pb I4 N2
CELL 0.71073 8.8763 8.6936 27.6162 90 90 90
ZERR 4 0.0003 0.0003 0.0013 0 0 0
LATT 1
SYMM 0.5-X,-Y,0.5+Z
SYMM -X,0.5+Y,0.5-Z
SYMM 0.5+X,0.5-Y,-Z
SFAC C H I N Pb
UNIT 32 96 16 8 4
RIGU H1A

L.S. 8
PLAN  -10
BOND $H
MORE -1
CONF
WPDB -2
fmap 2
acta
DFIX 1.5 0.01 C3 C4
TEMP 20
SIZE 0.115 0.085 0.059
REM <olex2.extras>
REM <HklSrc "%./oy8_mt2_1_293_10.hkl">
REM </olex2.extras>

WGHT    0.021000    4.241000
EXTI    0.000812
FVAR       0.14162
PB1   5    0.500000    1.000000    0.500000    10.50000    0.03504    0.03505 =
         0.07985   -0.00107    0.00008   -0.00015
I1    3    0.696285    0.694504    0.504180    11.00000    0.04956    0.04728 =
         0.12198    0.00709    0.01224    0.01929
I2    3    0.466655    0.985779    0.615482    11.00000    0.07873    0.08121 =
         0.08021   -0.00327   -0.00871    0.00021
N1    4    0.575085    0.428365    0.406107    11.00000    0.08026    0.09606 =
         0.10707    0.01374   -0.01065   -0.01803
AFIX 137
H1A   2    0.561081    0.329375    0.399232    11.00000   -1.20000
H1B   2    0.559115    0.443980    0.437541    11.00000   -1.20000
H1C   2    0.669143    0.454962    0.398721    11.00000   -1.20000
AFIX   0
C1    1    0.467814    0.523407    0.377362    11.00000    0.14010    0.11918 =
         0.20555    0.04696   -0.02262    0.01918
AFIX  23
H1D   2    0.365922    0.493074    0.385727    11.00000   -1.20000
H1E   2    0.480034    0.630256    0.386683    11.00000   -1.20000
AFIX   0
C2    1    0.484442    0.512422    0.328501    11.00000    0.19467    0.21806 =
         0.12645    0.04245   -0.03911    0.01336
AFIX  23
H2A   2    0.467895    0.407158    0.318141    11.00000   -1.20000
H2B   2    0.585749    0.542272    0.319274    11.00000   -1.20000
AFIX   0
C3    1    0.368918    0.619513    0.304336    11.00000    0.19493    0.28213 =
         0.19253    0.05392   -0.03182    0.00200
AFIX  23
H3A   2    0.267444    0.591041    0.313802    11.00000   -1.20000
H3B   2    0.386605    0.725322    0.313924    11.00000   -1.20000
AFIX   0
C4    1    0.387309    0.602962    0.253953    11.00000    0.34858    0.52087 =
         0.14679    0.01798   -0.05564    0.01346
AFIX 137
H4A   2    0.315937    0.667243    0.237441    11.00000   -1.50000
H4B   2    0.370850    0.497562    0.245036    11.00000   -1.50000
H4C   2    0.487679    0.632797    0.245039    11.00000   -1.50000
AFIX   0
HKLF 4

REM  oy8_mt2_1_293_10_a.res in Pbca
REM R1 =  0.0256 for    1733 Fo > 4sig(Fo)  and  0.0352 for all    2184 data
REM     73 parameters refined using      1 restraints

END

WGHT      0.0211      4.2276

REM Highest difference peak  0.600,  deepest hole -0.577,  1-sigma level  0.097
Q1    1   0.4372  1.0837  0.6101  11.00000  0.05    0.60
Q2    1   0.6821  0.6794  0.5386  11.00000  0.05    0.54
Q3    1   0.7412  0.7484  0.5311  11.00000  0.05    0.51
Q4    1   0.4064  0.6778  0.2669  11.00000  0.05    0.44
Q5    1   0.4512  0.6729  0.2806  11.00000  0.05    0.41
Q6    1   0.3804  0.9991  0.5881  11.00000  0.05    0.39
Q7    1   0.4064  0.9167  0.6093  11.00000  0.05    0.39
Q8    1   0.3404  0.5269  0.2829  11.00000  0.05    0.38
Q9    1   0.3527  1.0226  0.6076  11.00000  0.05    0.38
Q10   1   0.4316  0.4971  0.2724  11.00000  0.05    0.32
;
_shelx_res_checksum   51031

_shelx_hkl_file
;
   0  -1   0    0.06    0.23
   0  -2   0 3922.69  106.51
   0   2   0 3761.38  105.78
   0  -2   0 3880.17  105.78
   0  -3   0   -0.17    0.56
   0   3   0    0.58    0.43
   0  -3   0    0.35    0.35
   0  -4   0 4348.58  121.89
   0  -4   0 4358.96  120.27
   0   4   0 4326.35  120.44
   0  -5   0    0.30    0.91
   0  -6   0 2487.62   72.76
   0  -7   0   -0.89    1.87
   0  -8   0   57.18    5.26
   0  -9   0    0.61    2.17
   0   9   0    1.76    2.30
   0  10   0  379.93   17.90
   0 -10   0  373.49   17.65
   0  10   0  387.49   19.36
   0  -1  -1    0.06    0.22
   0   1  -1    0.04    0.15
   0  -2  -1  136.24    5.11
   0  -2  -1  142.92    4.47
   0  -2   1  134.34    4.62
   0   2  -1  138.04    4.65
   0  -3   1    0.85    0.59
   0  -3  -1   -0.17    0.60
   0   3  -1    0.11    0.37
   0  -3  -1    0.57    0.36
   0  -3   1   -0.10    0.37
   0  -4  -1   62.17    3.82
   0  -4  -1   56.74    2.67
   0   4  -1   54.91    2.94
   0  -4   1   56.48    3.65
   0  -5  -1   -0.30    1.01
   0  -5   1   -0.59    0.97
   0  -6   1   31.52    3.94
   0  -6  -1   40.68    3.91
   0  -7  -1   -0.44    1.54
   0  -7   1    0.44    1.71
   0  -8   1   18.90    3.52
   0  -8  -1   22.58    3.43
   0   9   1   -0.59    2.24
   0   9  -1   -0.59    2.03
   0  -9  -1   -1.23    2.11
   0  -9   1   -2.45    2.29
   0   9   1    0.80    2.22
   0  10   1    4.11    3.99
   0  10  -1    4.13    3.62
   0 -10   1    5.65    3.99
   0 -10  -1    2.14    3.46
   0  10   1   13.92    4.89
   0   0   2 5185.06  142.31
   0   1   2   -0.09    0.36
   0   1   2    0.24    0.23
   0  -1  -2   -0.06    0.22
   0  -2  -2   39.56    2.18
   0   2   2   40.12    2.15
   0   2  -2   40.12    1.93
   0  -3  -2   -0.17    0.77
   0  -3  -2    0.08    0.28
   0   3  -2   -0.12    0.41
   0  -4  -2 1643.70   46.86
   0   4  -2 1568.27   45.67
   0  -4  -2 1579.46   45.02
   0  -4   2 1641.36   46.82
   0  -5  -2    0.61    1.08
   0  -5   2    0.30    1.06
   0  -6   2 1210.82   38.83
   0  -6  -2 1278.39   39.12
   0   6  -2 1264.90   37.17
   0  -7  -2   -0.45    1.72
   0  -7   2    0.44    1.58
   0  -8  -2    6.84    2.43
   0  -8   2   10.48    2.69
   0   8   2   11.80    3.20
   0   9  -2   -0.59    2.03
   0   9   2    1.75    2.07
   0  -9  -2    2.47    2.31
   0  -9   2   -0.61    2.17
   0   9   2    1.63    2.64
   0  10  -2  307.74   15.48
   0  10   2  319.09   15.51
   0 -10   2  302.18   15.40
   0 -10  -2  318.02   15.75
   0  10   2  329.35   17.67
   0   0   3   -0.07    0.22
   0   0  -3    0.69    0.26
   0   1   3   -0.10    0.35
   0   1   3   -0.20    0.26
   0   2  -3   26.29    1.58
   0   2   3   29.93    2.12
   0   2   3   28.26    1.78
   0   3   3    0.86    0.58
   0  -3  -3   -0.18    0.62
   0  -3  -3    0.15    0.32
   0   3   3    0.48    0.73
   0   4  -3   94.85    4.25
   0  -4  -3   89.87    3.62
   0  -4  -3   90.58    4.77
   0   5  -3   -0.20    0.70
   0  -5  -3   -0.61    1.03
   0  -5   3    1.19    1.20
   0  -6  -3   37.00    3.65
   0  -6  -3   30.07    2.13
   0   6  -3   34.62    2.84
   0  -6   3   37.92    3.58
   0   7   3    1.19    2.01
   0   7  -3    1.15    1.01
   0  -7  -3    1.34    1.85
   0  -7   3   -0.44    1.39
   0  -8  -3   34.60    4.26
   0  -8   3   40.85    4.55
   0   8   3   32.55    4.74
   0   9   3   -1.17    1.95
   0   9  -3    2.36    2.26
   0  -9  -3   -1.86    2.07
   0  -9   3   -0.61    2.35
   0   9   3    1.65    2.39
   0  10   3   17.04    4.14
   0  10  -3    5.53    3.51
   0  10   3   12.36    4.35
   0 -10  -3   12.09    3.99
   0 -10   3   20.48    4.49
   0   0   4 1231.70   35.22
   0   0  -4 1278.92   34.84
   0   0   4 1215.03   34.82
   0   1   4    0.86    0.48
   0   2   4 2355.00   66.79
   0   2   4 2426.63   67.54
   0   3   4   -0.25    0.73
   0   3  -4    0.56    0.55
   0  -3  -4    0.54    0.65
   0   3   4   -0.35    0.53
   0   4  -4   51.99    3.07
   0  -4  -4   54.58    2.51
   0  -4  -4   59.92    3.74
   0   4   4   58.47    4.18
   0   4   4   58.38    3.57
   0   5   4    0.41    1.16
   0   5  -4    0.86    0.72
   0  -5   4   -0.30    0.97
   0  -5  -4    0.31    1.03
   0   6  -4  386.73   13.66
   0  -6  -4  375.46   14.73
   0   6   4  401.22   16.28
   0  -6   4  396.17   14.96
   0   7   4   -1.22    1.98
   0   7  -4    0.30    1.29
   0  -7  -4   -0.45    1.48
   0  -7   4    0.44    1.53
   0   8   4   25.18    4.43
   0  -8  -4   15.50    3.06
   0  -8   4   21.44    3.38
   0   9  -4   -0.59    2.26
   0   9   4   -0.58    2.06
   0   9   4    5.02    3.13
   0  -9   4    1.22    2.29
   0  -9  -4    6.81    2.64
   0  10  -4  205.11   12.08
   0  10   4  217.61   12.24
   0  10   4  255.34   14.93
   0 -10   4  215.85   12.46
   0 -10  -4  206.67   12.32
   0   0   5    0.33    0.29
   0   0  -5   -0.08    0.36
   0   0   5   -0.12    0.43
   0   1   5   -0.14    0.55
   0  -1  -5   -0.09    0.40
   0   2   5   46.11    2.90
   0   2   5   44.66    2.42
   0  -3  -5    0.91    0.67
   0   3   5    0.18    0.50
   0   3   5   -1.30    0.98
   0   3  -5   -0.15    0.51
   0   4   5    4.29    1.20
   0  -4  -5    5.37    1.31
   0   4   5    5.07    1.52
   0   4  -5    4.31    0.98
   0  -4  -5    5.19    0.73
   0  -5  -5    2.18    1.29
   0   5  -5    0.91    0.88
   0   5   5   -0.85    1.29
   0   6  -5   49.05    3.70
   0  -6  -5   61.73    2.96
   0  -6  -5   63.79    4.78
   0   6   5   61.72    5.40
   0  -6   5   56.53    4.46
   0  -7  -5   -0.46    1.58
   0  -7   5    1.32    1.74
   0   7  -5    0.32    1.24
   0   7   5   -0.62    1.65
   0  -8   5    1.05    1.81
   0  -8  -5   -2.15    2.11
   0   8   5    2.19    2.37
   0   8  -5    2.59    1.55
   0   9  -5    0.59    2.27
   0   9   5   -0.58    2.16
   0  -9  -5    0.62    2.02
   0  -9   5   -0.61    2.05
   0   9   5   -0.85    2.45
   0  10   5   -0.68    2.82
   0  10  -5    4.17    3.36
   0 -10   5    2.13    3.07
   0  10   5    5.80    4.18
   0   0   6 3386.36   95.15
   0   0  -6 3380.68   94.53
   0   0   6 3460.29   94.55
   0  -1  -6    4.77    0.73
   0   2   6  167.44    7.09
   0   2   6  186.41    6.52
   0   3   6   -0.19    0.69
   0   3  -6    0.17    0.63
   0   3   6    1.36    0.92
   0   4  -6  634.46   19.81
   0   4   6  588.13   20.15
   0   4   6  669.90   21.68
   0  -4  -6  644.94   20.38
   0  -5  -6   -1.56    1.05
   0  -5  -6    1.02    0.54
   0   5  -6    2.16    0.92
   0   5   6   -0.43    1.26
   0  -6  -6  743.96   22.15
   0  -6   6  775.81   25.15
   0  -6  -6  767.94   25.36
   0   6   6  724.86   26.64
   0  -7   6   -0.44    1.75
   0  -7  -6    3.66    1.96
   0   7  -6   -0.33    1.20
   0   7   6   -0.63    1.91
   0  -8   6    2.10    2.16
   0  -8  -6    5.95    2.36
   0   8   6    4.42    2.90
   0   8  -6    6.62    2.06
   0   9   6   -1.16    2.31
   0   9  -6   -1.19    2.43
   0   9   6    5.12    3.27
   0  -9   6   -2.46    2.57
   0  10  -6  228.00   12.76
   0  10   6  192.57   11.66
   0 -10   6  210.78   12.38
   0  10   6  242.82   14.86
   0   0  -7   -0.58    0.67
   0   0   7   -0.46    0.70
   0   1   7    0.94    0.69
   0  -1  -7    0.11    0.43
   0   1   7   -0.12    0.39
   0  -1   7    0.54    0.59
   0   2   7   86.06    4.60
   0   2   7   85.93    3.87
   0   3   7    1.43    1.14
   0   3   7   -0.39    0.67
   0   3  -7   -0.18    0.57
   0   4   7    1.75    1.24
   0   4   7    7.18    1.99
   0   4  -7    4.74    1.28
   0   5   7    0.31    0.97
   0  -5  -7    0.59    0.54
   0   5  -7   -0.25    0.82
   0   5   7   -0.44    1.05
   0  -6  -7  128.08    4.94
   0  -6  -7  120.98    7.10
   0  -6   7  129.44    7.13
   0   6   7  125.63    8.22
   0   7  -7   -0.35    1.23
   0  -7  -7    0.51    0.66
   0   7   7   -0.64    2.07
   0  -7   7   -0.89    1.72
   0   8  -7   14.24    2.53
   0  -8   7   12.61    2.63
   0   8   7   13.40    3.38
   0   9  -7    1.39    1.68
   0   9   7    1.16    1.93
   0   9  -7   -0.60    1.99
   0  -9   7   -1.85    2.12
   0   9   7    2.58    2.28
   0  10   7    1.35    3.28
   0  10  -7    9.09    3.76
   0  10   7   12.78    4.55
   0 -10   7    6.42    3.41
   0   0   8 9892.51  274.18
   0   0   8 9919.25  273.41
   0   0  -8 9999.00  273.45
   0  -1   8   -0.20    0.59
   0   1   8    0.55    0.50
   0  -1  -8    0.13    0.54
   0   1   8    0.21    0.62
   0  -2  -8 1452.59   41.65
   0   3   8   -1.22    0.93
   0   3   8    0.20    0.63
   0   4  -8 2636.38   75.44
   0   4   8 2629.74   75.76
   0   4   8 2706.66   77.37
   0   5   8   -0.64    1.15
   0   5  -8   -0.27    0.84
   0   5   8    1.35    1.26
   0   6   8 1621.31   51.11
   0  -6  -8 1615.78   45.84
   0  -7   8   -0.89    1.80
   0   7  -8    1.85    1.59
   0  -7  -8    0.12    0.65
   0   7   8    0.64    1.87
   0   8  -8   50.64    4.45
   0  -8   8   55.86    5.21
   0   8   8   42.25    4.52
   0   8   8   51.17    5.90
   0   9   8    1.15    2.15
   0   9  -8    1.19    1.99
   0  -9   8    1.24    2.07
   0   9   8    0.87    2.52
   0  10   8  238.51   13.10
   0  10  -8  250.27   13.66
   0 -10   8  237.66   13.50
   0   0  -9   -2.29    1.32
   0   0   9   -0.88    1.41
   0   1   9    0.45    0.57
   0  -1   9   -0.45    0.74
   0   1   9    0.30    0.24
   0   1   9   -0.23    0.66
   0  -1  -9    0.14    0.54
   0  -1   9   -0.35    0.63
   0  -2  -9    0.63    0.61
   0   2   9   -0.27    0.97
   0   3   9    0.32    1.16
   0   3   9    0.21    0.73
   0   4  -9  117.01    5.73
   0   4   9  118.74    5.91
   0   4   9  124.10    6.96
   0   5  -9    0.57    1.21
   0   5   9    0.33    1.01
   0   5   9    1.85    1.61
   0  -6  -9    2.34    1.17
   0   6   9    4.42    2.87
   0  -7   9   -0.45    1.78
   0   7   9    3.27    2.33
   0   7  -9   -0.39    1.59
   0  -7  -9    0.62    0.66
   0  -8   9   12.78    2.97
   0   8   9    6.88    3.02
   0   8   9   10.79    2.64
   0   8  -9    7.62    2.49
   0   8  -9   10.99    2.51
   0   9  -9    2.40    2.49
   0   9   9   -1.73    2.45
   0   9   9   -0.88    2.65
   0  -9   9    1.86    2.26
   0  10   9    2.02    3.01
   0  10  -9    4.22    3.59
   0 -10   9    1.44    3.22
   0  10   9    1.01    3.34
   0   0  10 7053.42  195.86
   0   0  10 7179.21  194.86
   0   0 -10 6917.88  194.79
   0   1  10    1.67    0.75
   0  -1  10   -0.50    0.67
   0   1  10    0.24    0.24
   0   1 -10    0.35    0.28
   0  -1  10    0.57    0.70
   0  -1 -10   -0.16    0.62
   0   1  10    0.52    0.95
   0  -2 -10  670.91   20.55
   0   3  10    0.34    1.13
   0   3  10   -0.44    0.82
   0   4 -10 1488.09   44.63
   0   4  10 1504.97   46.39
   0   4  10 1530.70   44.76
   0   5  10    1.45    1.73
   0   5 -10    0.91    1.20
   0   5  10   -0.33    1.10
   0   6  10 1020.69   31.78
   0  -6 -10  966.97   28.54
   0   6  10  968.94   33.50
   0   7 -10   -0.80    1.58
   0  -7 -10    0.13    0.66
   0   7  10    0.66    2.00
   0  -7  10   -1.82    1.71
   0   8  10   26.97    4.38
   0   8 -10   25.96    3.70
   0   8  10   26.48    3.59
   0  -8  10   20.44    3.53
   0   9  10   -0.89    2.46
   0  -9  10    1.25    2.33
   0   9  10    1.73    2.35
   0   9 -10   -1.80    2.29
   0  10 -10  185.28   11.45
   0  10  10  183.96   11.07
   0  10  10  200.92   13.65
   0 -10  10  171.75   11.18
   0   0  11   -0.56    0.98
   0   0  11   -0.27    1.02
   0   1  11   -0.18    0.66
   0  -1  11    0.27    0.77
   0   1 -11   -0.10    0.25
   0   1  11   -0.14    0.23
   0   1  11    1.14    0.94
   0  -1 -11   -0.17    0.62
   0  -1  11    0.21    0.65
   0   2  11   -0.32    1.00
   0  -2 -11   -0.18    0.61
   0   3  11    0.23    0.84
   0   3  11   -0.36    1.06
   0  -3 -11   -0.21    0.75
   0   4 -11  201.01    8.65
   0   4  11  213.35   10.05
   0   4  11  207.43    8.68
   0   5 -11   -0.32    1.02
   0   5  11    1.70    1.13
   0   5  11   -1.00    1.58
   0   6  11    6.92    2.19
   0   6  11   13.42    3.04
   0   7 -11    0.83    1.61
   0  -7 -11    0.26    0.65
   0   7  11    0.68    2.05
   0  -8 -11   40.91    2.11
   0   8 -11   42.34    4.42
   0   8  11   35.31    4.08
   0   8  11   43.97    5.61
   0  -8  11   33.07    4.27
   0   9  11    4.04    2.20
   0   9 -11   -1.21    2.25
   0  -9  11   -1.89    2.29
   0   9  11   -0.91    2.92
   0 -10  11    2.92    3.37
   0  10  11   11.38    4.93
   0   0  12 1021.19   31.34
   0   0  12  999.08   30.28
   0   1  12    0.20    0.74
   0  -1  12    0.30    0.84
   0   1 -12    0.05    0.26
   0   1  12    0.49    0.24
   0   1  12    0.31    0.87
   0  -1  12    0.22    0.73
   0  -1 -12    0.39    0.63
   0   2  12  211.61    7.17
   0  -2 -12  220.55    8.17
   0  -3 -12    0.22    0.78
   0   3  12    1.15    1.22
   0   3  12   -0.24    0.85
   0   4 -12   84.89    4.47
   0   4  12   85.95    4.43
   0   4  12   87.13    5.50
   0  -4 -12    2.69    1.28
   0   4 -12    5.07    1.53
   0   5  12    0.52    1.24
   0   5 -12   -0.34    1.19
   0   5  12    0.35    1.23
   0   6  12  224.70   11.75
   0   6  12  215.19   10.05
   0   7  12   -0.70    2.27
   0  -7 -12    0.41    0.74
   0   7  12   -1.25    1.67
   0   7 -12    0.86    1.72
   0   8  12    3.22    2.94
   0  -8  12    9.28    2.55
   0  -8 -12    4.69    0.86
   0  -9  12    5.70    2.59
   0   9  12    0.93    2.79
   0  10  12  110.96   10.26
   0 -10  12  104.28    8.63
   0   0  13   -0.22    0.89
   0   0  13   -0.96    1.08
   0   1  13    0.22    0.69
   0  -1  13   -0.65    1.00
   0   1  13   -0.67    0.89
   0  -1 -13   -0.42    0.64
   0   2  13   38.59    2.09
   0   2 -13   47.27    2.24
   0   2  13   36.69    3.62
   0  -2 -13   37.80    2.75
   0   3  13    1.22    1.14
   0   3  13    0.25    0.85
   0  -3 -13    0.23    0.77
   0   4 -13   19.13    2.78
   0   4  13   17.42    2.21
   0  -4 -13   20.72    3.04
   0   4 -13   14.02    2.20
   0   5 -13    1.53    1.58
   0   5  13    1.08    1.23
   0   5 -13    0.36    1.25
   0   5  13    0.54    1.82
   0  -5 -13   -0.53    1.75
   0   6  13   27.42    4.10
   0   7  13   -0.72    2.17
   0   8  13    3.30    2.49
   0  -8  13    2.76    2.17
   0  -8 -13    3.38    0.83
   0   9  13   -0.95    3.16
   0  -9  13   -0.64    2.67
   0  10 -13    0.72    3.19
   0  10  13   -1.36    3.13
   0  10  13    1.08    3.57
   0 -10  13    0.74    3.00
   0   0  14  393.23   14.56
   0   0  14  372.94   13.26
   0   1  14    0.36    1.06
   0   1  14    0.71    0.75
   0  -1 -14    0.23    0.81
   0  -1  14    0.26    1.01
   0  -1  14    0.71    1.03
   0  -2 -14  185.97    7.66
   0  -2  14  199.80    8.44
   0  -3 -14    1.45    0.94
   0   3  14    0.26    0.89
   0   3  14   -1.30    1.37
   0   4  14   70.97    4.52
   0   4  14   64.70    5.36
   0  -4 -14   70.68    5.64
   0   4 -14   63.52    5.09
   0   5  14    1.12    1.63
   0   5  14    0.37    1.26
   0   5 -14    0.38    1.21
   0   6  14  168.54   10.34
   0   7  14   -1.47    2.61
   0  -7 -14    0.48    0.82
   0  -8  14    0.56    2.04
   0   8  14    2.52    2.81
   0   8 -14    4.13    2.11
   0  -8 -14    1.76    0.71
   0   9 -14   -0.61    2.15
   0   9  14    0.58    2.04
   0  -9  14    0.65    1.87
   0   9  14   -0.96    3.20
   0   0  15    0.37    1.73
   0   0  15   -0.52    1.42
   0   1  15    0.39    1.18
   0   1  15    1.03    0.89
   0  -1  15    0.38    1.07
   0  -1 -15   -0.25    0.80
   0  -1  15    1.12    1.06
   0  -2  15   90.02    6.01
   0  -2 -15   95.10    4.93
   0  -2  15   98.95    5.58
   0   3  15   -0.46    1.63
   0  -3 -15    0.93    1.09
   0   3 -15    1.29    1.23
   0  -3 -15    1.02    0.88
   0   4  15    0.32    1.13
   0   4  15    1.02    1.72
   0  -4 -15    3.12    1.92
   0   4 -15   -0.97    1.56
   0  -5 -15   -0.33    1.33
   0   5 -15    0.79    1.35
   0   5  15    2.32    2.01
   0   6 -15   77.02    5.24
   0   6  15   78.43    6.99
   0   7  15   -1.26    1.64
   0   7 -15   -0.86    1.84
   0   7  15    1.51    2.37
   0  -8  15    0.57    2.22
   0   8 -15    3.62    2.24
   0   8  15    0.49    1.93
   0   8  15    4.29    3.05
   0  -8 -15    2.45    0.84
   0   9  15   -1.76    2.32
   0   9 -15   -0.61    2.16
   0   9  15    0.98    2.82
   0  -9  15    1.97    1.97
   0   0  16 2455.89   71.13
   0   0  16 2478.85   72.71
   0   1  16   -1.93    1.23
   0  -1 -16    0.26    0.96
   0  -1  16    2.10    1.22
   0   1  16   -0.42    1.49
   0  -1  16   -0.41    1.38
   0  -2  16  333.40   14.22
   0  -2 -16  353.06   12.61
   0  -2  16  339.00   13.36
   0   2 -16  358.10   10.87
   0   3 -16    0.64    0.71
   0   3  16    0.49    0.90
   0  -3 -16   -0.49    1.36
   0   3  16   -1.44    1.94
   0  -4 -16  657.74   21.24
   0   4 -16  660.29   23.63
   0   4  16  619.99   20.38
   0   4 -16  669.31   20.50
   0   4  16  641.81   23.89
   0  -4 -16  620.19   23.99
   0  -5 -16    0.33    1.28
   0   5  16   -0.60    1.96
   0   5 -16   -1.14    1.24
   0   5  16    0.28    1.12
   0  -6 -16  457.11   16.93
   0   6 -16  445.31   16.64
   0   6  16  438.29   16.44
   0   7  16    0.84    1.68
   0   7 -16   -3.04    1.88
   0   7  16    1.56    2.16
   0   8  16   31.77    5.09
   0  -8 -16   20.50    1.66
   0  -8  16   25.86    3.86
   0   8 -16   27.06    3.78
   0   8  16   33.42    3.94
   0   9 -16    0.62    2.24
   0   9  16    4.72    2.71
   0   9  16   -1.00    3.63
   0   0  17   -0.43    2.61
   0   0  17   -2.11    2.61
   0   1  17    1.18    1.25
   0   1  17   -0.89    1.59
   0  -1 -17   -0.29    1.04
   0  -1  17   -0.32    1.10
   0  -1  17   -0.44    1.47
   0  -2 -17    8.37    1.83
   0  -2  17    7.12    1.99
   0   2  17    7.31    0.94
   0   2 -17    8.11    0.97
   0   2  17    6.10    2.35
   0  -2 -17    5.86    2.34
   0   2 -17    3.65    1.90
   0  -2  17    2.70    2.13
   0  -3  17   -0.75    1.30
   0   3 -17   -2.40    1.54
   0   3  17    1.01    1.76
   0   3 -17   -0.16    0.82
   0   3  17   -0.81    0.91
   0  -3 -17    1.05    1.89
   0   4  17   26.39    4.08
   0   4 -17   20.75    2.34
   0   4  17   18.81    2.26
   0  -4 -17   17.00    2.56
   0  -5 -17    0.34    1.31
   0   5 -17    0.29    1.25
   0   5  17   -0.29    1.15
   0   5  17    1.88    2.17
   0   5  17    0.80    1.61
   0   6 -17   17.92    2.82
   0   6  17   17.59    2.89
   0   6  17   14.79    3.99
   0  -6 -17   16.16    2.92
   0   7 -17   -0.87    1.82
   0   7  17   -0.85    1.45
   0   7  17   -1.60    2.77
   0  -7 -17   -1.32    1.73
   0   8  17    3.62    3.11
   0  -8 -17    0.93    0.84
   0   8 -17    3.15    2.18
   0   8  17    1.01    1.82
   0   9 -17   -1.87    2.73
   0   9  17    4.15    2.73
   0   9  17    1.02    3.29
   0   0  18 2158.57   64.43
   0   0  18 2121.13   62.65
   0   0 -18 2143.15   64.30
   0  -1 -18   -0.49    1.52
   0   1  18    2.22    1.46
   0  -1 -18    0.61    1.25
   0  -1  18    2.02    1.45
   0   1 -18   -0.94    1.51
   0   1  18    2.37    1.87
   0  -1  18   -0.46    1.52
   0  -2  18  486.65   19.43
   0   2 -18  507.79   15.12
   0   2  18  510.05   15.08
   0  -2 -18  544.38   17.70
   0  -2  18  487.87   18.17
   0  -2 -18  520.28   20.18
   0   2 -18  540.16   19.70
   0  -3 -18    2.21    1.99
   0   3 -18    1.01    1.45
   0   3  18    0.63    0.76
   0   3 -18    0.80    0.81
   0   3  18    0.53    1.55
   0  -3  18    0.39    1.54
   0  -4 -18  620.69   21.71
   0   4  18  640.01   22.21
   0   4  18  691.01   21.06
   0   4 -18  665.51   20.96
   0   4  18  705.08   25.28
   0  -5 -18    0.35    1.18
   0   5  18    0.65    2.13
   0   5 -18   -0.29    1.21
   0   5  18    2.90    1.50
   0   5  18   -0.41    1.22
   0   6 -18  416.87   15.02
   0   6  18  363.73   14.45
   0  -6 -18  366.93   14.79
   0   6  18  424.04   18.68
   0   7  18    2.58    1.86
   0   7 -18    3.53    1.80
   0  -7 -18   -0.44    1.81
   0   7  18   -1.64    2.75
   0   8 -18   24.40    3.80
   0   8  18   25.92    3.82
   0   8  18   35.22    5.57
   0   9 -18   -0.63    2.48
   0   9  18    0.60    2.14
   0   9  18   -3.13    3.47
   0   0  19   -3.10    2.30
   0   0 -19   -0.50    2.04
   0   0  19    0.49    2.46
   0   1 -19    0.50    1.31
   0   1  19    0.34    1.17
   0  -1 -19   -0.52    1.43
   0  -1  19   -0.49    1.44
   0   1  19    1.01    1.59
   0  -1  19    1.43    1.57
   0  -1 -19    0.33    1.26
   0  -2  19    0.51    1.43
   0  -2 -19   -1.65    1.82
   0  -2  19    0.76    1.54
   0   2 -19   -0.41    0.56
   0   2 -19    0.52    1.66
   0   2  19   -1.04    1.96
   0   2  19    0.38    0.49
   0   3 -19    0.15    0.71
   0   3  19   -0.47    0.81
   0  -3 -19    1.57    1.43
   0  -3  19    0.41    1.53
   0   3  19    0.56    2.10
   0   4 -19   86.13    4.54
   0   4  19   80.08    4.41
   0   4  19   83.04    5.40
   0   4  19   77.69    6.72
   0  -4  19   74.11    5.72
   0  -4 -19   81.13    5.18
   0   5  19   -0.59    1.16
   0   5 -19    2.05    1.51
   0   5  19    2.11    1.51
   0  -5 -19    1.43    1.48
   0   5  19    1.36    1.89
   0   6  19    2.17    1.76
   0   6 -19    2.56    1.98
   0  -6 -19    3.97    2.19
   0   6  19    2.27    3.04
   0   7  19   -4.23    3.16
   0   7 -19   -0.45    1.66
   0   7  19   -1.74    1.70
   0   8  19   15.15    4.20
   0  -8 -19   19.44    1.86
   0   8 -19   14.98    3.20
   0   8  19   13.84    2.98
   0   9  19    0.60    2.27
   0   9 -19   -0.63    2.39
   0   9  19   -1.06    3.06
   0  -9  19    0.69    2.42
   0   0  20  304.94   13.60
   0   0 -20  280.82   13.30
   0   0  20  301.56   12.29
   0   1  20   -0.36    1.17
   0   1  20    0.53    1.55
   0  -1  20   -0.52    1.87
   0   1 -20    0.54    1.41
   0  -1 -20    1.10    1.44
   0  -1  20   -0.38    1.36
   0   2 -20    7.12    2.31
   0   2  20    3.30    2.23
   0   2  20    4.28    0.60
   0   2 -20    3.87    0.64
   0  -2  20    2.01    1.36
   0   2 -20    5.46    0.66
   0   2  20    3.25    0.51
   0  -2 -20    4.08    1.93
   0  -2  20    1.62    1.77
   0   3 -20    1.21    0.80
   0  -3  20    0.43    1.47
   0  -3 -20    1.33    1.35
   0   3  20    1.18    1.85
   0   4  20   54.49    3.54
   0   4 -20   58.87    3.57
   0   4  20   55.60    5.59
   0   4  20   52.70    4.31
   0  -4 -20   57.60    4.37
   0  -4  20   64.70    5.28
   0  -5 -20    1.11    1.22
   0   5  20   -0.70    2.21
   0   5 -20    0.29    1.18
   0   5  20    1.48    1.24
   0  -6 -20   80.83    5.54
   0   6 -20   74.53    5.19
   0   6  20   74.16    5.13
   0   6  20   79.03    7.48
   0   7 -20   -1.80    1.87
   0   7  20    1.32    1.67
   0   7  20   -1.75    3.09
   0   8 -20    5.93    2.48
   0   8  20    6.74    2.27
   0   8  20    5.83    3.34
   0  -8 -20    4.64    1.34
   0   0 -21    1.70    1.82
   0   0  21   -1.09    1.90
   0   0  21   -0.39    1.39
   0  -1  21   -0.40    1.52
   0   1  21    0.56    1.94
   0  -1  21    0.55    1.92
   0   1  21    0.38    1.11
   0  -2  21    1.27    1.56
   0   2  21    1.16    1.96
   0  -2  21    2.86    1.93
   0   3  21    0.72    0.75
   0   3 -21   -0.14    0.72
   0  -3 -21   -0.71    1.17
   0  -3  21    0.45    1.51
   0   3  21   -1.24    2.09
   0   4  21   22.75    2.94
   0   4 -21   24.59    2.30
   0   4  21   26.55    4.14
   0  -4 -21   23.34    2.96
   0  -4  21   21.96    3.23
   0   4  21   18.35    2.09
   0  -5 -21   -0.77    1.52
   0   5  21    2.92    2.45
   0  -5  21   -0.54    1.87
   0   5 -21    0.29    1.26
   0   5  21   -0.29    1.23
   0  -6 -21    0.42    1.64
   0   6 -21    1.85    1.65
   0   6  21    0.37    1.40
   0   6  21   -0.81    2.54
   0   7 -21    0.90    1.87
   0   7  21   -2.64    2.00
   0   7  21    1.80    2.60
   0   8 -21    3.76    2.26
   0   8  21    6.68    2.62
   0   8  21    4.00    3.11
   0   0  22   27.96    3.27
   0   0  22   32.89    4.12
   0   1  22    2.43    1.56
   0  -1  22   -0.43    1.53
   0  -1  22   -0.58    1.70
   0   1  22   -0.59    1.91
   0  -2  22   31.41    4.29
   0   2  22   33.65    4.47
   0  -2  22   33.65    3.69
   0  -2 -22   36.68    3.62
   0   3  22   -1.94    2.10
   0  -3  22   -0.94    1.68
   0  -3 -22   -0.37    1.23
   0   3 -22    0.27    0.64
   0   3  22   -0.27    0.65
   0   4  22    1.22    1.49
   0   4  22    4.85    2.47
   0  -4  22    5.57    2.21
   0  -4 -22    0.38    1.52
   0   4 -22    4.30    1.21
   0   4  22    4.63    1.25
   0  -5 -22   -0.40    1.54
   0   5  22   -0.76    2.47
   0  -5  22    0.56    1.69
   0   5  22   -0.88    1.23
   0   5 -22    0.29    1.07
   0   6  22   19.24    4.29
   0  -6  22   20.75    3.96
   0   6  22   17.61    2.69
   0   6 -22   19.70    2.79
   0   7 -22    0.89    1.77
   0   7  22    1.32    1.67
   0   7  22   -0.93    2.99
   0   8  22   -1.03    2.13
   0   8 -22    0.53    2.01
   0   8  22   -1.03    3.20
   0   0  23   -1.31    1.67
   0   0  23   -1.22    2.40
   0  -1  23   -0.45    1.52
   0   1  23    1.71    1.39
   0   1  23    0.62    1.94
   0  -1  23   -0.62    1.94
   0  -2  23   19.04    3.57
   0  -2 -23   18.86    2.79
   0  -2  23   16.27    2.77
   0   2  23   16.74    3.62
   0   3 -23    0.12    0.69
   0   3  23    0.49    0.64
   0  -3 -23   -0.39    1.41
   0  -3  23    0.49    1.55
   0   3  23   -1.35    2.12
   0   3 -23    0.13    0.72
   0   3  23   -0.12    0.64
   0  -4  23   -1.05    1.82
   0  -4 -23    1.19    1.63
   0   4 -23   -0.21    1.05
   0   4  23   -0.64    1.06
   0   4  23   -0.72    2.19
   0   4  23    1.26    1.42
   0   5 -23   -3.15    1.49
   0   5  23   -0.29    1.25
   0   5  23   -0.79    2.37
   0  -5 -23   -0.83    1.82
   0  -5  23    0.58    1.82
   0   6 -23   16.37    2.71
   0   6  23   14.76    2.56
   0   6  23   16.42    3.91
   0  -6  23   18.14    3.81
   0   7 -23    3.13    1.88
   0   7  23    0.89    1.87
   0   7  23   -1.91    3.47
   0  -7  23    0.73    2.79
   0   8  23    3.12    2.34
   0   8 -23   -0.53    2.15
   0   8  23    3.18    3.17
   0   0  24  234.37   12.30
   0   0  24  199.76   10.39
   0   1  24   -0.65    1.88
   0  -1  24    0.65    2.11
   0  -1  24    1.42    1.91
   0   2  24   37.89    5.07
   0  -2  24   34.66    4.14
   0  -2  24   51.24    5.47
   0  -2 -24   40.12    4.00
   0   3 -24   -0.34    0.64
   0   3  24    0.30    0.64
   0   3  24    0.71    2.51
   0   3  24   -0.39    0.63
   0   3 -24   -0.53    0.67
   0  -3  24    2.59    1.94
   0  -3 -24   -0.41    1.62
   0  -4  24   62.66    5.72
   0  -4 -24   68.57    5.15
   0   4 -24   66.91    3.77
   0   4  24   69.82    3.88
   0   4  24   70.74    7.03
   0   5 -24   -0.28    1.33
   0   5  24   -0.58    1.39
   0   5  24    1.63    2.36
   0  -5  24   -2.40    2.35
   0  -6  24   57.39    6.12
   0   6  24   64.52    4.83
   0   6 -24   53.45    4.40
   0   6  24   63.53    7.11
   0   7 -24    1.34    1.76
   0   7  24   -0.45    1.99
   0  -7  24   -0.75    2.65
   0   7  24   -0.98    3.27
   0   0  25    0.67    2.89
   0   0  25   -0.48    2.47
   0  -1  25    0.68    2.22
   0   1  25    3.40    2.42
   0  -1  25   -1.00    1.77
   0  -2  25    5.64    2.36
   0  -2  25    1.39    2.68
   0   2  25    4.97    2.73
   0   3 -25    0.30    0.58
   0   3 -25   -0.32    0.56
   0  -3  25    1.08    1.92
   0   3  25   -0.74    2.40
   0  -4  25    0.58    2.51
   0   4 -25    0.38    1.25
   0   4  25    0.19    1.28
   0   4  25    0.79    3.03
   0  -5  25    0.62    2.08
   0   5 -25    3.82    1.48
   0   5  25    0.28    1.39
   0   5  25    2.54    2.83
   0  -6  25    6.88    3.29
   0   6 -25    6.85    2.19
   0   6  25    7.76    2.25
   0   6  25    0.92    2.77
   0  -7  25   -0.77    2.30
   0   7  25   -2.03    2.91
   0   7  25   -0.45    2.19
   0   7 -25   -1.34    2.04
   0   0  26  321.75   15.94
   0  -1  26    0.72    2.33
   0   1  26    2.14    2.47
   0  -2  26  108.79    7.68
   0   2  26  126.48    9.32
   0  -2  26  121.13    9.21
   0   3  26    0.77    2.43
   0  -3  26    0.56    2.05
   0   4 -26  120.89    5.13
   0   4  26  100.92    4.75
   0  -4  26  110.25    8.01
   0   4  26  115.68    4.99
   0   4 -26  105.37    4.83
   0   5  26    0.55    1.31
   0   5 -26    1.05    1.24
   0   5  26   -2.65    2.86
   0  -5  26    3.26    2.43
   0  -6  26   83.62    7.44
   0   6 -26   61.20    4.77
   0   6  26   74.25    5.11
   0   6  26   81.68    8.44
   0   7  26   -2.24    2.21
   0   7 -26   -1.77    1.92
   0   7  26   -1.04    3.35
   0  -7  26    2.38    2.70
   0   0  27   -0.74    3.04
   0   1  27   -1.07    2.05
   0  -1  27   -0.55    2.11
   0  -1  27    0.75    2.36
   0   1  27    0.75    2.42
   0  -2  27   -1.14    2.28
   0  -2  27   -1.53    2.71
   0   2  27    0.77    2.58
   0  -3  27    1.76    2.08
   0   3  27   -0.81    2.71
   0  -4  27   11.32    3.24
   0   4  27    5.78    1.26
   0   4 -27    9.66    1.42
   0   4  27    9.22    1.35
   0   4 -27    6.93    1.34
   0  -5  27    0.68    2.32
   0   5  27    0.79    1.30
   0   5 -27    0.25    1.17
   0   5  27   -0.92    2.66
   0  -6  27   -4.43    3.12
   0   6  27   -2.96    3.57
   0   6  27   -0.36    1.83
   0   6 -27    2.38    1.76
   0   0  28   73.64    7.22
   0  -1  28    0.79    2.38
   0   1  28   -0.78    2.36
   0   1  28    1.13    1.89
   0  -1  28   -0.58    1.80
   0  -2  28    9.58    3.29
   0   2  28   17.65    4.04
   0  -2  28   12.51    2.96
   0  -3  28   -1.23    2.28
   0   3  28   -1.69    2.34
   0   4  28   16.57    1.36
   0   4 -28   21.05    1.64
   0  -4  28   24.75    4.30
   0   4 -28   20.93    1.66
   0   4  28   20.01    1.47
   0   4  28   15.11    4.35
   0   5  28    0.24    1.14
   0   5 -28    0.23    1.13
   0   5  28    2.84    3.05
   0  -5  28   -1.41    2.34
   0   6  28   16.39    4.76
   0   6  28   17.12    2.72
   0   6 -28   19.00    2.72
   0  -6  28   24.58    4.65
   0   0  29   -0.81    2.72
   0  -1  29    1.64    2.66
   0   1  29   -0.82    2.16
   0   1  29    1.19    1.92
   0   2  29   -1.67    2.79
   0  -2  29   -0.83    2.09
   0  -2  29    0.62    1.94
   0   3  29   -1.76    2.55
   0  -3  29    0.64    2.07
   0  -4  29    3.38    2.64
   0   4  29    3.70    2.89
   0   5 -29    0.63    1.14
   0   5  29    1.48    1.07
   0  -5  29   -0.73    2.71
   0   5  29    0.98    2.57
   0   0  30   -0.62    2.25
   0   0  30    0.85    2.75
   0   1  30   -2.49    2.20
   0  -1  30    0.86    2.49
   0   1  30    0.86    2.47
   0  -2  30    7.78    2.81
   0  -2  30    5.21    3.16
   0   2  30    1.74    2.52
   0   3  30   -0.91    2.41
   0  -3  30   -1.35    2.51
   0  -4  30    6.34    2.74
   0   4  30   -0.96    2.78
   0  -5  30   -0.76    2.65
   0   5  30   -2.04    3.48
   0   0  31   -0.89    2.57
   0   0  31    3.26    2.76
   0  -1  31   -0.90    2.70
   0   1  31    3.57    2.88
   0   2  31    1.82    2.84
   0   3  31    0.95    2.84
   0  -3  31    0.71    2.55
   0  -4  31    4.39    2.78
   0   4  31    1.00    3.00
   0   0  32   11.55    3.34
   0   0  32   10.22    3.88
   0  -1  32   -0.69    2.29
   0  -1  32    0.94    3.02
   0   1  32    0.93    3.00
   0   2  32    2.84    3.25
   0  -3  32   -0.73    2.65
   0   3  32    0.98    2.58
   0   4  32    5.21    3.56
   0  -4  32    3.08    2.84
   0   0  33   -0.71    2.89
   0   0  33   -0.97    3.01
   0  -1  33   -0.72    2.60
   0  -1  33    0.98    2.93
   0   1  33    0.97    2.90
   0   2  33    3.94    3.37
   0  -3  33    3.05    3.27
   0   3  33    3.05    3.58
   0   0  34   37.31    5.50
   0   0  34   23.25    5.43
   0  -1  34   -1.50    2.77
   0   1  34   -3.03    3.55
   0  -1  34   -1.02    3.38
   1   0   0   -0.22    0.27
   1  -1   0    0.16    0.32
  -1  -2   0    0.78    0.49
   1   2   0    0.60    0.48
  -1  -3   0    2.65    0.90
  -1   3   0    0.89    0.46
   1   3   0    0.88    0.93
  -1  -3   0    2.82    0.98
  -1   4   0   -0.09    0.44
  -1  -4   0    0.17    0.70
  -1  -4   0    1.18    0.94
  -1  -5   0    4.93    1.29
   1  -5   0    1.20    1.50
  -1  -5   0    6.61    1.90
  -1   6   0    0.31    0.70
  -1   6   0   -0.72    1.58
   1  -6   0    1.85    1.82
  -1  -6   0    2.59    1.71
  -1  -7   0    3.28    1.57
  -1  -7   0    9.73    2.81
   1  -7   0    1.78    2.19
  -1   7   0    3.47    2.45
  -1  -8   0    2.11    2.03
   1  -8   0    1.59    2.18
  -1   8   0   -0.51    1.88
   1  -9   0    0.62    2.58
  -1  -9   0   -1.84    2.95
  -1   9   0    0.61    2.95
  -1  10   0   -0.90    2.49
   1  10   0   -1.82    3.12
  -1 -10   0    2.12    2.89
   1 -10   0   -0.71    2.22
  -1  10   0    0.71    2.57
   1  10   1    2.76    2.76
  -1 -10   1   -0.71    2.43
   1 -10  -1    3.56    2.78
  -1  10  -1    2.13    2.43
   1   9   1  263.09   14.20
  -1  -9   1  254.61   12.80
   1  -9  -1  241.93   12.64
  -1   9  -1  224.30   12.25
   1  -8  -1   23.21    3.54
  -1  -8   1   22.94    3.61
  -1   8  -1   19.52    3.25
   1  -7  -1  857.05   28.78
  -1  -7   1  855.82   28.79
  -1   7  -1  847.43   28.64
  -1  -6   1  426.50   16.07
  -1   6  -1  424.53   13.96
   1  -6  -1  409.77   16.04
  -1  -5   1 1078.61   31.73
  -1  -5   1 1033.13   32.84
   1  -5  -1 1064.77   32.89
  -1   4  -1 1092.40   31.12
  -1  -4   1 1071.12   31.99
  -1  -4   1 1102.16   32.79
   1  -4  -1 1080.62   32.71
  -1  -3   1 4679.50  130.22
  -1  -2   1  726.30   21.41
  -1  -1   1 3079.51   84.38
   1  -1  -1 3034.54   84.75
   1   0   1    0.52    0.30
   1   0  -1    0.89    0.32
   1   1  -1 3099.11   85.14
   1  -1   1 3067.45   85.36
   1   2  -1  764.59   21.64
   1   2  -1  706.79   21.63
  -1  -3  -1 4486.34  130.73
   1   3  -1 4550.39  130.63
  -1   3   1 4796.42  129.03
   1   3  -1 4688.92  130.35
  -1  -3  -1 4716.16  130.18
  -1  -4  -1 1070.57   31.48
  -1   4   1 1074.25   30.35
  -1  -4  -1 1073.14   32.43
  -1  -5  -1 1034.48   30.98
  -1  -5  -1 1052.55   32.38
  -1  -6  -1  466.15   15.21
   1  -6   1  436.78   16.64
  -1   6   1  428.77   16.62
  -1  -6  -1  474.81   16.92
  -1  -7  -1  829.81   26.10
  -1  -7  -1  906.78   28.96
  -1   7   1  811.40   28.34
   1  -7   1  843.16   28.56
  -1   8   1   21.54    3.34
  -1  -8  -1   23.27    3.62
   1  -8   1   14.79    3.02
  -1   9   1  273.26   14.42
  -1   9   1  236.94   12.39
   1  -9   1  226.45   12.34
  -1  -9  -1  239.54   12.64
  -1  10   1    4.57    3.14
  -1  10   1    4.96    2.88
   1 -10   1    3.57    2.79
  -1 -10  -1    2.14    2.59
   1  10   2    1.86    2.89
  -1  10  -2   -0.71    2.51
   1 -10  -2    2.13    2.44
  -1 -10   2    0.71    2.63
   1   9   2   12.05    3.70
  -1   9  -2   10.32    3.42
  -1  -9   2   15.25    3.44
   1  -9  -2   16.02    3.80
   1   8   2    2.74    2.50
   1  -8  -2    5.29    2.39
  -1  -8   2   -0.52    1.90
  -1   8  -2    1.03    1.83
  -1   7  -2   47.24    3.27
  -1  -7   2   43.07    4.40
   1  -7  -2   50.91    4.62
  -1   7  -2   51.66    4.69
  -1   6  -2    4.81    1.20
   1  -6  -2    7.78    2.03
  -1  -6   2    8.41    2.29
  -1   6  -2    6.85    2.09
  -1  -5   2  109.02    5.92
  -1  -5   2  101.42    5.01
   1  -5  -2  113.36    5.92
  -1  -4   2   25.79    2.39
  -1  -4   2   24.50    2.11
  -1   4  -2   25.67    1.79
  -1   4  -2   28.21    2.41
   1  -4  -2   26.11    2.42
  -1  -3   2  122.43    5.21
  -1  -3   2  119.42    4.95
  -1   3  -2  125.52    5.23
   1  -3  -2  114.69    5.07
  -1  -2   2  139.95    5.43
  -1  -2   2  156.14    5.60
  -1   2  -2  158.16    5.62
  -1  -1   2   23.85    1.25
  -1  -1   2   25.76    1.36
   1  -1  -2   25.27    1.47
   1   1   2   24.29    1.44
  -1   1  -2   26.19    1.46
   1  -1  -2   28.62    1.51
   1   0   2   52.15    1.88
  -1   0   2   48.20    1.86
  -1   0   2   48.24    2.09
   1   0  -2   46.32    2.06
   1   0  -2   52.94    2.16
   1   0   2   48.30    2.10
   1   0  -2   46.54    1.96
  -1   0  -2   45.31    1.83
   1   0  -2   47.25    1.89
  -1   0   2   44.76    1.94
   1   1  -2   26.81    1.29
   1   1  -2   24.66    1.50
   1  -1   2   26.49    1.47
  -1   1   2   23.84    1.39
  -1   1   2   22.30    1.43
  -1  -1  -2   27.80    1.52
   1   2  -2  154.90    5.58
   1   2  -2  156.38    5.47
  -1   2   2  140.72    5.46
  -1  -3  -2  117.01    4.63
   1   3  -2  119.99    4.83
  -1   3   2  119.50    5.02
  -1  -4  -2   22.36    2.42
  -1  -4  -2   22.31    1.89
   1   4  -2   28.03    2.22
  -1   4   2   23.94    2.37
  -1  -5  -2  108.01    4.89
   1   5  -2  107.06    5.25
  -1   5   2  114.24    5.87
   1  -6   2    4.08    1.72
  -1  -6  -2    4.90    1.99
  -1  -6  -2    5.10    1.24
  -1   6   2    6.87    2.24
  -1   7   2   43.81    4.56
  -1  -7  -2   51.06    4.82
   1  -7   2   54.00    4.92
  -1  -7  -2   53.37    3.51
  -1   8   2    2.05    2.06
  -1   8   2   -1.37    2.15
   1  -8   2    1.58    1.83
  -1  -8  -2    2.12    2.04
  -1   9   2   10.25    3.32
  -1   9   2   12.84    4.04
   1  -9   2   11.12    3.40
  -1  -9  -2   12.39    3.41
  -1  10   2   -1.41    2.81
  -1  10   2   -0.92    2.88
   1 -10   2   -0.72    2.60
  -1  10  -3    9.27    3.25
   1  10   3   11.27    3.91
   1 -10  -3    6.45    3.11
  -1 -10   3    4.94    2.94
  -1   9  -3  122.73    8.29
   1   9   3  122.80    9.47
  -1  -9   3  113.15    8.18
   1  -9  -3  120.11    8.42
  -1   8  -3   35.45    4.14
  -1  -8   3   32.69    4.05
   1  -8  -3   37.53    4.35
  -1   8  -3   29.26    2.85
   1   8   3   38.33    4.94
  -1   7  -3  268.95   10.00
  -1   7  -3  242.48   11.44
   1   7   3  258.69   13.07
   1  -7  -3  270.31   11.87
  -1  -7   3  252.47   11.62
  -1   6  -3  319.95   11.33
  -1   6  -3  327.80   13.05
   1   6   3  311.38   14.14
  -1  -6   3  346.18   13.16
   1  -6  -3  321.73   13.03
  -1   5  -3   43.98    3.43
  -1  -5   3   44.71    3.05
  -1  -5   3   44.77    3.51
   1  -5  -3   40.99    3.39
  -1  -4   3 1069.78   32.87
   1   4   3 1075.90   33.81
  -1  -4   3 1137.87   32.43
  -1   4  -3 1089.20   31.66
  -1   4  -3 1094.55   32.89
   1  -4  -3 1084.04   32.91
   1   3   3  805.57   26.31
  -1  -3   3  905.66   25.58
   1  -3  -3  863.73   25.70
  -1  -3   3  834.34   25.53
  -1   3  -3  856.66   25.63
  -1  -2   3  938.82   27.28
  -1   2  -3  960.34   27.23
   1  -2  -3  912.63   27.04
  -1   1  -3  405.68   11.76
   1  -1  -3  396.81   11.74
  -1  -1   3  395.86   11.82
   1  -1  -3  388.66   11.18
   1   1   3  372.30   11.97
   1  -1  -3  380.66   11.99
   1  -1  -3  385.84   11.44
  -1  -1   3  405.92   11.48
   1   0   3    0.07    0.25
  -1   0   3    0.59    0.29
   1   0  -3    0.15    0.26
   1   0   3    0.37    0.27
  -1   0  -3    0.66    0.31
   1   0  -3   -0.07    0.23
  -1   0   3    0.40    0.23
   1   0  -3    0.34    0.35
  -1   0   3    0.14    0.24
  -1   0  -3    0.43    0.26
   1   0  -3   -0.07    0.27
  -1   1   3  375.86   11.65
  -1  -1  -3  377.51   11.63
   1  -1   3  413.36   11.47
  -1   1   3  409.55   11.42
   1   2  -3  929.51   26.99
  -1   2   3  924.28   26.93
  -1   2   3  925.61   27.50
   1   3  -3  900.56   25.85
  -1   3   3  860.64   25.94
  -1   3   3  830.65   26.63
  -1  -4  -3 1054.41   31.74
   1   4  -3 1105.82   32.27
  -1   4   3 1113.15   33.77
  -1   4   3 1066.64   32.69
  -1  -4  -3 1111.08   32.94
  -1  -5  -3   41.25    3.47
  -1   5   3   41.58    3.37
   1   5  -3   43.03    3.11
  -1   6   3  324.29   14.22
  -1  -6  -3  336.11   11.61
  -1  -6  -3  349.23   13.49
   1  -6   3  337.03   13.35
  -1   6   3  303.71   12.88
  -1   7   3  274.45   13.34
  -1  -7  -3  258.92    9.81
  -1  -7  -3  273.12   12.13
   1  -7   3  262.01   11.87
  -1   7   3  265.61   11.92
  -1  -8  -3   29.75    2.67
  -1   8   3   36.34    4.78
  -1   8   3   33.21    4.03
  -1  -8  -3   39.68    4.46
   1  -8   3   35.91    4.21
  -1   9   3  117.16    9.33
  -1   9   3  122.77    8.45
   1  -9   3  124.95    8.52
  -1  10   3    6.56    3.32
  -1  10   3    4.93    2.75
   1 -10   3   13.62    3.54
   1  10   4   -0.95    2.95
  -1  10  -4    1.43    2.44
   1 -10  -4    1.43    2.60
  -1 -10   4   -0.70    2.41
   1   9   4    2.47    2.76
  -1   9  -4    1.83    2.55
   1  -9  -4    4.32    2.63
  -1  -9   4    0.60    2.32
  -1   8  -4    1.86    1.35
   1   8   4    3.55    2.38
  -1   8  -4    1.03    1.83
   1  -8  -4    2.12    1.99
  -1  -8   4    2.59    2.04
  -1   7  -4    4.02    1.41
   1   7   4    4.80    2.32
  -1   7  -4    4.77    2.13
  -1  -7   4   10.06    2.55
   1  -7  -4    2.24    1.77
  -1   6  -4    2.05    1.06
   1   6   4    1.99    1.63
  -1   6  -4   -0.36    1.45
   1  -6  -4    2.24    1.70
  -1  -6   4    0.36    1.37
   1   5   4    5.68    1.69
  -1   5  -4    9.94    1.74
  -1  -5   4    7.04    1.62
   1  -5  -4    6.37    1.61
  -1   4  -4    0.92    0.77
  -1  -4   4    2.01    1.00
  -1   4  -4    0.69    0.93
   1   4   4    3.22    1.41
  -1  -4   4    3.42    1.19
   1  -4  -4    1.90    0.96
   1   3   4   23.33    2.23
  -1  -3   4   20.04    1.73
  -1   3  -4   21.74    1.86
  -1  -3   4   19.61    1.78
   1  -3  -4   20.61    1.84
   1  -2  -4   57.04    3.21
   1   2   4   52.52    3.14
  -1  -2   4   55.89    2.96
  -1   2  -4   67.13    2.97
  -1  -2   4   60.68    2.79
   1  -2  -4   61.80    2.83
  -1   1  -4   48.40    2.22
   1  -1  -4   54.05    2.29
  -1  -1   4   55.99    2.55
   1  -1  -4   50.56    1.93
   1  -1  -4   52.02    2.62
   1   1   4   53.57    2.66
  -1   1  -4   51.97    2.54
  -1   0  -4   27.40    1.60
   1   0  -4   31.20    1.67
  -1   0   4   28.18    1.47
  -1   0  -4   26.82    1.45
   1   0  -4   29.13    1.67
   1   0  -4   27.97    1.47
  -1   0   4   26.21    1.45
   1   0   4   27.30    1.60
   1   0   4   25.95    1.42
   1   0  -4   26.54    1.42
  -1  -1  -4   49.83    2.60
  -1   1   4   53.32    2.65
   1   1  -4   55.02    2.57
  -1   1   4   57.73    2.36
   1  -1   4   51.91    2.30
   1   1  -4   52.26    2.57
   1   2  -4   68.35    3.20
  -1   2   4   62.03    2.99
  -1  -2  -4   60.82    3.35
  -1   2   4   67.84    3.48
   1   3  -4   25.00    1.98
  -1   3   4   24.21    2.34
  -1   3   4   21.29    1.89
   1   4  -4   -0.21    0.79
  -1   4   4    0.98    1.07
  -1   4   4    0.93    0.92
  -1   5   4   10.23    2.11
   1   5  -4    8.09    1.48
  -1   5   4    7.97    1.71
  -1  -5  -4    8.82    1.92
  -1   6   4    3.01    1.98
  -1  -6  -4    1.23    0.93
  -1   6   4    1.08    1.67
  -1  -6  -4   -0.38    1.26
  -1   7   4    7.22    2.54
  -1  -7  -4    5.64    1.42
  -1   7   4    2.60    1.93
   1  -7   4    5.83    2.17
  -1  -7  -4    4.60    2.05
  -1   8   4    1.42    2.23
  -1  -8  -4    0.73    1.01
  -1   8   4   -2.55    2.22
   1  -8   4    3.17    2.22
  -1   9   4    1.65    2.59
  -1   9   4    0.60    2.36
   1  -9   4    1.86    2.64
  -1  10   4    0.95    3.05
  -1  10   4    3.52    2.80
   1 -10   4    0.72    2.74
   1  10   5    2.86    2.63
  -1  10  -5    5.73    3.03
  -1 -10   5    4.89    2.79
   1 -10  -5    5.72    3.15
   1   9   5   94.89    8.26
   1  -9  -5   78.38    6.73
  -1  -9   5   80.97    6.70
  -1   9  -5   72.98    5.07
  -1   9  -5   85.51    6.88
  -1   8  -5   33.88    3.21
  -1   8  -5   30.39    3.92
   1   8   5   30.19    4.64
   1  -8  -5   37.57    4.24
  -1  -8   5   34.23    4.04
  -1   7  -5  143.75    6.77
  -1   7  -5  141.67    7.89
   1   7   5  143.69    9.15
  -1  -7   5  129.43    7.67
   1  -7  -5  142.59    8.03
  -1  -6   5  276.74   11.69
   1  -6  -5  274.23   11.77
  -1   6  -5  283.19   10.47
   1   6   5  271.86   11.66
   1   6   5  300.54   13.34
  -1   6  -5  299.66   11.84
   1   5   5   15.00    2.37
   1   5   5   10.25    1.85
  -1  -5   5   11.10    1.95
  -1   5  -5   14.31    2.04
   1   4   5  928.02   27.95
   1  -4  -5  912.98   27.75
  -1   4  -5  900.00   27.55
  -1  -4   5  868.16   27.54
   1   4   5  906.12   28.85
   1   3   5  253.92    9.24
   1  -3  -5  240.15    8.97
  -1  -3   5  257.30    9.09
  -1   3  -5  267.38    9.06
  -1  -3   5  245.95    8.91
   1   3   5  256.56    9.91
  -1  -2   5  583.16   18.09
  -1   2  -5  592.63   17.76
   1  -2  -5  604.60   17.74
   1   2   5  591.95   18.63
   1  -2  -5  589.99   18.63
  -1   1  -5   67.85    3.20
  -1   1  -5   71.41    2.77
   1  -1  -5   71.19    2.75
   1   1   5   70.99    2.45
   1  -1  -5   61.90    2.48
   1  -1  -5   59.39    3.14
   1   1   5   65.22    3.23
   1   0  -5    0.12    0.37
  -1   0  -5    0.36    0.39
   1   0   5   -0.12    0.39
  -1   0   5    0.36    0.42
   1   0  -5    0.14    0.27
   1   0   5    0.07    0.27
  -1   0   5    0.22    0.27
  -1   0  -5    0.50    0.33
   1   0  -5    0.52    0.36
  -1   1   5   63.17    2.43
   1  -1   5   67.79    2.71
  -1   1   5   69.82    2.74
  -1  -1  -5   69.27    2.35
   1   1  -5   65.75    2.97
   1   1  -5   62.97    3.08
  -1  -1  -5   59.89    3.10
  -1   1   5   59.61    3.10
  -1   2   5  592.10   17.67
  -1  -2  -5  598.96   18.50
  -1   2   5  579.70   18.44
   1   2  -5  582.61   17.94
  -1   3   5  254.86    9.10
  -1   3   5  253.04    9.89
   1   3  -5  259.56    9.14
  -1   4   5  876.90   27.07
  -1   4   5  879.13   28.27
   1   4  -5  885.00   26.90
  -1   5   5   12.69    1.89
   1   5  -5   10.22    1.64
  -1   5   5   15.14    2.51
  -1  -6  -5  298.09   10.51
  -1   6   5  288.87   12.02
  -1   6   5  293.75   13.47
  -1   7   5  138.93    7.80
   1  -7   5  131.07    7.82
  -1  -7  -5  137.26    6.06
   1   7  -5  144.75    7.19
  -1   7   5  116.04    8.59
  -1  -8  -5   34.73    2.74
   1  -8   5   34.20    4.22
  -1   8   5   27.42    4.49
  -1   8   5   26.05    3.66
  -1   9   5   97.78    8.46
   1  -9   5   92.73    7.26
  -1   9   5   76.41    6.57
  -1  10   5   10.53    3.35
   1 -10   5    5.78    2.95
  -1  10   5    6.68    3.73
  -1  10  -6    5.02    2.66
   1 -10  -6    2.86    2.86
  -1 -10   6    3.49    2.85
   1  10   6    0.96    3.10
  -1   9  -6    9.80    3.21
  -1   9  -6   15.91    2.72
  -1  -9   6    9.07    2.97
   1  -9  -6   12.44    3.42
   1   9   6   18.46    4.39
  -1   8  -6   -1.55    2.16
   1   8   6    5.80    2.51
  -1   8  -6   -0.35    1.38
   1  -8  -6    1.07    2.06
  -1  -8   6   -0.52    1.84
  -1   7  -6   26.68    2.85
  -1   7  -6   32.06    3.58
   1  -7  -6   22.99    3.35
  -1  -7   6   21.84    3.19
   1   7   6   22.23    3.70
  -1   6  -6    8.99    2.00
   1  -6  -6    7.54    2.00
  -1  -6   6   12.29    2.19
   1   6   6    5.50    1.97
  -1   6  -6   12.17    1.78
   1   6   6   11.36    2.63
   1  -5  -6   67.80    4.45
   1   5   6   61.63    4.37
  -1  -5   6   65.30    4.31
  -1   5  -6   68.24    4.36
   1   5   6   69.87    5.14
   1  -4  -6   38.21    2.96
   1   4   6   38.58    3.06
  -1  -4   6   36.34    2.84
  -1   4  -6   37.04    2.86
  -1   3  -6   98.27    4.43
   1  -3  -6   85.12    4.26
   1   3   6   94.29    4.66
   1   3   6   95.64    5.13
   1   2   6    8.28    1.34
   1  -2  -6    6.66    1.15
  -1   2  -6    7.65    0.98
   1  -1  -6   18.58    1.21
  -1   1  -6   18.56    1.59
   1   1   6   19.64    1.26
   1  -1  -6   20.70    1.67
   1   1   6   19.05    1.12
  -1   1  -6   17.82    1.20
   1  -1  -6   19.84    1.73
  -1   0  -6  492.96   14.23
  -1   0   6  508.34   14.25
   1   0  -6  488.60   15.12
  -1   0  -6  484.80   15.15
   1   0  -6  437.14   14.93
   1   0  -6  481.76   14.19
   1   0   6  504.57   14.22
   1   0   6  481.23   15.09
  -1   0   6  493.72   15.15
   1   0  -6  467.95   14.52
  -1   1   6   19.30    1.24
  -1   1   6   19.34    1.11
  -1  -1  -6   17.65    1.07
   1  -1   6   18.75    1.22
   1   1  -6   20.59    1.54
   1   1  -6   18.94    1.65
  -1  -1  -6   21.31    1.76
  -1   2   6    7.83    0.92
  -1   2   6    7.02    0.92
   1   2  -6    6.69    1.09
  -1  -2  -6    7.43    1.27
  -1   2   6    6.71    1.23
  -1   3   6   91.77    4.29
  -1   3   6   85.39    4.85
   1   3  -6   85.52    4.34
  -1   4   6   30.54    2.65
  -1   4   6   34.88    3.33
   1   4  -6   36.74    2.79
  -1   5   6   60.57    4.09
  -1   5   6   59.92    4.84
   1   5  -6   59.01    3.92
  -1   6   6   13.02    2.39
  -1   6   6   10.41    2.68
  -1  -6  -6    8.53    1.36
  -1   7   6   25.96    3.47
  -1  -7  -6   21.37    2.15
  -1   7   6   29.19    4.42
   1   7  -6   26.30    3.08
   1  -8   6   -0.54    1.97
   1   8  -6    2.57    1.72
  -1  -8  -6    2.31    1.15
  -1   8   6   -1.02    2.01
  -1   8   6   -0.73    2.28
  -1   9   6   13.23    3.45
  -1   9   6   16.85    4.12
   1  -9   6    8.75    2.97
  -1  10   6    2.10    2.25
  -1  10   6    5.78    3.40
   1 -10   6    3.62    2.63
  -1  10  -7    7.19    3.04
   1  10   7    0.97    2.91
  -1 -10   7    7.70    2.97
  -1   9  -7  147.21    9.48
  -1   9  -7  155.12    8.22
   1   9   7  143.12   10.63
  -1  -9   7  154.38    9.44
   1  -9  -7  150.51    9.50
  -1   8  -7   12.41    2.76
  -1  -8   7   16.56    3.12
   1  -8  -7   13.43    2.94
  -1   8  -7   12.65    2.32
   1   8   7    9.53    3.27
  -1   7  -7  458.45   16.24
   1   7   7  429.04   19.18
  -1   7  -7  463.65   17.43
  -1  -7   7  452.20   17.36
   1  -7  -7  449.80   17.54
   1  -6  -7  289.42   12.15
  -1   6  -7  296.74   11.11
   1   6   7  271.48   13.09
  -1  -6   7  296.95   12.01
   1   6   7  274.69   11.98
  -1   6  -7  311.87   12.12
   1  -5  -7  453.58   15.66
  -1   5  -7  426.73   14.64
   1   5   7  433.14   15.76
  -1  -5   7  419.38   15.31
  -1   5  -7  441.75   15.46
   1   5   7  432.05   16.73
   1  -4  -7  616.63   20.52
   1   4   7  657.17   21.00
  -1  -4   7  674.01   20.56
  -1   4  -7  625.90   20.37
  -1   3  -7 2340.97   67.11
   1   3   7 2325.17   67.68
   1  -3  -7 2426.65   67.23
   1  -3  -7 2418.89   68.45
   1   3   7 2345.43   68.53
   1  -2  -7  709.78   21.73
   1   2   7  691.02   21.76
  -1   2  -7  668.66   20.35
  -1   2  -7  704.83   21.53
   1  -1  -7 2195.98   58.96
   1  -1  -7 2079.79   60.34
  -1   1  -7 2112.15   60.29
  -1  -1   7 2058.79   60.18
   1  -1  -7 2109.32   59.98
   1   1   7 2154.90   59.02
   1   1   7 2156.01   60.39
   1   1   7 2074.68   59.00
  -1   1  -7 2089.58   59.01
  -1   0   7   -0.17    0.61
   1   0   7    0.50    0.67
   1   0  -7    0.44    0.49
  -1   0  -7   -0.27    0.30
  -1   0   7    0.56    0.32
   1   0  -7    0.20    0.29
   1   0   7    0.67    0.33
  -1   0  -7    0.51    0.66
   1   0  -7    0.51    0.64
  -1  -1  -7 2073.44   60.05
   1   1  -7 2091.19   59.40
   1  -1   7 2137.08   58.59
   1   1  -7 2016.28   59.77
   1  -1   7 2093.84   59.90
  -1   1   7 2104.64   58.47
  -1  -1  -7 2107.47   58.55
  -1   1   7 2077.27   58.60
  -1   1   7 2119.96   59.98
   1   1  -7 2172.13   58.73
  -1  -2  -7  704.06   20.33
  -1   2   7  701.23   22.10
  -1  -2  -7  700.61   22.02
   1   2  -7  673.76   21.36
  -1   2   7  723.78   20.81
   1   2  -7  689.34   21.86
  -1   2   7  714.48   20.76
   1   3  -7 2382.77   67.64
  -1   3   7 2346.98   67.22
  -1  -3  -7 2420.56   68.61
  -1   3   7 2403.99   68.68
  -1   3   7 2355.83   67.28
   1   4  -7  630.58   20.35
  -1   4   7  633.12   21.64
  -1   4   7  635.66   20.24
   1   5  -7  420.04   15.02
  -1   5   7  427.92   16.72
  -1   5   7  435.41   15.28
  -1  -6  -7  313.53   10.81
  -1   6   7  283.28   13.63
  -1   6   7  304.56   12.35
  -1  -7  -7  462.66   15.11
  -1   7   7  455.07   17.41
   1   7  -7  467.02   16.94
  -1   7   7  415.44   19.05
  -1   8   7   13.33    2.81
   1  -8   7   15.11    2.96
  -1  -8  -7   15.49    1.86
   1   8  -7   12.52    2.54
  -1   8   7   11.04    3.29
  -1   9   7  159.87   11.22
  -1   9   7  169.01    9.94
   1  -9   7  139.91    9.34
  -1  10   7    3.50    2.59
   1 -10   7    3.64    2.91
  -1  10   7    2.91    3.33
  -1  10  -8    2.16    2.67
  -1 -10   8    0.70    2.54
   1  10   8    3.92    3.36
  -1   9  -8    1.23    2.90
   1  -9  -8    3.15    2.47
  -1  -9   8   11.54    3.33
  -1   9  -8    3.14    2.31
   1   9   8    4.28    3.36
  -1   8  -8    1.56    2.04
  -1  -8   8    3.63    1.94
   1  -8  -8    3.23    2.26
  -1   8  -8    1.19    1.62
   1   8   8    4.44    2.48
  -1   7  -8    4.77    2.19
  -1  -7   8    7.42    2.57
   1  -7  -8    3.22    2.71
  -1   7  -8    4.76    1.99
   1   7   8    3.16    2.44
  -1   6  -8    7.90    2.05
   1  -6  -8    3.46    1.75
  -1  -6   8    3.99    1.81
   1   6   8    3.70    1.92
  -1   6  -8    5.56    1.63
   1   6   8    2.13    1.74
   1   5   8   22.19    3.19
   1   5   8   23.07    2.75
   1  -5  -8   21.57    2.62
  -1   5  -8   16.49    2.14
  -1  -5   8   22.96    2.58
  -1   5  -8   28.55    2.92
   1   4   8   13.10    2.33
   1  -4  -8   14.68    1.90
   1   4   8   13.43    1.96
  -1   4  -8   16.79    1.92
   1   3   8   42.57    3.50
   1  -3  -8   35.72    3.20
  -1   3  -8   44.17    2.80
   1   3   8   38.02    2.99
  -1   2  -8    6.11    0.87
  -1   2  -8    4.86    1.13
   1  -2  -8    6.65    1.39
   1   2   8    4.42    1.19
   1  -1  -8    0.43    0.80
  -1  -1   8   -0.20    0.75
  -1   1  -8    0.20    0.75
   1   1   8    0.08    0.45
   1  -1  -8    0.17    0.76
   1   1   8    0.10    0.52
  -1   1  -8    0.82    0.48
   1   1   8    0.42    0.83
   1  -1  -8    0.39    0.45
   1   0   8  168.65    5.41
   1   0  -8  173.72    5.43
  -1   0   8  166.58    5.42
  -1   0  -8  171.12    5.43
   1   0   8  166.51    6.01
  -1   0   8  170.80    6.44
   1   0  -8  170.55    6.44
  -1   0   8  157.59    6.62
   1   0   8  163.10    6.74
  -1   0  -8  167.84    6.77
   1   0  -8  162.35    6.73
  -1  -1  -8    0.64    0.69
  -1   1   8    0.21    0.85
   1   1  -8   -0.20    0.79
   1  -1   8    0.20    0.79
   1   1  -8   -0.18    0.48
   1   1  -8   -0.63    0.77
  -1  -1  -8   -0.38    0.60
   1  -1   8   -0.39    0.46
  -1   1   8   -0.08    0.46
   1   2  -8    5.94    1.17
   1   2  -8    5.54    1.22
  -1   2   8    5.77    0.88
  -1  -2  -8    7.72    0.86
  -1   2   8    5.72    0.90
  -1  -2  -8    7.07    1.37
  -1   2   8    4.95    1.23
   1   3  -8   38.75    3.00
  -1   3   8   38.36    2.70
  -1   3   8   47.99    2.98
  -1   3   8   41.65    3.48
  -1  -3  -8   37.34    3.28
  -1   4   8   18.26    2.06
  -1   4   8   14.34    2.35
   1   4  -8   17.86    2.09
  -1   5   8   22.45    2.65
   1   5  -8   20.40    2.48
  -1   5   8   27.40    3.43
  -1   6   8    1.44    1.46
  -1  -6  -8    1.90    1.07
  -1   6   8    4.30    2.12
  -1   7   8    2.17    2.33
  -1  -7  -8    5.31    1.48
   1   7  -8    4.42    2.25
  -1   7   8    0.64    2.39
   1   8  -8    0.93    1.57
  -1  -8  -8    3.14    1.21
  -1   8   8    5.64    2.39
  -1   8   8    0.74    2.25
   1  -8   8    0.54    1.83
  -1  -9  -8    2.45    1.30
   1  -9   8    5.07    3.04
  -1   9   8    1.72    2.78
  -1   9   8    1.20    2.55
   1 -10   8    2.20    2.72
  -1  10   8    0.98    3.57
  -1  10   8    0.70    2.52
  -1 -10   9   -0.70    2.48
  -1  10  -9    2.89    2.93
   1  10   9    1.97    2.96
  -1  -9   9  181.89   10.70
  -1   9  -9  195.66    9.72
  -1   9  -9  173.58   10.61
   1   9   9  204.03   12.80
  -1   8  -9    7.04    2.10
   1   8   9    4.50    2.96
  -1   8  -9    5.74    2.44
  -1  -8   9   12.47    2.83
   1  -7  -9  637.72   23.04
  -1   7  -9  651.72   21.79
   1   7   9  635.67   25.15
  -1  -7   9  637.78   22.77
  -1   7  -9  645.06   22.76
   1  -6  -9  246.25   10.69
  -1   6  -9  240.15    9.87
   1   6   9  222.84   11.66
   1   6   9  242.05   10.84
  -1  -6   9  229.93   10.35
  -1   6  -9  251.65   10.49
   1   5   9  982.48   30.36
   1  -5  -9  912.70   29.74
  -1   5  -9  979.31   29.30
  -1   5  -9  916.07   29.55
  -1  -5   9  935.73   29.53
   1   5   9  970.33   31.64
   1   4   9  486.30   17.06
  -1   4  -9  514.08   16.63
  -1   3  -9 3849.29  107.48
   1  -3  -9 3919.68  109.37
   1   3   9 3772.75  109.31
  -1  -2   9  382.52   12.82
  -1   2  -9  375.38   13.27
  -1   2  -9  373.26   11.80
   1  -2  -9  376.34   13.43
  -1   1  -9 3577.80  100.86
  -1  -1   9 3507.13  100.88
   1  -1  -9 3535.73   98.94
   1   1   9 3643.39   99.09
   1   1   9 3639.36   99.52
   1  -1  -9 3497.80  100.42
  -1   1  -9 3619.78   99.05
   1  -1  -9 3562.13  101.03
   1   1   9 3590.62  101.06
  -1   0  -9    0.66    0.67
   1   0  -9    0.88    0.69
   1   0   9   -0.22    0.73
  -1   0   9   -0.22    0.74
   1   0   9   -0.14    0.60
   1   0  -9    0.72    0.62
  -1   0   9    0.71    0.76
   1   0  -9    0.12    0.33
   1   0   9    0.24    0.33
  -1   0   9    0.25    0.27
  -1   0  -9    1.66    0.40
   1   1  -9 3506.01  101.34
   1  -1   9 3647.28  101.50
   1   1  -9 3539.99   99.64
  -1  -1  -9 3567.84  101.58
   1   1  -9 3622.36  100.74
  -1   1   9 3637.72   99.60
  -1  -1  -9 3563.80   99.97
  -1   1   9 3711.97  101.68
   1  -1   9 3647.57   99.48
  -1   2   9  375.23   11.73
  -1   2   9  372.07   11.87
  -1  -2  -9  365.12   11.57
   1   2  -9  383.61   12.63
  -1   2   9  371.32   13.32
   1   2  -9  365.26   13.10
  -1  -2  -9  375.79   13.33
   1   3  -9 3804.38  108.18
  -1   3   9 3811.93  107.42
  -1   3   9 3902.14  109.40
  -1  -3  -9 3805.51  109.18
  -1   3   9 3903.15  107.51
   1   4  -9  515.37   17.02
  -1   4   9  517.91   16.70
  -1   4   9  466.26   18.08
  -1   4   9  498.33   16.64
   1   5  -9  950.32   29.20
  -1   5   9  892.51   30.78
  -1   5   9  920.13   28.99
  -1   6   9  220.68   10.10
  -1  -6  -9  235.04    8.82
  -1   6   9  237.79   11.88
   1   7  -9  646.31   22.36
  -1  -7  -9  643.68   20.26
  -1   7   9  607.81   24.92
  -1   7   9  639.04   22.64
  -1   8   9    7.56    2.84
   1  -8   9    4.40    2.07
  -1  -8  -9    8.22    1.49
  -1   8   9   10.30    2.63
  -1  -9  -9  189.06    7.54
   1  -9   9  185.37   11.09
  -1   9   9  209.21   12.92
  -1   9   9  170.25   10.39
  -1  10   9    0.99    2.73
   1 -10   9   -0.74    2.74
  -1  10   9    1.40    2.24
   1  10  10    4.00    2.99
  -1 -10  10    1.41    2.69
  -1  10 -10    4.36    3.06
   1  10  10    1.36    2.44
   1   9  10    5.25    3.27
  -1   9 -10    7.43    3.26
  -1  -9  10    7.32    3.06
  -1   8 -10    6.89    2.18
   1   8  10    9.09    2.91
  -1   8 -10    4.71    2.28
  -1  -8  10    9.39    2.66
  -1   7 -10   32.15    3.51
   1   7  10   25.99    4.24
  -1  -7  10   38.20    4.17
  -1   7 -10   26.68    3.63
   1   6  10    2.22    2.24
  -1   6 -10    2.61    1.67
  -1   6 -10    0.72    1.77
  -1  -6  10    2.20    1.63
   1   5  10   36.67    4.02
   1   5  10   29.83    3.19
  -1   5 -10   28.40    2.90
   1  -4 -10    2.00    1.33
  -1   4 -10    1.63    1.08
   1   4  10    1.82    1.29
   1   4  10    2.80    1.59
  -1   3 -10   17.00    2.35
   1  -3 -10   20.14    2.64
   1   3  10   13.20    2.30
  -1   3 -10   19.71    1.89
   1  -2 -10  133.91    6.03
  -1   2 -10  137.71    5.13
  -1   2 -10  133.82    6.37
   1  -2 -10  127.60    6.46
   1  -1 -10   15.55    2.03
   1   1  10   14.04    1.09
   1   1  10   13.55    1.36
   1  -1 -10   13.14    1.64
  -1   1 -10   16.11    1.97
   1   1  10   14.65    1.95
  -1  -1  10   17.28    2.03
  -1   1 -10   16.39    1.14
   1  -1 -10   13.73    1.02
   1   0 -10   14.49    1.66
  -1   0  10   15.38    1.63
   1   0  10   14.50    1.77
   1   0 -10   15.28    1.87
  -1   0 -10   14.05    1.83
  -1   0  10   16.95    1.95
   1   0 -10   16.86    0.99
   1   0  10   17.82    1.01
  -1   0 -10   17.19    0.99
  -1   0  10   15.51    0.96
  -1  -1 -10   11.56    1.69
  -1   1  10   16.15    1.96
   1  -1  10   10.90    1.65
   1   1 -10   14.42    1.85
  -1   1  10   13.93    1.06
  -1  -1 -10   16.82    1.43
   1  -1  10   12.99    0.98
   1   1 -10   11.22    1.03
  -1   2  10  142.70    5.06
  -1   2  10  123.33    5.06
  -1  -2 -10  131.47    4.98
   1   2 -10  110.42    5.74
  -1   2  10  129.72    6.43
  -1  -2 -10  137.31    6.55
   1   2 -10  121.31    6.08
   1   3 -10   19.22    2.46
  -1  -3 -10   16.15    1.57
  -1   3  10   14.11    1.76
  -1   3  10   16.45    2.49
  -1  -3 -10   23.68    2.77
   1   3 -10   19.83    2.30
  -1   3  10   19.62    1.98
  -1   4  10    3.46    1.24
  -1  -4 -10    2.38    1.55
  -1   4  10    2.03    1.45
   1   4 -10    2.27    1.28
  -1   4  10    1.18    1.11
   1   5 -10   33.79    3.26
  -1   5  10   33.68    3.12
  -1   5  10   36.93    4.21
  -1   6  10    3.36    2.11
  -1   6  10    1.82    1.68
  -1   7  10   29.50    4.62
  -1  -7 -10   21.88    2.35
   1   7 -10   21.95    3.22
  -1   7  10   27.94    3.70
  -1  -8 -10    8.31    1.48
  -1   8  10    7.74    2.60
  -1   8  10   12.20    3.57
   1  -9  10   11.00    3.38
  -1  -9 -10    7.18    1.58
  -1   9  10    4.39    3.37
  -1   9  10    4.82    2.93
  -1  10  10    1.00    2.89
   1 -10  10    6.69    3.26
  -1  10  10    2.78    2.70
   1  10  11   -1.02    2.67
  -1 -10  11    2.85    2.77
  -1   9 -11   95.01    7.47
  -1  -9  11   97.12    7.46
   1   9  11   94.29    8.73
   1   8  11   16.25    3.74
  -1  -8  11   14.16    3.00
  -1   8 -11   12.61    2.87
  -1   7 -11  220.99   10.29
  -1  -7  11  232.18   10.96
  -1   7 -11  249.67   11.17
   1   7  11  232.22   12.61
  -1   6 -11  147.32    7.26
  -1  -6  11  129.78    7.22
  -1   6 -11  140.97    7.32
   1   6  11  140.48    8.83
  -1   5 -11  156.91    7.40
   1   5  11  149.17    7.75
   1   5  11  175.42    9.32
  -1   4 -11  442.21   14.68
   1   4  11  433.11   15.56
   1   4  11  423.08   16.58
   1  -4 -11  430.76   16.46
   1  -3 -11  811.93   26.39
   1   3  11  793.63   26.38
  -1   3 -11  813.95   24.30
  -1   3 -11  795.80   26.15
   1  -2 -11  206.79    8.57
   1  -2 -11  225.80    9.47
  -1   2 -11  237.28    9.42
  -1   2 -11  226.12    7.60
   1   1  11  298.74    9.18
   1  -1 -11  301.41   10.71
  -1  -1  11  308.19   11.32
  -1   1 -11  306.63   11.32
  -1   1 -11  286.10    9.11
   1  -1 -11  309.20   11.46
   1   1  11  285.62   11.25
  -1   0  11   -0.27    0.87
   1   0  11   -0.53    0.78
   1   0  11   -0.34    0.62
   1   0 -11    0.22    0.68
  -1   0 -11    2.54    0.40
  -1   0  11    0.55    0.32
   1   0 -11   -0.27    0.82
  -1   0 -11    1.09    0.91
   1   0  11    1.09    0.33
   1   0 -11   -0.05    0.28
  -1   0  11    0.21    0.67
   1   1 -11  300.59    9.27
  -1   1  11  311.86    9.28
   1  -1  11  283.91   11.14
   1   1 -11  288.50   11.22
  -1  -1 -11  304.64   11.41
  -1   1  11  269.54   11.15
  -1   2  11  225.24    7.31
  -1   2  11  205.62    7.48
  -1  -2 -11  224.01    7.44
  -1  -2 -11  219.36    9.14
  -1   2  11  201.30    9.05
   1   2 -11  215.93    8.92
  -1   3  11  810.02   24.30
  -1  -3 -11  768.93   23.63
   1   3 -11  811.79   25.07
   1   3 -11  759.56   25.79
  -1   3  11  804.75   23.99
  -1   3  11  821.90   26.30
  -1  -3 -11  795.89   26.05
   1   4 -11  435.52   15.57
  -1   4  11  457.39   15.24
  -1   4  11  439.02   14.96
  -1   4  11  436.12   16.90
  -1  -4 -11  448.99   16.96
   1   5 -11  163.27    7.85
  -1   5  11  175.17    9.25
  -1   5  11  151.77    7.34
  -1   6  11  131.04    8.52
  -1   6  11  135.73    7.19
  -1   7  11  247.42   12.95
  -1   7  11  218.31   10.57
  -1  -7 -11  221.71    8.77
  -1  -8 -11    9.27    1.61
  -1   8  11    4.67    2.62
  -1   8  11    9.30    2.56
  -1  -9 -11   96.54    4.70
  -1   9  11   83.88    7.04
   1  -9  11   93.78    7.64
  -1  10  11    4.09    2.94
   1 -10  11    3.74    2.63
   1  10  12    3.12    2.99
  -1 -10  12    3.58    2.52
   1   9  12   -0.91    2.63
  -1  -9  12    1.24    2.18
   1   8  12    7.93    3.12
  -1  -8  12    5.28    2.22
   1   7  12   10.32    3.13
  -1   7 -12   15.25    2.70
  -1  -7  12   15.72    2.94
  -1   7 -12   15.02    2.84
   1   6  12    0.59    2.12
  -1  -6  12    0.75    1.57
  -1   6 -12   -1.46    1.59
   1   5  12   16.31    2.96
  -1   5 -12   21.93    2.58
   1   5  12   18.47    2.58
   1   4  12   -0.66    1.34
  -1   4 -12    0.42    1.52
   1   4  12    0.88    1.66
  -1   4 -12   -0.71    1.14
   1  -4 -12    2.23    1.53
   1  -3 -12   11.55    1.80
  -1   3 -12   12.58    2.08
   1  -3 -12   11.60    2.14
   1   3  12   15.17    2.40
  -1   3 -12   12.21    1.44
   1   2  12  123.19    6.52
   1  -2 -12  116.35    5.73
   1  -2 -12  138.80    6.82
  -1   2 -12  121.44    4.74
  -1   2 -12  121.02    6.32
   1   1  12   22.26    1.38
  -1  -1  12   19.86    2.11
   1  -1 -12   24.60    2.32
   1   1  12   19.34    1.82
   1  -1 -12   26.85    2.70
   1   1  12   20.16    2.35
  -1  -1  12   22.25    2.46
  -1   1 -12   25.13    2.55
  -1   1 -12   24.44    1.40
   1   0 -12   13.61    1.74
   1   0 -12   14.90    0.86
   1   0  12   14.05    0.82
  -1   0 -12   12.18    1.87
   1   0 -12   11.90    1.82
  -1   0  12   15.71    2.03
   1   0  12   13.68    1.91
  -1   0  12   12.68    1.78
   1   0  12   12.95    1.58
  -1   1  12   22.31    1.35
   1   1 -12   20.92    2.35
   1  -1  12   15.43    2.06
  -1   1  12   18.17    2.17
  -1   1  12   21.70    2.42
   1   1 -12   20.29    1.33
  -1   2  12  122.66    4.70
  -1   2  12  120.70    5.03
  -1  -2 -12  118.64    4.94
   1   2 -12  121.05    5.77
   1   2 -12  120.98    6.29
  -1  -2 -12  113.24    6.31
  -1   2  12  119.88    6.45
   1   3 -12   15.78    2.31
  -1   3  12   16.71    1.81
  -1   3  12   13.39    2.25
   1   3 -12   13.74    1.92
  -1  -3 -12   14.93    2.27
  -1   3  12   13.82    1.55
  -1   4  12    0.78    0.99
  -1   4  12   -0.45    1.30
   1   4 -12    1.27    1.30
  -1   4  12    2.39    1.10
   1   4 -12    0.42    1.44
  -1  -4 -12    0.44    1.32
   1   5 -12   15.73    2.41
  -1   5  12   26.79    3.58
  -1   5  12   22.90    2.61
  -1   5  12   22.63    2.57
  -1   6  12    0.37    1.48
  -1   6  12   -0.60    1.96
   1   6 -12    2.04    1.62
  -1   7  12   12.31    2.59
  -1   7  12   14.60    3.38
  -1  -7 -12   17.95    2.12
  -1   8  12    4.00    2.84
  -1  -8 -12    6.24    1.45
  -1   9  12    2.75    3.33
   1  -9  12   -1.97    2.74
  -1  -9 -12    1.65    1.19
   1 -10  12   -0.75    2.34
  -1  10  12   -2.09    2.87
   1  10  13    3.18    3.28
  -1  10 -13    2.87    2.51
   1  10  13   -1.35    2.30
  -1  -9  13   37.97    4.91
   1   9  13   47.48    6.35
  -1  -8  13   14.37    3.03
   1   8  13    7.30    3.20
   1   7  13   66.14    6.37
  -1  -7  13   55.74    4.91
   1   6  13   59.34    5.90
   1  -6 -13   70.28    2.65
   1   5  13    8.49    2.42
   1   5  13    7.90    1.86
   1  -5 -13    9.45    2.46
  -1   5 -13   11.66    2.38
   1   4  13  301.26   12.21
   1   4  13  322.70   13.61
   1  -4 -13  312.76   13.40
  -1   4 -13  325.44   13.36
   1  -3 -13   44.11    3.91
   1  -3 -13   39.92    3.27
  -1   3 -13   43.71    3.84
  -1   3 -13   41.28    2.67
   1   3  13   39.52    3.82
   1   2  13  159.35    8.18
   1  -2 -13  168.59    7.36
   1  -2 -13  175.40    8.31
  -1   2 -13  173.80    8.11
  -1   2 -13  169.06    6.08
   1   1  13   50.30    2.29
  -1  -1  13   44.57    3.28
   1   1  13   53.58    3.11
   1  -1 -13   48.83    3.40
  -1   1 -13   46.99    3.73
  -1  -1  13   54.39    3.95
  -1   1 -13   55.14    2.33
   1   1  13   48.02    3.84
   1  -1 -13   51.35    3.94
   1   0  13   -0.62    0.76
   1   0 -13   -0.25    0.90
   1   0 -13    0.32    0.94
  -1   0 -13    0.65    0.94
   1   0  13    0.47    0.26
   1   0  13   -0.32    0.89
  -1   0  13   -0.32    1.04
  -1   0  13    1.00    0.96
  -1   1  13   58.50    2.50
  -1  -1 -13   56.41    4.13
  -1   1  13   64.02    4.36
   1   1 -13   56.59    4.09
   1  -1  13   57.69    4.16
  -1   1  13   58.35    3.76
   1   2 -13  158.99    7.70
  -1   2  13  158.45    6.26
  -1  -2 -13  171.55    6.50
   1   2 -13  171.76    7.28
  -1  -2 -13  163.38    8.07
  -1   2  13  155.83    5.86
  -1   2  13  159.99    7.97
  -1   3  13   40.66    2.60
  -1   3  13   34.32    2.60
   1   3 -13   36.05    3.45
   1   3 -13   37.19    3.19
  -1   3  13   36.16    3.64
  -1  -3 -13   38.46    3.63
  -1   4  13  312.92   11.20
   1   4 -13  316.12   13.10
   1   4 -13  298.95   12.01
  -1   4  13  309.00   13.37
  -1  -4 -13  307.52   13.23
  -1  -4 -13  298.84   10.67
  -1  -5 -13    6.77    2.16
   1   5 -13    5.05    1.92
  -1   5  13    6.44    2.22
  -1   5  13    7.28    1.70
   1   5 -13    6.76    1.90
  -1   6  13   87.33    7.01
  -1   7  13   73.92    6.92
  -1   8  13    7.36    3.22
  -1  -8 -13   10.76    1.64
   1  -9  13   40.53    5.04
  -1   9  13   47.80    6.62
  -1  -9 -13   39.00    2.85
  -1  10  13    3.43    2.88
   1  10 -13    4.28    2.88
   1 -10  13    2.29    2.76
  -1  10  13    5.33    3.95
   1   9  14    5.79    2.50
  -1   9 -14    4.35    2.42
   1   9  14    9.46    3.86
  -1   8 -14    1.07    2.03
   1   8  14    4.13    2.59
   1   7  14    7.94    3.03
  -1  -7  14    3.20    1.95
   1   6  14    8.24    2.88
   1   5  14   19.30    3.14
   1   5  14   10.56    2.15
   1  -4 -14   19.53    2.58
   1   4  14   24.07    2.85
  -1   4 -14   30.34    3.55
   1   4  14   25.91    3.37
   1  -4 -14   21.66    3.12
  -1   3 -14   13.23    2.32
   1  -3 -14    9.09    1.95
   1   3  14    9.82    2.14
   1  -3 -14    4.80    1.39
  -1   2 -14    9.19    1.88
   1  -2 -14   10.75    1.98
   1   2  14    6.88    1.79
   1  -2 -14    9.94    1.70
   1   1  14    3.52    1.02
  -1  -1  14    2.78    1.10
   1  -1 -14    1.59    0.89
  -1  -1  14    1.39    1.10
   1  -1 -14    3.70    1.48
  -1   1 -14    2.49    1.11
   1   1  14    0.36    0.96
   1   0 -14  113.40    6.40
  -1   0 -14  134.11    6.75
  -1   0  14  123.56    6.63
   1   0  14  135.41    6.80
   1   0  14  117.73    5.57
   1   0 -14  116.06    5.89
  -1   0  14  119.12    5.94
  -1   1  14    2.22    0.99
   1  -1  14    1.74    1.25
  -1  -1 -14    1.11    1.11
  -1   1  14    2.50    1.38
   1   1 -14    2.13    1.23
   1  -1  14    3.01    1.10
  -1   2  14    0.38    1.75
   1   2 -14    7.34    1.69
  -1  -2 -14   14.67    2.41
   1   2 -14    7.63    1.60
  -1  -2 -14    7.57    1.26
  -1  -3 -14   10.31    2.20
  -1   3  14   12.46    2.29
   1   3 -14   12.94    2.06
   1   3 -14   10.00    2.07
  -1  -4 -14   27.79    3.52
   1   4 -14   25.00    2.92
  -1   4  14   22.33    3.14
   1   4 -14   23.42    3.12
  -1  -4 -14   25.57    2.27
   1   5 -14   12.98    2.39
  -1  -5 -14   15.56    1.98
  -1   5  14   18.96    3.25
  -1   6  14    5.12    2.53
  -1   7  14    5.10    2.87
  -1  -8 -14    0.24    1.09
  -1   8  14    3.34    2.70
  -1  -9 -14    5.72    1.40
  -1   9  14    7.62    3.64
  -1   9  14    2.39    2.32
   1  -9  14    4.04    2.75
   1   9  15   45.72    5.11
  -1   9 -15   50.68    5.48
   1   9  15   52.00    6.88
  -1   8 -15    3.18    2.25
   1   8  15    4.22    2.82
  -1   7 -15  114.13    7.10
   1   7  15  114.56    8.86
  -1   6 -15   67.88    5.00
   1   6  15   84.47    6.96
   1   5  15   90.51    5.91
   1   5  15   83.24    6.65
   1   4  15  156.86    7.66
   1  -4 -15  137.55    8.37
   1   4  15  146.15    8.56
  -1   3 -15  475.35   17.52
   1  -3 -15  479.09   17.87
  -1  -3  15  456.28   16.62
   1  -3 -15  492.57   16.49
   1   2  15  119.63    7.06
  -1   2 -15  123.49    6.99
   1  -2 -15  116.27    7.00
   1  -2 -15  128.24    6.31
  -1  -2  15  135.19    7.31
  -1  -1  15  301.83   12.81
  -1  -1  15  307.46   11.95
   1   1  15  310.62   11.23
   1  -1 -15  325.02   11.84
  -1   1 -15  312.11   12.67
   1  -1 -15  315.83   12.98
   1   0 -15    0.76    1.22
  -1   0 -15   -0.76    1.09
   1   0 -15    0.29    1.00
   1   0  15    0.24    0.93
   1   0  15    0.37    1.25
  -1   0  15   -0.37    1.29
  -1   0  15    0.29    1.03
   1  -1  15  316.19   11.71
   1   1 -15  317.78    9.62
   1  -1  15  323.90   12.99
  -1   1  15  293.03   12.82
  -1  -1 -15  308.60   12.84
   1   1 -15  325.94   12.87
  -1   1  15  306.48   11.93
   1  -2  15  121.47    6.95
   1   2 -15  127.82    4.92
  -1  -2 -15  126.20    5.57
   1   2 -15  120.95    6.93
  -1   2  15  116.93    6.95
  -1  -2 -15  117.19    6.98
   1   3 -15  462.66   17.49
   1   3 -15  454.98   16.55
  -1   3  15  488.05   18.09
  -1  -3 -15  473.69   17.89
  -1  -4 -15  143.26    6.45
   1   4 -15  170.02    8.08
  -1  -4 -15  156.79    8.84
  -1   4  15  154.88    8.85
   1   4 -15  165.64    8.75
  -1   5  15   88.63    5.38
   1   5 -15   91.71    5.83
  -1  -5 -15   74.48    4.46
  -1   5  15   83.77    6.68
  -1  -6 -15   67.73    4.43
  -1   6  15   74.00    6.49
  -1   7  15  111.29    6.98
  -1   7  15  118.92    9.06
  -1  -8 -15    4.01    1.31
  -1   8  15    4.27    2.76
  -1   8  15    4.12    2.01
   1  -9  15   47.79    5.70
  -1   9  15   61.17    7.40
  -1   9  15   54.77    5.64
   1   9 -15   52.84    5.51
  -1  -9 -15   48.33    3.27
  -1  -9  16    4.47    2.90
   1   9  16    2.95    3.17
  -1   9 -16    4.34    3.08
   1   9  16    4.05    2.54
   1   8  16    8.68    3.47
  -1   8 -16   -1.05    2.19
   1   7  16    0.77    2.40
  -1   7 -16    6.20    2.45
   1   6  16    3.37    2.40
  -1   6 -16    1.47    1.50
   1   5  16   12.43    2.44
   1  -5 -16   12.65    2.50
   1   5  16    7.11    2.56
  -1   5 -16    9.80    2.09
  -1   4 -16   15.55    2.72
   1   4  16   16.01    2.44
   1   4  16   15.33    3.08
  -1  -4  16   16.48    2.68
   1  -4 -16   16.84    3.01
  -1   4 -16   14.33    1.87
   1  -3 -16   12.22    2.57
   1  -3 -16   19.45    2.68
   1   3  16   13.29    2.97
  -1  -3  16   13.86    2.58
  -1   3 -16   15.93    1.84
  -1   3 -16   18.03    2.83
   1   2  16    3.06    1.69
  -1  -2  16    2.08    1.32
  -1   2 -16    5.06    1.79
   1   2  16    4.50    0.92
   1  -2 -16    5.84    1.59
   1  -2 -16    5.00    1.86
  -1   2 -16    5.45    0.93
  -1  -2  16    6.39    1.71
  -1  -1  16   -0.40    1.56
   1   1  16   -0.06    0.46
   1   1  16    0.25    1.21
   1  -1 -16    0.85    1.50
  -1   1 -16   -0.07    0.52
  -1   1 -16    0.82    1.45
   1   1  16    0.41    1.78
  -1  -1  16   -1.28    1.57
   1  -1 -16    0.30    1.29
  -1   0 -16  124.50    6.98
   1   0 -16  127.36    7.01
   1   0  16  103.21    6.63
  -1   0  16  112.92    6.88
  -1   0  16  113.03    6.13
   1   0  16  137.04    6.15
   1   0 -16  122.10    6.36
   1  -1  16   -1.42    1.46
  -1   1  16   -0.31    1.43
   1   1 -16    1.64    1.53
  -1   1  16    0.41    1.67
  -1  -1 -16   -0.43    1.70
   1  -1  16    1.21    1.77
   1   1 -16   -0.36    0.51
  -1   1  16   -0.40    0.49
  -1  -2 -16    7.70    2.20
   1  -2  16    6.26    1.94
   1   2 -16    5.91    1.93
  -1   2  16    5.65    1.98
   1   2 -16    6.20    1.02
  -1   3  16   16.68    2.99
   1   3 -16   17.99    3.00
  -1   3  16   19.39    1.95
  -1  -3 -16   15.20    1.94
   1   3 -16   16.69    2.62
  -1  -3 -16   16.54    2.95
   1   4 -16    9.38    2.11
  -1   4  16   16.47    2.27
  -1  -4 -16   13.54    1.80
   1   4 -16   15.04    2.71
  -1  -4 -16   15.06    2.91
  -1   4  16   16.88    2.05
  -1   4  16   18.70    3.21
  -1   5  16   14.98    3.25
  -1  -5 -16   10.12    1.81
  -1   5  16   18.46    2.57
  -1   5  16   10.88    2.07
  -1   6  16    4.80    1.83
  -1   6  16    0.68    2.36
  -1  -6 -16    5.38    1.62
  -1   7  16    6.16    2.27
  -1   7  16    2.33    2.68
  -1  -7 -16    3.87    1.83
  -1   8  16    1.03    1.82
  -1  -8 -16    1.57    1.22
  -1   8  16    0.88    2.74
  -1   9  16    7.76    2.88
   1   9 -16    1.85    2.49
  -1  -9 -16    2.11    1.25
  -1   9  16    6.95    4.13
   1   9  17   57.52    5.74
  -1   9 -17   75.17    6.62
   1   9  17   59.43    7.49
  -1  -9  17   63.26    6.23
  -1  -8  17    0.56    1.97
  -1   8 -17    4.23    2.40
   1   8  17    0.49    2.01
   1   8  17    0.89    2.97
   1  -7 -17  160.45    5.09
   1  -7 -17  152.97    4.97
   1   7  17  181.73   11.45
  -1   7 -17  189.41    9.13
   1  -6 -17   49.21    4.61
   1   6  17   39.54    5.21
  -1   6 -17   51.81    4.30
   1   5  17  303.22   14.82
   1  -5 -17  322.73   13.22
  -1   5 -17  325.17   12.22
   1   4  17   71.45    6.11
   1   4  17   82.56    5.39
  -1   4 -17   76.20    4.31
  -1  -4  17   76.54    5.42
   1  -3 -17 1117.70   37.66
  -1  -3  17 1157.88   36.32
   1  -3 -17 1195.11   35.84
  -1   3 -17 1174.88   37.32
  -1   3 -17 1139.36   33.78
   1   3  17 1132.85   37.74
  -1   2 -17   80.69    5.79
   1   2  17   82.76    3.58
   1  -2 -17   83.35    5.16
  -1  -2  17   81.13    5.33
  -1  -2  17   85.42    6.07
  -1   2 -17   85.87    3.62
   1   2  17   83.75    6.23
   1  -2 -17   86.16    6.14
  -1  -1  17 1247.46   39.45
  -1   1 -17 1231.86   34.59
  -1  -1  17 1256.29   38.29
   1  -1 -17 1221.14   38.01
   1   1  17 1278.47   37.47
  -1   1 -17 1289.10   39.53
   1  -1 -17 1226.52   39.73
   1   1  17 1249.77   39.54
  -1   0  17    0.98    1.32
  -1   0  17    0.42    1.60
   1   0  17   -0.42    1.48
  -1   0 -17   -0.43    1.30
   1   0 -17    0.44    1.31
   1   0 -17   -1.33    1.44
   1   0  17   -0.84    1.10
  -1   1  17 1232.44   38.16
   1  -1  17 1265.04   37.94
   1  -1  17 1220.56   39.35
  -1  -1 -17 1278.95   39.72
   1   1 -17 1273.15   39.40
   1   1 -17 1233.26   34.62
   1   2 -17   95.97    6.20
   1  -2  17   69.91    5.58
  -1  -2 -17   79.59    6.05
  -1   2  17   85.55    3.67
  -1   2  17   95.12    6.42
   1  -2  17   84.77    5.28
   1   2 -17   85.71    3.72
  -1   3  17 1115.16   33.54
  -1   3  17 1139.92   34.46
  -1  -3 -17 1144.76   34.32
  -1  -3 -17 1131.85   37.42
   1   3 -17 1183.89   36.03
   1   3 -17 1178.40   37.16
  -1   3  17 1156.54   37.60
  -1   4  17   81.10    6.38
  -1   4  17   68.90    4.48
  -1   4  17   72.85    4.20
  -1  -4 -17   71.02    4.20
  -1   5  17  311.11   15.03
  -1  -5 -17  314.62   11.73
  -1   5  17  319.28   12.28
  -1   5  17  322.60   12.69
  -1   6  17   40.64    5.14
  -1   6  17   52.04    4.21
  -1  -6 -17   54.23    3.96
  -1  -7 -17  200.51    9.10
  -1   7  17  196.11   12.38
  -1   7  17  202.25    9.95
  -1   8  17    0.90    2.70
  -1  -8 -17    1.36    1.29
  -1   8  17   -1.03    2.10
  -1  -8 -17    0.41    1.65
  -1   9  17   55.06    5.84
   1   9 -17   80.20    6.65
  -1   9  17   68.09    7.90
   1   9  18   -0.58    2.31
  -1   9 -18    0.62    2.51
  -1  -9  18    1.96    2.70
   1   9  18   -1.03    3.07
   1   8  18    4.46    2.36
  -1   8 -18    2.65    2.24
  -1  -8  18    8.49    2.58
   1   8  18    0.91    2.84
   1  -7 -18    5.10    0.86
  -1   7 -18    4.90    2.32
   1   7  18    6.46    3.38
  -1  -7  18    4.35    2.56
  -1   6 -18   -1.10    1.63
   1   6  18    0.72    2.25
   1   5  18    5.79    2.86
   1  -5 -18    6.33    2.26
  -1  -5  18    0.95    2.04
  -1   5 -18    4.80    1.69
  -1  -4  18    0.85    1.65
   1   4  18   -1.16    2.01
  -1   4 -18   -0.71    1.10
   1   3  18   -0.52    2.07
  -1   3 -18    3.53    2.20
  -1   3 -18   -0.52    1.15
   1  -3 -18    1.41    1.81
  -1  -3  18   -1.20    2.15
   1  -3 -18    2.20    2.22
  -1   2 -18   46.06    4.30
  -1  -2  18   26.97    3.70
   1   2  18   40.20    2.21
  -1  -2  18   35.54    3.61
   1  -2 -18   42.52    3.65
  -1   2 -18   38.19    2.16
   1  -2 -18   37.96    4.21
   1   2  18   34.11    4.30
  -1  -1  18    5.49    2.32
   1  -1 -18    2.74    1.78
   1  -1 -18    6.30    2.21
  -1   1 -18    3.73    1.94
   1   1  18    5.64    2.35
  -1  -1  18    6.15    2.23
   1   1  18    4.30    1.57
   1   0 -18   20.03    2.63
   1   0  18   15.34    2.16
  -1   0 -18   21.41    2.98
   1   0 -18   19.62    2.97
   1   0  18   12.67    2.64
  -1   0  18   18.50    2.84
  -1   0  18   22.65    2.78
   1  -1  18    1.83    1.93
   1  -1  18    2.27    1.64
  -1   1  18   -0.35    1.98
  -1  -1 -18    1.93    2.05
   1   1 -18    2.33    1.82
  -1   1  18    0.93    1.81
   1   2 -18   44.53    4.32
   1  -2  18   36.91    4.15
   1   2 -18   41.64    2.34
   1  -2  18   37.78    3.58
  -1   2  18   50.53    4.81
  -1   2  18   43.93    2.34
  -1  -2 -18   39.96    4.50
  -1  -3 -18    2.73    2.26
   1   3 -18    4.02    2.28
  -1   3  18   -0.26    1.53
  -1  -3 -18    1.54    1.52
  -1   3  18    2.47    1.26
  -1   3  18    0.52    2.42
   1   3 -18    2.37    2.02
  -1   4  18   -0.24    1.08
  -1  -4 -18   -0.26    1.18
  -1   4  18   -0.58    2.08
  -1   4  18   -0.63    1.19
  -1   5  18    5.86    2.90
  -1  -5 -18    4.22    1.60
  -1   5  18    6.30    2.05
  -1   5  18    5.51    1.89
  -1   6  18    0.73    2.58
  -1  -6 -18    0.62    1.28
  -1   6  18   -0.37    1.46
  -1   7  18    0.82    3.21
  -1  -7 -18    4.96    1.90
  -1   7  18    7.56    2.62
  -1   8  18    6.44    3.43
   1   8 -18    3.15    2.18
  -1   8  18    3.12    2.02
  -1  -8 -18    3.62    1.76
  -1  -8 -18    2.84    1.35
  -1   9  18    1.04    3.22
  -1   9  18    3.01    2.67
   1   9 -18    3.10    2.89
  -1  -9  19   44.87    5.28
   1   9  19   35.55    6.28
   1   9  19   38.05    4.84
  -1   9 -19   39.63    5.03
   1   8  19    2.49    2.06
  -1   8 -19    1.06    1.92
  -1  -8  19    1.72    2.02
   1  -7 -19   94.02    3.71
   1   7  19   84.53    5.97
  -1   7 -19   93.92    6.38
   1   7  19   83.40    8.03
  -1  -6  19   17.13    3.38
  -1   6 -19   21.21    2.78
   1   6  19   27.54    4.45
   1   5  19  120.48    8.67
  -1  -5  19  127.56    7.90
   1  -5 -19  132.46    7.53
  -1   5 -19  129.13    6.58
   1   4  19   53.74    5.39
   1  -4 -19   64.03    4.76
  -1   4 -19   56.74    3.65
  -1  -3  19  415.03   15.95
  -1   3 -19  419.19   13.26
   1   3  19  370.09   16.86
   1   3  19  398.10   13.29
  -1   2 -19   35.43    4.05
   1   2  19   37.37    2.10
   1  -2 -19   40.23    3.65
  -1  -2  19   37.88    3.76
   1  -2 -19   33.14    4.10
   1   2  19   36.11    4.41
  -1   2 -19   37.81    2.10
  -1  -2  19   38.09    4.37
   1   2  19   39.91    1.99
   1   1  19  349.31   15.33
  -1  -1  19  356.83   15.42
  -1   1 -19  361.79   15.29
   1  -1 -19  357.52   15.49
  -1  -1  19  390.44   14.61
   1  -1 -19  389.92   14.30
   1   1  19  350.76   13.47
   1   0  19    0.65    1.02
  -1   0  19   -0.37    1.36
  -1   0 -19   -0.50    1.48
   1   0 -19    0.50    1.31
   1   0  19    0.48    1.72
  -1   0  19    0.96    1.72
   1  -1  19  346.36   13.66
   1   1 -19  365.35   15.09
  -1  -1 -19  358.72   15.27
  -1   1  19  364.18   15.44
   1  -1  19  368.18   15.46
  -1   1  19  357.56   14.10
   1   2 -19   41.98    2.22
   1  -2  19   29.31    3.36
  -1  -2 -19   33.08    4.20
  -1   2  19   34.24    2.01
  -1   2  19   24.16    3.88
   1  -2  19   38.17    4.35
  -1  -3 -19  416.38   14.37
   1   3 -19  372.24   13.18
  -1   3  19  423.29   13.27
  -1   3  19  393.54   17.06
  -1   3  19  416.20   14.31
  -1   4  19   56.90    3.65
  -1   4  19   62.84    4.29
  -1   4  19   63.94    5.83
  -1  -4 -19   52.33    3.73
  -1   5  19  119.11    8.80
  -1  -5 -19  123.44    6.38
  -1   5  19  131.82    6.69
  -1   6  19   19.65    2.81
  -1   6  19   21.06    4.13
  -1  -6 -19   25.11    2.81
  -1   7  19   90.85    8.34
  -1  -7 -19   89.74    5.73
  -1   7  19  109.04    6.81
   1   7 -19  106.18    6.75
  -1   8  19   -1.05    2.00
   1   8 -19    1.05    2.05
  -1  -8 -19    0.41    1.73
  -1   8  19    2.82    2.82
  -1   9  19   29.63    5.64
  -1   9  19   43.68    5.12
   1   9 -19   37.34    4.91
  -1  -8  20    4.64    2.64
  -1   8 -20    2.69    2.18
   1   8  20    2.50    2.11
   1   8  20    5.74    3.47
   1   7  20    6.88    3.52
   1  -7 -20    5.97    1.09
  -1   7 -20    4.52    1.88
   1   7  20    7.56    2.29
  -1  -7  20   10.98    3.14
   1   6  20    0.35    1.30
  -1   6 -20   -0.75    1.61
  -1  -6  20    1.71    2.13
   1   6  20    3.86    2.50
  -1   5 -20    7.55    1.82
   1  -5 -20    8.41    2.06
  -1  -5  20    0.51    2.02
   1   5  20    4.86    2.67
  -1   4 -20   -0.23    1.09
   1   4  20    3.15    2.25
  -1  -4  20   -0.47    1.84
   1  -4 -20   -1.23    1.82
   1   3  20    2.91    2.19
   1   3  20    2.92    0.92
   1   3  20    1.74    0.89
  -1  -3  20    3.96    1.85
  -1   3 -20    2.69    0.96
   1   2  20   33.87    4.21
  -1   2 -20   26.65    3.75
  -1  -2  20   35.56    4.24
   1   2  20   36.07    1.98
   1  -2 -20   35.48    3.50
  -1  -2  20   41.24    3.94
  -1   2 -20   34.76    1.97
   1  -2 -20   45.99    4.78
   1   2  20   38.64    1.88
  -1  -1  20    4.64    2.14
   1   1  20    7.88    2.43
   1  -1 -20    3.28    1.81
  -1   1 -20    9.59    2.46
   1  -1 -20    6.07    1.84
  -1  -1  20    5.26    1.74
  -1   0 -20    1.59    1.75
   1   0 -20    5.31    2.11
   1   0  20    5.11    2.02
  -1   0  20    3.56    1.92
  -1   0  20    1.57    1.41
   1   0  20    7.25    1.77
   1  -1  20    6.72    2.35
  -1   1  20    6.28    2.34
  -1  -1 -20    1.64    1.75
  -1   1  20    6.76    1.93
   1  -1  20    9.87    2.07
   1   1 -20    5.87    1.93
  -1   2  20   34.83    4.45
   1   2 -20   31.51    3.95
   1  -2  20   28.71    4.02
   1   2 -20   40.01    1.92
   1  -2  20   27.97    3.26
  -1  -2 -20   46.47    4.76
  -1   2  20   35.22    1.96
   1   2 -20   32.94    1.96
   1   3 -20    2.43    1.10
  -1   3  20    0.57    1.15
   1  -3  20    4.74    1.95
  -1  -3 -20    1.16    1.21
  -1   3  20    0.58    1.84
  -1   3  20    6.19    1.21
  -1  -4 -20    0.89    1.31
  -1   4  20    0.24    1.12
  -1   4  20    3.17    2.45
  -1   4  20   -0.33    1.29
  -1  -5 -20    7.97    1.86
  -1   5  20    5.87    1.64
  -1   5  20    2.81    2.44
  -1   5  20    5.46    1.84
  -1   6  20   -0.78    2.35
  -1  -6 -20   -0.33    1.54
  -1   6  20   -0.38    1.46
   1   7 -20    5.76    2.22
  -1   7  20    8.16    2.42
  -1  -7 -20    9.18    2.16
  -1   7  20    4.34    2.72
   1   8 -20    3.18    2.01
  -1   8  20    4.76    2.44
  -1  -8 -20    0.41    1.52
  -1   8 -21    0.54    2.09
   1   8  21    3.01    2.07
  -1  -8  21    1.51    2.42
  -1  -8  21    3.53    2.23
   1   8  21    4.92    3.66
  -1  -7  21   19.89    3.86
   1  -7 -21   20.04    1.71
  -1   7 -21   18.14    3.08
   1   7  21   19.50    2.95
   1   7  21   22.20    4.41
  -1   6 -21    8.26    2.05
   1   6  21    4.92    1.88
  -1  -6  21    5.30    2.47
  -1   5 -21    2.69    1.41
   1   5  21    2.27    1.25
   1   5  21    1.44    2.09
  -1  -5  21    2.12    1.99
   1   4  21   36.67    4.80
   1  -4 -21   46.25    4.18
  -1   4 -21   41.96    3.06
  -1  -4  21   35.89    4.07
   1   4  21   40.76    2.95
   1   3  21   10.97    1.32
  -1   3 -21   13.35    1.52
  -1  -3  21   19.91    3.04
   1   3  21   15.52    1.60
   1   3  21   19.03    3.48
  -1  -2  21   12.94    2.94
   1   2  21   10.28    0.95
  -1   2 -21   14.16    1.13
  -1  -2  21    5.28    1.98
   1  -2 -21   17.11    2.63
   1   2  21   10.53    0.86
   1   2  21    9.81    2.85
  -1  -1  21    4.70    1.94
  -1  -1  21    2.73    2.01
   1   1  21    6.64    2.29
   1  -1 -21    4.04    1.61
   1   0 -21   -0.56    1.74
  -1   0 -21   -0.56    1.54
   1   0  21    0.54    1.58
  -1   0  21    0.54    1.57
  -1   0  21    0.42    1.36
   1   0  21    1.10    1.41
   1  -1  21    7.28    2.02
   1  -1  21    7.67    2.36
  -1   1  21    5.52    2.24
  -1   1  21    7.56    2.04
   1   2 -21   11.76    1.09
  -1   2  21   11.61    1.02
   1  -2  21   13.55    2.58
   1  -2  21   14.05    2.86
  -1   2  21    9.20    2.63
   1   2 -21   13.01    0.99
   1   3 -21   17.28    1.73
  -1   3  21   14.15    2.11
   1  -3  21   18.77    2.91
  -1  -3 -21   16.26    2.28
   1   3 -21   14.97    1.55
  -1   3  21   20.29    3.72
  -1   3  21   14.03    1.58
  -1   4  21   47.02    3.85
  -1  -4 -21   41.52    3.49
   1   4 -21   38.10    2.92
  -1   4  21   46.59    3.23
  -1  -5 -21    7.03    1.73
  -1   5  21    2.15    1.34
   1   5 -21    2.91    1.35
  -1   5  21    4.37    2.73
  -1   5  21    6.81    1.91
  -1  -6 -21   11.42    2.21
  -1   6  21    4.84    2.71
  -1   6  21    8.81    2.20
   1   6 -21   11.67    2.30
   1   7 -21   17.35    2.88
  -1   7  21   17.45    3.02
  -1  -7 -21   21.50    2.87
  -1   7  21   22.39    4.63
   1   8 -21    1.06    2.28
  -1   8  21   -0.53    2.02
  -1   8  21   -1.00    2.87
  -1   8 -22    2.17    2.41
   1   8  22    1.53    2.18
   1   8  22    5.07    3.47
  -1  -8  22    0.60    1.91
  -1  -8  22   -2.32    2.71
  -1   7 -22    1.37    2.03
   1   7  22   -1.71    1.87
  -1  -7  22    4.10    2.41
   1   7  22   -0.92    3.05
   1  -7 -22    0.50    0.97
  -1   6 -22    1.49    1.49
   1   6  22    1.06    1.35
   1   6  22    1.65    2.29
  -1  -6  22    1.22    2.03
  -1   5 -22   -0.30    1.21
   1   5  22    0.57    1.21
   1   5  22   -2.25    2.74
  -1  -5  22    3.32    2.27
   1   4  22    2.61    1.20
  -1   4 -22    2.50    1.17
   1   4  22    2.74    2.23
  -1  -4  22    1.03    2.07
  -1   3 -22    1.41    0.76
   1   3  22    0.58    0.76
  -1  -3  22   -0.48    1.85
   1  -3 -22   -0.42    1.50
   1   3  22    1.28    2.01
   1   3  22    0.32    0.76
  -1  -2  22    5.93    2.60
  -1   2 -22    6.07    0.63
  -1  -2  22    6.52    2.29
   1   2  22    4.25    2.11
  -1  -1  22    0.45    1.70
  -1  -1  22   -0.58    1.68
   1   1  22    1.16    1.76
   1  -1 -22   -0.43    1.32
  -1   0  22   25.07    3.25
   1   0  22   27.15    3.14
  -1   0  22   25.10    3.84
   1   0  22   19.47    3.57
  -1   1  22   -0.89    1.49
  -1   1  22    0.58    1.69
   1  -1  22    0.58    1.76
   1  -1  22    0.40    1.40
   1   2 -22    3.39    0.49
   1  -2  22    3.56    2.34
   1   2 -22    4.57    0.59
  -1   2  22    3.63    2.16
   1  -2  22    4.34    2.06
   1   3 -22    0.68    0.84
  -1   3  22   -0.31    1.34
   1  -3  22    0.47    1.61
  -1  -3 -22    0.67    1.29
   1   3 -22    2.20    0.88
  -1   3  22    1.92    2.22
  -1   4  22    1.42    1.40
  -1  -4 -22    1.32    1.44
   1  -4  22    2.59    2.26
  -1   4  22    1.65    1.19
   1   4 -22    2.83    1.21
  -1   4  22    1.38    2.17
  -1   5  22    0.41    1.57
  -1  -5 -22    1.01    1.30
   1   5 -22   -0.58    1.23
  -1   5  22    0.31    1.31
  -1   5  22    0.76    2.10
  -1  -6 -22    0.71    1.42
  -1   6  22    2.50    2.51
  -1   6  22   -0.38    1.62
   1   6 -22    0.37    1.61
  -1  -7 -22   -0.78    1.61
  -1   7  22    0.92    1.70
   1   7 -22    1.34    1.99
  -1   7  22    5.54    3.08
   1   8 -22    0.54    2.02
  -1   8  22    1.61    2.08
  -1   8  22    1.03    2.83
  -1   8 -23   -0.54    1.89
   1   8  23    0.52    1.90
  -1  -8  23    1.21    2.18
  -1  -8  23    3.18    3.01
   1   8  23   -3.13    3.86
  -1   7 -23   16.81    3.12
   1   7  23   13.47    2.67
  -1  -7  23   21.80    4.15
   1   7  23   16.96    4.39
   1   6  23    5.03    1.79
  -1   6 -23    2.60    1.74
  -1  -6  23    3.77    2.51
   1   6  23    3.41    2.85
   1   5  23    7.81    1.78
  -1   5 -23    6.78    1.69
  -1  -5  23    5.21    2.61
   1   5  23   10.06    3.25
   1   4  23   16.57    2.09
   1   4  23   16.55    1.96
  -1  -4  23   12.87    2.87
  -1   4 -23   13.08    1.84
   1   3  23   21.22    1.75
   1   3  23   28.01    4.20
  -1  -3  23   25.70    3.63
   1   3  23   20.43    1.70
  -1  -2  23    7.36    2.27
   1   2  23   11.50    3.01
  -1  -2  23   16.19    3.28
  -1  -1  23    5.23    2.00
   1   1  23    4.27    2.00
  -1   0  23    0.46    1.83
   1   0  23   -0.60    1.90
  -1   0  23   -0.60    1.83
  -1   1  23    8.89    2.27
   1  -1  23    8.94    2.30
   1  -1  23   10.40    2.73
  -1   1  23    6.68    2.41
   1  -2  23    5.00    2.47
  -1   2  23   10.19    2.99
   1  -2  23   12.28    2.63
  -1   3  23   26.75    2.88
   1   3 -23   18.13    1.74
  -1   3  23   24.48    1.89
  -1   3  23   28.04    4.39
  -1  -3 -23   23.95    2.91
   1  -3  23   26.63    3.55
  -1   4  23   15.87    3.86
   1   4 -23   17.06    1.93
  -1   4  23   19.01    2.62
   1   4 -23   18.32    2.14
  -1  -4 -23   19.76    2.70
   1  -4  23   17.72    3.12
  -1   4  23   14.58    1.94
  -1   5  23    6.26    2.78
  -1  -5 -23    6.40    1.96
   1   5 -23    7.80    1.76
  -1   5  23    9.27    1.95
  -1   6  23    3.44    2.59
  -1  -6 -23    4.80    1.95
   1   6 -23    3.66    1.77
  -1   6  23    4.22    1.83
  -1   7  23   17.12    4.63
  -1  -7 -23    9.58    2.26
   1   7 -23   14.41    2.95
  -1   7  23   20.79    3.35
  -1   8  23    3.17    3.15
  -1   8  23   -1.08    2.04
   1   8 -23    3.79    2.55
   1   7  24   -0.97    2.91
  -1  -7  24    4.34    2.94
   1   7  24    2.20    2.08
  -1   7 -24    2.26    2.17
   1   6  24    1.76    2.75
  -1  -6  24    0.66    2.31
   1   6  24    2.55    1.65
  -1   6 -24    0.37    1.49
  -1  -5  24    0.60    2.37
   1   5  24    4.65    1.71
  -1   5 -24    4.40    1.62
  -1   4 -24    9.01    1.59
   1   4  24    3.35    1.21
   1   4  24    3.07    1.15
  -1  -4  24    7.30    2.66
   1   4  24    0.75    2.60
  -1   3 -24    3.85    1.03
   1   3  24    2.74    0.89
   1   3  24    1.17    0.89
   1   3  24    2.80    3.16
  -1  -3  24    3.17    2.62
  -1  -2  24    0.65    2.13
   1   2  24    4.03    2.46
  -1  -2  24    2.06    2.03
   1   1  24   -0.64    2.29
  -1  -1  24    0.64    2.09
  -1  -1  24   -1.00    1.83
   1   1  24   -0.42    1.73
   1   0  24   22.88    3.94
  -1   0  24   23.42    4.03
  -1   0  24   20.53    3.23
  -1   1  24   -0.64    2.21
   1  -1  24    1.29    2.23
   1  -1  24    4.95    2.07
  -1   1  24   -1.97    2.07
  -1   2  24   -0.67    1.95
   1  -2  24    0.48    1.60
   1  -2  24    0.66    1.99
  -1   3  24    3.31    1.65
   1   3 -24    1.92    0.79
  -1   3  24    2.80    2.49
   1   3 -24    4.23    1.04
   1  -3  24    2.55    2.00
  -1   3  24    1.95    0.87
   1   4 -24    3.51    1.37
  -1   4  24    4.15    1.66
  -1  -4 -24    6.65    2.01
   1  -4  24    2.23    2.19
   1   4 -24    3.78    1.37
  -1   4  24    5.36    1.38
  -1   4  24    5.29    2.97
  -1   5  24    5.83    1.80
   1   5 -24    4.35    1.58
  -1   5  24    0.81    2.44
   1  -5  24    8.05    3.10
  -1  -5 -24    3.37    1.73
  -1   6  24    1.54    1.74
   1   6 -24    2.95    1.81
  -1   6  24    3.57    3.07
  -1  -6 -24    0.39    1.51
  -1   7  24    2.94    3.25
  -1   7  24    3.70    2.29
   1   7 -24   -1.36    2.24
   1   7  25   26.53    3.81
  -1   7 -25   35.42    4.08
   1   7  25   32.98    5.99
  -1  -7  25   36.01    5.34
   1   6  25    3.27    1.95
  -1   6 -25    2.20    1.66
  -1  -6  25    4.10    2.95
   1   6  25    4.54    3.21
   1   5  25   60.84    4.19
  -1  -5  25   58.96    5.95
   1   5  25   70.13    7.24
  -1   5 -25   66.68    4.35
   1   5  25   58.96    4.19
  -1  -4  25    8.72    2.66
   1   4  25    2.90    1.16
  -1   4 -25    4.09    1.37
   1   4  25    5.44    2.91
   1   4  25    4.00    1.25
  -1  -3  25  171.01    9.59
   1   3  25  151.03    5.22
   1   3  25  171.64   11.01
   1   3  25  149.48    5.30
  -1   3 -25  152.66    5.47
   1   2  25    5.63    3.19
  -1  -2  25    5.49    2.83
  -1  -2  25   10.27    2.83
   1   1  25  175.37   10.97
  -1  -1  25  198.97   11.57
   1   1  25  184.89    9.51
  -1  -1  25  190.25   10.26
   1   0  25   -0.67    2.17
  -1   0  25    2.00    2.44
  -1   0  25   -1.03    2.11
   1  -1  25  175.28   11.00
  -1   1  25  194.12   10.28
   1  -1  25  177.12    9.75
   1  -2  25    8.95    3.12
  -1   2  25    7.71    2.95
   1  -2  25    6.97    2.40
  -1   3  25  159.33    7.73
   1   3 -25  152.93    5.57
  -1   3  25  143.65    5.35
  -1   3  25  163.59   10.74
   1   3 -25  154.84    5.39
   1   4 -25    6.15    1.40
  -1   4  25    6.22    2.08
  -1   4  25    5.49    3.08
   1   4 -25    4.31    1.35
  -1  -4 -25    4.31    1.98
   1  -4  25    5.18    2.50
  -1   4  25    6.57    1.48
   1   5 -25   49.65    4.03
  -1  -5 -25   59.33    4.60
   1  -5  25   61.71    6.03
  -1   5  25   64.91    7.10
  -1   5  25   57.17    4.17
   1   5 -25   55.14    3.96
   1   6 -25    4.43    2.11
  -1   6  25    8.15    2.31
   1  -6  25    0.71    2.30
  -1   6  25    5.50    3.24
  -1   7  25   46.56    4.55
   1   7 -25   44.12    4.48
  -1   7  25   34.30    6.09
   1   7  26    1.75    1.96
  -1   7 -26   -0.89    2.35
  -1  -7  26    2.34    2.88
   1   7  26    1.03    3.30
   1   6  26   -0.36    1.56
  -1   6 -26    1.81    1.68
  -1  -6  26   -0.71    2.42
   1   6  26   -3.75    3.31
   1   5  26   -0.29    1.49
   1   5  26    1.67    1.39
  -1   5 -26    2.49    1.57
  -1  -5  26    3.27    2.77
   1   5  26    0.87    2.82
   1   4  26    1.34    1.08
  -1   4 -26   -0.19    1.08
   1   4  26    1.10    1.01
  -1  -4  26    1.21    2.37
   1   4  26   -0.81    2.61
  -1  -3  26   -1.74    2.70
   1   3  26   -0.77    2.73
  -1  -2  26    1.44    2.76
   1   2  26    5.87    2.82
  -1  -2  26    3.39    2.32
  -1  -1  26   -2.83    3.25
   1   1  26    0.71    3.20
  -1  -1  26   -2.20    2.48
   1   1  26   -1.90    2.24
  -1   0  26    2.10    2.81
   1   0  26    4.91    2.83
  -1   0  26    2.71    2.32
  -1   1  26    1.41    2.64
   1  -1  26   -1.42    3.10
  -1   1  26    1.09    2.66
  -1   2  26   -2.19    2.81
   1  -2  26    2.89    2.57
   1  -2  26    3.64    2.17
  -1   3  26    1.42    1.90
  -1   3  26    0.77    3.08
   1   3 -26    0.12    0.49
   1   3 -26    0.31    0.48
   1  -3  26   -1.11    2.46
  -1   4  26   -0.81    2.63
   1   4 -26   -0.36    1.11
  -1   4  26   -0.40    1.49
   1   4 -26    0.20    1.10
  -1   4  26    0.59    1.02
   1  -4  26   -0.60    2.35
   1  -5  26    5.27    3.15
   1   5 -26    0.30    1.33
  -1   5  26   -0.88    2.75
   1   5 -26    0.81    1.31
  -1   5  26   -0.29    1.55
  -1   6  26   -0.95    3.05
  -1   6  26   -0.38    1.73
   1   6 -26   -1.78    1.81
   1  -6  26   -0.73    2.85
  -1   7  26    1.04    2.98
   1   7 -26    0.44    1.92
  -1   7  26   -0.94    2.11
   1  -7  26   -1.65    3.05
   1   6  27    1.78    1.75
  -1   6 -27    1.41    1.71
  -1  -6  27    4.40    2.85
   1   6  27    0.97    3.12
   1   5  27   30.23    2.89
   1   5  27   34.50    5.73
  -1  -5  27   41.92    5.23
  -1   5 -27   35.79    3.13
   1   5  27   33.73    2.99
   1   4  27    5.89    3.07
   1   4  27    2.36    1.04
  -1  -4  27    8.22    2.93
  -1   4 -27    1.71    1.02
   1   3  27  110.58    9.05
  -1  -3  27  111.21    8.00
  -1  -2  27    3.77    2.82
   1   2  27    0.77    2.31
  -1  -2  27    8.28    2.97
   1   1  27  113.81    7.44
   1   1  27  128.08    9.28
  -1  -1  27  129.14    9.37
   1   0  27    2.55    2.17
  -1   0  27   -1.71    2.18
  -1   0  27   -1.46    2.74
   1   0  27   -0.74    2.39
  -1   1  27  115.72    8.96
   1  -1  27  111.76    8.87
   1  -2  27    3.81    2.41
   1  -2  27    0.76    2.61
  -1   2  27    1.52    2.47
   1  -3  27  114.08    7.82
  -1   3  27   88.19    8.25
  -1   3  27   97.75    6.02
   1  -4  27    3.14    2.62
   1   4 -27    2.55    1.04
   1   4 -27    4.26    1.07
  -1   4  27   -0.85    2.45
  -1   4  27    2.88    1.86
   1  -5  27   38.69    5.16
  -1   5  27   35.64    3.17
   1   5 -27   27.91    2.99
   1   5 -27   40.17    3.22
  -1   5  27   41.24    6.18
  -1   6  27    2.26    1.58
   1   6 -27    3.13    1.74
  -1   6  27    0.98    2.83
   1  -6  27    1.51    2.65
  -1   6 -28    1.70    1.60
   1   6  28    0.35    1.58
   1   6  28   -1.01    2.90
  -1  -6  28   -0.76    2.44
  -1   5 -28    0.25    1.28
  -1  -5  28    4.91    2.91
   1   5  28    4.18    1.43
   1   5  28    5.59    3.95
  -1  -4  28   -1.97    2.39
  -1   4 -28    0.28    0.83
   1   4  28    0.50    0.76
   1   4  28   -0.88    2.64
   1   4  28    0.23    0.75
   1   3  28    0.84    2.21
  -1  -3  28    2.56    2.61
  -1  -2  28    6.30    3.16
   1   2  28    6.35    3.12
  -1  -2  28    4.95    2.59
  -1  -1  28   -1.55    2.60
   1   1  28    0.78    2.34
   1   1  28    0.53    2.01
  -1  -1  28    0.60    2.31
  -1   0  28   -0.77    2.56
   1   0  28    3.08    2.66
   1   0  28    3.75    2.00
  -1   0  28   -0.60    2.17
  -1   1  28   -2.31    2.42
   1  -1  28   -1.56    2.44
   1  -2  28    3.95    2.73
  -1   2  28    3.16    2.56
   1  -3  28    3.62    2.71
  -1   3  28   -0.84    3.05
  -1   3  28    0.76    1.30
   1  -4  28   -0.65    2.37
   1   4 -28    0.15    0.96
  -1   4  28    0.90    0.83
  -1   4  28    0.35    0.75
   1   4 -28    0.90    0.78
  -1   4  28   -0.88    2.08
  -1   5  28    3.39    1.45
   1   5 -28    1.44    1.29
  -1   5  28   -1.88    3.03
   1  -5  28    2.12    2.62
  -1   6  28   -0.73    1.77
   1   6 -28    1.01    1.66
  -1   6  28   -1.02    2.93
   1  -6  28    0.78    2.40
  -1   5 -29    1.81    1.25
  -1  -5  29    8.03    3.14
   1   5  29   10.64    3.68
   1   5  29    2.42    1.26
  -1   4 -29    1.60    0.53
   1   4  29    0.91    3.05
  -1  -4  29    2.07    2.30
  -1  -3  29    3.33    2.35
   1   3  29   -0.87    2.82
  -1  -2  29   -1.29    2.41
   1   2  29    0.83    2.40
  -1  -2  29    1.64    2.57
  -1  -1  29    3.17    2.36
   1   1  29    2.23    2.02
   1   1  29   -0.81    2.63
  -1  -1  29    0.81    2.63
   1   0  29    1.13    1.87
  -1   0  29   -1.25    2.33
   1   0  29    0.81    2.61
  -1   0  29   -0.80    2.32
   1  -1  29    2.90    2.10
  -1   1  29    1.61    2.13
   1  -1  29    1.63    2.36
  -1   2  29   -0.83    3.16
   1  -2  29    4.12    2.58
   1  -3  29    6.28    2.72
  -1   3  29    3.50    1.86
  -1   3  29    5.24    3.34
  -1   4  29    7.36    3.34
   1   4 -29    0.51    0.53
   1  -4  29    4.75    2.58
  -1   5  29    1.95    2.92
   1   5 -29    1.07    1.12
  -1   5  29    3.23    1.38
  -1  -5  30   -0.76    2.26
   1   5  30   -1.01    3.01
  -1  -4  30   -0.72    2.62
   1   4  30   -0.95    3.36
  -1  -3  30   -0.69    2.44
   1   3  30    0.91    2.38
  -1  -2  30   -0.67    2.31
  -1  -2  30   -0.86    2.77
   1   2  30    0.86    2.16
  -1  -1  30    0.66    2.20
   1   1  30   -1.18    2.13
  -1  -1  30    0.85    2.24
   1   1  30   -0.85    2.56
   1   0  30    1.78    1.90
   1   0  30    0.84    2.44
  -1   0  30    5.04    2.89
   1  -1  30   -0.61    2.20
   1  -1  30   -1.71    2.85
  -1   1  30   -0.84    2.54
  -1   2  30    6.03    3.05
   1  -2  30   -0.86    2.69
  -1   3  30   -1.81    2.82
  -1   3  30    1.20    1.44
  -1   4  30   -2.87    3.18
   1  -4  30    0.71    2.11
  -1   5  30   -2.03    3.15
   1  -5  30   -1.53    2.10
  -1  -4  31   -1.51    2.65
   1   4  31    0.99    2.60
   1   3  31   -1.88    3.03
  -1  -3  31   -0.72    2.55
  -1  -2  31   -0.70    2.48
  -1  -1  31   -0.89    2.86
   1   1  31    3.54    2.95
   1   1  31    3.10    2.41
  -1  -1  31   -2.77    2.63
   1   0  31   -0.88    2.85
  -1   0  31   -0.88    2.84
   1   0  31    1.24    2.24
   1  -1  31    3.57    3.06
  -1   1  31   -1.76    2.85
   1  -1  31    0.63    2.04
  -1   2  31   -0.90    2.80
   1  -2  31   -0.66    2.31
  -1   3  31    0.94    2.82
  -1   4  31    6.96    3.50
   1  -4  31    1.46    2.41
  -1  -3  32    0.76    2.58
   1   3  32   -0.97    2.67
  -1  -2  32   -2.20    2.58
   1   2  32    0.94    2.71
   1   1  32    2.60    2.28
   1   1  32   -2.77    2.88
  -1  -1  32   -0.93    2.44
   1   0  32    1.95    2.22
  -1   0  32   -0.92    3.05
   1   0  32    3.69    3.26
   1  -1  32   -1.32    2.51
   1  -1  32   -2.79    2.79
  -1   1  32    4.60    2.96
   1  -2  32   -1.37    2.12
  -1   2  32    2.81    2.91
  -1   3  32   -0.97    3.13
  -1  -3  33    7.08    3.38
   1   3  33   10.08    4.10
  -1  -2  33    0.77    2.68
   1   2  33   -0.98    3.14
   1   1  33   11.60    3.48
  -1  -1  33   17.39    4.55
   1   1  33    7.71    3.68
  -1   0  33   -0.76    2.58
   1   0  33    0.68    2.39
  -1   0  33    0.96    2.75
   1   0  33    0.96    2.77
   1  -1  33   14.54    3.64
  -1   1  33   15.33    4.37
   1  -1  33    9.72    3.80
   1  -2  33    3.58    2.58
  -1   2  33   -0.98    2.92
  -1   3  33   16.14    4.37
  -1  -1  34   -3.02    3.44
   1   1  34   -3.01    3.43
   1   0  34   -0.71    2.48
  -1   0  34    0.79    2.76
   1   0  34   -2.01    3.73
   1  -1  34   -3.62    3.32
   1  -1  34   -6.08    3.85
  -1   1  34   -2.99    4.37
   2   0   0 3145.92   87.92
   2   1   0  376.85   12.00
   2  -1   0  384.48   12.01
   2   1   0  368.17   11.08
   2  -2   0 8972.68  246.81
   2   2   0 9301.95  246.61
  -2  -2   0 8770.90  245.61
   2  -3   0  414.33   13.50
   2   3   0  397.07   13.29
  -2  -3   0  392.80   13.41
   2   4   0 2293.30   65.16
  -2  -4   0 2242.13   64.90
   2   5   0  109.27    5.80
  -2   5   0  101.74    3.97
  -2  -5   0  105.33    5.35
  -2  -5   0  103.85    5.72
   2  -6   0  675.94   23.54
  -2   6   0  704.75   23.77
  -2   6   0  716.48   20.67
  -2  -6   0  658.19   23.45
   2  -7   0   61.27    4.99
  -2   7   0   42.21    4.38
  -2  -7   0   46.07    3.79
  -2  -7   0   54.90    4.76
   2  -8   0  892.24   29.81
  -2  -8   0  885.43   27.52
  -2   9   0   59.50    5.91
   2  -9   0   55.58    5.65
  -2  10   0   20.96    4.37
  -2  10   0   25.78    4.66
   2  10   0   21.76    4.69
   2 -10   0   26.02    4.50
  -2  10  -1    3.62    2.62
   2  10   1    8.19    3.63
   2 -10  -1   -1.44    2.68
  -2   9  -1   -0.63    2.61
   2   9   1    2.35    2.93
   2  -9  -1    1.25    1.95
  -2  -8   1   13.21    2.77
   2  -8  -1   16.55    3.55
  -2  -8   1   17.30    3.65
  -2   8  -1   10.26    3.28
  -2  -7   1    7.76    1.87
  -2   7  -1    7.36    1.23
  -2   7  -1   11.11    2.47
  -2  -7   1    8.44    2.40
   2  -7  -1    7.22    2.19
  -2  -6   1   34.22    3.57
  -2   6  -1   38.44    3.78
  -2   6  -1   37.73    2.34
   2  -6  -1   39.74    3.79
  -2  -5   1   45.40    3.52
  -2  -5   1   40.74    3.11
  -2   5  -1   43.14    2.35
   2   5   1   33.68    3.14
  -2  -4   1   32.32    2.64
   2   4   1   27.96    2.65
  -2  -4   1   37.63    3.02
   2  -3  -1   72.14    3.80
  -2  -3   1   61.17    3.58
   2   3   1   63.75    3.60
   2  -2  -1   29.71    2.25
  -2  -2   1   25.90    1.56
  -2  -1   1  358.76   10.94
   2   1   1  364.49   10.57
   2  -1  -1  380.59   11.73
   2   1   1  362.37   10.89
   2   1   1  346.37   11.59
   2   0   1    0.59    0.60
   2   0  -1    0.74    0.63
   2   1  -1  369.10   11.48
   2   1  -1  351.96   10.73
  -2   1   1  334.89   10.68
   2  -1   1  378.47   11.52
   2  -2   1   26.85    2.10
   2   2  -1   23.03    1.82
  -2  -2  -1   26.10    1.33
   2  -3   1   64.01    3.63
   2   3  -1   67.74    3.59
  -2  -3  -1   66.29    3.69
   2   4  -1   32.11    2.75
  -2  -4  -1   29.70    2.55
  -2  -5  -1   38.97    3.07
  -2   5   1   39.68    1.90
  -2   6   1   35.44    3.78
  -2   7   1    4.64    2.11
   2  -7   1    9.98    2.39
  -2  -7  -1    8.38    1.87
  -2   8   1   13.52    3.64
  -2  -8  -1   10.51    2.52
   2  -8   1   13.38    3.52
  -2   9   1    1.88    2.39
   2  -9   1    3.13    2.56
  -2   9   1    4.68    2.77
  -2  10   1   -2.17    3.05
   2 -10   1    0.72    2.62
  -2  10   1    7.19    3.50
   2  10  -1    0.90    3.08
  -2  10  -2   10.14    3.25
   2 -10  -2   16.55    3.75
   2  10   2   12.88    3.99
  -2   9  -2   45.72    5.16
  -2  -9   2   46.88    5.23
   2  -9  -2   32.41    4.47
   2   9   2   42.75    5.53
  -2   8  -2  631.96   23.15
   2   8   2  646.88   24.64
  -2   8  -2  594.75   19.37
  -2  -8   2  601.31   22.74
   2  -8  -2  629.03   23.07
   2  -7  -2   99.26    6.49
  -2  -7   2   87.57    5.43
  -2   7  -2   97.89    4.62
  -2   7  -2   93.83    6.51
  -2  -7   2   98.66    6.42
   2   6   2  213.44   10.01
   2  -6  -2  226.06   10.22
  -2   6  -2  229.78    8.21
  -2   6  -2  227.13   10.37
  -2  -6   2  249.09   10.43
   2   5   2   42.70    3.45
   2  -5  -2   34.66    3.17
  -2   5  -2   36.92    3.22
  -2  -5   2   38.46    3.05
  -2  -5   2   32.97    3.06
  -2  -4   2  624.97   10.43
   2   4   2  616.71   10.89
  -2  -4   2  646.02   10.80
   2  -3  -2  122.75    5.48
  -2  -3   2  120.91    5.33
   2   3   2  124.60    5.58
  -2  -3   2  118.79    5.48
  -2   3  -2  125.25    5.51
  -2  -2   2 3900.57  109.83
  -2   2  -2 3920.58  110.55
   2  -2  -2 3976.05  110.61
  -2  -2   2 4119.43  110.78
  -2  -1   2  994.62   28.01
   2   1   2  971.69   27.83
  -2   1  -2 1033.25   28.62
   2  -1  -2  960.47   28.53
  -2  -1   2  950.66   28.52
   2   1   2  957.55   28.53
  -2   0   2   43.63    2.46
  -2   0  -2   41.74    2.42
   2   0  -2   38.79    2.39
   2   0   2   37.22    2.35
   2   1  -2  964.52   27.94
  -2   1   2  995.24   27.84
   2   1  -2 1032.91   28.60
  -2  -1  -2 1003.59   28.54
  -2   1   2  910.56   28.42
   2  -1   2  945.11   28.45
  -2   2   2 3931.69  112.90
   2  -2   2 4159.60  113.03
   2   2  -2 4073.49  112.49
   2   3  -2  112.85    5.10
  -2   3   2  125.48    5.44
   2  -3   2  127.25    5.47
   2   4  -2  602.58   20.04
  -2  -4  -2  634.25   20.07
  -2   4   2  655.38   20.47
  -2   5   2   46.03    3.62
  -2  -5  -2   38.87    3.02
  -2   6   2  242.41   10.80
   2  -7   2  106.97    6.76
  -2  -7  -2   87.25    5.26
  -2   7   2   92.91    6.41
  -2  -8  -2  620.90   20.69
   2  -8   2  619.76   22.96
  -2   8   2  564.17   23.74
  -2   8   2  621.77   23.05
  -2  -9  -2   38.63    3.61
  -2   9   2   41.88    5.53
   2  -9   2   47.08    5.19
  -2   9   2   50.02    5.45
  -2  10   2   15.84    3.94
   2 -10   2   12.37    3.60
  -2  10   2   15.52    4.31
  -2  10  -3    7.96    3.07
   2 -10  -3    5.03    2.68
  -2 -10   3    7.03    2.93
   2  10   3    7.42    3.62
  -2   9  -3    3.76    2.56
  -2  -9   3    3.62    2.47
   2  -9  -3    2.49    2.27
   2   9   3    2.41    2.51
  -2   8  -3    9.70    3.22
  -2   8  -3   16.69    2.28
   2  -8  -3   13.85    3.15
  -2  -8   3   20.24    3.53
   2   8   3   19.24    4.14
  -2   7  -3   15.22    2.83
   2   7   3   12.22    2.78
  -2   7  -3    6.28    1.35
  -2  -7   3    9.94    2.13
   2  -7  -3   13.48    2.68
  -2  -7   3    8.80    2.33
   2   6   3   55.88    4.41
   2  -6  -3   53.15    4.34
  -2   6  -3   52.90    3.19
  -2  -6   3   60.02    4.08
  -2  -6   3   58.50    4.51
   2   6   3   63.66    5.19
  -2   6  -3   55.68    4.56
   2   5   3   76.04    4.82
   2  -5  -3   73.51    4.62
  -2  -5   3   73.46    4.43
  -2  -5   3   76.68    4.73
   2   5   3   69.73    5.09
  -2   5  -3   78.88    4.90
  -2  -4   3   24.03    2.24
  -2  -4   3   23.93    2.23
   2   4   3   20.01    2.30
  -2   4  -3   21.21    2.17
   2  -3  -3  121.48    5.35
  -2  -3   3  117.09    5.11
   2   3   3  110.03    5.34
   2   3   3  111.78    5.51
  -2   3  -3  120.62    5.35
  -2  -3   3  127.27    5.55
  -2   2  -3   36.79    2.37
   2  -2  -3   34.84    2.38
  -2  -2   3   36.96    2.14
  -2  -1   3   80.05    3.34
   2  -1  -3   71.94    3.13
   2   1   3   75.06    3.20
  -2   1  -3   79.32    3.56
   2  -1  -3   78.14    3.54
   2   1   3   76.99    3.53
  -2  -1   3   71.75    3.47
  -2   0   3    0.82    0.51
   2   0  -3    0.27    0.50
  -2   0  -3   -0.15    0.46
   2   0  -3    0.15    0.58
  -2   0   3    0.15    0.45
   2   0   3    0.15    0.57
   2   0  -3    0.35    0.33
  -2   0  -3    0.28    0.32
   2   0   3    0.07    0.33
  -2   0   3    0.07    0.27
   2   1  -3   77.36    3.55
  -2  -1  -3   83.82    3.60
   2   1  -3   70.84    2.84
   2   1  -3   75.82    3.29
  -2   1   3   73.54    3.04
   2   1  -3   76.11    3.55
  -2  -1  -3   67.99    3.07
   2  -1   3   81.34    3.57
  -2   1   3   77.49    3.53
  -2   2   3   34.17    2.37
  -2   2   3   31.55    2.32
   2  -2   3   32.75    2.28
   2   2  -3   37.90    2.12
   2   2  -3   40.33    2.59
  -2   2   3   35.68    1.59
  -2   3   3  110.39    5.48
   2   3  -3  111.72    5.03
   2  -3   3  117.84    5.34
  -2   3   3  129.52    5.45
   2   3  -3  117.73    5.43
  -2   4   3   21.70    2.50
  -2   4   3   23.36    2.28
  -2  -5  -3   71.76    4.26
  -2   5   3   84.85    5.46
  -2   5   3   71.01    4.67
  -2   6   3   67.31    5.55
  -2   6   3   74.32    5.11
  -2  -7  -3   10.91    1.96
  -2   7   3   11.14    2.85
  -2   7   3   12.07    2.78
  -2   8   3   13.79    3.54
  -2  -8  -3   16.41    2.60
  -2   8   3   17.84    3.65
   2  -8   3   15.71    3.49
  -2   9   3    0.80    2.85
  -2  -9  -3    5.95    1.86
  -2   9   3    1.87    2.27
   2  -9   3   -0.63    2.41
  -2  10   3    8.31    3.44
  -2  10   3    6.47    3.16
   2 -10   3    5.84    2.79
   2  10   4    4.66    3.29
  -2  10  -4    3.62    2.94
   2 -10  -4    2.15    2.31
  -2 -10   4    2.10    2.47
   2   9   4   21.11    4.28
  -2  -9   4   31.40    4.33
  -2   9  -4   27.18    2.82
  -2   9  -4   25.02    4.02
  -2   8  -4  343.26   12.58
   2  -8  -4  349.13   15.13
  -2  -8   4  334.03   14.80
   2   8   4  341.51   16.39
  -2   8  -4  355.32   15.25
  -2   7  -4  131.76    6.24
  -2  -7   4  147.02    7.30
   2   7   4  134.83    8.74
  -2   7  -4  148.01    8.20
  -2  -7   4  139.62    7.90
   2  -7  -4  155.15    8.27
   2   6   4   11.31    2.54
  -2  -6   4    9.47    1.99
  -2   6  -4    9.99    1.49
  -2   6  -4   11.49    2.28
   2   6   4   13.80    2.37
   2  -6  -4   16.42    2.51
  -2  -6   4   10.48    2.09
   2   5   4    1.20    1.35
  -2  -5   4    1.69    1.14
  -2   5  -4   -0.94    1.09
  -2  -5   4    0.59    1.14
   2  -5  -4    0.61    1.05
   2   5   4   -0.34    0.89
   2   4   4   13.67    2.00
  -2  -4   4   15.07    1.89
   2  -4  -4   15.64    1.84
  -2   4  -4   16.90    2.02
  -2  -4   4   14.39    1.84
   2  -3  -4   23.32    2.09
  -2  -3   4   21.30    2.05
  -2  -3   4   23.12    1.92
  -2   3  -4   23.85    2.08
   2   3   4   27.68    2.40
  -2   2  -4  450.64   14.36
  -2  -2   4  461.46   14.70
   2   2   4  447.94   14.44
   2  -2  -4  448.15   14.44
  -2   1  -4  731.53   21.36
   2  -1  -4  724.74   21.63
  -2  -1   4  716.13   21.48
  -2   1  -4  745.36   21.69
   2  -1  -4  729.81   21.41
   2   1   4  710.89   21.66
  -2  -1   4  730.74   21.69
  -2   0  -4 2186.18   61.01
   2   0  -4 2167.25   61.03
  -2   0   4 2248.02   61.02
   2   0   4 2213.66   61.01
  -2   0   4 2138.89   61.68
  -2   0  -4 2205.09   61.77
   2   0  -4 2205.50   61.73
   2   0   4 2228.14   61.75
   2   0  -4 2170.41   61.71
  -2   0   4 2105.12   61.40
   2   0  -4 2181.42   61.43
   2   1  -4  744.41   21.65
   2   1  -4  722.95   21.11
  -2  -1  -4  731.13   21.44
   2   1  -4  709.37   21.46
   2   1  -4  698.29   20.45
   2   1  -4  722.69   21.34
  -2   1   4  694.67   21.44
  -2   1   4  735.38   20.80
  -2  -1  -4  714.60   21.10
   2  -1   4  720.68   21.40
   2  -2   4  455.72   14.17
   2   2  -4  466.45   14.47
  -2   2   4  435.99   12.78
  -2   2   4  424.42   14.22
   2   2  -4  439.99   13.55
  -2   3   4   25.87    2.38
  -2   3   4   28.22    2.27
   2   3  -4   24.53    2.25
  -2   4   4   14.23    1.89
  -2   4   4   12.70    2.05
   2   5  -4   -0.30    0.86
  -2  -5  -4    0.25    0.83
  -2   5   4    0.95    1.14
  -2   5   4    1.63    1.24
  -2  -6  -4   13.17    1.86
  -2   6   4   13.55    2.36
  -2   6   4   18.94    3.25
  -2   7   4  146.48    8.38
  -2   7   4  138.56    8.96
  -2  -7  -4  152.25    7.11
  -2  -8  -4  351.89   13.24
  -2   8   4  334.63   16.34
  -2   8   4  351.46   15.24
   2  -8   4  357.72   15.47
  -2   9   4   23.08    3.90
  -2   9   4   20.39    4.29
   2  -9   4   25.98    4.14
  -2  -9  -4   18.81    2.63
  -2  10   4   10.76    3.31
   2 -10   4    3.67    2.87
  -2  10   4    1.86    2.80
  -2  10  -5    5.79    2.82
  -2 -10   5    0.69    2.30
   2 -10  -5    0.72    2.32
   2  10   5    3.75    2.92
  -2   9  -5    1.25    2.15
   2   9   5    4.09    2.90
   2  -9  -5    1.86    2.14
  -2  -9   5   -1.21    2.19
  -2   9  -5   -0.66    1.38
  -2   8  -5   11.79    3.19
   2   8   5    5.64    3.15
   2  -8  -5   12.24    3.08
  -2  -8   5   18.01    3.39
  -2   8  -5   15.48    2.36
  -2   7  -5    3.19    2.00
   2   7   5    9.60    2.67
  -2  -7   5    6.48    2.16
   2  -7  -5   10.36    2.40
  -2   7  -5    7.37    1.57
  -2   6  -5    0.38    1.36
   2   6   5    1.50    1.79
  -2  -6   5    2.88    1.64
   2   6   5    5.79    1.93
   2  -6  -5    3.37    1.52
  -2   6  -5    3.84    1.21
  -2  -6   5    2.62    1.29
  -2   5  -5    2.50    1.24
   2   5   5    2.79    1.33
   2  -5  -5    2.12    1.15
  -2  -5   5    4.39    1.40
   2   5   5    2.45    1.51
  -2  -5   5    4.94    1.43
  -2  -4   5   66.63    3.94
   2  -4  -5   77.27    4.20
  -2  -4   5   71.01    4.22
   2   4   5   64.43    4.46
  -2   4  -5   66.56    4.12
  -2  -3   5  101.61    4.51
   2   3   5   88.99    4.93
  -2  -3   5  100.52    4.95
  -2   3  -5   95.70    4.63
   2  -3  -5   96.38    4.50
   2  -3  -5   97.69    4.69
   2   2   5    2.63    0.84
  -2  -2   5    1.57    0.70
   2  -2  -5    2.08    0.79
   2  -2  -5    1.80    0.86
  -2   2  -5    1.29    0.74
  -2   1  -5   60.56    3.00
   2  -1  -5   65.33    3.10
  -2  -1   5   59.67    3.00
   2   1   5   58.20    3.02
   2  -1  -5   63.72    2.73
  -2   1  -5   61.17    3.03
   2  -1  -5   55.69    2.94
   2   1   5   57.61    3.09
  -2   0  -5   -0.24    0.47
   2   0  -5    0.12    0.46
  -2   0   5    0.35    0.50
   2   0   5    0.69    0.49
   2   0   5   -0.15    0.53
   2   0  -5   -0.29    0.50
   2   0  -5   -0.48    0.62
  -2   0  -5    0.44    0.51
  -2   0   5    0.30    0.55
   2   0  -5   -0.13    0.45
  -2   0   5    0.63    0.57
  -2   1   5   55.74    3.00
   2   1  -5   66.99    3.06
   2   1  -5   64.46    2.39
  -2  -1  -5   57.98    2.98
   2   1  -5   64.25    3.25
  -2   1   5   57.38    2.64
   2   1  -5   58.68    3.10
   2   1  -5   65.40    3.16
  -2  -1  -5   65.88    3.11
   2  -1   5   62.09    3.05
  -2   1   5   55.64    2.99
  -2  -2  -5    2.64    0.91
  -2   2   5    1.45    0.34
   2   2  -5    2.49    0.88
  -2   2   5    2.91    0.85
   2  -2   5    0.50    0.68
  -2   2   5    1.13    0.72
   2   3  -5   94.49    4.93
  -2   3   5   96.85    5.11
   2  -3   5  104.71    4.81
  -2   3   5  102.70    4.79
  -2   4   5   64.97    4.53
   2   4  -5   71.89    4.29
  -2   4   5   72.30    4.22
  -2   5   5    4.44    1.54
  -2  -5  -5    3.32    1.14
   2   5  -5    1.85    1.06
  -2   5   5    4.60    1.54
  -2   6   5    2.70    1.63
  -2  -6  -5    0.55    1.06
  -2   6   5    2.54    1.82
  -2   7   5    5.05    2.08
  -2  -7  -5    5.43    1.50
  -2   7   5    7.28    2.61
  -2  -8  -5   14.02    2.43
  -2   8   5   11.85    3.24
   2  -8   5   12.10    3.15
  -2   8   5   12.81    3.50
  -2  -9  -5    0.34    1.28
  -2   9   5    4.94    2.75
   2  -9   5   -0.64    2.14
  -2   9   5   -0.62    2.20
  -2  10   5    1.88    2.71
   2 -10   5    3.69    2.45
  -2  10   5    2.14    2.44
   2  10   6    4.72    3.24
  -2  10  -6    8.68    3.34
  -2 -10   6    3.47    3.00
   2 -10  -6    6.50    3.23
  -2   9  -6   39.97    3.66
   2   9   6   33.80    5.19
  -2   9  -6   38.77    4.76
   2  -9  -6   29.13    4.28
  -2  -9   6   31.92    4.37
  -2   8  -6  434.35   15.40
   2   8   6  431.49   19.09
  -2   8  -6  415.37   17.31
   2  -8  -6  399.69   17.10
  -2  -8   6  424.11   17.25
  -2   7  -6   93.04    5.11
   2   7   6   99.85    7.34
  -2   7  -6   83.98    6.07
  -2  -7   6   80.28    5.84
   2  -7  -6   96.85    6.42
  -2  -6   6   88.25    5.53
   2  -6  -6   86.49    5.61
   2   6   6   78.92    5.62
  -2   6  -6   99.13    4.90
  -2  -6   6   94.21    5.52
  -2   6  -6   88.25    5.73
   2   6   6   87.61    6.37
  -2  -5   6    8.72    1.80
  -2  -5   6    7.58    1.70
   2  -5  -6    9.17    1.78
   2   5   6    7.19    1.80
   2   5   6    7.48    1.77
  -2   5  -6    5.31    1.68
   2  -4  -6  209.42    8.56
  -2  -4   6  224.62    8.64
  -2  -4   6  210.01    8.79
  -2   4  -6  225.03    8.82
   2   4   6  218.84    9.53
   2  -3  -6   28.63    2.17
  -2  -3   6   26.97    2.12
  -2  -3   6   34.76    2.50
   2  -3  -6   28.67    2.33
  -2  -3   6   26.03    2.40
  -2   3  -6   29.93    2.36
   2   2   6 1912.88   55.05
   2  -2  -6 1959.74   55.05
   2  -2  -6 1920.67   53.29
   2  -2  -6 1838.49   54.40
   2  -2  -6 1913.87   53.85
  -2  -2   6 1908.23   53.83
  -2  -2   6 1922.11   54.60
   2   2   6 1964.52   54.59
  -2   2  -6 1904.76   54.51
   2  -1  -6  759.99   22.45
  -2   1  -6  768.58   22.73
   2  -1  -6  763.82   21.45
  -2  -1   6  764.95   21.44
  -2  -1   6  772.39   22.81
   2   1   6  745.40   21.31
  -2   1  -6  744.26   22.48
   2  -1  -6  761.73   22.10
  -2  -1   6  780.24   22.94
   2  -1  -6  792.16   22.89
   2   1   6  719.78   22.46
  -2  -1   6  746.12   22.53
   2   0   6  159.95    6.05
  -2   0   6  153.96    6.00
  -2   0  -6  163.24    6.19
  -2   0   6  157.57    6.12
  -2   0   6  168.43    6.42
   2   0  -6  165.23    6.44
   2   0  -6  176.67    6.28
   2   0   6  170.45    6.24
  -2   0  -6  173.39    6.24
   2   0  -6  172.58    6.20
   2   0  -6  162.87    6.04
  -2   0   6  157.38    6.01
  -2  -1  -6  735.41   22.01
   2   1  -6  757.73   22.16
   2  -1   6  739.23   22.02
   2   1  -6  728.28   22.35
  -2   1   6  753.40   22.11
  -2   1   6  713.36   21.55
   2   1  -6  716.46   22.33
   2   1  -6  761.86   22.25
  -2  -1  -6  765.42   22.40
  -2  -2  -6 1915.58   55.25
  -2   2   6 1921.62   55.32
   2   2  -6 1954.41   55.20
   2   2  -6 1888.06   54.88
  -2   2   6 1926.41   54.78
   2  -2   6 1942.88   54.79
  -2   3   6   30.18    2.34
  -2   3   6   25.35    2.46
   2  -3   6   24.80    2.15
   2   4  -6  217.15    9.04
  -2   4   6  233.27    9.90
  -2   4   6  231.22    9.07
  -2   5   6    9.19    1.82
  -2   5   6    4.68    1.74
   2   5  -6    9.55    1.71
  -2   6   6   96.78    6.02
  -2  -6  -6   90.04    5.04
  -2   6   6   80.80    6.28
  -2   7   6   93.23    7.27
  -2  -7  -6  100.96    5.46
  -2   7   6   91.36    6.35
  -2   8   6  427.44   18.78
  -2  -8  -6  388.02   14.76
  -2   8   6  423.56   17.22
  -2  -9  -6   34.19    3.31
  -2   9   6   46.49    5.84
  -2   9   6   31.71    4.47
   2  -9   6   35.49    4.77
  -2  10   6    5.69    3.70
  -2  10   6    9.28    3.19
   2 -10   6    7.42    3.03
   2  10   7    6.67    3.54
  -2  10  -7    0.72    2.74
  -2 -10   7    2.78    2.51
   2 -10  -7    2.16    2.47
   2   9   7    0.83    2.40
  -2   9  -7    1.17    1.71
  -2   9  -7    2.50    2.44
  -2  -9   7    0.60    2.18
   2  -9  -7    0.63    2.22
   2   8   7   45.95    5.52
  -2   8  -7   29.02    3.53
  -2   8  -7   33.13    4.56
  -2  -8   7   31.18    4.25
   2  -8  -7   34.18    4.48
   2   7   7   20.20    3.68
  -2   7  -7   18.47    2.36
  -2   7  -7   20.81    3.18
   2  -7  -7   22.68    3.16
  -2  -7   7   17.70    2.88
   2   6   7   10.77    2.57
   2  -6  -7   10.60    2.29
  -2  -6   7    9.68    2.15
  -2   6  -7   11.58    1.87
  -2   6  -7    9.48    2.11
  -2  -5   7   29.03    2.87
   2   5   7   27.60    3.23
  -2   5  -7   31.50    2.96
  -2  -5   7   22.03    2.52
   2  -5  -7   27.07    2.84
   2   5   7   26.25    2.95
   2   4   7  117.87    6.48
  -2  -4   7  121.46    6.08
  -2   4  -7  118.06    5.84
  -2  -4   7  115.48    5.50
   2  -4  -7  126.84    5.84
   2  -3  -7  204.69    7.61
  -2  -3   7  191.64    7.38
  -2  -3   7  197.78    7.84
   2   3   7  187.67    8.43
   2  -3  -7  203.57    8.48
  -2  -3   7  200.23    8.17
   2  -3  -7  216.49    7.88
  -2   3  -7  207.08    7.82
   2  -2  -7    0.90    1.09
  -2  -2   7    4.37    1.18
   2   2   7    3.36    1.24
   2  -2  -7    4.27    0.72
  -2   2  -7    3.60    1.18
  -2  -2   7    1.43    0.72
   2  -2  -7    2.51    0.76
   2   2   7    2.21    1.00
   2  -2  -7    1.47    0.90
  -2   2  -7    2.44    1.01
   2  -1  -7  159.68    6.44
   2   1   7  154.34    6.51
  -2   1  -7  171.13    6.46
  -2  -1   7  163.66    6.33
   2   1   7  156.80    6.04
  -2  -1   7  155.44    6.29
   2   1   7  151.91    5.09
   2  -1  -7  176.29    5.83
  -2   1  -7  158.33    5.97
   2  -1  -7  160.29    5.97
  -2  -1   7  165.53    5.05
   2  -1  -7  133.96    6.44
   2  -1  -7  162.64    5.04
   2   0  -7   -0.17    0.56
   2   0   7   -0.33    0.57
  -2   0   7   -0.16    0.55
   2   0  -7   -0.29    0.52
   2   0   7   -0.29    0.56
   2   0  -7   -0.19    0.66
  -2   0  -7   -0.14    0.59
  -2   0   7   -0.44    0.51
   2   0  -7   -0.29    0.45
  -2   1   7  162.46    6.49
   2   1  -7  155.75    6.33
   2  -1   7  159.11    6.33
   2   1  -7  162.10    6.10
   2   1  -7  151.68    6.38
   2   1  -7  162.89    6.39
  -2  -1  -7  161.60    6.49
   2  -1   7  165.01    6.02
  -2   1   7  170.30    6.14
   2   2  -7    4.42    1.31
  -2  -2  -7    5.76    1.29
   2  -2   7    2.80    1.02
  -2   2   7    3.91    1.11
  -2   2   7    2.28    1.03
   2   2  -7    2.73    1.22
   2   2  -7    3.56    1.10
   2   3  -7  216.08    8.44
   2  -3   7  193.61    7.81
  -2   3   7  212.15    7.98
  -2   3   7  207.02    8.74
  -2  -3  -7  206.67    8.61
   2   4  -7  113.45    5.90
  -2   4   7  127.60    6.64
  -2   4   7  109.06    5.59
   2   5  -7   28.56    2.88
  -2   5   7   33.59    3.58
  -2   5   7   33.57    3.12
  -2   6   7    7.33    2.14
   2   6  -7    8.70    2.05
  -2  -6  -7    9.70    1.90
  -2   6   7   13.60    2.93
  -2  -7  -7   21.89    2.59
  -2   7   7   19.70    2.99
   2   7  -7   19.01    2.80
  -2  -8  -7   28.56    3.22
  -2   8   7   32.67    5.15
  -2   8   7   29.53    4.27
  -2   9   7    5.03    3.28
   2  -9   7    3.89    2.71
  -2  -9  -7    0.66    1.44
  -2   9   7   -1.24    2.31
  -2  10   7   -0.96    2.87
  -2 -10  -7    1.00    1.57
  -2  10   7   -0.71    2.70
   2 -10  -8   21.58    4.26
  -2 -10   8   20.88    4.17
  -2  10  -8   20.27    4.15
   2  10   8   25.05    5.03
   2  -9  -8   47.07    5.23
  -2  -9   8   43.44    4.93
  -2   9  -8   45.57    5.33
   2   9   8   36.16    5.51
  -2   9  -8   42.16    4.13
   2  -8  -8  585.66   22.10
  -2  -8   8  561.09   21.47
  -2   8  -8  577.63   21.77
   2   8   8  571.67   23.55
  -2   8  -8  576.61   20.14
   2  -7  -8   30.90    3.77
  -2  -7   8   36.29    3.75
  -2   7  -8   35.27    3.93
   2   7   8   31.03    4.23
  -2   7  -8   31.19    3.07
  -2  -6   8  457.57   17.06
   2  -6  -8  479.43   17.46
  -2   6  -8  476.65   17.39
   2   6   8  480.50   18.95
  -2   6  -8  475.82   16.28
  -2  -5   8   52.11    3.86
   2  -5  -8   62.42    4.24
   2   5   8   55.54    4.38
  -2   5  -8   50.13    3.87
   2   5   8   61.18    4.90
   2  -4  -8 1421.22   42.84
  -2   4  -8 1433.34   42.94
  -2  -4   8 1516.73   43.57
  -2  -4   8 1441.76   42.63
   2   4   8 1471.10   44.45
   2  -3  -8  119.46    5.22
  -2  -3   8  127.61    5.74
  -2   3  -8  123.74    5.46
  -2  -3   8  118.14    5.80
   2   3   8  126.08    6.30
   2  -3  -8  125.56    6.24
  -2  -3   8  113.24    5.05
   2   2   8 5181.38  146.65
   2  -2  -8 5085.51  146.46
   2  -2  -8 5349.15  144.59
  -2   2  -8 5338.76  145.57
  -2   2  -8 5283.40  146.41
  -2  -2   8 5252.72  144.81
   2  -2  -8 5244.03  144.85
  -2  -2   8 5136.59  146.06
   2   2   8 5228.66  145.65
   2  -2  -8 5191.51  145.47
   2  -1  -8  391.78   12.27
  -2   1  -8  370.87   12.90
  -2  -1   8  384.74   11.25
  -2  -1   8  413.56   13.08
   2  -1  -8  381.79   13.20
  -2  -1   8  380.74   12.91
   2   1   8  401.36   11.59
  -2   1  -8  370.57   12.25
  -2  -1   8  394.09   12.97
   2  -1  -8  379.54   12.07
   2   1   8  376.35   12.35
   2  -1  -8  390.98   13.13
   2   0  -8 1242.84   36.93
   2   0   8 1279.21   36.80
   2   0  -8 1274.50   36.85
  -2   0  -8 1265.22   36.82
  -2   0   8 1286.04   36.90
   2   0  -8 1347.64   37.69
  -2   0  -8 1287.07   37.46
   2   0  -8 1313.76   37.50
   2   0   8 1270.41   37.35
  -2   0   8 1250.97   37.31
  -2   1   8  362.79   12.81
   2   1  -8  368.32   12.73
   2  -1   8  390.74   12.81
   2  -1   8  382.69   12.09
   2   1  -8  371.44   12.73
  -2   1   8  387.95   12.22
   2   1  -8  382.46   12.60
  -2  -1  -8  390.98   12.98
   2   1  -8  369.29   12.18
  -2   2   8 5294.12  143.05
   2  -2   8 4924.71  142.97
   2   2  -8 5152.71  143.20
   2   2  -8 5085.91  143.85
  -2  -2  -8 5257.88  144.10
  -2   2   8 5276.42  144.19
  -2  -3  -8  126.45    4.30
   2   3  -8  133.47    6.14
  -2  -3  -8  128.11    6.34
  -2   3   8  128.34    6.47
  -2   3   8  121.65    5.52
   2   4  -8 1418.95   41.98
  -2   4   8 1380.07   41.48
   2   5  -8   56.64    4.18
  -2   5   8   55.73    4.08
  -2   5   8   58.45    4.79
  -2   6   8  489.65   19.38
   2   6  -8  483.60   17.86
  -2   6   8  505.22   18.08
  -2  -7  -8   27.08    2.77
  -2   7   8   30.87    4.22
   2   7  -8   37.11    3.85
  -2   7   8   31.61    3.64
  -2  -8  -8  542.85   19.09
  -2   8   8  595.61   23.86
  -2   8   8  566.51   21.56
  -2  -9  -8   45.43    3.70
   2  -9   8   34.69    4.74
  -2   9   8   46.69    5.99
  -2   9   8   39.72    4.87
  -2  10   8   19.42    4.59
  -2 -10  -8   22.44    2.76
  -2  10   8   22.75    4.15
   2 -10   8    9.03    3.34
   2  10   9    2.91    3.31
  -2 -10   9    5.57    2.65
  -2  10  -9    0.73    2.68
   2   9   9    0.85    2.74
  -2  -9   9   -2.98    2.43
   2  -9  -9    1.88    2.09
  -2   9  -9    2.67    1.81
  -2   9  -9    0.62    2.59
   2   8   9    8.09    3.64
   2  -8  -9    3.25    2.44
  -2  -8   9   -1.53    2.18
  -2   8  -9    2.71    2.43
  -2   8  -9    1.07    2.82
   2   7   9   -1.25    2.17
  -2   7  -9   -1.35    2.21
  -2  -7   9    0.43    1.62
   2  -7  -9    0.92    1.45
  -2   7  -9    0.68    1.28
   2  -6  -9   29.90    3.46
  -2  -6   9   35.51    3.52
  -2   6  -9   33.65    3.67
   2   6   9   35.07    4.25
   2   5   9   15.65    2.45
   2  -5  -9   18.31    2.43
  -2  -5   9   20.87    2.39
  -2   5  -9   14.02    2.17
   2   5   9   17.98    2.80
   2   4   9    3.34    1.62
  -2  -4   9    2.03    1.19
   2  -4  -9    1.94    1.21
   2   4   9    1.14    1.60
  -2   4  -9    4.58    1.42
  -2   3  -9    2.96    1.21
   2  -3  -9    1.78    0.82
  -2  -3   9    2.67    0.81
   2  -3  -9    2.24    1.16
  -2  -3   9    2.69    1.15
   2   3   9    0.63    1.00
  -2   3  -9    0.61    0.78
   2   2   9   51.46    3.70
  -2   2  -9   52.46    3.66
   2  -2  -9   55.90    3.12
   2   2   9   54.52    3.22
  -2  -2   9   54.90    3.59
   2  -2  -9   51.13    2.56
   2  -2  -9   54.06    3.74
  -2   2  -9   49.08    3.05
   2  -1  -9   79.91    4.39
   2   1   9   80.83    4.45
  -2   1  -9   68.96    4.09
  -2  -1   9   84.97    4.38
  -2  -1   9   82.80    2.90
   2   1   9   83.68    3.80
  -2  -1   9   84.57    4.34
   2   1   9   80.56    3.28
   2  -1  -9   84.18    3.69
  -2   1  -9   84.62    3.73
   2  -1  -9   82.94    3.64
   2  -1  -9   86.96    4.52
   2   0  -9   -0.22    0.89
  -2   0  -9    0.86    0.75
  -2   0   9    0.84    0.71
   2   0   9   -0.42    0.82
   2   0  -9    0.14    0.54
   2   0   9   -0.28    0.62
   2   0  -9    0.67    0.92
  -2   0  -9    0.42    0.52
  -2   0   9   -0.14    0.57
   2   0  -9    0.50    0.65
  -2   1   9   70.44    4.25
   2   1  -9   87.92    4.44
   2  -1   9   73.93    4.14
   2   1  -9   83.41    3.83
   2   1  -9   76.14    4.20
  -2   1   9   84.74    3.79
   2   1  -9   84.38    4.17
  -2  -1  -9   82.33    4.43
   2  -1   9   87.47    3.72
  -2   2   9   54.03    3.08
   2   2  -9   45.39    2.99
   2  -2   9   55.43    3.09
  -2   2   9   57.46    3.87
   2   2  -9   54.82    3.51
  -2  -2  -9   45.09    3.50
   2   2  -9   52.54    3.61
  -2   3   9    4.85    1.52
   2   3  -9    1.33    0.92
  -2  -3  -9    1.89    1.12
   2   3  -9    3.26    1.21
  -2   3   9    1.40    0.83
  -2   4   9    3.59    1.53
  -2   4   9    3.89    1.74
   2   4  -9    0.92    1.36
  -2   5   9   13.70    2.16
  -2   5   9   17.07    2.92
   2   5  -9   20.98    2.67
   2   6  -9   36.92    3.76
  -2   6   9   37.78    3.78
  -2   6   9   33.71    4.26
  -2   7   9   -0.64    2.08
  -2  -7  -9    2.17    1.44
  -2   7   9    1.83    1.99
  -2   8   9    4.47    3.12
  -2  -8  -9    4.18    2.12
  -2   8   9   -1.07    3.07
  -2  -9  -9    0.32    1.36
  -2   9   9   -1.24    2.12
   2  -9   9    1.99    2.59
  -2   9   9    4.28    2.86
  -2 -10  -9    0.32    1.52
   2 -10   9    3.81    3.22
  -2  10   9    1.95    3.14
  -2  10   9    0.71    2.35
  -2  10 -10   10.94    3.59
   2  10  10   24.52    5.10
  -2   9 -10   24.95    4.14
  -2  -9  10   23.33    3.91
   2   9  10   24.02    4.57
  -2   8 -10  396.04   15.58
  -2   8 -10  450.76   17.58
   2   8  10  397.93   18.67
  -2  -8  10  399.81   16.80
  -2   7 -10   34.49    3.39
   2  -7 -10   31.91    3.86
  -2  -7  10   38.04    3.92
  -2   7 -10   41.99    4.10
   2   6  10  265.47   13.07
  -2   6 -10  288.27   11.92
   2  -6 -10  294.33   12.07
  -2  -6  10  282.51   11.70
  -2  -5  10   33.99    3.00
   2   5  10   29.75    3.26
   2  -5 -10   27.29    2.78
  -2   5 -10   34.12    3.09
   2   5  10   23.94    3.24
   2  -4 -10  811.25   25.17
   2   4  10  777.36   26.14
  -2  -4  10  813.65   25.71
  -2   4 -10  841.77   25.37
  -2  -4  10  781.61   24.82
   2   4  10  791.62   26.98
   2  -4 -10  814.55   26.86
  -2  -3  10  107.51    5.48
   2  -3 -10  113.77    6.12
   2   3  10  110.26    6.19
  -2   3 -10  111.38    5.12
  -2   3 -10  108.92    5.89
  -2  -3  10  107.63    4.77
   2  -2 -10 3439.39   96.66
   2  -2 -10 3428.44   94.44
   2   2  10 3346.22   96.72
  -2   2 -10 3353.27   96.31
   2   2  10 3445.81   95.19
   2  -2 -10 3410.32   96.56
  -2  -2  10 3323.06   95.96
  -2   2 -10 3453.49   95.07
   2  -2 -10 3339.43   94.99
  -2   1 -10  234.42    9.22
  -2  -1  10  262.63    9.45
   2  -1 -10  240.76    9.37
   2   1  10  220.08    8.19
   2   1  10  235.87    7.87
  -2  -1  10  234.34    9.04
   2  -1 -10  244.87    9.33
   2  -1 -10  238.73    8.28
  -2   1 -10  253.99    8.31
   2  -1 -10  235.43    8.05
   2   1  10  219.16    9.24
   2   0 -10  614.14   18.89
   2   0  10  645.96   18.43
   2   0 -10  614.66   18.38
  -2   0 -10  609.79   18.40
  -2   0  10  598.72   18.41
   2   0 -10  547.31   19.60
   2   0 -10  569.49   19.41
  -2   0 -10  572.97   19.49
  -2   0  10  643.88   19.64
   2   0  10  638.08   19.63
  -2   1  10  233.95    9.49
   2  -1  10  250.64    9.45
   2   1 -10  234.43    9.36
  -2   1  10  243.15    7.39
   2   1 -10  248.25    8.50
   2   1 -10  246.78    9.34
  -2   1  10  237.69    8.43
   2   1 -10  243.44    9.04
  -2  -1 -10  249.18    9.57
   2  -1  10  240.51    8.21
  -2   2  10 3260.40   92.58
   2   2 -10 3154.81   90.91
  -2  -2 -10 3164.22   92.31
   2   2 -10 3460.86   91.85
   2  -2  10 3285.02   90.77
   2   2 -10 3225.17   92.04
  -2   2  10 3169.36   90.83
   2   3 -10  104.57    5.56
  -2   3  10  103.75    6.00
  -2  -3 -10  102.33    5.86
   2   3 -10  117.97    6.03
  -2   3  10  109.35    5.04
  -2   4  10  791.43   27.03
  -2  -4 -10  824.90   26.85
   2   4 -10  842.50   26.24
  -2   4  10  800.60   25.35
  -2  -4 -10  807.12   23.69
   2   5 -10   26.20    2.95
  -2   5  10   29.36    3.62
  -2   5  10   27.72    2.90
   2   6 -10  274.85   11.77
  -2   6  10  273.65   13.25
  -2   6  10  278.37   11.83
  -2  -7 -10   35.21    3.24
  -2   7  10   32.45    3.71
  -2   7  10   31.27    4.40
  -2  -8 -10  406.97   14.89
  -2   8  10  399.65   16.96
  -2   8  10  414.82   18.94
  -2   9  10   23.44    4.56
  -2   9  10   21.02    3.82
  -2  -9 -10   18.06    2.45
  -2  10  10   19.80    4.66
  -2  10  10   22.82    4.06
   2 -10  10   16.94    3.86
  -2 -10 -10   12.83    2.21
   2  10  11    2.00    3.11
   2   9  11    3.51    3.27
   2   8  11    9.90    3.55
  -2   8 -11    6.39    2.99
  -2  -8  11    7.20    2.76
  -2   8 -11    5.99    2.27
   2   7  11    0.66    2.28
  -2   7 -11    0.76    1.47
  -2   7 -11    3.61    2.00
  -2  -7  11    2.61    1.59
  -2   6 -11   95.64    5.89
  -2  -6  11   91.12    5.61
   2  -6 -11   75.49    5.45
   2   6  11   73.30    6.27
   2   5  11   67.80    4.98
   2  -5 -11   62.88    4.41
   2   5  11   74.88    5.65
  -2   5 -11   68.66    4.56
  -2  -5  11   64.74    4.29
   2  -4 -11    3.78    0.58
  -2   4 -11    2.35    1.31
  -2  -4  11    0.23    0.78
   2   4  11    1.79    1.37
  -2   4 -11    4.59    1.36
  -2  -4  11    2.17    1.33
   2   4  11    2.49    1.48
   2  -4 -11    2.91    1.39
  -2  -3  11   42.40    2.74
  -2   3 -11   47.06    3.02
  -2  -3  11   44.97    3.39
   2   3  11   50.50    3.99
   2  -3 -11   41.13    3.59
  -2   3 -11   46.84    3.73
   2   2  11   58.89    4.35
  -2   2 -11   65.32    4.28
   2   2  11   69.50    3.64
   2  -2 -11   84.03    4.81
  -2  -2  11   67.32    4.20
  -2   2 -11   72.39    3.61
   2  -2 -11   68.25    3.28
   2  -2 -11   76.30    3.60
   2  -2 -11   50.20    4.07
  -2   1 -11  197.57    8.35
  -2  -1  11  192.90    8.27
   2  -1 -11  204.84    7.00
   2   1  11  205.21    7.29
   2   1  11  191.06    6.90
   2  -1 -11  191.03    8.16
   2  -1 -11  195.60    7.36
   2   1  11  190.82    8.46
   2  -1 -11  200.49    8.45
  -2   1 -11  206.09    7.19
   2   0 -11    0.27    0.84
  -2   0  11   -0.26    0.73
   2   0  11    1.04    0.88
   2   0  11    0.40    0.57
   2   0 -11    0.13    0.46
  -2   0 -11    0.27    0.56
  -2   0  11   -0.14    0.51
   2   0 -11    0.76    0.82
   2   0 -11    0.19    0.73
  -2   1  11  192.15    8.36
  -2  -1 -11  206.05    8.56
   2   1 -11  198.94    8.45
   2  -1  11  204.13    8.41
  -2   1  11  196.35    6.28
   2   1 -11  197.74    7.26
   2   1 -11  206.98    8.32
  -2   1  11  206.62    7.32
   2  -1  11  208.36    7.09
   2   1 -11  191.27    7.90
   2   2 -11   68.69    4.39
  -2   2  11   64.14    3.04
   2   2 -11   72.17    3.71
  -2   2  11   71.21    3.58
   2   2 -11   73.50    4.30
  -2   2  11   64.30    4.50
   2  -2  11   64.67    3.42
  -2  -2 -11   63.22    4.35
  -2   3  11   48.62    3.91
  -2  -3 -11   35.84    3.38
   2   3 -11   44.80    3.49
   2   3 -11   41.88    3.52
  -2   3  11   42.08    2.86
   2   4 -11    1.96    1.38
  -2  -4 -11    2.47    1.64
  -2  -4 -11    3.56    0.79
   2   4 -11    1.33    1.18
  -2   4  11    3.33    1.26
  -2   4  11    2.55    1.53
   2   5 -11   72.51    5.09
  -2   5  11   64.38    4.54
  -2   5  11   81.55    6.01
   2   6 -11   93.75    6.11
  -2   6  11   83.93    6.78
  -2   6  11   91.85    5.85
  -2   7  11    4.12    1.88
  -2  -7 -11    1.62    1.38
  -2   7  11    4.70    2.64
  -2   8  11    5.88    2.89
  -2  -8 -11    5.86    2.05
  -2   8  11    8.50    3.66
  -2   9  11    0.62    2.06
  -2   9  11    0.89    2.77
  -2  -9 -11    3.90    1.61
   2 -10  11    5.44    2.81
  -2 -10 -11    4.31    1.76
  -2  10  11   -1.01    2.90
   2   9  12   14.35    4.04
   2   8  12  183.66   11.71
  -2   7 -12   57.75    4.51
   2   7  12   47.40    5.53
  -2   6 -12   19.00    2.67
   2   6  12   12.85    3.07
  -2  -6  12   20.60    2.72
  -2   5 -12    0.94    1.15
  -2  -5  12    0.59    1.19
   2   5  12    2.54    1.53
   2   5  12   -1.51    2.12
  -2  -4  12   21.45    2.62
   2  -4 -12   27.49    1.53
   2  -4 -12   24.29    3.04
   2   4  12   29.06    3.39
  -2   4 -12   27.56    2.59
  -2   4 -12   23.26    2.95
  -2  -4  12   26.82    2.48
  -2   3 -12   20.60    2.55
  -2   3 -12   23.21    2.09
   2  -3 -12   23.81    1.63
  -2  -3  12   20.58    2.42
   2  -3 -12   24.92    2.83
   2   3  12   18.04    2.43
   2   2  12  399.86   15.39
  -2   2 -12  445.19   15.52
   2   2  12  426.95   13.85
   2  -2 -12  436.96   15.30
  -2  -2  12  452.60   15.17
  -2   2 -12  420.55   13.76
   2  -2 -12  434.26   15.68
   2  -2 -12  426.81   13.66
   2   1  12  212.37    7.79
   2  -1 -12  219.54    7.51
   2  -1 -12  222.65    9.05
   2   1  12  217.46    7.76
  -2   1 -12  212.19    9.12
  -2  -1  12  226.83    9.20
  -2   1 -12  222.61    7.80
   2  -1 -12  225.71    8.10
   2   1  12  218.95    9.36
   2  -1 -12  223.40    9.34
   2   0 -12  189.75    8.06
  -2   0 -12  186.27    8.05
   2   0 -12  194.60    7.91
  -2   0  12  184.93    7.95
   2   0  12  175.28    7.87
   2   0  12  175.09    6.38
   2   0 -12  188.49    6.50
   2   0 -12  167.43    7.06
  -2   0  12  173.77    6.47
  -2   0 -12  179.91    6.47
  -2  -1 -12  231.30    9.56
  -2   1  12  211.87    9.33
   2  -1  12  232.05    9.45
   2   1 -12  236.83    9.59
   2   1 -12  234.19    8.14
  -2   1  12  229.37    7.21
   2   1 -12  221.25    9.18
  -2   1  12  228.63    8.10
   2   1 -12  223.08    8.87
   2  -1  12  232.63    7.84
   2  -2  12  416.39   13.65
   2   2 -12  435.24   14.05
  -2   2  12  447.56   13.98
   2   2 -12  436.36   15.01
  -2  -2 -12  445.29   15.74
   2   2 -12  423.23   15.34
  -2   2  12  412.07   15.55
  -2   3  12   21.98    2.08
   2   3 -12   23.77    2.71
  -2  -3 -12   23.37    2.76
   2   3 -12   18.93    2.28
  -2   3  12   19.12    2.76
  -2   4  12   27.40    2.59
  -2  -4 -12   30.15    1.94
   2   4 -12   21.98    2.91
  -2  -4 -12   22.64    3.02
  -2   4  12   22.73    3.02
   2   4 -12   24.99    2.85
  -2  -5 -12    2.34    0.96
   2   5 -12    0.39    1.31
  -2   5  12    1.55    1.57
  -2   5  12    0.64    1.32
  -2   6  12   31.12    4.15
  -2   6  12   22.90    3.12
  -2   7  12   56.18    4.92
  -2   7  12   48.44    5.60
  -2  -8 -12  162.19    8.10
  -2   8  12  196.03   11.92
  -2  -9 -12    5.55    1.71
  -2   9  12    7.27    3.13
   2   9  13   -0.91    2.84
   2   8  13    3.98    2.66
   2   7  13    3.47    2.53
   2   6  13    6.62    2.38
   2   5  13    8.77    2.15
  -2   5 -13    9.03    2.31
  -2  -5  13    9.21    2.18
   2   5  13    5.77    2.35
  -2  -4  13   28.33    3.07
  -2   4 -13   36.35    3.65
   2  -4 -13   31.88    1.81
   2   4  13   25.32    3.26
   2  -4 -13   31.23    3.47
   2  -3 -13   17.75    2.45
  -2   3 -13   19.54    2.60
  -2  -3  13   15.82    2.23
   2  -3 -13   15.75    1.44
   2   3  13   18.76    2.65
   2  -3 -13   17.54    2.56
  -2   2 -13    6.46    1.59
  -2   2 -13    7.94    1.20
   2  -2 -13    5.70    1.51
   2  -2 -13    8.46    1.82
   2   2  13    3.91    1.63
  -2  -1  13    2.21    1.13
   2  -1 -13   -0.34    0.98
   2  -1 -13    1.49    1.03
   2   1  13    1.32    0.76
   2   1  13    1.88    0.76
  -2   1 -13    1.81    0.75
   2  -1 -13    1.57    0.84
  -2   1 -13    0.65    0.98
   2   1  13    2.30    1.21
  -2   0 -13   -0.95    1.03
   2   0 -13   -0.32    0.96
  -2   0  13   -0.31    0.98
   2   0  13    0.31    0.87
  -2   0 -13   -0.12    0.57
  -2   0  13   -0.13    0.55
   2   0  13    0.25    0.52
  -2   0  13   -0.28    0.01
   2   0 -13   -0.23    0.80
   2   0  13    1.36    1.00
   2   0 -13    0.29    1.00
   2  -1  13    1.27    1.04
   2  -1  13    1.39    0.62
   2   1 -13    1.31    0.95
  -2   1  13    2.62    1.41
  -2   1  13    1.24    0.66
   2   1 -13    1.54    1.09
   2   1 -13    0.60    1.15
  -2  -1 -13    3.35    1.28
  -2   2  13    9.71    1.29
   2   2 -13    8.50    1.74
  -2   2  13    5.33    1.63
  -2  -2 -13    4.37    1.40
   2   2 -13    8.63    1.64
   2   3 -13   21.40    2.67
  -2   3  13   17.50    1.90
  -2  -3 -13   18.50    1.49
  -2  -3 -13   15.64    2.40
   2   3 -13   21.56    2.49
  -2  -4 -13   27.05    3.37
  -2   4  13   25.88    2.54
  -2  -4 -13   25.87    1.93
   2   4 -13   31.15    3.35
   2   4 -13   29.06    3.11
  -2   4  13   26.91    3.45
  -2  -5 -13    6.78    1.23
   2   5 -13    9.37    2.12
   2   5 -13    7.48    2.22
  -2   5  13    8.66    1.82
  -2   5  13    4.84    2.08
  -2   6  13   10.48    2.85
  -2   7  13    0.71    2.06
  -2   8  13    4.87    3.18
  -2  -8 -13    2.05    1.63
  -2   9  13   -1.85    2.88
  -2  -9 -13    1.00    1.50
  -2   9 -14    7.55    2.91
  -2  -9  14    8.55    2.96
   2   9  14    5.58    3.28
  -2   8 -14  135.45    8.42
   2   8  14  137.51   10.17
   2   7  14   34.83    4.89
   2   6  14   16.84    3.51
  -2  -5  14    0.40    1.50
   2  -5 -14    1.53    0.53
   2   5  14    1.63    1.77
  -2  -4  14   19.32    2.66
   2  -4 -14   18.93    1.50
   2   4  14   17.55    3.03
  -2   4 -14   14.07    2.60
   2  -3 -14    6.54    1.06
   2  -3 -14    5.45    1.67
   2  -3 -14    6.89    1.90
  -2  -3  14    3.68    1.50
  -2   3 -14   10.34    2.02
   2   3  14    5.49    1.79
   2  -2 -14  218.24    9.49
   2  -2 -14  227.86   10.13
   2   2  14  216.18   10.04
  -2   2 -14  232.65   10.01
   2   1  14  171.94    6.85
   2  -1 -14  177.46    7.96
   2  -1 -14  170.15    8.27
  -2   1 -14  185.85    8.36
   2   1  14  163.92    8.23
  -2  -1  14  161.20    8.03
   2  -1 -14  180.97    7.14
   2   0  14  184.32    5.36
   2   0 -14  180.99    6.39
   2   0 -14  169.62    6.60
  -2   0 -14  174.04    6.70
  -2   0  14  174.30    6.71
   2   0  14  169.42    6.64
   2   0 -14  194.73    5.92
   2   1 -14  184.25    8.16
   2  -1  14  176.10    8.29
   2   1 -14  178.70    7.68
  -2  -1 -14  168.09    8.30
  -2   1  14  183.15    8.47
   2   1 -14  164.35    8.19
   2   2 -14  229.33    9.46
   2   2 -14  222.27    9.90
  -2  -2 -14  234.71   10.23
  -2   2  14  212.30    9.96
  -2   3  14    8.13    2.05
   2   3 -14    7.17    1.94
  -2   3  14    5.83    1.13
   2   3 -14    5.42    1.58
  -2  -3 -14    6.57    1.08
  -2  -3 -14    8.47    2.03
   2   3 -14    6.56    1.34
  -2  -4 -14   18.41    1.64
  -2   4  14   20.40    3.10
   2   4 -14   15.88    2.48
   2   4 -14   19.52    2.95
  -2  -4 -14   13.97    2.69
  -2  -5 -14    0.53    0.72
  -2   5  14    2.23    1.88
  -2  -6 -14   16.86    1.91
  -2   6  14   14.05    3.25
  -2   7  14   32.06    4.61
  -2   8  14  125.84    8.24
  -2  -8 -14  132.74    6.97
  -2   8  14  134.53    9.97
  -2  -9 -14    6.71    2.04
  -2   9  14    7.54    3.33
  -2   9  14   11.17    3.09
  -2  -9  15    0.62    2.45
   2   9  15    1.89    2.94
  -2   9 -15    0.63    2.34
  -2  -8  15   24.23    3.80
   2   8  15   19.99    4.55
  -2   8 -15   22.10    4.00
  -2  -7  15    7.57    2.36
  -2   7 -15    5.03    2.03
   2   7  15    9.53    3.37
  -2  -6  15    0.47    1.80
  -2   6 -15    0.77    1.54
   2   6  15    2.58    2.36
   2   5  15    3.93    2.17
  -2   5 -15    4.44    1.62
   2  -5 -15    3.61    0.69
  -2  -5  15    4.99    1.89
   2  -4 -15   89.19    5.98
  -2  -4  15   86.37    5.69
  -2   4 -15   82.45    5.98
   2  -4 -15   90.69    3.98
   2  -4 -15   91.51    6.49
   2   4  15  103.16    6.83
   2   3  15  104.88    5.05
   2  -3 -15  100.64    6.03
  -2  -3  15   99.17    5.93
   2  -3 -15  114.36    6.83
   2  -3 -15   96.54    4.51
  -2   3 -15  105.24    6.44
   2   3  15   93.97    6.38
   2  -2 -15   -0.42    1.44
   2  -2 -15   -0.35    1.50
  -2  -2  15    0.67    1.67
  -2   2 -15    0.78    1.42
   2   2  15   -1.22    1.88
   2  -1 -15   87.24    5.46
   2  -1 -15   94.94    4.85
   2  -1 -15   99.99    3.96
   2   1  15   91.02    5.89
  -2   1 -15  103.97    6.02
   2  -1 -15   94.72    5.98
  -2  -1  15  100.21    6.01
   2   0 -15    0.11    0.52
  -2   0  15   -0.64    0.98
   2   0 -15   -0.38    1.04
  -2   0 -15    0.74    1.03
   2   0 -15    0.26    0.81
   2   0  15   -0.23    0.82
   2   0 -15   -0.33    1.17
   2   0  15    0.36    1.11
  -2   0  15    0.36    1.19
  -2   1  15   87.49    3.62
   2   1 -15   96.91    5.66
   2   1 -15   91.23    5.70
  -2  -1 -15   95.52    5.87
  -2   1  15   90.81    5.80
   2   1 -15   90.47    5.08
   2   1 -15  100.58    4.23
   2  -1  15   88.27    5.62
  -2   2  15    2.02    1.67
   2   2 -15    0.39    1.50
  -2   2  15   -0.87    0.82
   2   2 -15    0.64    1.26
  -2  -2 -15    0.83    1.55
   2   2 -15   -0.56    0.90
   2   3 -15  100.12    6.25
   2   3 -15   89.75    4.80
  -2  -3 -15  102.32    4.46
  -2  -3 -15   85.41    6.08
   2   3 -15   95.10    5.92
  -2   3  15   88.63    6.16
  -2   3  15  101.50    4.67
  -2   4  15   87.68    6.53
   2   4 -15   90.71    5.83
  -2  -4 -15   90.00    6.33
  -2  -4 -15   84.31    4.15
   2   4 -15   79.74    5.95
  -2   5  15    1.15    1.82
  -2  -5 -15    3.52    1.14
  -2   6  15    3.30    2.28
  -2  -6 -15    1.30    1.02
  -2   7  15    7.51    3.15
  -2  -7 -15    7.31    1.73
  -2   7  15    8.83    2.30
  -2   8  15    8.51    3.78
  -2   8  15   22.18    3.89
  -2  -8 -15   22.83    2.84
  -2  -8 -15   12.99    2.54
  -2   9  15    1.25    2.52
  -2  -9 -15    0.34    1.46
  -2   9  15   -0.96    2.88
  -2  -9  16    6.83    2.82
  -2   9 -16    7.00    2.79
  -2  -8  16  182.64   10.02
   2   8  16  182.97   12.10
  -2   8 -16  163.53    9.69
  -2  -7  16    7.20    2.30
  -2   7 -16   11.03    2.67
  -2  -7  16    7.70    2.48
   2   7  16   13.57    3.63
  -2   6 -16  143.27    7.48
  -2  -6  16  130.83    8.06
  -2  -6  16  136.17    7.41
   2   6  16  156.84    9.84
  -2  -5  16    6.06    2.07
  -2   5 -16    7.30    1.84
  -2  -5  16    6.79    1.82
   2   5  16   10.53    2.75
   2  -5 -16    8.31    1.05
   2  -4 -16  411.52   16.87
   2  -4 -16  426.49   16.00
  -2  -4  16  423.95   15.83
   2   4  16  408.38   16.81
  -2   4 -16  416.63   16.54
  -2   4 -16  390.41   14.08
   2  -4 -16  392.61   13.02
   2  -3 -16   21.22    3.06
   2   3  16   19.29    3.07
  -2   3 -16   21.88    3.10
  -2   3 -16   18.87    2.06
   2  -3 -16   19.00    2.71
   2  -3 -16   17.70    1.85
  -2  -3  16   23.13    2.91
   2   3  16   21.58    2.14
   2   2  16 1259.21   37.21
   2  -2 -16 1270.66   40.36
  -2  -2  16 1300.72   39.49
   2  -2 -16 1291.90   39.48
   2   2  16 1312.11   40.57
  -2   2 -16 1290.71   37.15
  -2   2 -16 1219.61   39.90
  -2   1 -16   74.40    3.44
   2  -1 -16   77.12    4.28
   2   1  16   76.98    3.47
   2  -1 -16   67.09    4.69
  -2  -1  16   64.24    4.95
   2  -1 -16   79.48    3.22
  -2   1 -16   74.45    5.18
   2   1  16   70.81    5.15
   2  -1 -16   75.54    5.33
   2   0 -16  330.61   10.31
   2   0  16  325.73   10.29
  -2   0  16  313.66   12.73
   2   0 -16  340.72   13.03
   2   0  16  312.33   11.80
  -2   0  16  331.34   13.34
   2   0  16  329.48   13.33
   2   0 -16  349.50   12.39
   2   0 -16  352.64   13.67
  -2   0 -16  328.91   13.34
  -2   1  16   81.33    5.46
  -2  -1 -16   76.05    5.39
   2   1 -16   80.93    5.48
   2  -1  16   80.18    3.39
   2   1 -16   84.35    5.34
   2  -1  16   83.23    5.51
   2   1 -16   76.87    3.66
   2   1 -16   66.31    4.55
   2   2 -16 1294.94   37.57
  -2   2  16 1297.39   37.19
  -2   2  16 1274.68   40.60
   2   2 -16 1264.23   39.39
  -2  -2 -16 1275.08   40.65
   2   2 -16 1291.90   40.40
  -2  -3 -16   16.21    2.76
  -2   3  16   19.61    1.98
   2   3 -16   24.11    3.21
  -2  -3 -16   19.81    1.89
   2   3 -16   19.23    2.14
  -2   3  16   20.87    3.12
   2   3 -16   16.50    2.49
  -2   3  16   24.10    2.22
  -2  -4 -16  415.16   16.84
   2   4 -16  398.98   16.30
  -2   4  16  406.99   16.99
  -2  -4 -16  412.17   13.36
  -2   4  16  399.83   14.26
  -2   5  16    8.40    2.77
  -2   5  16    5.16    1.72
  -2  -5 -16    9.02    1.40
  -2   6  16  155.18    7.95
  -2  -6 -16  147.65    6.43
  -2   6  16  143.29    9.57
  -2   7  16   12.36    3.37
  -2  -7 -16    7.83    1.65
  -2   7  16    9.32    2.47
  -2  -8 -16  169.27    7.95
  -2   8  16  178.16    9.96
  -2  -8 -16  179.61    8.65
  -2   8  16  189.49   12.44
  -2   9  16    1.97    2.46
  -2  -9 -16   10.30    2.22
  -2   9  16    8.75    2.93
  -2   9 -17    0.64    2.41
   2   9  17    2.97    3.18
  -2  -9  17    0.63    2.43
  -2   8 -17    5.98    2.89
  -2  -8  17    6.45    3.13
   2   8  17    9.63    4.07
  -2  -8  17    6.97    2.86
  -2   7 -17   -0.46    1.80
  -2  -7  17    5.09    2.75
   2   7  17    0.77    2.50
  -2  -7  17    1.36    1.82
  -2   6 -17    5.01    1.99
  -2  -6  17    4.52    2.23
   2   6  17    1.37    2.23
  -2  -6  17    5.35    2.07
  -2  -5  17    2.20    1.23
   2   5  17    0.61    2.11
  -2   5 -17    1.27    1.51
  -2  -5  17    0.45    1.81
   2  -5 -17    0.40    0.67
   2  -4 -17   17.17    3.15
   2  -4 -17   15.24    1.79
  -2   4 -17   20.05    2.43
   2   4  17   18.57    3.56
  -2  -4  17   17.99    3.14
  -2  -3  17   14.47    2.54
   2   3  17   15.29    2.99
  -2   3 -17   18.92    3.00
   2   3  17   11.50    1.69
   2  -3 -17   15.64    2.60
   2  -3 -17   12.27    1.69
  -2   3 -17   13.13    1.78
   2  -3 -17   15.89    2.96
   2  -2 -17    3.81    2.47
   2   2  17    6.42    2.63
  -2  -2  17    4.34    2.29
  -2   2 -17    4.52    2.31
  -2   2 -17    6.83    1.43
   2   2  17    6.40    1.77
   2  -2 -17    6.05    2.38
   2   2  17    6.15    1.39
  -2  -2  17    6.06    2.37
   2  -2 -17    6.96    1.82
  -2   1 -17    0.43    1.44
   2   1  17    1.31    1.57
  -2  -1  17    1.69    1.55
   2   1  17    0.81    0.68
  -2  -1  17    1.10    1.44
   2  -1 -17    1.38    0.64
  -2   1 -17    0.14    0.69
   2  -1 -17    3.14    1.58
   2  -1 -17    0.73    1.46
  -2   0  17   -1.25    1.79
   2   0  17    1.25    1.54
   2   0  17    0.27    1.35
   2   0 -17    0.37    1.52
   2   0  17    0.57    0.63
   2   0 -17   -0.19    0.54
  -2   0  17    0.72    1.73
   2   0 -17   -0.59    1.23
   2   0 -17   -0.87    1.62
  -2   0 -17    0.86    1.56
   2   1 -17   -0.43    1.30
  -2   1  17    1.74    1.60
   2  -1  17    2.12    1.34
   2   1 -17    1.12    0.67
   2  -1  17    1.28    0.64
  -2   1  17    0.42    0.68
  -2  -1 -17    2.23    1.57
   2  -1  17    1.50    1.21
   2   1 -17    2.93    1.51
   2   2 -17    7.69    2.44
  -2   2  17    7.76    1.51
  -2  -2 -17    8.06    2.70
   2   2 -17    5.57    1.46
   2   2 -17    6.80    2.31
  -2   2  17    5.03    2.48
  -2   2  17    4.41    1.32
  -2   3  17   10.59    1.61
   2   3 -17   12.29    2.56
  -2   3  17   14.01    1.68
  -2   3  17   12.41    2.57
   2   3 -17   16.06    1.91
  -2  -3 -17    9.13    2.25
   2   3 -17   14.60    2.45
  -2   4  17   18.94    2.42
  -2  -4 -17   15.92    1.92
  -2   4  17   16.16    3.42
  -2   4  17   20.18    2.44
  -2   5  17    1.62    1.39
  -2  -5 -17    1.02    1.02
  -2   5  17    0.63    1.89
  -2   6  17    2.80    2.88
  -2  -6 -17    5.30    1.49
  -2   6  17    6.30    2.14
  -2   7  17   -0.79    2.20
  -2  -7 -17    1.58    1.31
  -2   7  17    0.47    1.74
  -2   8  17    5.37    3.81
  -2  -8 -17    3.96    1.74
  -2   8  17    1.63    2.43
  -2   9  17   -0.62    2.31
  -2  -9 -17   -1.05    1.70
  -2   9  17    1.01    2.77
  -2  -9  18    7.57    3.09
   2   9  18    4.04    3.14
  -2   9 -18    8.92    3.02
  -2  -8  18  136.97    8.76
  -2  -8  18  154.07    9.80
   2   8  18  142.32   10.92
  -2   8 -18  142.30    8.79
  -2  -7  18    5.84    2.54
  -2   7 -18    4.15    2.11
   2   7  18    4.76    3.04
  -2  -7  18    5.05    2.23
  -2  -6  18  150.36    8.74
   2  -6 -18  141.62    4.96
  -2  -6  18  150.75    7.79
  -2   6 -18  155.31    7.94
   2   6  18  149.67    9.96
   2  -5 -18    9.78    1.31
  -2  -5  18    3.30    2.03
   2   5  18    9.52    2.98
  -2   5 -18    6.42    1.75
   2   4  18  433.56   14.78
  -2  -4  18  418.28   16.40
   2   4  18  428.51   17.80
  -2   4 -18  400.05   14.49
   2  -4 -18  416.23   13.81
  -2  -3  18   16.04    2.64
   2  -3 -18   10.29    2.39
   2   3  18   17.65    3.14
  -2   3 -18    9.00    2.40
   2   3  18   13.66    1.74
   2  -3 -18   16.62    2.60
  -2   3 -18   12.90    1.70
   2  -3 -18   12.67    1.75
   2   2  18 1199.31   38.54
  -2   2 -18 1178.47   38.10
  -2  -2  18 1170.08   38.10
   2   2  18 1141.66   35.55
  -2  -2  18 1194.06   37.42
   2  -2 -18 1152.32   37.13
  -2   2 -18 1197.19   34.54
   2  -2 -18 1194.55   35.58
   2  -2 -18 1208.00   38.55
   2   2  18 1187.95   34.60
   2   1  18   48.63    2.56
  -2  -1  18   47.23    4.48
   2   1  18   47.01    4.53
  -2   1 -18   48.17    2.58
   2  -1 -18   60.21    4.99
  -2   1 -18   50.68    4.51
   2  -1 -18   55.80    4.34
  -2  -1  18   49.41    4.21
   2   0 -18  479.86   17.16
  -2   0  18  449.19   17.86
   2   0 -18  504.19   18.15
   2   0  18  488.88   16.98
  -2   0  18  509.05   18.84
   2   0  18  519.50   19.02
   2   0 -18  485.00   14.66
   2   0  18  521.01   14.72
  -2   0 -18  498.27   18.73
   2   0 -18  495.02   18.84
   2   1 -18   45.16    4.41
  -2  -1 -18   51.77    4.66
  -2   1  18   50.36    2.63
   2  -1  18   48.25    3.87
   2   1 -18   51.19    4.03
   2   1 -18   48.69    2.58
   2  -1  18   48.34    4.47
   2  -2  18 1242.94   38.48
  -2   2  18 1168.56   34.54
  -2   2  18 1186.31   38.36
   2   2 -18 1221.03   38.34
   2   2 -18 1214.59   37.17
  -2  -2 -18 1160.09   38.39
   2   2 -18 1165.51   34.70
  -2   3  18   13.56    2.87
   2   3 -18    9.99    2.50
  -2   3  18   15.44    1.82
  -2  -3 -18   14.52    2.76
  -2   3  18   13.31    1.73
   2   3 -18   12.86    1.82
   2   4 -18  423.60   14.97
  -2  -4 -18  439.20   14.17
  -2   4  18  404.53   14.65
  -2   4  18  422.58   14.76
  -2   4  18  405.20   17.63
  -2   5  18    7.55    1.82
  -2   5  18    8.46    2.90
  -2  -5 -18    9.81    1.58
  -2   6  18  136.38    7.63
  -2  -6 -18  144.96    6.54
  -2   7  18    4.88    2.72
  -2  -7 -18    2.97    1.45
  -2   7  18    2.35    1.95
  -2   8  18  156.01   11.28
  -2  -8 -18  133.60    6.78
  -2   8  18  142.06    8.73
  -2   9  18   11.33    4.10
  -2  -9 -18    8.32    2.22
  -2   9  18    8.15    2.79
  -2   8 -19    3.82    2.71
   2   8  19    2.75    3.41
  -2  -8  19    2.74    2.40
  -2  -8  19   -0.68    2.53
  -2   7 -19   -1.39    1.92
   2   7  19    2.46    2.65
  -2  -7  19    0.46    1.97
  -2  -7  19    2.42    2.41
  -2   6 -19   29.10    3.40
  -2  -6  19   34.46    3.65
  -2  -6  19   27.96    4.04
   2  -6 -19   33.01    1.98
   2   5  19   28.37    4.38
  -2   5 -19   25.33    2.81
   2  -5 -19   22.95    2.05
  -2  -5  19   26.73    3.65
   2   4  19    1.95    1.38
   2   4  19    1.79    2.01
   2  -4 -19    0.22    1.04
  -2   4 -19    3.17    1.36
  -2  -4  19   -1.38    1.77
   2   3  19   17.16    1.90
   2  -3 -19   12.11    2.48
   2   3  19    7.12    2.55
   2  -3 -19   14.19    1.88
  -2  -3  19   12.11    2.49
  -2   3 -19   14.14    1.71
  -2  -2  19   27.38    3.74
   2   2  19   28.63    2.21
  -2   2 -19   27.51    3.75
   2   2  19   32.86    4.09
   2   2  19   22.03    2.67
  -2  -2  19   31.25    3.73
   2  -2 -19   32.27    3.63
   2  -2 -19   30.20    2.90
   2  -2 -19   30.48    3.93
   2  -1 -19   64.93    4.96
  -2  -1  19   58.01    4.75
   2   1  19   74.73    5.71
  -2  -1  19   54.48    5.03
  -2   1 -19   59.70    2.83
   2  -1 -19   65.45    5.40
  -2   1 -19   72.43    5.54
   2   0  19   -0.95    1.70
  -2   0  19    0.95    1.55
   2   0 -19   -1.33    1.44
  -2   0  19   -0.40    1.56
   2   0  19    0.29    0.47
   2   0 -19   -0.07    0.45
   2   0 -19    0.41    1.53
   2   0 -19    0.99    1.48
  -2   0 -19   -0.49    1.47
  -2   1  19   63.23    2.92
   2  -1  19   61.70    4.44
   2   1 -19   59.24    2.85
   2   1 -19   68.12    4.72
   2  -1  19   56.65    5.08
  -2   1  19   61.98    5.31
  -2  -1 -19   64.54    5.35
   2   1 -19   67.42    5.42
  -2   2  19   24.01    2.18
  -2  -2 -19   24.49    3.85
   2  -2  19   27.08    3.89
   2   2 -19   28.11    3.34
  -2   2  19   23.44    3.53
   2   2 -19   24.48    3.62
   2   2 -19   27.06    2.26
  -2   3  19   13.08    1.75
   2   3 -19   12.31    1.72
  -2   3  19   17.01    3.08
  -2   3  19   12.47    1.74
  -2   4  19   -0.28    1.22
   2   4 -19    1.18    1.36
  -2  -4 -19   -0.23    1.10
  -2   4  19    1.82    2.23
  -2   4  19    1.90    1.22
  -2  -5 -19   23.31    2.34
  -2   5  19   27.70    3.03
  -2  -6 -19   32.82    2.84
  -2   6  19   32.37    5.14
  -2   6  19   43.05    4.01
  -2   7  19   -0.84    2.52
  -2   7  19   -0.47    1.71
  -2  -7 -19    0.55    1.29
  -2   8  19    0.94    3.12
  -2   8  19    3.83    2.52
  -2  -8 -19    0.31    1.64
  -2   8 -20   50.40    5.27
  -2  -8  20   57.45    6.36
   2   8  20   51.84    6.91
  -2  -8  20   66.44    5.82
  -2   7 -20    7.90    2.44
  -2  -7  20    6.60    2.19
   2   7  20    5.94    3.17
  -2  -7  20    5.60    2.59
  -2   6 -20   18.39    2.75
   2  -6 -20   17.86    1.61
  -2  -6  20   18.51    3.32
  -2  -6  20   23.88    3.10
   2   6  20   23.59    4.26
  -2  -5  20   -1.03    1.93
  -2   5 -20   -0.98    1.42
   2  -5 -20    1.75    0.98
   2   5  20    0.68    2.15
   2   4  20   41.39    3.25
  -2  -4  20   34.10    4.09
   2  -4 -20   39.73    2.99
  -2   4 -20   42.57    3.30
   2   4  20   33.53    4.49
   2   3  20    3.28    1.05
   2  -3 -20    3.14    1.74
   2  -3 -20    2.95    1.16
  -2   3 -20    3.99    1.16
  -2  -3  20    5.45    2.19
   2   3  20    7.53    2.29
  -2  -2  20  161.59    9.12
   2   2  20  148.80    7.19
  -2  -2  20  150.02    8.38
   2  -2 -20  157.47    8.25
   2   2  20  147.20    8.95
   2   2  20  151.95    6.03
   2  -2 -20  147.59    7.17
  -2  -1  20   22.82    3.35
   2   1  20   26.48    3.59
  -2   1 -20   22.37    1.50
   2   1  20   26.46    2.81
  -2  -1  20   22.86    3.13
   2  -1 -20   25.84    3.51
   2   1  20   25.49    1.51
  -2   1 -20   30.56    3.73
   2  -1 -20   24.84    3.18
  -2   0  20    2.01    1.70
   2   0  20    4.55    2.09
   2   0 -20    5.03    0.60
  -2   0  20    4.26    1.73
   2   0 -20    1.05    1.57
  -2   0 -20    5.75    2.12
   2   0 -20    7.76    1.81
   2   0 -20    5.68    1.85
   2   1 -20   26.47    3.59
  -2   1  20   29.93    3.85
   2  -1  20   27.50    3.72
  -2   1  20   23.61    1.53
   2  -1  20   28.92    3.14
   2   1 -20   21.38    1.49
   2   1 -20   27.87    3.15
  -2  -1 -20   26.20    3.54
  -2   2  20  154.37    6.19
   2   2 -20  155.89    6.07
  -2   2  20  143.60    5.93
   2  -2  20  151.87    7.93
  -2   2  20  148.24    8.97
  -2  -2 -20  153.70    9.01
   2  -2  20  142.91    8.71
   2   3 -20    2.75    1.18
  -2   3  20    1.74    2.01
  -2   3  20    3.91    1.11
  -2   3  20    4.68    1.27
  -2   4  20   39.79    3.29
  -2   4  20   48.32    3.54
  -2  -4 -20   39.19    3.09
  -2   4  20   41.04    4.83
   2   4 -20   45.18    3.53
  -2   5  20   -0.70    2.04
  -2  -5 -20    0.50    1.02
  -2   5  20   -0.34    1.61
  -2   6  20   15.58    3.78
  -2  -6 -20   18.37    2.21
  -2   7  20   15.20    2.99
  -2  -7 -20   14.43    2.07
  -2   8  20   60.63    5.64
  -2   8  20   50.23    6.70
  -2   8 -21    0.55    2.26
   2   8  21   -0.97    3.51
  -2  -8  21    0.72    2.67
  -2  -8  21    2.24    2.32
   2   7  21    1.75    2.53
  -2  -7  21    1.29    2.14
  -2   7 -21   -0.94    2.12
  -2  -7  21   -0.48    1.95
  -2   6 -21   10.29    2.31
  -2  -6  21    8.80    2.74
   2   6  21    7.08    3.02
   2  -6 -21    9.46    1.34
  -2  -6  21    7.69    2.20
  -2   5 -21    6.53    1.72
   2   5  21    4.78    1.71
   2   5  21    9.96    2.92
  -2  -5  21    3.23    2.25
   2  -5 -21    3.44    1.18
  -2  -4  21    0.50    1.78
   2  -4 -21    1.02    1.17
   2   4  21    3.29    1.42
  -2   4 -21    4.46    1.45
   2   4  21    2.59    2.24
  -2  -3  21   -0.96    1.61
   2   3  21    0.65    0.86
   2  -3 -21    0.29    1.23
  -2   3 -21   -0.21    0.86
   2   3  21   -0.61    1.91
   2   2  21    7.48    1.14
  -2   2 -21   10.33    1.29
   2  -2 -21    5.98    1.62
   2   2  21   11.46    2.65
  -2  -2  21    6.58    2.41
   2   2  21    8.37    1.86
  -2  -2  21    4.66    1.93
   2  -1 -21    5.41    2.02
   2  -1 -21    8.22    1.89
  -2  -1  21    7.27    2.11
   2   1  21    7.18    1.75
   2   1  21    9.83    2.57
  -2  -1  21    8.06    2.32
   2   1  21    9.11    0.80
  -2   0  21   -0.53    1.62
   2   0  21   -1.61    1.75
   2   0 -21    0.74    1.44
  -2   0  21    0.90    1.60
   2  -1  21    7.11    1.79
   2   1 -21    7.63    0.81
   2  -1  21    8.09    2.49
  -2   1  21    8.69    2.55
   2   1 -21    7.23    1.89
   2  -2  21   13.85    2.41
  -2   2  21    8.34    1.24
   2   2 -21    9.24    1.29
  -2   2  21   11.46    1.49
  -2   2  21    5.12    2.15
   2  -2  21    6.06    2.14
   2   3 -21    0.45    0.85
  -2   3  21    0.21    0.91
  -2   3  21   -0.48    0.98
  -2   3  21   -1.83    2.17
  -2   4  21    1.19    1.14
  -2   4  21    0.66    2.06
  -2   4  21    2.73    1.33
   2   4 -21    0.87    1.12
  -2   5  21    4.06    1.60
   2   5 -21    1.81    1.58
  -2   5  21    4.37    2.59
  -2  -5 -21    3.13    1.44
  -2   6  21   12.89    3.82
  -2   6  21    5.34    1.94
  -2  -6 -21   11.47    1.92
  -2   7  21    1.79    2.88
  -2   7  21   -1.92    2.11
  -2  -7 -21    2.03    1.49
  -2   8  21    0.99    2.97
  -2   8  21   -1.11    2.47
   2   8  22   25.95    5.39
  -2  -8  22   30.60    4.92
  -2  -8  22   24.92    4.08
   2   8  22   12.73    3.04
  -2   8 -22   17.73    3.60
   2   7  22   10.84    3.61
  -2  -7  22    6.73    2.69
  -2  -7  22    7.79    2.40
  -2   7 -22    9.41    2.53
  -2   6 -22    3.98    1.84
  -2  -6  22    4.27    2.27
   2   6  22    4.06    2.88
  -2  -6  22    1.65    1.61
   2  -6 -22    1.42    1.06
  -2  -5  22   -0.56    1.82
   2   5  22    0.34    1.40
  -2   5 -22    0.98    1.24
   2   5  22   -1.48    2.14
   2  -5 -22   -0.94    1.08
  -2  -4  22    1.04    1.91
   2  -4 -22    1.37    1.18
   2   4  22    1.90    1.18
  -2   4 -22    2.61    1.30
   2   4  22    0.68    2.20
  -2  -3  22    2.02    1.75
   2   3  22    1.49    0.99
   2  -3 -22    0.61    1.22
  -2   3 -22    1.42    1.03
   2   3  22    1.89    1.91
   2   2  22   17.67    1.51
  -2   2 -22   12.84    1.37
   2   2  22   13.10    2.19
  -2  -2  22   13.24    2.76
   2   2  22   11.47    2.98
  -2  -2  22   13.32    2.86
   2  -2 -22   11.71    2.08
   2  -1 -22   19.56    2.56
   2   1  22   13.22    3.05
  -2  -1  22   17.04    3.05
  -2  -1  22   15.80    2.76
   2   1  22   12.56    2.25
  -2   0  22   33.79    4.11
   2   0  22   22.13    3.55
  -2   0  22   25.03    3.28
  -2   1  22   20.50    3.53
   2  -1  22   17.70    3.19
   2  -2  22   16.61    2.75
   2  -2  22   12.22    2.92
  -2   2  22   15.58    3.17
  -2   2  22   15.31    1.77
   2   2 -22   15.63    1.54
  -2   2  22   10.88    1.33
  -2   3  22    0.50    1.10
  -2   3  22    1.26    1.91
  -2   3  22    1.26    0.92
   2   3 -22    1.09    0.94
  -2   4  22    2.13    1.32
  -2   4  22    3.00    1.29
   2   4 -22    2.57    1.45
  -2   4  22    2.75    2.44
  -2  -5 -22    0.28    1.17
  -2   5  22    0.75    2.36
  -2   5  22    2.04    1.50
   2   5 -22   -0.72    1.26
  -2   6  22    2.07    1.57
  -2   6  22    0.83    2.31
  -2  -6 -22    0.86    1.43
  -2   7  22    2.44    2.10
  -2  -7 -22    5.44    1.80
  -2   7  22    8.30    3.26
  -2   8  22   26.43    4.01
  -2   8  22   24.53    5.40
  -2   7 -23    0.95    2.04
  -2  -7  23    2.09    2.24
   2   7  23    3.72    3.18
  -2  -7  23    0.49    1.92
  -2  -6  23    0.84    1.63
  -2  -6  23   -1.90    2.53
  -2   6 -23    0.40    1.68
   2  -6 -23    0.20    1.00
   2   6  23    0.42    1.62
   2   6  23    1.68    2.89
  -2  -5  23    0.58    1.69
   2  -5 -23   -0.77    1.31
  -2   5 -23    0.65    1.32
   2   5  23   -0.34    1.45
   2   5  23    0.76    2.21
  -2  -4  23   19.11    3.40
   2   4  23   24.90    4.25
   2  -4 -23   19.49    2.45
  -2   4 -23   17.23    2.25
   2   4  23   18.15    2.22
  -2  -3  23   23.34    3.62
   2   3  23   17.88    3.50
   2  -3 -23   17.40    2.48
  -2   3 -23   17.28    1.85
   2   3  23   16.69    1.89
  -2  -2  23   -0.61    2.05
   2   2  23   -0.37    1.48
  -2  -2  23   -1.03    2.07
  -2   2 -23    0.91    0.72
   2  -2 -23   -0.71    1.46
   2   2  23    0.21    0.63
   2   2  23   -0.64    2.00
   2  -1 -23    9.57    2.15
   2   1  23   15.74    3.28
  -2  -1  23   18.60    3.48
  -2  -1  23   16.62    2.98
   2   1  23   16.74    2.60
  -2   0  23    1.19    2.06
   2   0  23   -1.20    1.67
   2   0  23   -0.79    1.58
  -2   0  23    0.50    1.82
   2  -1  23   19.30    3.39
  -2   1  23   11.39    3.01
  -2   2  23    1.26    1.91
  -2   2  23    0.43    0.91
   2   2 -23    0.24    0.69
   2  -2  23    1.84    1.86
  -2   2  23    0.67    0.69
   2  -2  23    0.44    1.71
  -2   3  23   24.51    4.04
  -2   3  23   21.82    2.36
  -2   3  23   15.89    1.90
   2   3 -23   18.43    2.04
   2  -3  23   16.81    3.11
  -2   4  23   15.11    3.45
  -2   4  23   15.95    2.14
   2   4 -23   19.07    2.35
  -2   4  23   21.24    2.55
   2   5 -23   -0.36    1.44
  -2   5  23    3.90    2.99
  -2   5  23    1.37    1.47
  -2  -5 -23   -0.60    1.29
  -2   6  23   -0.86    2.38
   2   6 -23   -0.44    1.75
  -2   6  23   -1.25    1.82
  -2  -6 -23    0.30    1.31
  -2   7  23    5.44    2.51
  -2   7  23   -2.85    2.62
   2   7  24    4.78    3.46
  -2  -7  24   -2.89    2.60
   2   7  24    2.59    2.07
  -2   7 -24    4.28    2.31
  -2  -7  24   -2.00    2.41
   2  -6 -24   21.30    2.23
   2   6  24   16.49    4.31
   2   6  24   23.28    3.29
  -2  -6  24   15.14    3.58
  -2  -6  24   14.52    2.77
  -2   6 -24   20.53    2.93
   2   5  24    0.79    2.57
  -2  -5  24   -1.21    2.20
   2   5  24    0.33    1.34
   2  -5 -24    1.67    1.36
  -2   5 -24    2.24    1.47
   2   4  24   38.75    3.16
  -2   4 -24   41.33    3.21
  -2  -4  24   34.75    4.64
   2  -4 -24   39.21    3.57
   2   4  24   40.14    5.39
   2  -3 -24    1.40    1.46
  -2  -3  24    1.11    2.19
   2   3  24    0.95    0.90
  -2   3 -24    1.88    1.03
   2   3  24    4.17    2.54
  -2   2 -24  119.95    4.10
  -2  -2  24  122.85    7.95
   2   2  24  108.39    3.81
   2   2  24  114.34    3.89
   2  -2 -24  127.08    6.83
   2   2  24  118.02    8.66
  -2  -1  24    7.59    2.72
   2   1  24   12.11    3.17
   2   1  24    9.11    2.16
  -2  -1  24    5.29    2.27
  -2   0  24   39.98    4.74
   2   0  24   33.38    4.47
  -2   0  24   40.82    4.39
   2   0  24   32.38    3.68
  -2   1  24    3.78    2.25
   2  -1  24    5.72    2.45
  -2   2  24  118.53    8.55
   2  -2  24  125.51    8.74
  -2   2  24  120.25    5.63
   2  -2  24  122.11    7.38
   2   2 -24  117.18    4.24
  -2   2  24  110.11    4.03
   2   2 -24  125.39    4.18
  -2   3  24    3.05    1.14
   2   3 -24    1.38    1.05
  -2   3  24    4.17    2.54
   2  -3  24    4.10    2.19
  -2   3  24    2.42    1.33
  -2   4  24   48.63    3.86
  -2   4  24   47.57    3.49
   2   4 -24   47.79    3.61
  -2   4  24   52.68    6.06
  -2   5  24    1.02    1.43
   2   5 -24    0.35    1.37
  -2   5  24    1.62    2.53
   2   6 -24   24.13    3.21
  -2   6  24   14.22    3.73
  -2   6  24   15.89    2.83
  -2  -6 -24   17.38    2.57
  -2   7  24   -0.50    1.96
   2   7 -24   -0.46    2.12
  -2   7  24    2.93    3.24
   2   7  25    0.99    2.95
  -2  -7  25   -1.49    2.69
   2   7  25    0.43    1.92
  -2   7 -25    4.27    2.33
  -2  -7  25    4.07    2.22
  -2  -6  25    0.43    1.76
   2   6  25    0.71    1.50
   2   6  25   -0.82    1.76
  -2  -6  25    0.68    2.72
   2   6  25   -0.89    3.07
  -2   6 -25    1.57    1.77
   2   5  25   -0.83    2.39
   2   5  25    0.66    1.51
   2   5  25    0.29    1.27
  -2  -5  25   -0.63    2.16
  -2   5 -25    0.63    1.43
   2  -5 -25    2.09    1.40
   2  -4 -25    5.06    1.99
  -2  -4  25    5.99    2.92
   2   4  25   10.73    3.51
   2   4  25    6.21    1.52
  -2   4 -25    6.81    1.62
   2   4  25    5.09    1.69
  -2  -3  25    6.98    2.62
   2   3  25    8.01    3.05
   2   3  25    4.45    1.04
   2  -3 -25    5.19    1.88
   2   3  25    6.33    1.21
  -2  -2  25   -1.13    2.69
  -2  -2  25    0.67    2.76
   2   2  25    1.39    2.67
   2   1  25    2.10    1.83
  -2  -1  25    5.56    2.51
  -2  -1  25   -0.66    2.30
   2   1  25   -0.67    2.45
   2   0  25    0.44    1.64
  -2   0  25    1.10    2.16
  -2   0  25    2.63    2.64
   2   0  25   -1.32    2.29
  -2   1  25    2.65    2.67
   2  -1  25    8.01    2.80
  -2   2  25   -2.07    2.78
   2  -2  25   -1.35    3.25
  -2   2  25    0.23    1.21
   2   3 -25    4.40    1.03
   2   3 -25    2.87    1.04
  -2   3  25    5.76    1.17
  -2   3  25    5.82    1.56
   2  -3  25    2.13    2.04
  -2   3  25    2.91    2.59
   2   4 -25    3.17    1.53
  -2   4  25    3.83    1.55
  -2   4  25    4.26    1.76
  -2   5  25    2.33    1.91
  -2   5  25    3.37    2.81
  -2   5  25    0.67    1.62
   2   5 -25    1.03    1.55
  -2   6  25    2.09    2.06
  -2   6  25    0.92    3.05
  -2  -6 -25   -1.00    1.71
   2   6 -25    0.87    1.89
   2   6 -25    0.37    1.66
  -2   7  25   -1.01    3.13
  -2   7  25   -1.00    2.52
   2   7 -25    0.45    2.01
   2   6  26   28.24    3.33
   2   6  26   33.34    5.52
  -2   6 -26   40.16    3.94
  -2  -6  26   38.07    5.11
  -2  -6  26   31.35    3.91
   2   5  26    4.32    3.37
  -2   5 -26    1.23    1.42
   2   5  26    0.96    1.47
   2   5  26    1.70    1.36
   2  -5 -26    0.64    1.43
  -2  -5  26   -1.31    2.38
   2   4  26   80.00    4.51
  -2  -4  26   96.79    7.55
   2   4  26   82.20    4.37
  -2   4 -26   87.77    4.65
   2   4  26   78.30    7.57
   2  -4 -26   78.38    5.33
   2   3  26    2.71    0.95
  -2  -3  26    4.85    2.48
   2   3  26   -0.76    2.77
   2   3  26    1.10    0.82
   2  -3 -26    1.18    1.66
  -2   3 -26    0.57    0.86
   2   2  26  175.01   11.52
  -2  -2  26  170.53   11.07
  -2  -2  26  202.40   10.86
  -2  -1  26    4.19    2.62
   2   1  26    1.40    2.12
   2   1  26    6.68    2.47
  -2  -1  26    1.17    2.34
  -2   0  26  119.12    8.82
   2   0  26  118.81    8.92
  -2   0  26  132.36    8.40
   2   0  26  108.22    7.16
   2  -1  26    8.42    3.11
  -2   1  26    6.25    2.85
   2  -1  26    2.87    2.08
  -2   2  26  182.19    7.78
  -2   2  26  200.69   11.91
   2  -2  26  179.75   11.37
  -2   3  26    3.43    1.57
   2   3 -26    0.99    0.85
   2   3 -26    1.03    0.87
  -2   3  26    1.77    0.94
   2  -3  26    1.66    2.17
  -2   3  26   -0.76    2.30
  -2   4  26   89.04    5.43
   2  -4  26   93.67    7.29
  -2   4  26   80.27    4.67
   2   4 -26   82.36    4.44
   2   4 -26   88.68    4.82
   2   5 -26    0.33    1.51
  -2   5  26    0.40    1.69
   2   5 -26    1.74    1.49
   2  -5  26    0.68    2.54
  -2   5  26   -0.66    1.61
  -2   5  26    4.40    2.93
   2   6 -26   31.09    3.47
  -2   6  26   34.13    5.85
  -2   6  26   26.93    3.65
  -2  -6  27   -0.45    1.73
  -2  -6  27    3.65    3.02
  -2   6 -27    3.03    1.81
   2   6  27   -1.92    2.76
   2   6  27    4.68    2.02
   2   5  27    1.97    1.53
   2  -5 -27    1.37    1.52
  -2  -5  27    3.41    2.34
   2   5  27    3.10    1.47
   2   5  27   -1.79    2.88
  -2   5 -27    0.60    1.45
  -2  -4  27    1.97    2.85
   2   4  27   -2.50    3.27
   2   4  27    0.22    1.11
  -2   4 -27    1.75    1.12
   2  -4 -27    0.76    1.58
   2   4  27    0.19    1.07
   2   3  27    3.18    2.66
  -2  -3  27   -0.63    2.36
  -2   3 -27    0.78    0.59
   2   3  27    1.17    0.46
  -2  -2  27    2.21    2.62
   2   2  27    6.81    3.16
  -2  -2  27    3.72    2.84
   2   1  27    7.36    3.08
  -2  -1  27    5.11    2.74
  -2  -1  27    6.10    2.75
   2   1  27    3.77    2.08
  -2   0  27    4.33    2.56
   2   0  27   -1.46    2.80
   2   0  27    1.95    2.03
  -2   0  27   -2.44    2.44
  -2   1  27    5.82    2.73
   2  -1  27    2.21    2.89
   2  -1  27    3.56    1.99
  -2   2  27    1.01    1.34
  -2   2  27    1.50    2.81
   2  -2  27    2.23    2.78
  -2   3  27    0.80    2.40
  -2   3  27   -0.88    1.37
  -2   3  27    0.45    0.49
   2   3 -27    0.17    0.63
   2   3 -27    0.97    0.62
   2  -4  27    1.26    2.58
   2   4 -27    0.23    1.25
  -2   4  27    0.22    1.15
  -2   4  27   -0.34    1.52
  -2   4  27   -0.84    2.90
   2   4 -27   -1.38    1.29
   2  -5  27    0.70    2.47
  -2   5  27    0.91    2.84
   2   5 -27    2.26    1.56
  -2   5  27    2.85    1.56
   2  -6  27    3.15    3.12
  -2   6  27    8.84    4.08
   2   6 -27    4.75    1.90
  -2   6  27    1.23    1.57
  -2   6 -28    9.59    2.18
  -2  -6  28   13.68    3.56
  -2  -6  28    9.11    2.57
   2   6  28    3.58    2.04
   2   6  28   11.00    4.15
  -2   5 -28   -0.28    1.38
  -2  -5  28   -2.15    2.65
   2   5  28    0.53    1.30
   2   5  28    0.92    2.76
  -2   4 -28   18.66    1.94
   2   4  28   15.10    1.88
   2   4  28   20.00    4.72
  -2  -4  28   18.52    3.90
   2   4  28   18.89    1.85
   2   3  28   -1.66    2.86
  -2  -3  28   -1.99    2.47
  -2  -2  28   37.08    5.32
   2   2  28   37.01    5.46
  -2  -2  28   47.28    5.67
   2   1  28    2.31    2.50
  -2  -1  28    2.30    2.56
  -2  -1  28    8.30    3.06
   2   1  28    2.50    2.08
  -2   0  28   15.15    3.61
   2   0  28   17.59    3.87
  -2   0  28   20.49    3.81
   2   0  28   17.46    3.15
   2  -1  28    3.08    2.66
  -2   1  28    2.29    2.55
   2  -1  28    3.22    2.19
   2  -2  28   38.02    4.65
  -2   2  28   42.60    3.29
  -2   2  28   42.22    5.54
  -2   3  28   -1.66    2.59
  -2   3  28    0.60    1.27
   2  -4  28   25.58    4.32
  -2   4  28   17.20    1.90
   2   4 -28   17.18    1.98
  -2   4  28   19.98    2.75
   2   4 -28   21.47    1.98
  -2   4  28   17.58    4.17
  -2   5  28    1.20    1.33
   2   5 -28   -1.09    1.38
  -2   5  28   -0.94    2.70
   2  -5  28    0.72    2.40
  -2   6  28   13.16    2.60
   2   6 -28   10.11    2.21
  -2   6  28    7.15    3.70
   2  -6  28    7.26    3.27
  -2   5 -29    1.59    1.38
  -2  -5  29    3.00    3.04
   2   5  29    4.78    3.45
   2   5  29    0.25    1.18
  -2   4 -29    0.46    0.83
   2   4  29   -1.81    2.71
   2   4  29    0.12    0.80
  -2  -4  29    0.71    2.29
   2   3  29    1.72    2.87
  -2  -3  29   -0.69    2.82
   2   2  29    2.47    2.57
  -2  -2  29    0.68    2.32
  -2  -1  29    0.80    2.59
   2   1  29    4.84    2.94
   2   1  29    1.58    1.85
  -2  -1  29    4.69    2.43
  -2   0  29   -1.59    2.57
   2   0  29   -0.80    2.51
  -2   0  29   -0.67    2.30
   2   0  29    1.08    2.05
   2  -1  29    0.81    2.34
  -2   1  29    0.80    2.40
   2  -1  29    0.56    1.81
  -2   2  29   -0.82    2.36
   2  -2  29    2.34    2.00
  -2   2  29    2.15    1.31
  -2   3  29   -0.31    1.29
  -2   3  29   -0.86    2.70
  -2   4  29   -0.28    0.80
  -2   4  29    3.66    2.95
  -2   5  29    0.97    2.91
   2  -5  29   -2.23    3.20
   2   5 -29    1.48    1.22
  -2   5  29    2.22    1.32
  -2  -5  30   -0.78    2.66
   2   5  30    1.99    2.60
  -2  -4  30   -2.23    2.82
   2   4  30    0.94    2.59
   2   3  30    0.90    2.58
  -2  -3  30   -0.72    2.39
   2   2  30   -2.58    3.04
  -2  -2  30    1.41    2.49
  -2  -1  30    1.68    2.71
   2   1  30    3.38    2.73
   2   1  30    2.22    2.00
  -2  -1  30   -1.40    2.54
  -2   0  30    0.83    2.40
   2   0  30    3.36    2.71
   2   0  30    1.13    1.76
  -2   0  30    1.40    2.26
   2  -1  30    1.69    2.54
  -2   1  30    4.17    2.87
   2  -1  30   -1.17    2.12
  -2   2  30    1.94    1.31
  -2   2  30   -0.85    2.36
   2  -2  30   -1.22    2.08
  -2   3  30    4.48    3.25
   2  -3  30   -0.65    2.23
  -2   4  30   -0.95    3.16
  -2   5  30   -2.03    3.25
   2  -5  30    0.77    2.39
   2   4  31    1.96    3.04
  -2  -4  31    2.32    2.64
  -2  -3  31    0.75    2.64
   2   3  31    2.78    3.08
  -2  -2  31   -2.22    2.74
   2   2  31    0.89    2.47
   2   1  31    2.34    2.22
  -2  -1  31   -0.73    2.42
   2   1  31   -0.88    2.32
  -2  -1  31    1.75    2.53
  -2   0  31    4.40    2.65
   2   0  31    1.19    1.97
  -2   0  31    1.74    2.89
   2   0  31    0.88    2.83
   2  -1  31    1.23    2.22
  -2   1  31    0.52    1.23
   2  -1  31    0.89    2.44
  -2   1  31    1.74    2.81
  -2   2  31   -0.89    3.05
   2  -2  31    3.85    2.44
  -2   3  31   -1.86    3.37
   2  -3  31   -0.68    2.75
  -2   4  31    0.99    2.46
  -2  -3  32    3.91    3.17
   2   3  32   -1.92    3.09
  -2  -2  32    6.92    3.37
   2   2  32    2.80    2.90
  -2  -1  32   -0.76    2.68
   2   1  32   -0.62    2.28
  -2  -1  32    3.66    2.84
   2   1  32    0.92    3.05
   2   0  32   -0.62    2.25
  -2   0  32    0.91    2.61
   2   0  32    1.83    2.75
   2  -1  32    0.64    2.26
   2  -1  32    0.92    2.87
  -2   1  32   -1.82    2.92
   2  -2  32    6.73    2.95
  -2   2  32    8.33    3.61
  -2   3  32    0.96    2.88
   2  -3  32    2.12    2.67
   2   2  33    1.94    3.51
  -2  -2  33   -2.40    3.10
  -2  -1  33    3.82    3.79
   2   1  33   -0.96    2.86
   2   1  33    0.65    2.14
  -2  -1  33   -0.80    3.09
   2   0  33    0.96    3.28
   2   0  33   -0.65    2.28
   2  -1  33    0.96    2.77
  -2   1  33   -0.94    2.72
   2  -1  33   -1.34    2.71
  -2   2  33   -0.97    3.49
   2  -2  33   -0.70    2.89
   3   0   0    0.44    0.81
   3   1   0    1.23    1.02
   3  -1   0    3.20    1.32
   3   1   0    1.93    1.04
   3  -2   0   -0.22    0.74
   3   2   0    0.45    0.76
  -3  -2   0    0.86    0.52
   3   3   0    0.23    0.83
  -3  -3   0    1.58    1.14
   3  -3   0    0.77    1.05
   3   3   0    2.08    1.13
  -3  -3   0    1.89    0.63
   3   4   0    0.56    1.04
   3  -4   0    1.78    1.24
  -3  -4   0    0.58    0.98
   3   5   0    4.72    2.23
  -3   5   0    3.77    2.59
  -3  -5   0    6.05    1.96
   3   6   0   -0.41    1.25
  -3   6   0   -0.41    1.43
  -3  -6   0    0.35    1.36
  -3   6   0    0.34    0.55
  -3   7   0    0.98    1.92
  -3  -7   0    1.53    1.47
  -3   7   0    0.11    0.70
   3  -8   0   -1.65    2.06
  -3  -8   0    0.42    1.60
  -3   8   0    1.14    2.25
  -3   9   0   -0.66    2.97
   3  -9   0    1.91    2.71
  -3  -9   0    0.45    2.08
  -3   9   0    5.30    2.90
   3   9   0    0.77    2.31
   3 -10   0   -0.74    2.37
  -3  10   0   -2.63    2.82
   3  10   0   -0.90    2.57
  -3  10   0    0.76    2.59
   3 -10  -1   -2.21    2.87
  -3  10  -1    4.55    2.81
  -3  10  -1    1.73    2.49
   3  10   1    0.90    2.37
  -3   9  -1  123.47    8.92
   3   9   1  128.56    9.56
  -3  -9   1  144.50    8.07
   3  -9  -1  135.41    9.09
  -3   8  -1   57.13    5.50
   3   8   1   53.38    5.61
  -3  -8   1   45.77    4.23
   3  -8  -1   50.76    5.03
  -3  -7   1  175.31    8.98
  -3   7  -1  196.13    7.01
   3  -7  -1  179.23    9.56
  -3   6  -1   82.64    5.64
  -3  -6   1   72.97    5.01
  -3   6  -1   75.24    3.51
   3   6   1   79.29    5.40
  -3   5  -1 2734.28   81.29
  -3  -5   1 2847.01   81.12
   3   5   1 2847.04   81.28
   3  -4  -1  287.90   11.38
   3   4   1  295.00   11.35
  -3  -4   1  283.73   11.32
  -3  -4   1  313.29   10.18
  -3  -3   1  410.28   12.68
   3   3   1  406.29   14.08
   3  -3  -1  426.24   14.16
   3   3   1  414.43   13.89
  -3  -2   1  150.03    5.50
   3   2   1  156.75    6.59
   3   2   1  145.39    5.77
   3   1   1 4221.80  115.71
   3   1   1 4158.94  117.22
   3   1   1 4218.92  115.32
   3  -1  -1 4048.67  117.09
   3   0   1    0.22    0.64
   3   0  -1    0.22    0.67
   3   1  -1 4134.85  114.23
   3  -1   1 4120.39  115.27
  -3   1   1 4110.41  113.54
   3   1  -1 4107.63  115.35
   3  -2   1  164.56    6.75
  -3  -2  -1  154.64    5.27
   3   2  -1  160.39    6.74
  -3  -3  -1  395.25   11.92
   3   3  -1  373.75   13.63
   3   3  -1  379.95   13.23
   3  -3   1  421.10   13.88
  -3  -4  -1  291.53   11.35
   3  -4   1  302.09   11.51
   3   4  -1  297.71   11.17
   3   5  -1 2798.66   82.04
  -3   5   1 2847.93   82.33
  -3  -5  -1 2895.63   81.97
  -3   6   1   73.01    5.33
  -3   6   1   73.38    2.86
  -3   7   1  205.38   10.19
  -3  -7  -1  189.04    9.10
  -3  -8  -1   49.40    4.34
  -3   8   1   61.88    5.66
  -3   8   1   54.76    5.72
  -3  -9  -1  126.93    7.55
   3  -9   1  127.96    8.90
  -3   9   1  141.14    9.81
  -3   9   1  139.11    9.30
   3 -10   1   -2.23    2.61
  -3  10   1   -2.27    3.14
  -3  10   1    2.66    2.66
   3  10  -1    0.89    2.77
   3 -10  -2    2.20    2.58
  -3  10  -2   -0.76    2.59
   3  10   2    3.63    2.71
  -3   9  -2   11.89    3.49
   3  -9  -2    9.52    3.15
  -3  -9   2    9.85    2.60
   3   9   2   14.88    3.76
  -3   8  -2    6.27    2.61
   3  -8  -2    4.89    2.09
  -3  -8   2    2.59    1.77
  -3   8  -2    2.98    1.14
   3   8   2    3.33    2.37
  -3   7  -2   12.67    2.86
   3  -7  -2   18.49    2.96
  -3   7  -2   13.82    1.63
   3   7   2   20.23    3.39
  -3  -6   2   27.93    3.17
  -3   6  -2   41.88    2.52
  -3   6  -2   34.88    3.79
   3   6   2   38.88    3.77
   3   6   2   32.51    3.88
  -3   5  -2   38.93    3.90
   3   5   2   36.76    3.73
  -3  -5   2   33.26    3.35
  -3  -4   2  168.10    6.53
  -3  -4   2  168.51    7.64
   3   4   2  164.42    7.55
   3  -4  -2  174.37    7.69
   3   4   2  155.86    7.42
   3   3   2   45.27    3.23
   3  -3  -2   42.05    3.10
  -3  -3   2   39.13    3.10
  -3   3  -2   43.20    3.07
   3   3   2   43.79    2.94
  -3  -2   2  366.03   11.85
  -3   2  -2  366.78   12.86
   3   2   2  374.47   12.10
   3  -2  -2  389.72   12.92
   3   2   2  382.32   12.94
   3  -1  -2    5.71    1.26
  -3   1  -2    3.69    1.10
   3   1   2    2.36    1.06
  -3  -1   2    1.70    0.83
   3   1   2    4.53    0.67
   3   0   2  754.54   22.94
   3   0  -2  711.91   22.75
  -3   0   2  733.56   22.83
  -3   0  -2  741.03   22.87
   3   1  -2    2.85    0.85
   3  -1   2    2.34    1.12
  -3   1   2    2.70    1.04
   3   1  -2    1.94    1.01
  -3   1   2    2.75    0.62
  -3  -1  -2    2.33    0.93
   3   2  -2  398.47   13.47
   3   2  -2  372.20   12.61
   3   2  -2  375.90   12.40
   3  -2   2  419.83   13.54
  -3   2   2  418.94   13.51
   3   3  -2   54.62    3.18
  -3  -3  -2   44.24    2.05
  -3   3   2   43.35    3.16
   3  -3   2   50.89    3.41
   3   3  -2   48.73    3.39
  -3   3   2   42.08    3.07
  -3   4   2  163.66    7.67
   3   4  -2  160.70    7.17
  -3  -4  -2  167.97    7.56
   3  -4   2  167.22    7.51
  -3   4   2  162.68    7.53
  -3  -5  -2   40.03    3.64
   3   5  -2   38.00    3.59
  -3   5   2   43.78    4.11
  -3   5   2   39.03    1.70
  -3   6   2   32.22    3.77
  -3   6   2   40.87    3.95
  -3  -7  -2   25.74    3.04
  -3   7   2   18.15    3.24
  -3   7   2   15.39    3.15
  -3   8   2    2.69    2.03
   3  -8   2    7.24    2.47
  -3   8   2    1.15    1.92
  -3  -8  -2    4.89    1.89
  -3   9   2   10.16    3.34
   3  -9   2   14.25    3.56
  -3   9   2   11.26    3.63
  -3  -9  -2    8.31    2.34
  -3  10   2    0.90    2.36
   3 -10   2   -0.75    3.10
  -3  10   2    1.51    2.73
  -3 -10  -2    0.47    1.76
   3  10   3    0.91    2.83
  -3  10  -3   -0.76    2.51
   3 -10  -3    2.20    2.72
   3   9   3   74.25    7.21
  -3   9  -3   63.93    6.36
  -3   9  -3   66.14    3.87
   3  -9  -3   72.98    6.36
  -3  -8   3   12.32    2.53
  -3   8  -3   10.69    1.56
   3  -8  -3    8.69    2.67
   3   8   3   10.82    3.36
  -3   8  -3    9.66    2.75
  -3   7  -3   33.24    2.55
  -3   7  -3   29.66    3.74
   3  -7  -3   39.19    4.06
   3   7   3   37.12    4.39
  -3  -6   3  182.36    8.62
  -3   6  -3  172.32    8.85
   3  -6  -3  184.56    8.85
   3   6   3  176.50    9.37
  -3   5  -3 1298.91   39.52
  -3  -5   3 1244.78   39.23
   3   5   3 1342.71   40.04
   3   5   3 1244.28   39.44
   3   4   3  150.49    7.20
  -3  -4   3  155.94    6.34
   3  -4  -3  165.20    7.32
  -3  -4   3  164.96    7.42
   3   4   3  152.41    7.34
  -3   4  -3  142.19    7.00
  -3   3  -3   64.74    3.94
   3   3   3   60.70    3.87
  -3  -3   3   75.49    3.53
  -3  -3   3   60.00    3.93
   3  -3  -3   68.47    4.06
   3   3   3   60.97    3.74
  -3   2  -3  158.16    6.75
   3  -2  -3  157.76    6.71
   3   2   3  169.53    6.88
   3   1   3 1007.01   28.53
   3  -1  -3  988.94   28.50
   3  -1  -3 1010.26   29.96
  -3   1  -3 1009.70   29.96
  -3  -1   3  995.89   29.97
  -3   1  -3 1019.68   28.51
  -3  -1   3  957.79   29.86
   3   1   3  962.26   30.00
   3   0   3    0.19    0.28
  -3   0   3   -0.06    0.27
   3   0   3    0.89    0.91
   3   0  -3    0.22    0.74
  -3   0  -3   -0.07    0.30
   3   0  -3    0.40    0.31
  -3   0  -3    0.43    0.61
  -3   0   3    1.32    0.85
  -3   0   3    1.07    0.66
   3   1  -3  982.46   29.22
  -3  -1  -3  969.19   28.41
  -3   1   3 1019.39   28.52
  -3   1   3  938.42   29.75
   3  -1   3 1008.57   29.89
   3   1  -3 1027.00   28.43
   3   1  -3  988.34   29.96
  -3  -1  -3  995.13   29.88
   3   2  -3  147.43    5.79
   3   2  -3  144.97    5.86
   3  -2   3  153.72    6.52
  -3   2   3  159.24    6.60
  -3   2   3  157.79    6.14
   3   2  -3  145.72    6.45
   3   3  -3   65.16    3.60
  -3  -3  -3   69.20    2.48
   3  -3   3   59.63    3.84
   3   3  -3   61.63    3.91
  -3   3   3   56.66    3.74
  -3   3   3   63.41    3.89
   3  -4   3  156.11    7.18
  -3   4   3  152.92    7.14
  -3   4   3  149.18    7.25
   3   4  -3  153.74    6.82
  -3  -5  -3 1301.85   39.53
  -3   5   3 1281.19   39.90
  -3   5   3 1309.89   40.50
  -3   6   3  183.35    9.03
  -3   6   3  170.83    9.29
  -3  -7  -3   32.65    3.42
  -3   7   3   33.63    4.35
  -3   7   3   37.78    4.06
  -3  -8  -3   13.29    2.40
  -3   8   3   17.09    3.86
  -3   8   3   12.02    3.13
  -3   9   3   71.52    6.59
  -3  -9  -3   53.78    4.70
   3  -9   3   64.02    6.21
  -3   9   3   53.20    6.32
  -3 -10  -3    2.29    1.77
  -3  10   3    5.44    3.28
  -3  10   3   -1.51    3.00
   3 -10   3    2.25    2.42
   3  10   4   -1.83    2.93
  -3  10  -4    0.75    2.72
   3 -10  -4    2.19    2.57
  -3   9  -4    0.26    1.19
   3   9   4    1.59    2.81
  -3   9  -4    3.29    2.63
   3  -9  -4    4.43    2.74
  -3  -8   4    0.45    1.77
  -3   8  -4    2.06    1.31
   3   8   4    2.73    2.36
  -3   8  -4   -1.70    2.37
   3  -8  -4    1.62    1.92
  -3   7  -4    0.46    0.96
   3   7   4   -0.58    2.01
  -3   7  -4   -0.49    1.77
   3  -7  -4    2.28    1.58
  -3  -6   4    1.49    1.57
   3   6   4    3.87    1.91
  -3   6  -4    1.22    1.41
   3  -6  -4    0.38    1.40
  -3  -5   4    8.04    1.84
   3   5   4    7.58    2.11
  -3   5  -4    3.40    1.86
   3   5   4    5.12    1.94
  -3  -4   4   11.19    1.80
  -3  -4   4   12.68    1.61
   3   4   4   13.58    2.06
   3   4   4    9.96    1.81
   3  -4  -4   12.39    1.92
  -3   4  -4   14.51    2.05
  -3   3  -4    6.61    1.37
   3  -3  -4    8.65    1.52
   3   3   4    4.39    1.23
  -3  -3   4    5.34    1.08
  -3  -3   4    4.88    1.48
   3   3   4    5.63    1.23
  -3   2  -4   13.04    1.65
  -3  -2   4   13.88    1.48
   3   2   4   13.33    1.42
   3  -2  -4   11.13    1.56
   3   2   4   14.71    1.80
   3   1   4   15.12    1.27
  -3  -1   4   14.67    1.67
  -3  -1   4   13.43    1.44
   3  -1  -4   14.71    1.24
   3   1   4   13.41    1.68
  -3   1  -4   17.31    1.81
  -3  -1   4   11.59    1.62
  -3   1  -4   12.54    1.14
   3  -1  -4   10.27    1.46
   3   0   4  188.22    6.12
  -3   0   4  185.65    6.12
  -3   0  -4  189.62    7.49
  -3   0   4  181.63    7.41
   3   0  -4  173.92    7.17
   3   0   4  187.13    7.54
   3   0  -4  174.22    7.36
   3   0  -4  187.73    6.17
  -3   0  -4  182.84    6.17
  -3   0   4  186.79    7.11
  -3  -1  -4   16.86    1.76
  -3   1   4   13.59    1.24
   3   1  -4   11.91    1.44
  -3  -1  -4   13.36    1.23
  -3   1   4   15.79    1.72
   3   1  -4   13.94    1.72
   3  -1   4   15.41    1.76
  -3   1   4   14.97    1.40
   3   1  -4   15.35    1.28
  -3   2   4    9.62    1.35
   3   2  -4   14.75    1.37
   3   2  -4   14.73    1.54
  -3   2   4   11.98    1.18
   3  -2   4   12.88    1.67
   3   2  -4   14.59    1.73
  -3   2   4    8.98    1.46
   3   3  -4    6.55    1.19
  -3   3   4    6.03    0.72
   3   3  -4    8.48    1.52
   3  -3   4    8.50    1.61
  -3   3   4    6.34    1.36
  -3   3   4    6.70    1.35
   3   4  -4   13.31    1.78
   3  -4   4   10.37    1.75
  -3   4   4   13.93    2.03
  -3   4   4   10.76    1.89
  -3  -5  -4    7.45    1.78
  -3   5   4    6.49    1.96
  -3   5   4    5.29    2.15
  -3   6   4    1.24    1.51
  -3   6   4    1.49    1.67
  -3  -7  -4   -0.75    1.22
  -3   7   4    2.45    2.29
  -3   7   4   -1.18    2.17
  -3  -8  -4    2.02    1.78
  -3   8   4    1.15    2.09
  -3   8   4   -1.39    2.39
  -3   9   4   -0.66    2.58
   3  -9   4    1.97    2.74
  -3  -9  -4    1.29    1.85
  -3   9   4    1.60    2.32
  -3  10   4   -0.75    2.64
   3 -10   4    3.02    2.42
  -3 -10  -4    1.35    1.77
  -3  10   4   -0.91    2.63
   3  10   5    5.50    3.14
   3 -10  -5   -1.46    2.70
  -3  10  -5    0.75    2.57
  -3   9  -5   51.55    3.88
   3   9   5   62.26    6.67
  -3   9  -5   54.35    5.93
   3  -9  -5   41.07    5.02
  -3   8  -5    5.09    2.27
   3  -8  -5    3.79    2.13
  -3  -8   5    5.52    1.96
  -3   8  -5    4.29    1.45
   3   8   5    0.69    2.30
  -3   7  -5   16.41    3.02
   3  -7  -5   10.97    2.39
  -3  -7   5   13.12    2.51
  -3   7  -5   11.35    1.83
   3   7   5   15.22    3.13
  -3  -6   5  178.41    8.50
  -3  -6   5  162.76    8.30
  -3   6  -5  173.96    8.74
   3  -6  -5  177.22    8.61
   3   6   5  174.99    9.31
   3   5   5  885.08   28.25
  -3  -5   5  829.84   27.12
  -3   5  -5  879.43   27.70
  -3  -5   5  850.04   27.70
   3   5   5  866.04   28.37
   3  -5  -5  847.77   27.34
   3   4   5  137.88    6.94
  -3  -4   5  144.17    6.24
  -3   4  -5  136.72    6.65
  -3  -4   5  131.13    6.71
   3  -4  -5  135.06    6.64
   3   4   5  148.77    7.16
   3   3   5  249.64    9.92
  -3   3  -5  258.08    9.92
  -3  -3   5  276.85    9.52
  -3  -3   5  260.01   10.19
   3  -3  -5  258.47    9.93
   3   3   5  259.49    9.94
   3  -2  -5  124.72    5.74
  -3  -2   5  136.66    5.57
   3   2   5  125.13    5.81
  -3   2  -5  129.84    5.88
   3  -2  -5  136.11    5.56
   3   2   5  129.22    5.52
  -3   1  -5  415.99   12.86
   3   1   5  399.50   13.73
  -3  -1   5  408.82   13.75
  -3  -1   5  404.72   13.41
   3  -1  -5  402.28   13.64
  -3   1  -5  393.17   13.65
  -3  -1   5  414.40   13.81
   3  -1  -5  416.78   12.90
   3   1   5  415.91   12.98
  -3   0  -5    0.12    0.40
   3   0  -5    0.58    0.45
  -3   0   5   -0.11    0.44
   3   0   5    0.11    0.41
   3   0  -5   -0.22    0.67
   3   0   5    0.22    0.67
   3   0  -5    0.62    0.60
  -3   0  -5   -0.22    0.55
  -3   0   5    0.88    0.75
  -3   0   5    1.26    0.66
   3   1  -5  418.39   12.89
   3   1  -5  408.38   13.81
  -3  -1  -5  400.19   13.68
   3   1  -5  402.31   12.29
   3   1  -5  406.93   13.55
  -3   1   5  431.14   13.90
   3  -1   5  439.79   13.89
  -3   1   5  410.67   13.05
  -3  -1  -5  407.68   12.88
  -3   1   5  397.37   12.91
   3   2  -5  133.56    6.05
   3   2  -5  119.90    4.98
   3   2  -5  135.10    5.71
  -3   2   5  136.78    4.94
   3  -2   5  139.48    5.99
  -3   2   5  135.94    5.96
  -3  -2  -5  130.34    5.54
  -3   2   5  122.38    5.60
   3   3  -5  287.28   10.47
  -3   3   5  267.97   10.29
  -3   3   5  263.31    8.24
   3   3  -5  259.44    9.46
   3  -3   5  278.44   10.34
  -3   3   5  266.55   10.09
  -3   4   5  151.17    7.39
   3  -4   5  134.50    6.81
  -3   4   5  158.75    7.10
  -3   5   5  875.93   28.29
  -3   5   5  816.64   27.25
  -3   6   5  172.44    9.46
  -3   6   5  184.01    9.05
  -3   7   5   19.16    3.40
  -3   7   5   17.62    3.02
  -3  -7  -5   11.66    2.22
  -3   8   5    5.60    2.69
  -3  -8  -5    6.46    2.08
  -3   8   5    6.30    2.54
  -3  -9  -5   44.24    4.23
   3  -9   5   54.99    5.86
  -3   9   5   45.24    5.89
  -3   9   5   44.19    5.42
  -3  10   5    4.62    3.16
   3 -10   5    1.53    2.37
  -3 -10  -5    3.99    1.90
  -3  10   5    2.26    2.57
   3  10   6    1.84    2.86
  -3  10  -6   -1.50    2.71
   3   9   6   -0.80    2.32
   3  -9  -6    1.26    2.29
  -3   9  -6    1.01    1.55
  -3   9  -6   -1.31    2.37
   3   8   6    9.01    3.09
  -3   8  -6   10.70    2.80
  -3  -8   6   14.87    3.05
   3  -8  -6   10.27    3.02
  -3   8  -6   13.57    2.19
  -3   7  -6   25.63    2.64
  -3  -7   6   24.19    3.31
   3  -7  -6   26.05    3.39
  -3   7  -6   23.07    3.44
   3   7   6   27.19    3.93
  -3  -6   6   26.44    3.06
   3   6   6   30.17    3.69
  -3  -6   6   31.17    3.31
  -3   6  -6   32.42    3.47
   3  -6  -6   29.62    3.26
   3  -5  -6   22.86    2.82
  -3  -5   6   27.78    3.02
   3   5   6   19.25    3.07
  -3  -5   6   27.99    2.89
   3   5   6   24.78    3.23
  -3   5  -6   28.77    3.26
  -3  -5   6   25.78    3.05
   3  -4  -6   86.75    4.62
   3  -4  -6   88.19    5.04
  -3  -4   6   87.37    4.58
  -3  -4   6   80.79    4.54
  -3  -4   6   84.96    5.06
  -3   4  -6   82.29    4.83
   3   4   6   83.21    5.18
   3   3   6    2.86    1.05
  -3   3  -6    2.95    1.14
   3  -3  -6    2.31    1.07
   3   3   6    6.25    1.33
  -3  -3   6    4.64    1.15
  -3  -3   6   -0.28    0.67
  -3   2  -6  413.94   13.61
   3  -2  -6  434.00   13.96
  -3  -2   6  408.25   13.62
   3   2   6  416.92   13.76
   3  -2  -6  400.13   13.63
   3   2   6  400.06   13.92
  -3   2  -6  408.29   13.86
  -3  -1   6   21.04    2.06
   3   1   6   26.51    2.32
  -3  -1   6   23.82    2.12
  -3   1  -6   27.73    2.28
   3  -1  -6   30.42    2.38
  -3  -1   6   21.81    2.13
   3  -1  -6   23.01    1.84
  -3   1  -6   21.69    1.76
  -3   0   6  316.36   10.14
   3   0   6  320.13   10.17
  -3   0   6  317.41   11.14
  -3   0  -6  302.52   11.01
  -3   0   6  310.82   10.71
   3   0  -6  299.37   11.03
   3   0  -6  327.21   10.78
   3   0  -6  317.12   11.20
   3   0   6  292.24   11.05
   3   0  -6  312.62   10.20
  -3   0  -6  299.53   10.15
   3   1  -6   22.09    1.81
  -3  -1  -6   26.55    2.27
   3   1  -6   25.56    2.26
   3   1  -6   26.16    1.43
   3   1  -6   25.89    2.27
   3  -1   6   27.71    2.29
  -3   1   6   26.66    2.26
  -3  -1  -6   24.07    1.85
   3   1  -6   25.53    2.26
   3   2  -6  413.24   14.18
   3   2  -6  399.94   12.75
   3   2  -6  426.96   13.61
  -3  -2  -6  400.92   13.59
  -3   2   6  404.24   13.73
   3   2  -6  442.02   13.97
  -3   2   6  408.01   13.86
   3  -2   6  421.14   13.99
   3   2  -6  400.55   13.99
  -3   2   6  401.17   12.63
   3  -3   6    4.42    1.22
   3   3  -6    3.50    1.11
   3   3  -6    2.86    1.20
  -3   3   6    3.68    1.23
  -3   3   6    4.09    1.09
  -3   4   6   86.14    4.96
   3  -4   6   85.54    5.00
  -3   4   6   84.76    5.29
   3   4  -6   87.93    5.28
  -3   5   6   36.50    3.89
  -3   5   6   24.92    3.08
  -3   6   6   30.00    3.42
  -3   6   6   31.15    3.84
  -3   7   6   26.64    4.01
  -3  -7  -6   27.65    3.16
  -3   7   6   27.35    3.62
  -3   8   6    7.08    2.53
  -3  -8  -6   13.03    2.46
  -3   8   6    9.13    2.63
  -3  -9  -6    2.53    1.82
  -3   9   6    2.45    2.55
  -3   9   6    4.60    2.84
   3  -9   6    0.67    2.50
  -3 -10  -6    0.88    1.72
   3 -10   6    0.77    2.31
  -3  10   6    1.86    3.09
  -3  10   6    2.25    2.55
   3  10   7    1.86    2.56
  -3  10  -7    3.75    3.16
  -3  -9   7   80.14    6.69
  -3   9  -7   85.20    5.47
  -3   9  -7   76.22    6.92
   3   9   7   73.01    7.39
  -3   8  -7   16.95    2.54
  -3   8  -7   25.23    3.88
  -3  -8   7   20.83    3.32
   3  -8  -7   29.70    4.01
   3   8   7   25.19    4.10
   3  -7  -7  104.40    6.79
  -3  -7   7  109.34    6.71
  -3   7  -7   99.31    6.84
   3   7   7  100.29    7.43
  -3   7  -7   98.14    5.45
   3  -6  -7   57.14    4.42
  -3  -6   7   52.24    4.21
  -3  -6   7   52.41    4.37
  -3   6  -7   48.10    4.34
   3   6   7   53.28    4.94
   3  -5  -7 1701.39   50.60
  -3  -5   7 1639.12   50.32
   3   5   7 1703.48   51.61
  -3  -5   7 1686.73   50.19
  -3  -5   7 1822.86   51.44
  -3   5  -7 1704.89   50.91
   3   5   7 1686.67   51.89
   3  -4  -7  241.81    6.59
  -3  -4   7  220.40    6.28
  -3  -4   7  227.03    6.60
   3  -4  -7  227.73    7.10
  -3  -4   7  228.20    7.62
   3   4   7  240.37    7.81
  -3   4  -7  233.10    7.09
   3  -3  -7  132.27    5.07
   3  -3  -7  135.26    4.24
  -3   3  -7  125.27    4.89
  -3  -3   7  133.94    4.82
   3   3   7  144.37    5.30
   3   3   7  125.97    5.11
   3   2   7   38.81    2.85
   3  -2  -7   42.37    2.85
  -3  -2   7   35.35    2.72
  -3   2  -7   36.13    2.62
  -3   2  -7   33.26    2.65
   3   2   7   36.11    2.72
   3  -2  -7   33.95    2.64
   3   1   7 2294.46   61.87
  -3   1  -7 2193.60   61.63
  -3  -1   7 2138.11   62.11
   3   1   7 2205.74   62.28
  -3  -1   7 2137.17   62.11
  -3   1  -7 2054.25   62.01
   3  -1  -7 2118.08   62.01
  -3  -1   7 2184.56   62.37
   3  -1  -7 2190.33   61.48
   3  -1  -7 2196.67   61.80
   3   0  -7    0.16    0.76
  -3   0  -7    0.33    0.64
   3   0   7    0.16    0.55
  -3   0   7    0.31    0.58
   3   0  -7   -0.22    0.66
   3   0   7    0.88    0.83
   3   0  -7    0.71    0.85
  -3   0   7    0.22    0.77
  -3   0  -7   -0.22    0.71
  -3   0   7    0.38    0.67
   3   0  -7    1.55    0.67
  -3   1   7 2173.13   61.44
   3   1  -7 2164.71   61.35
   3   1  -7 2185.33   59.84
  -3  -1  -7 2173.44   61.38
  -3   1   7 2159.84   61.06
   3  -1   7 2136.89   61.74
  -3   1   7 2186.43   61.87
   3   1  -7 2101.37   61.86
   3   1  -7 2197.11   62.02
  -3  -1  -7 2115.64   61.71
   3   1  -7 2093.67   61.83
   3   2  -7   38.13    2.69
   3   2  -7   31.37    2.67
   3  -2   7   34.82    2.71
   3   2  -7   44.10    3.01
  -3   2   7   37.44    2.14
  -3  -2  -7   36.65    2.72
  -3   2   7   32.69    2.65
   3   2  -7   35.58    2.88
  -3   2   7   41.00    2.93
   3   3  -7  138.05    6.64
  -3   3   7  134.68    6.58
   3  -3   7  139.83    6.38
   3   3  -7  146.84    6.58
   3  -4   7  235.47    9.55
   3   4  -7  234.73    9.90
  -3   4   7  218.75    9.91
  -3   4   7  232.80    9.46
   3   5  -7 1595.68   50.55
  -3   5   7 1691.02   51.51
  -3   5   7 1765.13   50.59
  -3  -6  -7   55.46    4.43
  -3   6   7   61.86    5.43
  -3   6   7   65.25    4.92
  -3  -7  -7  100.12    6.13
  -3   7   7  101.78    6.87
  -3   7   7   95.00    7.52
  -3  -8  -7   21.63    2.92
  -3   8   7   17.07    3.28
  -3  -9  -7   80.97    5.75
  -3   9   7   78.01    7.07
  -3   9   7   90.76    8.15
  -3  10   7    2.99    2.55
   3 -10   7    0.78    2.66
  -3  10   7    2.83    3.22
  -3 -10  -7    1.31    1.93
   3  10   8    0.94    3.00
  -3  10  -8   -0.75    2.77
   3   9   8    5.74    3.34
  -3   9  -8   -0.65    2.95
  -3   9  -8    0.40    1.91
  -3   8  -8    0.56    1.93
  -3  -8   8    4.07    2.00
   3   8   8    4.97    3.09
  -3   8  -8    4.25    1.67
  -3   7  -8    7.17    2.45
  -3  -7   8   12.94    2.67
   3   7   8    4.86    2.61
  -3   7  -8   13.54    2.29
  -3   6  -8    0.40    1.40
  -3  -6   8    2.48    1.52
  -3  -6   8    5.39    1.76
   3  -6  -8    3.82    1.93
   3   6   8    2.04    1.61
   3   5   8    5.93    2.63
   3  -5  -8    7.45    2.21
  -3  -5   8   13.17    2.65
  -3  -5   8   11.91    2.69
  -3   5  -8    5.75    2.33
   3   5   8    9.81    2.88
  -3  -5   8    6.37    2.54
   3  -4  -8    6.06    1.33
  -3  -4   8   10.60    1.62
   3   4   8   11.45    1.95
  -3  -4   8    5.68    1.68
  -3  -4   8   11.34    1.89
  -3   4  -8   11.90    1.93
   3  -4  -8    9.40    1.85
   3   3   8   -1.75    1.13
  -3   3  -8   -0.50    0.99
   3   3   8    0.26    0.93
  -3  -3   8    0.34    0.74
   3  -3  -8   -0.18    0.72
  -3  -3   8    0.73    1.15
   3  -3  -8    1.53    1.03
   3  -3  -8    0.29    0.94
  -3   2  -8  165.86    7.07
   3  -2  -8  167.94    6.08
   3   2   8  176.47    7.26
  -3  -2   8  166.17    7.18
  -3   2  -8  175.34    7.19
   3   2   8  181.69    7.46
   3  -2  -8  184.03    7.42
   3  -2  -8  177.73    7.11
   3  -1  -8   43.57    2.94
   3  -1  -8   41.18    2.85
  -3   1  -8   41.90    2.99
  -3   1  -8   38.42    2.72
   3  -1  -8   41.69    1.73
  -3  -1   8   36.54    2.72
  -3  -1   8   34.23    2.85
   3  -1  -8   44.67    3.37
   3   1   8   43.91    2.95
   3  -1  -8   44.19    2.69
   3   1   8   41.96    3.01
  -3  -1   8   31.73    2.69
   3   0  -8   35.66    2.54
  -3   0   8   33.74    2.52
   3   0  -8   33.54    2.63
   3   0   8   32.57    2.66
  -3   0   8   33.51    2.61
  -3   0  -8   39.49    2.73
   3   0  -8   35.75    2.84
   3   0  -8   37.34    2.55
  -3   0  -8   40.40    2.65
  -3   0   8   43.62    2.66
   3   0   8   34.79    2.44
   3   1  -8   40.24    2.79
   3  -1   8   45.32    3.07
  -3  -1  -8   38.96    2.89
   3   1  -8   43.02    3.09
   3   1  -8   42.58    3.18
  -3   1   8   43.64    3.06
   3   1  -8   47.93    3.25
  -3   1   8   46.54    2.73
  -3  -1  -8   39.83    2.87
  -3   1   8   41.32    2.89
   3   2  -8  155.89    7.01
  -3  -2  -8  162.40    7.18
   3   2  -8  176.89    7.56
  -3   2   8  180.28    6.28
   3   2  -8  168.95    7.22
   3   2  -8  174.07    7.45
  -3   2   8  182.22    7.45
  -3   2   8  168.06    7.18
   3  -2   8  191.08    7.36
   3   3  -8    2.20    1.05
   3  -3   8    0.26    0.97
  -3  -3  -8    1.75    1.06
   3   3  -8    1.51    1.23
  -3   3   8    0.25    1.17
   3   3  -8   -0.28    0.95
  -3   3   8   -0.31    1.10
  -3   4   8   10.41    1.86
   3  -4   8   10.05    1.83
  -3   4   8    5.24    1.66
   3   4  -8   11.29    2.07
  -3   5   8    8.53    2.67
   3   5  -8    5.81    2.39
  -3   5   8    7.13    2.66
   3   6  -8    1.74    1.76
  -3   6   8    1.23    1.42
  -3   6   8    4.24    2.00
  -3  -7  -8    9.79    2.35
  -3   7   8    5.84    2.49
  -3   7   8    9.37    2.88
  -3  -8  -8    2.03    1.62
  -3   8   8    2.84    2.32
  -3   8   8    2.18    2.65
  -3  -9  -8    0.42    2.01
  -3   9   8   -0.65    2.71
  -3   9   8   -1.67    2.70
  -3  10   8    1.49    2.39
  -3  10   8    1.90    2.83
  -3 -10  -8    0.87    1.91
   3 -10   8   -1.57    2.60
  -3  10  -9    1.49    2.62
   3 -10  -9   -0.73    2.63
   3  10   9    2.84    3.13
  -3   9  -9  100.80    6.35
   3   9   9   82.65    8.11
  -3   9  -9  107.56    8.05
  -3   8  -9   25.67    3.91
   3   8   9   27.21    4.42
  -3   8  -9   29.32    3.31
  -3   7  -9  168.35    8.09
  -3   7  -9  183.35    9.47
  -3  -7   9  178.97    9.05
   3   7   9  169.49   10.17
  -3   6  -9   24.98    3.11
  -3  -6   9   27.07    2.96
  -3  -6   9   19.77    2.84
  -3  -6   9   23.27    3.08
   3   6   9   23.54    3.38
  -3  -5   9 1959.33   56.04
  -3   5  -9 1919.86   56.17
  -3  -5   9 1742.53   56.32
  -3  -5   9 2041.44   55.76
   3   5   9 1708.11   56.67
   3   5   9 1957.41   57.63
  -3  -4   9  167.59    7.90
  -3   4  -9  203.89    8.33
  -3  -4   9  178.96    8.53
   3   4   9  182.14    8.76
  -3  -4   9  182.73    7.50
  -3   3  -9  588.82   18.71
  -3   3  -9  560.83   19.10
   3  -3  -9  555.79   17.80
  -3  -3   9  555.48   17.67
  -3  -3   9  582.52   18.87
   3  -3  -9  583.13   19.34
   3   3   9  543.87   19.26
   3  -3  -9  576.63   18.66
   3   3   9  582.97   18.83
   3  -2  -9   55.97    3.40
  -3   2  -9   47.45    2.89
   3   2   9   55.45    3.43
  -3   2  -9   53.92    3.17
   3   2   9   54.81    3.11
   3  -2  -9   52.92    2.18
  -3  -2   9   54.40    3.29
   3  -2  -9   55.77    3.02
   3  -1  -9 3421.05   98.07
   3   1   9 3659.02   98.02
  -3   1  -9 3569.32   97.80
  -3  -1   9 3293.73   97.63
   3   1   9 3543.74   97.90
  -3  -1   9 3464.58   97.67
   3  -1  -9 3319.01   97.21
  -3  -1   9 3485.13   98.07
  -3   1  -9 3531.52   97.81
   3  -1  -9 3399.66   97.48
  -3  -1   9 3555.34   98.18
   3  -1  -9 3512.16   98.70
   3   0  -9    0.21    0.72
  -3   0  -9   -0.21    0.71
  -3   0   9    0.21    0.76
   3   0   9   -0.62    0.76
   3   0  -9   -0.22    0.80
   3   0   9    0.22    0.78
   3   0  -9    0.27    0.88
  -3   0   9   -0.22    0.79
  -3   0  -9   -0.22    0.73
  -3   0   9   -0.20    0.67
   3   0  -9    0.21    0.76
  -3   1   9 3391.49  100.28
   3   1  -9 3506.93  100.16
   3  -1   9 3652.57  100.24
  -3  -1  -9 3547.78   99.99
   3   1  -9 3491.72  100.23
   3   1  -9 3631.42  100.77
  -3   1   9 3561.66  100.25
   3   1  -9 3573.14  100.41
  -3   1   9 3681.32   99.63
  -3  -1  -9 3576.35  100.33
   3  -1   9 3546.82  100.01
   3   2  -9   59.07    3.63
  -3   2   9   54.94    3.69
   3   2  -9   52.80    3.47
   3   2  -9   62.66    3.94
   3   2  -9   58.58    3.79
  -3  -2  -9   50.91    3.50
   3  -2   9   49.04    3.26
  -3   2   9   52.63    3.42
   3   3  -9  614.92   19.10
  -3   3   9  548.15   18.52
   3   3  -9  532.75   19.02
   3  -3   9  586.82   18.76
   3   3  -9  561.51   18.99
  -3  -3  -9  568.30   19.22
  -3   3   9  559.21   19.49
  -3   4   9  194.87    9.27
   3   4  -9  196.31    8.85
  -3   4   9  187.69    8.34
  -3   5   9 2034.88   59.15
   3   5  -9 1944.24   59.57
  -3   5   9 2020.23   60.73
  -3   6   9   26.11    3.66
  -3   6   9   22.51    2.99
  -3   7   9  174.34    9.31
  -3   7   9  147.53    9.68
  -3  -7  -9  167.65    8.39
  -3  -8  -9   28.29    3.30
  -3   8   9   33.97    4.33
  -3   8   9   27.15    4.50
  -3  -9  -9  102.93    6.43
  -3   9   9  100.98    7.99
  -3   9   9   81.81    7.95
  -3  10   9    0.74    2.38
  -3 -10  -9    0.86    1.79
   3 -10   9   -0.79    2.93
  -3   9 -10   12.94    3.65
   3   9  10   13.49    3.72
  -3   9 -10   12.02    2.59
   3  -9 -10    6.36    2.71
  -3   8 -10    2.38    1.62
   3   8  10    0.73    2.29
  -3   8 -10    0.56    1.97
   3   7  10    1.89    1.98
  -3   7 -10    2.85    2.07
  -3  -6  10   23.56    3.08
   3   6  10   23.88    3.53
  -3   6 -10   24.94    3.09
  -3   5 -10   25.55    3.27
   3   5  10   24.44    3.77
  -3  -5  10   23.38    3.14
  -3  -5  10   30.06    3.73
   3   5  10   27.64    3.75
  -3  -4  10  107.63    5.85
   3   4  10   97.18    6.08
  -3  -4  10  109.07    6.20
  -3   4 -10   97.21    5.47
  -3  -4  10  105.18    5.08
  -3   3 -10   33.37    3.11
   3   3  10   39.68    3.12
  -3  -3  10   41.98    2.63
  -3  -3  10   40.47    3.23
   3  -3 -10   41.02    3.51
   3   3  10   41.03    3.58
  -3   3 -10   37.40    2.96
   3  -3 -10   42.05    3.11
   3  -2 -10   71.58    4.09
   3   2  10   62.17    3.88
  -3   2 -10   61.83    3.73
   3   2  10   53.76    3.37
  -3  -2  10   58.21    2.48
   3  -2 -10   62.67    3.46
  -3  -2  10   69.57    3.98
  -3   2 -10   64.18    3.54
   3  -1 -10   18.57    1.86
  -3   1 -10   16.02    1.93
   3   1  10   15.88    2.00
   3   1  10   14.93    2.03
  -3   1 -10   17.23    2.11
  -3  -1  10   15.07    2.01
  -3  -1  10   16.65    1.85
   3   1  10   15.44    1.35
   3  -1 -10   19.47    2.46
  -3  -1  10   15.70    2.19
   3  -1 -10   17.46    2.08
  -3  -1  10   14.14    2.00
   3  -1 -10   17.19    1.87
  -3   0  10  347.02   11.97
  -3   0 -10  359.55   11.99
   3   0 -10  348.19   12.63
   3   0  10  329.69   11.93
   3   0 -10  328.98   11.88
  -3   0  10  328.54   11.94
   3   0  10  342.62   12.09
  -3   0  10  333.85   11.86
   3   0 -10  360.32   11.94
   3   0 -10  341.06   12.12
  -3   0 -10  320.56   12.01
  -3  -1 -10   17.00    2.12
   3  -1  10   18.53    2.17
  -3  -1 -10   16.19    1.92
   3   1 -10   17.71    2.07
  -3   1  10   19.51    2.17
   3  -1  10   18.98    1.96
  -3   1  10   12.71    1.90
   3   1 -10   12.67    1.84
   3   1 -10   18.30    2.27
   3   1 -10   21.58    2.28
   3   2 -10   61.47    3.93
   3  -2  10   59.07    3.59
   3   2 -10   64.57    3.88
  -3   2  10   55.48    3.57
   3   2 -10   62.19    4.02
  -3  -2 -10   64.74    4.07
  -3   2  10   64.33    4.15
   3   3 -10   40.99    3.24
  -3   3  10   36.19    2.94
   3   3 -10   38.17    3.38
  -3   3  10   43.21    3.60
  -3  -3 -10   31.82    3.06
   3   3 -10   37.75    3.23
   3  -3  10   44.92    3.24
   3   4 -10   95.58    5.88
  -3   4  10   98.87    5.51
   3   4 -10  109.48    6.21
  -3   4  10  109.43    6.50
  -3  -5 -10   22.55    1.49
   3   5 -10   24.11    3.42
  -3   5  10   17.83    3.28
  -3   5  10   23.38    3.17
  -3   6  10   24.28    3.73
  -3   6  10   20.88    3.00
  -3  -7 -10    6.44    2.02
  -3   7  10    5.21    2.38
  -3   7  10   -0.49    1.99
  -3  -8 -10    0.42    1.47
  -3   8  10    0.75    2.17
  -3   8  10   -0.57    2.26
  -3  -9 -10    9.49    2.73
  -3   9  10   12.35    3.47
  -3   9  10   18.03    4.12
   3   9  11   57.74    6.72
  -3  -9  11   48.84    5.34
   3  -9 -11   53.58    5.62
   3  -8 -11    9.34    2.56
  -3  -8  11    6.70    2.32
  -3   8 -11    5.43    2.02
   3   8  11    6.00    2.87
  -3   8 -11    2.78    2.45
  -3   7 -11   54.14    4.97
   3   7  11   56.51    5.71
   3  -7 -11   61.18    5.13
   3   6  11   49.64    4.97
  -3   6 -11   66.45    4.90
  -3  -6  11   58.18    4.63
   3   5  11  837.74   28.70
  -3   5 -11  821.42   26.90
  -3  -5  11  837.78   27.13
  -3   4 -11   53.77    4.25
   3   4  11   42.34    3.55
  -3  -4  11   50.78    3.88
  -3   4 -11   57.12    3.94
   3   4  11   47.81    4.28
   3  -4 -11   51.07    4.29
   3   3  11   21.70    2.64
   3  -3 -11   18.93    1.54
  -3   3 -11   20.22    2.43
   3  -3 -11   21.36    2.22
  -3   3 -11   25.69    2.42
  -3  -3  11   16.93    2.28
   3  -3 -11   19.30    2.49
   3   3  11   15.20    2.00
   3   2  11   74.18    4.78
  -3   2 -11   71.29    4.57
   3   2  11   81.30    4.45
   3  -2 -11   96.92    5.53
  -3  -2  11   91.74    4.98
  -3   2 -11   84.04    4.43
  -3  -2  11   76.42    4.79
   3  -2 -11   79.27    4.84
   3  -2 -11   89.28    4.40
   3  -1 -11  886.20   27.33
  -3  -1  11  855.88   26.96
  -3   1 -11  884.89   26.55
  -3  -1  11  905.83   26.47
   3   1  11  872.93   26.61
   3  -1 -11  870.24   26.27
   3  -1 -11  788.58   27.66
  -3  -1  11  890.28   27.34
   3  -1 -11  870.64   26.23
  -3  -1  11  851.64   27.00
  -3   1 -11  887.00   27.16
   3   1  11  830.32   26.95
   3   0 -11   -0.27    0.83
  -3   0 -11   -1.05    1.03
  -3   0  11   -0.25    0.91
   3   0  11    1.27    1.01
   3   0 -11   -0.43    0.76
   3   0  11    0.43    0.86
   3   0 -11    1.22    1.17
  -3   0 -11    0.42    0.89
  -3   0  11    0.87    0.99
   3   0 -11    0.92    0.86
  -3  -1 -11  867.72   27.28
   3   1 -11  854.64   27.03
   3  -1  11  879.36   27.13
  -3   1  11  882.44   26.71
   3   1 -11  862.02   26.65
  -3  -1 -11  871.45   26.39
   3   1 -11  889.58   27.61
  -3   1  11  856.42   27.23
   3   1 -11  869.03   27.18
   3  -1  11  888.19   26.46
   3  -2  11   84.55    4.50
   3   2 -11   95.92    4.86
  -3   2  11   87.43    4.65
  -3  -2 -11   82.07    4.99
   3   2 -11   85.41    4.98
   3   2 -11   95.68    5.15
  -3   2  11   82.99    5.10
   3   3 -11   12.88    2.14
   3   3 -11   20.25    2.46
  -3   3  11   19.13    2.19
  -3   3  11   20.89    2.62
   3  -3  11   21.59    2.22
  -3  -3 -11   18.95    2.41
   3   4 -11   47.61    3.82
  -3   4  11   56.08    3.94
   3   4 -11   44.52    3.91
   3   4 -11   58.23    4.44
  -3  -4 -11   47.48    4.12
  -3   4  11   48.32    4.35
  -3  -5 -11  835.94   23.97
   3   5 -11  827.39   27.90
  -3   5  11  865.35   29.08
  -3   5  11  843.35   27.19
  -3   6  11   51.17    5.19
  -3   6  11   60.24    4.75
  -3   7  11   48.46    5.40
  -3   7  11   66.30    5.40
  -3  -8 -11    6.80    2.06
  -3   8  11    2.82    2.21
  -3  -9 -11   59.38    4.94
  -3   9  11   62.43    7.05
  -3   9  11   55.12    5.89
   3   9  12   17.57    4.39
  -3  -9  12    9.08    3.10
  -3  -9  12    8.36    2.73
   3   8  12   -2.30    2.39
  -3  -8  12   -0.53    1.77
  -3  -8  12    0.51    1.75
   3   7  12   -0.66    2.42
   3  -7 -12    2.80    1.87
  -3  -6  12    8.64    2.19
   3   6  12    8.04    2.74
   3  -6 -12    8.56    2.08
  -3   6 -12    8.07    2.01
  -3   5 -12   10.42    2.55
   3  -5 -12   11.33    2.16
  -3  -5  12   11.44    2.44
   3   5  12    5.97    2.35
  -3   5 -12   10.02    2.26
   3  -4 -12   51.14    4.39
   3   4  12   51.97    4.48
  -3  -4  12   52.89    4.03
  -3   4 -12   48.33    3.63
  -3   4 -12   40.76    3.87
   3   3  12   28.22    2.62
  -3  -3  12   25.82    2.78
  -3   3 -12   26.34    2.56
   3  -3 -12   28.96    1.97
   3  -3 -12   23.93    2.85
   3   3  12   22.71    2.84
  -3   2 -12   12.88    1.93
   3   2  12   20.52    1.38
   3  -2 -12   19.23    2.47
  -3   2 -12   18.82    1.98
   3  -2 -12   19.89    2.43
   3   2  12   18.35    2.33
   3   2  12   19.08    2.07
  -3  -1  12   15.23    1.93
  -3   1 -12   15.61    2.07
   3   1  12   21.22    2.43
  -3  -1  12   14.02    2.09
   3  -1 -12   15.73    2.31
   3  -1 -12   14.96    2.03
   3  -1 -12   14.08    1.69
   3   1  12   15.12    1.83
  -3   1 -12   13.72    1.74
  -3   0 -12  280.46    9.73
  -3   0  12  262.91    9.68
   3   0 -12  269.53   10.80
   3   0 -12  277.96   10.57
  -3   0 -12  277.49   10.52
  -3   0  12  275.56   10.45
   3   0  12  255.12   10.23
   3   0  12  255.79    9.76
   3   0 -12  242.29    9.62
   3   0 -12  254.12    9.87
  -3   1  12   15.53    2.10
   3   1 -12   14.32    1.96
   3  -1  12   11.49    1.88
   3  -1  12   16.63    1.74
  -3   1  12   14.19    1.78
  -3  -1 -12   14.55    2.02
   3   1 -12   18.58    2.13
   3   1 -12   16.04    2.20
  -3  -2 -12   24.56    2.66
   3  -2  12   19.72    1.99
  -3   2  12   22.76    2.22
  -3   2  12   23.62    2.61
   3   2 -12   18.21    2.31
   3   2 -12   23.98    2.58
   3  -3  12   26.92    2.52
  -3   3  12   27.15    2.57
   3   3 -12   28.68    3.02
  -3  -3 -12   21.57    2.79
  -3   3  12   22.89    2.78
   3   3 -12   29.89    3.04
  -3   4  12   58.05    4.01
   3   4 -12   51.56    4.27
   3   4 -12   57.53    4.48
  -3   4  12   53.44    4.64
  -3  -4 -12   53.39    4.52
   3   5 -12    8.49    2.21
  -3  -5 -12    7.46    0.92
  -3   5  12    9.77    2.24
  -3   5  12   11.94    2.84
  -3  -6 -12    8.92    1.17
  -3   6  12   10.27    2.43
  -3   6  12   10.79    3.03
  -3   7  12    0.48    1.67
  -3   7  12    2.76    2.65
  -3   8  12   -2.37    2.80
  -3  -8 -12    0.87    1.65
  -3   9  12    3.60    3.00
  -3  -9 -12    9.12    2.49
  -3  -9  13   18.60    3.62
   3   9  13   25.90    4.80
  -3   9 -13   32.23    4.55
  -3  -9  13   27.30    4.29
   3   8  13   -1.56    2.61
  -3  -8  13   -0.51    1.90
  -3  -8  13   -0.55    1.98
   3   7  13   13.61    3.29
  -3  -7  13   12.09    2.52
   3   6  13   65.36    6.07
  -3  -6  13   74.65    5.00
  -3  -6  13   65.37    5.14
  -3  -5  13  299.21   11.50
  -3  -5  13  299.49   12.37
   3   5  13  290.20   13.44
  -3   5 -13  289.27   13.08
  -3  -4  13   27.95    3.00
   3   4  13   16.07    2.84
   3  -4 -13   25.73    3.31
  -3   4 -13   12.79    2.37
   3  -3 -13   90.57    5.88
  -3  -3  13   76.34    5.14
   3   3  13   71.80    5.35
   3  -3 -13   87.52    4.04
  -3   3 -13   85.82    5.55
   3  -2 -13   58.10    4.42
   3   2  13   56.62    2.80
  -3  -2  13   64.11    4.42
  -3   2 -13   57.08    4.18
   3  -2 -13   64.21    4.53
   3   2  13   64.01    4.60
   3  -1 -13   82.44    5.24
  -3  -1  13   67.88    4.69
   3  -1 -13   82.70    4.38
  -3   1 -13   79.65    4.97
   3  -1 -13   82.01    5.05
  -3  -1  13   83.44    5.00
   3   0  13   -0.30    0.85
  -3   0  13   -0.30    0.96
  -3   0  13    0.21    0.75
   3   0 -13    1.02    1.17
   3   0 -13   -0.64    1.06
  -3   0 -13   -0.31    1.05
   3   0 -13   -0.25    0.90
  -3  -1 -13   87.43    5.23
   3   1 -13   89.11    4.97
  -3   1  13   76.98    4.41
   3   1 -13   91.47    5.47
  -3   1  13   80.96    5.14
   3  -1  13   89.43    5.18
  -3   2  13   58.91    3.68
   3   2 -13   68.32    4.55
   3   2 -13   60.47    4.25
  -3  -2 -13   61.12    4.38
  -3   2  13   60.69    4.39
  -3   3  13   72.38    4.46
   3   3 -13   81.21    5.22
   3   3 -13   81.41    5.30
  -3   3  13   89.90    5.71
  -3  -3 -13   86.77    5.59
   3   4 -13   14.44    2.52
  -3  -4 -13   19.43    2.85
   3   4 -13   16.28    2.66
  -3   4  13   14.02    2.08
  -3   4  13   12.09    2.51
   3   5 -13  290.97   13.14
  -3   5  13  313.81   14.04
  -3   5  13  317.69   12.28
  -3  -5 -13  295.55    9.29
  -3   6  13   66.88    6.13
  -3  -6 -13   66.07    3.12
  -3   7  13   11.33    3.20
  -3  -7 -13   10.09    1.40
  -3  -8 -13    1.33    1.76
  -3   8  13   -0.81    2.52
  -3  -8 -13    0.22    0.97
  -3  -9 -13   26.35    3.36
  -3   9  13   21.97    4.74
  -3   9 -14    0.64    2.66
  -3  -9  14   -1.81    2.23
   3   9  14    1.82    3.29
  -3  -9  14    1.28    2.84
  -3   8 -14    7.22    2.58
   3   8  14   10.37    3.53
  -3  -8  14    8.70    2.60
  -3  -8  14    9.04    2.71
  -3  -7  14   10.85    2.39
   3   7  14    7.01    3.06
   3   6  14    7.98    2.64
  -3  -6  14   12.66    2.27
  -3  -6  14   15.14    2.71
   3   5  14    4.27    2.38
  -3  -5  14    4.88    2.22
  -3  -5  14    4.97    1.61
   3   4  14   17.84    2.95
   3  -4 -14   16.02    2.80
  -3  -4  14   20.97    2.71
  -3   4 -14   18.28    2.76
  -3  -4  14   20.71    2.15
   3   4  14   22.98    2.61
   3  -4 -14   18.65    1.52
   3   3  14    0.83    1.45
  -3   3 -14    1.58    1.43
  -3  -3  14    1.66    0.88
   3  -3 -14    0.43    1.29
   3  -3 -14   -0.74    1.00
  -3  -3  14   -0.36    1.27
   3  -3 -14    0.34    0.67
   3  -3 -14    0.86    1.28
   3  -2 -14  141.79    7.38
   3  -2 -14  134.88    5.79
   3  -2 -14  139.09    5.89
  -3  -2  14  129.49    6.82
   3  -2 -14  135.63    7.30
   3   2  14  122.90    7.15
  -3   2 -14  127.31    6.87
   3   2  14  131.25    5.15
  -3  -2  14  125.82    4.80
  -3  -1  14   36.36    3.34
   3  -1 -14   38.35    3.52
   3  -1 -14   38.50    2.86
   3  -1 -14   41.02    3.53
  -3  -1  14   35.94    3.40
  -3   1 -14   32.45    3.21
   3   1  14   36.06    3.39
   3   0 -14    8.92    1.84
   3   0 -14    3.45    1.27
  -3   0 -14    7.16    1.69
   3   0 -14    6.97    1.46
   3   0  14    7.91    1.68
  -3   0  14    8.90    1.72
   3   1 -14   35.72    3.43
   3   1 -14   42.44    3.35
  -3  -1 -14   31.97    3.21
  -3   1  14   31.81    3.22
   3   1 -14   38.42    3.45
   3  -1  14   40.39    3.50
   3   2 -14  142.16    7.22
  -3  -2 -14  133.53    7.10
   3   2 -14  134.37    6.88
  -3   2  14  112.71    6.80
   3   2 -14  136.85    6.22
  -3   3  14   -0.42    1.34
   3   3 -14   -0.29    0.96
  -3  -3 -14   -0.42    1.16
   3   3 -14   -1.13    1.50
   3   3 -14    1.19    1.14
   3   4 -14   26.00    3.20
   3   4 -14   28.21    3.38
  -3   4  14   22.89    3.23
  -3  -4 -14   20.94    3.05
  -3   5  14    2.79    2.35
  -3  -5 -14    4.34    0.87
  -3  -6 -14   10.54    1.24
  -3   6  14    6.40    2.70
  -3  -7 -14    9.32    1.34
  -3   7  14   12.39    3.24
  -3  -8 -14    4.15    1.28
  -3  -8 -14    7.20    2.21
  -3   8  14    7.42    3.37
  -3   8  14    5.64    2.53
  -3  -9 -14    0.89    1.94
  -3   9  14    2.59    2.27
  -3   9  14   -0.93    2.68
  -3  -9  15   27.75    4.32
  -3   9 -15   31.66    4.61
   3   9  15   26.98    5.30
  -3  -9  15   38.84    5.05
  -3  -8  15    4.12    2.23
  -3   8 -15    5.01    2.31
   3   8  15    0.82    2.56
  -3  -7  15   27.49    3.47
  -3   7 -15   34.02    3.89
   3   7  15   41.83    5.19
  -3  -7  15   31.48    4.02
  -3  -6  15   18.90    2.70
  -3  -6  15   13.05    2.76
   3   6  15   14.57    3.30
  -3   6 -15   11.96    2.45
  -3  -5  15  402.76   14.75
  -3  -5  15  420.19   16.20
   3   5  15  401.27   17.26
  -3   5 -15  416.06   15.35
   3   5  15  429.13   15.69
   3   4  15   43.43    3.64
   3  -4 -15   46.80    4.50
  -3  -4  15   41.50    3.05
  -3  -4  15   40.45    3.91
  -3   4 -15   48.50    4.36
   3  -4 -15   45.93    2.60
   3  -4 -15   56.15    4.85
   3   4  15   53.67    4.87
   3   3  15   20.72    2.95
  -3  -3  15   19.58    1.81
  -3   3 -15   18.00    2.65
   3   3  15   20.65    2.30
   3  -3 -15   23.73    3.12
  -3  -3  15   14.69    2.45
   3  -3 -15   21.06    1.98
   3  -3 -15   19.50    2.81
   3  -3 -15   17.79    2.09
   3   2  15   14.57    2.41
  -3   2 -15   10.97    2.19
  -3  -2  15   11.21    1.18
   3  -2 -15   15.26    1.78
   3  -2 -15   11.77    2.24
  -3  -2  15   13.45    2.36
   3  -2 -15   10.77    1.56
   3  -2 -15   17.79    2.57
   3   2  15   13.95    1.84
  -3  -1  15  437.71   16.82
   3   1  15  451.73   17.01
   3  -1 -15  468.38   14.93
  -3  -1  15  462.96   13.17
   3  -1 -15  484.16   17.18
  -3  -1  15  464.16   16.82
   3   1  15  450.40   15.39
  -3   1 -15  479.28   17.01
   3  -1 -15  476.08   17.11
   3   0 -15    0.37    0.93
  -3   0 -15    1.84    1.40
  -3   0  15    0.71    1.16
   3   0  15    0.36    1.04
   3   0  15    2.74    0.98
   3   0 -15   -0.20    0.75
   3   0 -15   -0.57    1.05
   3   0 -15    1.13    1.13
  -3  -1 -15  471.06   17.22
   3  -1  15  468.24   15.13
   3   1 -15  488.74   17.28
   3   1 -15  481.41   17.17
  -3   1  15  461.27   17.25
   3  -1  15  428.28   16.94
   3   1 -15  475.67   15.58
   3   1 -15  468.12   16.53
   3   2 -15    9.89    2.18
   3  -2  15   10.84    1.59
  -3  -2 -15    8.60    2.09
   3   2 -15   11.29    2.01
  -3   2  15   10.88    2.30
   3   2 -15   14.71    1.87
   3   3 -15   19.74    2.79
   3   3 -15   16.88    2.18
   3   3 -15   17.22    2.61
  -3   3  15   21.01    2.96
  -3  -3 -15   19.57    2.92
  -3  -4 -15   49.52    4.70
   3   4 -15   47.03    3.87
   3   4 -15   45.88    4.37
  -3   4  15   45.37    4.56
  -3   5  15  452.48   18.20
  -3  -5 -15  421.46   12.96
  -3  -6 -15   15.38    1.45
  -3   6  15   11.23    3.01
  -3   6  15   14.74    2.62
  -3  -7 -15   31.78    2.36
  -3   7  15   33.02    4.86
  -3   7  15   30.90    3.85
  -3  -8 -15    1.80    1.16
  -3   8  15    5.66    2.53
  -3   8  15    5.95    3.24
  -3   9  15   36.32    5.73
  -3  -9 -15   25.91    3.59
  -3   9  15   40.15    5.12
  -3  -9  16    0.68    2.62
  -3   9 -16    1.30    2.39
  -3  -9  16   -1.21    2.74
   3   9  16    0.95    3.05
  -3   8 -16    6.16    2.43
   3   8  16   11.75    3.70
  -3  -8  16    9.33    2.56
  -3  -7  16   11.78    2.94
  -3   7 -16   10.61    2.71
   3   7  16   14.81    3.62
  -3  -7  16    7.03    2.15
  -3  -6  16    4.39    1.92
  -3   6 -16    1.67    1.71
   3   6  16    7.18    2.62
  -3  -6  16    5.48    1.96
  -3  -5  16    4.45    1.99
  -3   5 -16    1.43    1.84
   3   5  16    4.63    2.75
   3   5  16    3.77    2.11
  -3  -5  16    5.33    2.39
   3  -4 -16   11.79    2.74
  -3  -4  16    9.07    2.27
  -3   4 -16   13.19    2.59
  -3  -4  16   10.89    1.71
   3   4  16   12.37    2.76
   3  -4 -16    9.30    1.34
  -3   4 -16   12.53    2.06
   3   4  16   11.63    1.97
   3  -3 -16    0.48    1.42
   3  -3 -16   -0.20    0.90
   3   3  16    0.46    1.70
  -3   3 -16   -0.44    1.42
  -3  -3  16    0.68    0.90
  -3  -3  16    0.80    1.77
   3  -3 -16    0.45    1.41
  -3   3 -16    0.53    1.13
   3   3  16    0.56    1.08
   3   2  16  119.24    7.01
  -3   2 -16  123.34    7.08
   3   2  16  107.62    5.57
   3   2  16  119.13    5.14
   3  -2 -16  115.60    6.90
  -3  -2  16  118.36    6.72
  -3   2 -16  111.63    5.52
   3  -2 -16  110.80    5.47
   3  -2 -16  118.80    5.34
   3  -2 -16  119.73    7.10
   3   1  16   27.44    3.49
  -3  -1  16   25.69    1.23
  -3   1 -16   25.90    2.46
  -3  -1  16   24.86    3.12
   3   1  16   24.48    2.28
   3  -1 -16   28.39    3.36
   3  -1 -16   31.29    3.59
   3   1  16   21.28    2.25
   3  -1 -16   23.30    2.13
  -3   1 -16   23.08    3.02
  -3  -1  16   30.08    3.32
  -3   0  16   16.84    2.56
   3   0  16   15.32    2.41
  -3   0 -16   17.18    1.73
  -3   0  16   14.18    2.44
   3   0 -16   13.90    2.42
  -3   0 -16   13.85    2.37
   3   0 -16   15.64    2.46
   3   0  16   14.70    1.66
   3   0 -16   17.07    1.77
   3   0 -16   20.30    2.36
  -3   1  16   28.17    3.37
   3   1 -16   26.33    3.24
   3  -1  16   25.31    3.28
  -3  -1 -16   20.90    3.02
   3   1 -16   22.72    2.31
   3   1 -16   27.40    3.46
   3   1 -16   23.66    2.89
   3  -1  16   23.61    2.12
   3  -2  16  120.97    5.43
   3   2 -16  108.41    5.60
  -3   2  16  118.31    5.73
   3   2 -16  115.13    6.56
  -3   2  16  114.39    6.94
   3   2 -16  130.42    7.12
  -3  -2 -16  120.11    7.01
   3   3 -16    0.58    1.09
  -3   3  16    0.47    1.63
  -3  -3 -16   -0.94    1.82
   3   3 -16    2.86    1.69
   3   3 -16    2.23    1.65
  -3   3  16    1.36    1.18
   3   4 -16   10.62    1.98
   3   4 -16    5.41    2.04
  -3   4  16    6.93    2.21
  -3   4  16    9.28    1.89
  -3   5  16    2.53    1.82
   3   5 -16    4.75    2.22
  -3   5  16    6.63    2.91
  -3   6  16    6.79    2.67
  -3  -6 -16    3.99    1.02
  -3   6  16    5.97    2.08
  -3   7  16   10.03    3.42
  -3   7  16   10.37    2.68
  -3  -7 -16    9.98    1.50
  -3   8  16    6.10    3.56
  -3   8  16    3.99    2.32
  -3  -8 -16    5.05    1.31
  -3  -9 -16    0.47    1.90
  -3   9  16   -0.98    2.69
  -3   9  16    0.65    2.52
   3   8  17    6.87    3.28
  -3  -8  17    4.70    2.17
  -3   8 -17    6.21    2.61
  -3  -7  17   70.02    5.39
  -3  -7  17   70.92    6.08
  -3   7 -17   61.91    5.42
   3   7  17   81.96    7.36
  -3  -6  17    2.21    1.57
  -3  -6  17    3.04    1.99
   3   6  17    4.06    2.53
  -3   6 -17    2.10    1.68
   3   5  17  595.06   20.54
  -3  -5  17  570.37   19.58
  -3  -5  17  581.70   21.49
   3  -5 -17  581.82   17.45
   3   5  17  609.69   23.21
  -3   5 -17  588.29   20.38
  -3  -4  17   52.96    3.52
   3   4  17   54.09    4.07
  -3  -4  17   51.03    4.61
  -3   4 -17   52.48    3.95
   3  -4 -17   57.35    3.21
   3   4  17   59.82    5.34
  -3   3 -17  236.13   11.06
  -3  -3  17  231.89    8.45
   3   3  17  237.20    9.49
   3  -3 -17  240.27   11.22
  -3  -3  17  244.83   10.92
  -3   3 -17  232.93    9.37
   3  -3 -17  231.22    8.86
   3  -3 -17  245.78   11.46
   3   3  17  221.93   11.14
   3  -2 -17    0.47    1.34
   3  -2 -17    1.63    0.96
   3   2  17    3.19    1.10
  -3  -2  17    1.22    1.81
   3  -2 -17    0.44    1.41
   3  -2 -17    0.75    0.98
  -3   2 -17    1.34    1.53
   3   2  17   -0.45    1.26
  -3   2 -17    0.72    1.02
   3   2  17    1.51    1.17
  -3   1 -17 1001.90   32.88
   3   1  17 1068.93   33.30
  -3  -1  17 1026.26   32.83
  -3  -1  17 1007.77   28.38
  -3   1 -17 1017.91   30.48
   3  -1 -17 1026.62   33.01
  -3  -1  17 1018.90   32.66
   3   1  17  992.20   30.52
   3   1  17  991.19   30.41
   3  -1 -17 1038.61   33.08
   3  -1 -17 1023.56   30.00
   3   0 -17    1.27    1.32
   3   0 -17   -0.43    1.13
  -3   0 -17    0.42    1.32
  -3   0  17   -0.82    1.29
   3   0  17    1.23    1.38
   3   0  17    0.18    0.71
   3   0 -17   -0.55    0.92
  -3   0  17    0.81    1.52
   3   0 -17    0.84    1.48
  -3   0 -17    0.18    0.77
  -3   0  17   -0.19    0.78
   3  -1  17  964.48   32.89
  -3   1  17  969.24   33.22
  -3   1  17 1024.97   30.81
   3  -1  17 1012.20   30.37
   3   1 -17 1022.09   33.32
   3   1 -17 1037.04   32.43
   3   1 -17 1045.20   33.33
   3   1 -17 1052.60   30.82
  -3  -1 -17 1085.56   33.52
  -3   2  17    1.97    1.10
   3   2 -17    0.76    1.06
  -3   2  17    2.70    1.65
   3   2 -17    0.45    1.35
  -3  -2 -17    0.93    1.33
   3   2 -17    0.39    1.41
   3  -2  17    1.24    0.93
  -3   3  17  226.28    9.48
  -3  -3 -17  240.96   11.38
  -3   3  17  252.08   11.64
   3   3 -17  241.52    9.74
   3   3 -17  230.20   11.00
  -3   4  17   51.03    3.91
  -3   4  17   49.45    4.95
   3   4 -17   54.53    4.14
  -3   5  17  567.20   20.28
  -3   5  17  572.16   22.90
   3   5 -17  610.39   20.89
  -3  -6 -17    2.10    0.95
  -3   6  17    3.52    2.28
  -3   6  17    5.15    2.06
  -3   7  17   81.41    7.61
  -3   7  17   71.52    5.77
  -3  -7 -17   71.23    3.63
  -3   8  17    6.32    2.70
  -3  -8 -17    9.47    1.52
  -3   8  17    9.83    3.65
   3   8  18   -0.88    2.82
  -3  -8  18    1.05    2.09
  -3   8 -18   -2.28    2.36
   3   7  18    2.35    2.92
  -3  -7  18   -0.89    1.66
  -3  -7  18   -2.33    2.47
  -3   7 -18   -0.99    2.13
   3   6  18    7.01    2.99
  -3   6 -18    4.65    1.90
  -3  -6  18   -0.53    1.87
  -3  -6  18    1.86    1.49
   3   5  18    5.01    3.02
   3   5  18    5.00    2.41
  -3  -5  18    2.42    2.29
  -3  -5  18    3.02    2.04
  -3   5 -18    2.54    2.01
   3  -5 -18    3.63    1.23
   3   4  18   17.54    2.48
  -3   4 -18   14.24    2.22
  -3  -4  18   16.60    2.04
  -3  -4  18   14.95    2.83
   3  -4 -18   18.31    1.92
   3   3  18    8.75    1.81
   3   3  18    4.64    2.14
  -3   3 -18    7.94    2.22
  -3  -3  18    9.70    1.45
  -3  -3  18   11.89    2.47
   3  -3 -18   12.96    1.79
   3  -3 -18   12.72    2.77
  -3   3 -18   13.79    2.01
  -3   2 -18    0.48    1.36
   3   2  18    0.96    1.67
  -3   2 -18    2.39    1.10
   3   2  18    1.00    0.91
   3  -2 -18    1.39    1.03
  -3  -2  18    2.45    0.70
   3   2  18    0.66    0.89
   3  -2 -18    0.91    1.61
  -3  -2  18    2.13    1.76
   3  -2 -18    3.47    1.92
   3  -2 -18    1.62    1.14
  -3   1 -18    8.74    2.56
   3   1  18    7.28    2.49
  -3  -1  18    4.42    2.15
   3   1  18   11.33    1.74
  -3  -1  18    8.37    2.70
   3   1  18    9.03    1.86
   3  -1 -18    7.32    1.43
  -3   1 -18    9.63    1.74
   3  -1 -18    8.33    2.47
   3  -1 -18   10.80    2.73
   3   0 -18   65.72    5.24
  -3   0 -18   68.79    5.25
  -3   0  18   73.58    5.46
   3   0  18   64.89    5.08
  -3   0  18   70.74    3.68
  -3   0 -18   73.33    3.66
  -3   0  18   66.79    5.10
   3   0 -18   61.36    5.05
   3   0 -18   69.60    4.63
   3   0 -18   66.12    3.50
   3   0  18   62.74    3.46
   3   1 -18    7.91    2.29
  -3   1  18    7.27    2.52
   3  -1  18    8.88    2.73
   3   1 -18    4.91    1.43
   3  -1  18    7.45    1.50
   3   1 -18    7.67    2.31
  -3   1  18    7.99    1.66
   3   1 -18   12.59    2.46
  -3  -1 -18    7.46    2.42
   3  -2  18    1.21    0.89
   3   2 -18    1.44    1.59
  -3   2  18    2.86    1.71
  -3   2  18    2.72    1.17
   3   2 -18    2.01    1.17
   3   2 -18    2.83    1.61
  -3  -2 -18    1.48    1.47
   3   3 -18    9.49    2.45
  -3   3  18   12.95    2.74
  -3   3  18   10.19    1.76
   3   3 -18   13.50    2.03
  -3  -3 -18   11.53    2.78
   3   4 -18   20.28    2.67
  -3   4  18   26.09    3.75
  -3   4  18   18.79    2.65
   3   5 -18    4.47    2.29
  -3   5  18    4.57    3.10
  -3   5  18    1.85    1.91
  -3   6  18    5.10    2.52
  -3   6  18    6.95    2.21
  -3  -6 -18    4.14    1.04
  -3   7  18   -1.63    2.80
  -3   7  18    0.51    2.23
  -3  -7 -18    0.81    1.08
  -3   8  18    1.75    2.50
  -3   8  18    0.91    2.63
  -3   8 -19    0.58    2.02
   3   8  19    6.31    3.26
  -3  -8  19    3.18    2.32
  -3   7 -19   36.27    4.20
  -3  -7  19   31.38    4.44
   3   7  19   38.75    5.50
  -3  -7  19   30.19    3.72
  -3   6 -19    2.56    1.63
  -3  -6  19    4.13    1.83
   3   6  19   -0.73    2.19
   3   5  19  295.65   12.18
  -3  -5  19  290.31   13.12
   3   5  19  278.21   14.28
   3  -5 -19  286.48    9.80
  -3  -5  19  285.83   11.33
  -3   5 -19  287.56   11.89
   3   4  19   12.33    2.97
   3   4  19    9.16    2.00
  -3  -4  19   11.04    1.74
   3  -4 -19   10.07    1.65
  -3  -4  19    4.76    2.24
  -3   4 -19    9.03    1.96
   3   3  19   75.99    4.72
  -3  -3  19   88.29    6.18
   3   3  19   85.71    6.59
  -3   3 -19   88.39    4.88
   3  -3 -19   91.54    4.82
  -3  -3  19   81.96    4.10
   3  -2 -19    8.92    2.49
   3   2  19   10.70    2.61
  -3   2 -19    9.58    2.50
   3  -2 -19    8.09    1.30
  -3  -2  19    6.69    0.99
   3   2  19    8.44    1.59
  -3  -2  19    3.58    1.78
   3   2  19    4.00    1.26
  -3   2 -19    7.88    1.48
   3  -2 -19    9.82    1.77
  -3   1 -19  420.72   16.90
  -3  -1  19  425.50   16.83
   3   1  19  436.81   17.15
  -3   1 -19  427.43   14.00
  -3  -1  19  427.72   16.49
   3   1  19  421.38   14.70
   3  -1 -19  403.93   16.45
   3   1  19  406.24   13.96
   3  -1 -19  408.37   15.23
   3  -1 -19  429.29   13.66
   3  -1 -19  458.66   17.26
  -3   0  19    1.86    1.76
   3   0  19    1.87    1.76
   3   0  19    1.47    1.31
   3   0 -19   -0.46    1.49
  -3   0  19   -0.45    1.64
  -3   0 -19    2.41    1.83
   3   0 -19   -0.49    1.52
   3   0 -19    0.66    0.80
   3   0  19    0.83    0.81
  -3   1  19  417.87   14.04
  -3  -1 -19  437.57   17.11
   3  -1  19  427.45   13.71
   3   1 -19  415.25   14.08
   3   1 -19  427.92   16.97
   3   1 -19  429.23   16.05
   3  -1  19  425.69   16.85
  -3   1  19  405.46   16.84
  -3   2  19    5.17    1.42
   3   2 -19    7.99    1.48
  -3   2  19   10.62    2.52
   3   2 -19    6.11    2.15
  -3  -2 -19    3.13    1.93
  -3   3  19   93.97    5.21
   3   3 -19   94.37    5.30
  -3   3  19  104.15    7.13
  -3   4  19   14.50    3.14
   3   4 -19   10.36    2.06
  -3   4  19   13.53    2.26
  -3   5  19  298.96   12.44
   3   5 -19  307.32   12.81
  -3   5  19  314.24   15.29
  -3   6  19    5.29    2.83
  -3   6  19    5.25    2.10
  -3   7  19   38.31    4.29
  -3  -7 -19   38.40    2.56
  -3   7  19   43.71    5.83
  -3   8  19   -0.59    2.23
  -3   8  19    1.87    2.91
  -3   8 -20    2.33    2.35
   3   8  20    1.86    2.98
  -3  -8  20    0.54    1.88
  -3   7 -20    3.00    2.27
   3   7  20    0.83    2.50
  -3  -7  20    0.45    1.69
  -3  -7  20    1.25    2.20
   3   6  20    1.50    2.27
  -3   6 -20    8.57    2.26
  -3  -6  20    7.59    2.08
  -3  -6  20    7.44    2.75
   3   5  20   10.43    2.33
  -3  -5  20    2.48    1.53
   3  -5 -20    4.13    1.17
  -3  -5  20    7.87    2.71
   3   5  20    6.75    2.77
  -3   5 -20    4.02    1.81
  -3  -4  20   25.71    2.45
   3   4  20   22.03    3.69
  -3   4 -20   28.14    2.90
  -3  -4  20   22.00    3.50
   3  -4 -20   22.85    2.33
   3   4  20   25.86    2.85
  -3   3 -20   11.72    1.76
  -3  -3  20   10.45    1.41
  -3  -3  20    9.20    2.45
   3  -3 -20    9.24    1.67
   3   3  20   11.43    2.89
   3   3  20    5.39    1.51
   3   2  20    8.42    1.64
  -3  -2  20    6.60    2.14
   3   2  20    7.04    1.45
  -3   2 -20    7.51    1.44
   3  -2 -20    5.55    1.50
   3   2  20    8.07    2.49
  -3   1 -20    2.58    1.86
   3   1  20    4.58    2.14
  -3  -1  20    6.48    2.34
   3   1  20    6.72    1.28
  -3  -1  20    0.46    1.92
   3   1  20    6.25    1.66
   3  -1 -20    5.83    2.36
   3  -1 -20    4.57    1.14
  -3   1 -20   10.21    1.45
   3  -1 -20    5.46    1.79
  -3   0  20   75.45    2.75
  -3   0  20   75.63    5.83
   3   0  20   88.14    5.17
  -3   0 -20   74.41    5.89
   3   0 -20   86.66    6.28
  -3   0  20   84.68    6.20
   3   0  20   83.26    6.18
   3   0  20   83.57    3.86
   3   0 -20   92.19    3.95
   3   1 -20    4.78    1.17
   3   1 -20    4.19    1.89
  -3   1  20   10.60    2.48
   3  -1  20    3.50    2.03
   3  -1  20    6.48    1.24
  -3  -1 -20    3.15    1.94
   3   1 -20    4.10    1.67
  -3   1  20    6.56    1.29
  -3   1  20    6.12    0.78
   3   2 -20    8.78    1.54
  -3   2  20    7.93    1.46
  -3   2  20    5.87    2.34
  -3   3  20    9.71    1.77
   3   3 -20    9.88    1.93
  -3   3  20   13.84    2.84
   3   4 -20   21.37    2.69
  -3   4  20   22.09    2.69
   3   5 -20   11.04    2.43
  -3   5  20    9.85    2.36
  -3   5  20    9.81    3.06
  -3   6  20    8.01    2.38
  -3   6  20   10.16    3.27
  -3  -7 -20   -0.17    0.98
  -3   7  20    0.87    2.50
  -3   7  20    4.65    2.26
  -3   8  20    5.79    3.39
  -3   8  20    0.59    2.40
  -3  -8  21   -1.62    2.13
   3   8  21    1.91    3.06
  -3   8 -21    1.17    2.45
  -3   7 -21    5.54    2.21
   3   7  21    6.02    3.28
  -3  -7  21   12.40    2.67
  -3  -7  21    6.49    2.86
  -3  -6  21   11.14    2.27
  -3  -6  21   10.05    2.88
  -3   6 -21    5.19    2.05
   3   6  21   14.72    3.83
   3   5  21   58.05    4.56
  -3  -5  21   59.16    5.52
  -3   5 -21   60.62    4.53
   3  -5 -21   61.61    3.56
   3   5  21   54.00    5.88
  -3  -5  21   57.16    4.17
   3  -4 -21    0.76    1.00
   3   4  21    1.97    1.43
  -3  -4  21   -0.25    1.04
  -3  -4  21   -1.05    2.02
   3   4  21    0.64    2.28
  -3   4 -21   -0.31    1.10
   3   3  21    7.15    2.40
  -3  -3  21    5.58    2.17
  -3  -3  21    4.32    1.18
   3   3  21    2.82    1.30
  -3   3 -21    3.19    1.26
   3  -3 -21    4.08    1.58
   3  -2 -21   12.78    2.15
  -3  -2  21    9.90    2.71
   3   2  21   11.42    1.96
   3   2  21   13.35    1.71
  -3   2 -21   10.25    1.64
   3   2  21    9.65    2.72
  -3   1 -21   28.99    2.22
   3   1  21   31.48    2.99
  -3  -1  21   29.77    3.74
   3  -1 -21   29.85    2.11
   3   1  21   31.57    2.26
   3   1  21   29.56    3.87
  -3  -1  21   30.59    3.88
   3  -1 -21   29.64    3.18
  -3   0  21    0.30    0.42
  -3   0  21   -0.49    1.66
   3   0  21    0.66    1.33
  -3   0  21    1.57    1.87
   3   0  21   -0.53    1.59
   3   0 -21    0.57    0.74
   3   0  21   -0.44    0.77
   3  -1  21   28.27    2.07
   3   1 -21   29.75    2.26
  -3   1  21   28.85    2.22
  -3   1  21   30.39    1.66
  -3   1  21   24.52    3.53
   3  -1  21   36.02    4.14
  -3   2  21    9.57    2.56
  -3   2  21   11.94    1.73
   3   2 -21   10.14    1.61
  -3   3  21    0.60    1.81
   3   3 -21    2.30    1.38
  -3   3  21    3.90    1.44
  -3   4  21    0.33    1.15
  -3   4  21    3.28    2.27
   3   4 -21    1.03    1.44
  -3   5  21   70.53    6.71
   3   5 -21   65.20    4.94
  -3   5  21   63.50    4.74
  -3   6  21    9.44    2.43
  -3   6  21   13.71    3.57
  -3   7  21    6.25    2.52
  -3   7  21    8.95    3.17
  -3   8  21    2.98    2.85
  -3   8  21   -0.60    2.52
   3   7  22   -0.89    2.66
  -3   7 -22    2.03    2.05
  -3  -7  22    1.86    1.99
  -3  -7  22    0.67    2.49
  -3  -6  22    1.84    2.39
   3   6  22    1.60    2.83
  -3   6 -22   -0.43    1.80
  -3  -6  22    0.78    1.41
   3  -6 -22    0.51    0.78
   3  -5 -22    0.22    1.17
   3   5  22    4.26    1.90
  -3  -5  22    0.32    1.40
  -3  -5  22    2.28    1.96
   3   5  22   -0.73    2.27
  -3   5 -22    1.47    1.68
   3   4  22    0.33    1.38
  -3  -4  22   -0.55    1.78
  -3  -4  22    0.25    0.99
   3   4  22    0.67    1.95
  -3   4 -22    0.31    1.29
   3  -4 -22   -0.55    1.21
  -3  -3  22    0.53    1.84
  -3  -3  22    1.35    0.88
   3  -3 -22    1.56    1.21
   3   3  22    3.13    2.41
   3   3  22    0.56    1.05
  -3   3 -22    1.06    1.17
  -3   2 -22    8.74    1.46
   3   2  22   13.18    3.19
  -3  -2  22   17.67    3.10
   3   2  22    8.95    1.88
   3  -2 -22   12.53    2.11
   3   2  22   11.22    1.65
   3  -1 -22    5.40    1.01
   3   1  22    6.89    1.80
  -3  -1  22    4.11    2.20
   3   1  22    3.98    2.14
  -3  -1  22    3.90    2.15
   3  -1 -22    4.97    1.84
   3   1  22    4.64    1.05
  -3   0  22   -0.52    1.63
  -3   0  22    0.70    0.51
   3   0 -22    0.13    0.73
   3   0  22   -0.13    0.68
  -3   0  22    0.55    1.61
   3   0  22    0.56    1.68
   3   0  22    1.41    1.35
   3   1 -22    5.12    1.06
   3  -1  22    7.31    1.80
  -3   1  22    6.99    0.90
  -3   1  22    9.00    2.59
   3  -1  22    5.03    2.21
   3   2 -22   14.10    1.80
  -3   2  22   12.99    1.73
  -3   2  22   12.46    3.01
   3   3 -22    0.85    1.34
  -3   3  22    3.32    1.32
  -3   3  22    1.25    1.90
  -3   4  22    0.65    1.30
   3   4 -22    0.68    1.40
  -3   4  22    2.74    2.44
  -3   5  22    0.75    2.35
  -3   5  22    1.55    1.61
   3   5 -22    1.62    1.72
  -3   6  22   -1.67    2.78
  -3   6  22    1.82    1.80
  -3   7  22    0.92    2.87
  -3   7  22   -0.53    2.00
   3   7  23   10.05    3.72
  -3   7 -23    5.09    2.49
  -3  -7  23    4.23    2.36
  -3  -7  23    6.24    2.81
  -3  -6  23    2.36    1.60
   3  -6 -23    3.25    1.07
  -3  -6  23    5.73    2.65
   3   6  23    0.83    2.84
  -3   6 -23    0.87    2.03
  -3  -5  23   37.73    3.57
   3  -5 -23   49.75    3.43
  -3  -5  23   42.40    4.98
   3   5  23   55.78    6.29
  -3   5 -23   47.09    4.09
   3   5  23   42.15    3.90
  -3  -4  23    0.26    1.12
  -3  -4  23    2.30    2.31
   3   4  23    1.63    1.52
   3   4  23   -0.70    2.36
  -3   4 -23    0.92    1.23
   3  -4 -23    1.75    1.29
  -3  -3  23    2.78    2.08
  -3   3 -23    2.09    1.19
   3   3  23    1.90    1.23
   3   3  23    0.66    2.06
   3  -3 -23    1.67    1.57
  -3  -3  23    1.18    0.99
   3   2  23    3.15    2.04
  -3   2 -23    3.26    1.17
   3   2  23    2.66    1.52
  -3  -2  23    2.18    1.99
   3  -2 -23    0.37    1.52
   3   2  23    1.01    0.98
  -3  -1  23   25.92    3.89
   3   1  23   26.27    3.05
   3   1  23   34.75    4.39
  -3  -1  23   27.09    3.99
   3  -1 -23   25.43    3.23
   3   1  23   26.70    1.92
  -3   0  23    1.63    1.98
  -3   0  23   -0.08    0.47
   3   0 -23    0.68    0.66
   3   0  23   -0.11    0.60
   3   0  23    1.49    1.53
  -3   0  23   -0.58    1.84
   3   0  23   -1.17    1.84
   3  -1  23   30.23    3.38
   3   1 -23   25.46    1.90
  -3   1  23   28.11    1.71
  -3   1  23   30.24    4.11
   3  -1  23   27.74    3.97
  -3   2  23    1.89    1.23
   3   2 -23    2.52    1.12
  -3   2  23    0.62    1.96
   3   3 -23    2.74    1.28
  -3   3  23    0.54    1.03
  -3   3  23    0.66    1.91
  -3   4  23    1.30    1.48
  -3   4  23    0.72    2.33
   3   4 -23   -0.34    1.38
  -3   5  23   52.21    5.99
  -3   5  23   41.30    4.03
   3   5 -23   46.92    4.25
  -3   6  23   -0.86    2.68
  -3   6  23    2.75    1.97
  -3   7  23    3.79    3.34
  -3   7  23    7.49    2.96
  -3   7 -24    2.04    2.44
  -3  -7  24    0.47    1.99
  -3  -7  24    7.18    3.08
   3   7  24    6.60    3.49
  -3   6 -24    0.44    1.65
  -3  -6  24    1.59    1.61
  -3  -6  24    4.64    2.46
   3   6  24    1.70    2.84
   3   5  24    1.57    2.78
   3   5  24    0.38    1.60
  -3  -5  24    0.98    1.46
   3  -5 -24    1.85    1.41
  -3   5 -24    0.73    1.96
  -3  -5  24   -0.63    2.61
  -3  -4  24    6.84    1.63
  -3  -4  24    4.20    2.30
   3  -4 -24    6.24    1.76
   3   4  24    8.72    3.16
  -3   4 -24    6.69    1.72
   3   4  24    4.20    1.59
   3   3  24   -1.38    1.91
   3  -3 -24   -0.35    1.64
   3   3  24   -0.52    1.17
  -3   3 -24    0.51    1.10
  -3  -3  24    1.17    2.23
   3   2  24   33.52    4.54
   3   2  24   23.90    2.96
  -3   2 -24   26.29    2.17
   3  -2 -24   29.32    3.41
   3   2  24   24.62    2.13
   3   1  24    5.23    1.93
  -3  -1  24    9.62    2.85
   3   1  24    5.77    1.02
   3   1  24    6.93    2.80
  -3  -1  24    6.81    2.80
  -3   0  24    4.16    0.80
   3   0 -24    4.60    0.79
  -3   0  24    5.12    2.34
  -3   0  24    0.61    2.13
   3   0  24    4.33    2.32
   3   0  24    6.36    2.00
   3   1 -24    4.73    0.99
  -3   1  24    4.99    2.67
   3  -1  24    8.09    2.86
  -3   1  24    6.66    0.97
   3  -1  24    4.72    1.97
  -3   2  24   31.40    2.40
  -3   2  24   27.76    2.04
  -3   2  24   21.50    3.86
   3   2 -24   25.15    2.20
  -3   3  24   -0.69    2.31
   3   3 -24    0.53    1.16
  -3   3  24   -0.26    1.06
  -3   4  24    5.20    2.41
   3   4 -24    7.60    1.80
  -3   4  24    6.11    1.72
  -3   5  24    1.95    1.71
   3   5 -24    1.60    1.66
  -3   5  24    2.43    2.87
  -3   6  24    4.16    1.95
  -3   6  24    6.21    3.22
  -3   7  24    3.77    2.30
  -3   7  24    5.87    3.54
  -3  -6  25   -0.40    1.59
  -3  -6  25    3.44    2.74
  -3   6 -25   -0.43    1.67
   3   6  25    3.53    2.64
   3   5  25   65.21    5.14
  -3  -5  25   77.87    6.94
   3  -5 -25   80.35    4.89
  -3   5 -25   84.36    5.49
   3   5  25   88.47    7.95
  -3  -5  25   80.51    5.16
   3  -4 -25    5.01    1.85
  -3  -4  25    4.55    1.59
  -3  -4  25    6.88    2.86
   3   4  25    4.09    1.67
  -3   4 -25    1.50    1.38
   3   4  25    6.06    2.97
  -3  -3  25   48.06    5.49
   3  -3 -25   45.56    4.10
   3   3  25   45.41    3.23
   3   3  25   42.56    5.43
  -3   3 -25   44.02    3.27
   3   2  25    1.37    2.15
   3   2  25    0.89    0.89
  -3  -2  25    1.20    2.24
   3   2  25    0.38    1.38
   3   1  25  142.92    9.67
  -3  -1  25  164.90    9.99
  -3  -1  25  140.11    8.96
   3   1  25  134.42    4.68
   3   1  25  156.05    7.93
  -3   0  25   -1.29    2.23
   3   0  25   -1.30    2.56
  -3   0  25    0.60    2.17
   3   0  25   -0.42    1.50
  -3   0  25    0.09    0.65
   3  -1  25  137.30    7.97
  -3   1  25  147.73    9.52
   3  -1  25  146.06    9.47
  -3   1  25  144.52    5.03
   3   1 -25  122.46    4.61
  -3   2  25   -0.15    0.80
  -3   2  25   -0.31    0.83
   3  -2  25   -1.46    2.15
  -3   2  25    0.68    1.97
   3   2 -25   -0.97    0.99
  -3   3  25   45.93    3.38
   3   3 -25   53.13    3.53
  -3   3  25   48.42    5.60
   3   4 -25    5.79    1.84
  -3   4  25    1.91    1.47
  -3   4  25    8.49    3.09
   3   5 -25   76.26    5.47
  -3   5  25   78.63    5.48
  -3   5  25   81.21    8.04
  -3   6  25   -1.39    2.26
  -3   6  25   -0.92    2.53
  -3  -6  26    1.63    1.64
  -3  -6  26   -0.72    2.31
   3   6  26    4.58    2.94
  -3   6 -26   -0.86    1.58
  -3  -5  26   -1.01    1.57
  -3  -5  26    0.68    2.72
   3   5  26    1.70    3.31
   3   5  26   -0.75    1.85
  -3   5 -26   -0.35    1.65
   3  -5 -26    0.92    1.55
  -3  -4  26    0.65    2.55
   3   4  26    0.79    2.72
  -3   4 -26    0.87    1.30
   3   4  26   -0.30    1.28
  -3  -4  26   -0.81    1.31
   3  -4 -26    0.71    1.59
  -3  -3  26    1.27    2.43
   3   3  26    1.51    2.67
  -3   3 -26    1.98    1.12
   3  -3 -26    0.40    1.92
   3   3  26    1.31    1.20
  -3   2 -26    1.44    0.84
   3   2  26    1.12    0.81
   3   2  26   -0.71    2.39
  -3  -2  26   -1.25    2.09
  -3  -1  26   -0.69    2.81
   3   1  26    1.39    2.54
   3   1  26    3.37    2.19
  -3  -1  26   -0.62    2.83
  -3   0  26    2.99    0.78
   3   0  26    6.70    2.14
   3   0  26    3.43    2.50
  -3   0  26    2.72    2.54
  -3   1  26    2.74    2.81
   3  -1  26    1.38    2.94
   3  -1  26    0.94    2.28
  -3   1  26    0.81    0.81
  -3   2  26   -0.16    0.97
   3  -2  26    2.56    2.22
  -3   2  26    0.71    2.22
  -3   2  26    0.61    0.80
   3   2 -26    0.13    0.80
  -3   3  26   -0.22    1.13
   3   3 -26    2.05    1.15
  -3   3  26   -2.26    2.36
   3   4 -26    1.24    1.45
  -3   4  26   -0.31    1.48
  -3   4  26   -0.81    3.00
   3   5 -26    1.55    1.98
  -3   5  26   -0.88    3.10
  -3   5  26   -0.38    1.72
  -3   6  26   -0.95    3.34
  -3   6  26   -0.92    2.01
  -3  -6  27   -0.41    1.88
  -3  -6  27   -0.75    2.78
  -3   6 -27    3.37    1.86
   3   6  27   -0.95    3.15
  -3   5 -27   55.09    4.36
  -3  -5  27   50.24    4.18
   3   5  27   54.26    6.89
  -3  -5  27   52.53    5.97
  -3  -4  27    2.72    2.53
   3   4  27   -0.83    2.48
   3   4  27    3.17    1.35
  -3   4 -27    1.67    1.34
   3  -4 -27    1.52    1.71
  -3  -4  27    0.28    1.31
   3   3  27   33.45    2.51
   3   3  27   42.57    5.70
  -3  -3  27   31.83    4.71
  -3   3 -27   33.55    2.60
   3   2  27    3.73    2.65
  -3  -2  27    0.65    2.44
   3   1  27   91.35    6.34
  -3  -1  27   93.45    7.79
   3   1  27  106.49    8.44
  -3  -1  27   99.86    7.76
  -3   0  27   -0.71    2.39
   3   0  27   -2.16    3.01
   3   0  27   -0.94    1.83
  -3   0  27   -0.31    0.72
  -3   1  27  102.18    8.14
  -3   1  27   93.33    3.96
   3  -1  27  111.26    8.50
   3  -1  27   96.98    6.84
   3   2 -27    0.08    0.54
  -3   2  27   -0.74    2.31
  -3   2  27   -0.32    0.90
   3  -2  27    1.61    2.18
   3  -3  27   39.65    4.72
  -3   3  27   38.70    5.27
  -3   3  27   31.74    2.56
   3   3 -27   35.43    2.72
   3   4 -27    1.18    1.53
  -3   4  27    0.58    1.31
  -3   4  27    5.04    2.97
  -3   5  27   44.62    4.16
  -3   5  27   59.56    7.11
  -3   6  27    0.46    1.83
  -3   6  27    1.97    2.95
  -3  -5  28    3.69    3.05
   3   5  28    0.91    3.20
  -3   5 -28    2.35    1.62
  -3  -5  28   -0.34    1.67
   3   5  28    0.29    1.41
  -3  -4  28    4.26    3.07
   3   4  28    8.60    3.65
  -3   4 -28    2.85    1.38
   3   4  28    6.91    1.52
  -3  -4  28    6.13    1.72
  -3  -3  28    2.77    2.51
   3   3  28    4.09    3.20
   3   3  28    1.60    0.90
   3   3  28    2.00    0.91
  -3   3 -28    2.90    0.96
  -3  -2  28    1.37    2.41
   3   2  28    4.68    2.76
   3   1  28   -0.47    2.08
  -3  -1  28    1.36    2.47
  -3  -1  28   -0.75    2.35
   3   1  28    0.76    2.30
   3   0  28    8.91    2.39
  -3   0  28   12.72    1.23
   3   0  28   15.14    3.70
  -3   0  28   14.23    3.44
  -3   1  28   -1.51    2.52
   3  -1  28   -1.52    2.97
  -3   1  28   -0.49    0.78
   3  -1  28    2.58    2.10
  -3   2  28    5.41    3.09
  -3   2  28    2.28    1.01
   3   3 -28    3.74    1.12
  -3   3  28    1.45    0.93
   3  -3  28    1.21    2.20
  -3   3  28   -0.82    2.47
  -3   4  28    7.00    3.26
  -3   4  28    8.20    1.78
  -3   5  28   -1.87    3.01
  -3   5  28    2.53    1.87
   3   5  29   10.40    3.92
   3   5  29    6.33    1.80
  -3  -5  29    6.13    2.98
  -3  -5  29   11.05    2.22
  -3  -4  29   -0.74    2.80
   3   4  29    0.75    1.10
   3   4  29   -1.79    2.88
  -3   4 -29    0.23    1.12
  -3  -4  29    2.25    1.35
  -3  -3  29    0.72    2.40
  -3   3 -29    0.24    0.52
   3   2  29    1.63    2.72
  -3  -2  29    0.71    2.37
  -3  -1  29    5.52    2.87
   3   1  29    7.19    3.13
  -3  -1  29    2.14    2.66
   3   1  29    5.00    2.23
  -3   0  29    0.78    2.62
   3   0  29    0.79    2.73
   3   0  29   -0.52    1.98
  -3   0  29    0.11    0.68
   3  -1  29    2.73    2.18
  -3   1  29   13.42    3.55
   3  -1  29    8.75    3.12
  -3   1  29    7.45    1.11
  -3   2  29   -0.81    2.61
   3  -2  29   -0.58    2.04
  -3   3  29   -0.85    2.84
   3   3 -29    1.01    0.73
   3  -3  29    3.81    2.88
   3   4 -29   -0.79    1.10
  -3   4  29   -0.46    1.06
   3  -4  29    0.69    2.81
  -3   5  29   10.50    2.21
  -3   5  29    7.79    3.52
  -3  -4  30    0.28    1.27
  -3  -4  30   -2.30    2.62
   3   3  30    0.88    2.83
  -3  -3  30    0.66    0.99
  -3  -3  30    0.75    2.33
   3   2  30    0.85    2.92
  -3  -2  30    1.49    2.63
  -3  -1  30    2.48    2.75
   3   1  30    1.67    2.69
  -3  -1  30    0.75    2.70
   3   1  30    2.12    1.91
  -3   0  30    0.82    2.37
   3   0  30    0.83    2.59
  -3   0  30    0.32    0.68
   3   0  30    1.64    2.02
  -3   1  30    1.65    2.38
   3  -1  30    0.83    2.86
  -3   1  30    0.37    0.72
   3  -1  30   -0.57    2.28
  -3   2  30   -0.84    2.63
   3  -2  30    0.60    2.12
  -3   3  30    1.77    2.55
   3  -3  30   -0.66    2.25
   3  -4  30   -2.88    2.66
  -3   4  30   -0.95    2.61
  -3  -3  31    1.11    1.04
   3   3  31   -0.91    2.73
  -3  -3  31   -0.78    2.75
   3   2  31    2.66    2.65
  -3  -2  31   -3.89    3.15
  -3  -1  31    6.04    3.04
   3   1  31    4.36    3.24
  -3  -1  31    0.78    2.82
   3   1  31   -0.56    1.89
  -3   0  31   -0.86    2.57
   3   0  31   -1.74    2.60
   3   0  31   -0.57    2.01
  -3   1  31   -0.86    2.48
   3  -1  31    0.87    2.51
   3  -1  31    3.60    2.53
  -3   2  31   -0.88    2.73
   3  -2  31   -0.63    2.49
  -3   3  31    3.67    2.94
   3  -3  31    2.06    2.72
   3   2  32    4.62    3.25
  -3  -2  32    6.46    3.06
  -3  -1  32    1.80    3.08
   3   1  32    3.63    3.61
  -3  -1  32    3.25    3.01
   3   1  32   -0.59    2.32
  -3   0  32   -2.69    2.78
   3   0  32    1.82    2.92
   3   0  32    0.60    2.28
  -3   1  32   -1.79    2.78
   3  -1  32    4.55    3.20
   3  -1  32   -3.14    3.06
  -3   2  32    3.67    3.31
   3  -2  32    0.66    2.54
  -3  -1  33   10.16    4.21
   3   1  33   11.15    3.31
  -3  -1  33   10.35    3.67
   3   1  33   17.06    4.52
   3   0  33   -0.63    2.44
  -3   0  33   -0.93    3.09
   3   0  33   -2.84    3.24
   3  -1  33   11.82    3.51
   3  -1  33   11.41    3.79
  -3   1  33   10.28    3.88
   4   0   0 3316.34   94.40
   4   1   0 1315.52   38.36
   4  -1   0 1372.93   40.05
  -4   1   0 1304.70   37.09
   4   1   0 1343.30   36.95
   4   1   0 1318.70   39.91
   4   2   0 1709.93   49.15
   4   2   0 1619.79   47.00
   4  -2   0 1678.38   49.05
  -4  -3   0   50.03    3.89
   4  -3   0   52.35    3.84
   4   3   0   51.53    3.92
  -4  -4   0 1886.11   55.82
   4   4   0 1812.77   55.67
   4  -4   0 1882.56   55.71
   4   4   0 1904.46   55.22
   4   5   0    1.51    1.25
  -4  -5   0   -0.39    1.39
  -4  -5   0    1.07    0.93
   4  -5   0    3.20    1.66
  -4   5   0    0.77    1.33
  -4  -6   0  592.53   18.65
  -4  -6   0  559.09   20.76
  -4   6   0  583.09   21.18
  -4  -7   0  268.01   10.14
  -4   7   0  256.01    8.31
  -4  -8   0  195.27   10.14
  -4   8   0  181.78   11.04
  -4   8   0  192.73   11.17
   4  -9   0   51.85    5.66
  -4  -9   0   53.82    5.11
  -4   9   0   48.32    5.74
   4 -10   0  125.21    9.41
  -4 -10   0  125.45    8.39
   4  10   0  134.76   10.37
  -4  10   0  116.52    9.53
   4 -10  -1    6.83    3.33
  -4  10  -1   -0.79    3.44
  -4 -10   1    2.90    2.94
   4  10   1    2.67    3.21
  -4   9  -1    1.38    2.50
  -4  -9   1    1.61    2.04
   4  -9  -1    2.63    2.57
  -4   8  -1    8.96    3.20
   4  -8  -1    7.37    2.55
  -4  -8   1    5.48    2.42
  -4   8  -1    3.62    0.93
  -4  -7   1   17.63    2.46
  -4   7  -1   17.26    1.66
  -4   7  -1   15.97    3.24
  -4  -6   1   11.71    1.97
  -4   6  -1    6.20    2.37
  -4  -6   1   10.71    2.45
  -4  -5   1   55.26    3.30
   4  -5  -1   56.24    4.59
  -4  -5   1   53.01    4.36
  -4   5  -1   50.88    4.30
   4   5   1   54.49    4.39
  -4  -4   1   26.36    3.08
   4   4   1   19.22    2.68
   4   4   1   19.02    2.78
  -4   4  -1   16.08    2.65
   4  -4  -1   20.52    2.90
  -4  -3   1  178.27    8.28
   4   3   1  192.21    8.34
   4  -3  -1  178.30    8.10
   4   3   1  173.84    7.15
   4   2   1    5.66    1.60
   4  -2  -1    3.22    1.48
   4   2   1    3.49    0.81
   4  -1  -1  243.05    9.68
   4   1   1  235.19    7.12
   4   1   1  226.37    9.46
   4   1   1  229.48    8.16
   4   0  -1    4.39    1.61
   4   0   1    2.64    1.59
  -4   1   1  233.92    7.19
   4  -1   1  222.32    9.43
   4   1  -1  232.84    8.39
   4   1  -1  231.73    9.61
   4   1  -1  233.53    7.06
   4   2  -1    6.42    1.29
   4   2  -1    7.78    1.79
   4  -2   1    3.24    1.35
  -4   2   1    2.98    0.94
   4   3  -1  174.70    7.53
   4  -3   1  174.63    8.05
  -4   3   1  180.09    7.31
   4   3  -1  183.75    8.21
   4   4  -1   20.99    2.66
  -4  -4  -1   17.69    1.64
  -4  -4  -1   15.99    2.60
  -4   4   1   23.10    2.87
   4  -4   1   19.16    2.79
   4   4  -1   20.56    2.93
  -4  -5  -1   47.54    2.80
   4   5  -1   42.19    3.78
   4  -5   1   48.02    4.18
  -4   5   1   54.35    4.33
  -4  -5  -1   47.54    4.11
  -4   6   1    7.55    2.46
  -4  -6  -1    9.26    1.69
  -4  -6  -1   10.53    2.44
  -4   7   1   19.99    3.71
  -4  -7  -1   18.71    2.32
  -4   7   1   25.85    3.77
  -4   8   1    5.91    2.64
  -4  -8  -1    9.81    2.53
  -4   8   1    5.39    2.88
  -4  -9  -1   -0.53    1.86
   4  -9   1    3.35    2.74
  -4   9   1    4.15    2.76
   4 -10   1    3.07    3.05
  -4  10   1    0.79    3.51
  -4 -10  -1    1.12    2.77
   4  10  -1    8.83    3.80
  -4 -10   2  121.97    7.52
  -4 -10   2  105.89    7.69
  -4  10  -2  100.50    8.77
   4  10   2  108.49    9.30
   4 -10  -2  111.70    8.87
  -4  -9   2   74.03    6.10
   4  -9  -2   90.14    7.10
  -4   9  -2   82.49    7.28
  -4  -8   2  133.73    7.31
  -4  -8   2  140.53    8.46
  -4   8  -2  151.55    5.95
   4  -8  -2  151.37    9.02
  -4   8  -2  144.21    9.16
  -4   7  -2  144.36    6.07
  -4   7  -2  145.99    8.58
  -4  -7   2  149.39    7.09
  -4  -6   2  305.48   12.90
  -4   6  -2  310.18   13.24
  -4  -6   2  301.35   11.26
   4   5   2   17.69    2.59
  -4  -5   2   18.35    1.96
  -4  -5   2   15.00    2.41
   4  -5  -2   12.74    2.37
  -4   5  -2   15.68    2.65
   4   5   2   12.98    2.41
   4   4   2  880.01   28.74
   4   4   2  902.06   28.73
   4  -4  -2  910.97   28.99
  -4  -4   2  892.19   28.98
   4   4   2  910.34   28.14
  -4   4  -2  876.37   28.73
   4  -3  -2  170.48    6.52
   4   3   2  173.99    5.57
  -4  -3   2  165.78    4.81
   4   3   2  174.95    6.64
   4  -2  -2  605.28   11.35
   4   2   2  579.81   11.23
  -4   1  -2 1121.49   31.21
  -4   1  -2 1152.90   34.08
   4  -1  -2 1115.42   33.99
   4   1   2 1101.63   33.96
  -4  -1   2 1082.64   33.87
   4   1   2 1088.87   31.20
   4   0   2 1782.09   52.35
   4   0  -2 1797.04   52.42
  -4   0  -2 1816.32   52.40
  -4   0   2 1720.71   52.26
   4   1  -2 1117.97   32.94
   4   1  -2 1110.64   31.37
  -4   1   2 1119.78   31.51
   4   1  -2 1100.22   34.09
  -4  -1  -2 1126.44   34.23
   4  -1   2 1118.77   34.17
  -4   1   2 1117.99   34.15
   4   2  -2  565.08   17.76
   4  -2   2  583.66   19.19
   4   2  -2  559.47   19.15
  -4   2   2  578.21   19.12
   4   3  -2  160.45    7.68
   4  -3   2  169.76    7.85
  -4   3   2  175.79    7.19
   4   3  -2  166.81    7.19
   4   4  -2  943.51   28.51
  -4  -4  -2  887.15   26.04
  -4   4   2  862.65   28.86
   4  -4   2  929.04   29.18
  -4   4   2  924.99   28.55
   4   4  -2  892.76   29.22
   4   5  -2   20.32    2.56
   4  -5   2   10.81    2.17
  -4   5   2   16.07    2.69
  -4  -5  -2   20.95    2.78
  -4   5   2   13.57    2.48
  -4   6   2  302.74    8.94
  -4  -6  -2  281.98   12.59
  -4   6   2  324.27   13.35
  -4  -6  -2  314.68   10.63
  -4   6   2  295.49   13.16
  -4  -7  -2  154.09    8.45
  -4   7   2  153.61    8.94
  -4   7   2  155.11    9.19
  -4  -8  -2  142.34    8.26
  -4   8   2  139.31    9.38
  -4   8   2  152.91    9.33
   4  -9   2   81.62    7.10
  -4  -9  -2   80.48    6.24
  -4   9   2   81.48    7.26
  -4 -10  -2   98.72    7.19
   4 -10   2   98.93    8.51
   4  10  -2  106.82    9.17
  -4  10   2  103.96    8.64
  -4 -10   3   -1.47    2.44
   4  10   3    2.67    3.45
  -4  10  -3   -0.78    3.10
   4  -9  -3    3.91    2.87
  -4  -9   3    3.44    2.07
  -4   9  -3    3.43    2.91
  -4   9  -3    0.72    1.06
  -4  -9   3    3.31    2.29
   4  -8  -3    8.40    2.53
  -4  -8   3    5.20    2.04
  -4   8  -3    9.51    2.90
  -4   8  -3    7.25    1.48
  -4  -8   3    6.64    2.34
   4  -7  -3   31.93    3.84
  -4   7  -3   28.71    3.77
  -4  -7   3   26.88    2.92
  -4   7  -3   25.34    2.33
  -4  -6   3    7.80    2.13
  -4   6  -3    7.97    2.24
  -4  -6   3    7.99    1.68
   4   5   3   61.65    4.81
  -4  -5   3   60.40    3.69
  -4  -5   3   60.79    4.64
  -4   5  -3   53.55    4.43
   4  -5  -3   57.59    4.53
   4   5   3   61.81    4.76
   4   4   3   28.83    2.88
  -4  -4   3   30.36    3.18
   4   4   3   28.65    3.20
   4   4   3   33.60    3.30
  -4   4  -3   30.60    3.17
   4  -4  -3   39.01    3.53
   4  -3  -3  264.68    7.82
  -4  -3   3  255.58    5.96
  -4   3  -3  292.95    8.14
   4   3   3  280.51    8.08
   4   3   3  266.21    6.64
   4  -2  -3   13.41    1.99
   4   2   3   19.37    2.25
  -4   2  -3   18.92    2.20
  -4  -2   3   16.97    1.72
   4  -1  -3  271.29   10.73
  -4   1  -3  268.86   10.64
   4   1   3  275.04    8.68
  -4   1  -3  277.85    8.65
   4   1   3  285.73   10.89
  -4  -1   3  281.50   10.84
   4   0  -3    0.35    0.32
  -4   0   3   -0.58    1.08
  -4   0  -3    0.29    0.97
   4   0   3    0.29    1.10
   4   0  -3    1.46    1.39
  -4   0  -3    0.15    0.28
  -4   1   3  270.97    8.63
   4   1  -3  264.93    9.81
  -4   1   3  275.32   10.74
   4  -1   3  293.50   10.91
   4   1  -3  271.87    8.56
   4   1  -3  287.54   10.88
  -4  -1  -3  272.12   10.74
   4   2  -3   17.92    1.85
   4   2  -3   19.93    2.36
  -4   2   3   19.29    1.71
  -4   2   3   17.71    2.18
   4  -2   3   19.45    2.31
   4   3  -3  280.03   10.06
   4  -3   3  272.95   10.85
  -4   3   3  262.30   10.66
   4   3  -3  267.11   10.82
  -4   3   3  262.33   10.01
   4   4  -3   31.09    2.93
  -4  -4  -3   30.85    1.69
  -4   4   3   24.12    2.69
  -4   4   3   27.83    3.09
   4  -4   3   24.61    3.04
   4   4  -3   25.49    3.05
  -4  -5  -3   58.86    4.63
  -4  -5  -3   56.80    2.80
   4  -5   3   58.92    4.75
  -4   5   3   54.36    4.53
  -4   5   3   63.70    4.77
  -4   6   3    5.33    1.96
  -4  -6  -3    6.00    1.20
  -4   6   3    7.57    2.31
  -4   7   3   30.60    4.07
  -4  -7  -3   34.12    3.68
  -4   7   3   25.35    3.72
  -4   8   3    6.08    2.59
  -4   8   3    4.20    2.61
  -4  -8  -3    5.38    2.20
  -4   9   3    6.90    3.20
  -4  -9  -3    6.76    2.48
   4  -9   3    5.45    2.96
  -4  10   3    2.36    3.12
  -4 -10  -3   -0.55    2.26
   4 -10   3    3.92    2.90
  -4  10  -4   67.20    7.16
  -4 -10   4   84.75    6.38
  -4  -9   4  112.26    7.69
  -4   9  -4   98.78    5.13
  -4  -9   4  120.70    7.16
  -4   9  -4   88.81    7.70
  -4  -8   4   71.28    5.21
  -4   8  -4   76.53    4.27
  -4  -8   4   72.39    5.74
   4  -8  -4   76.33    6.20
  -4   8  -4   56.29    5.70
   4  -7  -4   66.54    5.41
  -4   7  -4   69.52    5.62
  -4  -7   4   60.44    4.41
  -4  -6   4   85.15    5.95
  -4  -6   4   88.85    5.05
  -4   6  -4   88.86    6.01
   4  -5  -4  104.70    6.36
   4   5   4   98.08    6.20
  -4  -5   4  106.47    6.37
   4   5   4  105.55    6.47
  -4   5  -4  116.62    6.57
   4   5   4  102.85    6.22
   4  -4  -4  253.79   10.78
   4   4   4  251.88   10.69
   4   4   4  260.37   10.89
  -4  -4   4  234.05   10.66
   4   4   4  271.54   10.48
  -4   4  -4  257.49   10.64
  -4  -3   4  378.21   13.12
  -4   3  -4  422.70   14.57
   4   3   4  392.28   13.46
   4   3   4  392.34   14.36
   4  -3  -4  390.05   14.26
  -4  -2   4   19.91    1.91
   4   2   4   22.68    1.84
  -4   2  -4   23.48    2.47
   4   2   4   24.19    2.49
   4  -2  -4   22.39    2.40
  -4  -1   4  761.52   24.41
   4   1   4  755.54   24.39
   4  -1  -4  825.70   22.41
  -4   1  -4  752.23   24.32
   4  -1  -4  751.81   24.34
  -4   1  -4  758.33   22.19
   4   1   4  723.95   22.16
  -4  -1   4  756.40   24.27
  -4   0   4  275.18    8.14
  -4   0   4  257.61   10.35
  -4   0  -4  246.57   10.27
   4   0  -4  257.41    9.94
   4   0   4  268.50   10.41
   4   0  -4  266.60   10.39
  -4   0   4  239.39    9.76
   4   0  -4  257.64    8.16
  -4   0  -4  263.85    8.17
  -4  -1  -4  801.26   22.62
  -4   1   4  759.73   24.75
   4  -1   4  763.61   24.75
   4   1  -4  750.28   23.94
  -4   1   4  788.65   22.67
  -4   1   4  772.65   23.87
  -4  -1  -4  792.95   24.81
   4   1  -4  726.12   24.61
   4   2  -4   22.09    1.84
   4   2  -4   21.18    2.02
  -4   2   4   19.21    1.77
   4   2  -4   20.68    2.38
  -4   2   4   20.50    1.88
  -4   2   4   15.20    2.04
   4  -2   4   21.27    2.40
   4  -3   4  378.48   14.17
   4   3  -4  392.09   14.33
  -4   3   4  380.29   14.10
   4   3  -4  382.61   13.22
  -4   3   4  398.10   13.57
  -4   4   4  252.88    8.28
   4   4  -4  264.04   11.01
  -4  -4  -4  253.03    7.65
  -4   4   4  252.64   10.61
   4  -4   4  258.99   10.84
  -4   4   4  239.60   10.33
   4   5  -4  105.85    6.47
  -4  -5  -4  107.39    4.11
  -4   5   4   96.65    6.26
  -4   5   4  107.18    6.38
  -4   6   4   90.43    6.19
  -4  -6  -4   91.53    4.07
  -4   6   4   85.15    6.26
  -4   7   4   64.31    5.94
  -4  -7  -4   63.83    5.11
  -4   7   4   66.22    5.58
  -4   8   4   65.53    6.34
  -4   8   4   60.03    5.84
  -4  -8  -4   77.17    5.84
  -4   9   4  109.66    8.40
   4  -9   4  117.82    8.51
  -4  -9  -4  106.87    7.28
  -4  10   4   73.90    7.44
   4 -10   4   75.20    7.45
  -4 -10  -4   79.90    6.35
  -4 -10   5    2.09    2.42
   4  10   5    5.37    3.39
  -4  10  -5    0.78    3.02
  -4  -9   5    0.46    2.35
  -4  -9   5    0.57    2.12
  -4   9  -5    1.13    1.54
  -4   9  -5    3.40    2.83
  -4  -8   5    1.21    1.71
  -4   8  -5   -0.28    1.30
  -4  -8   5    0.53    2.19
  -4   8  -5   -0.59    2.32
  -4  -7   5    1.74    1.57
  -4   7  -5    3.57    2.22
  -4  -6   5   10.18    2.48
  -4   6  -5   14.18    2.57
  -4  -6   5    7.53    1.92
   4  -6  -5    9.45    2.11
   4   5   5   60.30    4.76
  -4   5  -5   56.28    4.49
  -4  -5   5   55.50    4.55
   4   5   5   58.02    4.58
   4   5   5   56.48    4.48
   4  -5  -5   56.66    4.50
  -4  -4   5   -0.37    1.36
  -4   4  -5    1.35    1.39
   4   4   5    0.36    1.43
  -4  -4   5   -0.24    1.27
   4   4   5    2.49    1.33
   4  -4  -5    1.78    1.39
  -4  -3   5   42.46    2.93
   4   3   5   41.81    3.04
  -4   3  -5   31.43    3.04
   4   3   5   36.17    3.24
   4  -3  -5   39.53    3.29
  -4   2  -5    7.66    1.59
  -4  -2   5    9.14    1.43
   4   2   5    7.80    1.58
   4  -2  -5    7.26    1.50
  -4   2  -5    8.99    1.23
   4   2   5    9.19    1.29
  -4   1  -5  182.17    6.59
  -4   1  -5  178.08    8.07
   4   1   5  195.64    6.74
  -4  -1   5  178.59    8.09
   4   1   5  188.62    8.20
  -4   0   5    0.50    0.48
   4   0   5   -0.31    0.48
   4   0  -5    0.29    1.07
   4   0   5   -0.29    0.95
   4   0  -5    0.52    1.04
  -4   0   5   -0.59    1.08
  -4   0  -5   -0.58    0.98
  -4   0   5    0.73    0.85
   4   0  -5    0.32    0.47
  -4   0  -5    0.75    0.56
   4   1  -5  198.94    8.46
  -4  -1  -5  201.89    8.47
  -4   1   5  192.97    6.85
   4   1  -5  192.51    7.92
  -4   1   5  189.11    7.68
   4  -1   5  191.01    8.32
  -4   1   5  189.49    8.35
  -4  -1  -5  195.02    6.82
   4   2  -5   10.98    1.53
  -4   2   5   10.39    1.71
  -4   2   5    9.85    1.32
   4  -2   5    7.38    1.60
   4   2  -5   10.11    1.83
  -4   2   5    7.26    1.16
  -4   3   5   44.64    3.56
  -4   3   5   38.71    3.04
   4   3  -5   42.87    3.55
   4  -3   5   41.61    3.49
  -4   4   5    0.34    1.39
   4   4  -5    0.37    1.23
  -4   4   5    0.38    0.50
   4  -4   5    1.81    1.48
  -4   4   5    0.33    1.41
  -4  -5  -5   56.72    2.43
   4   5  -5   55.03    4.62
  -4   5   5   56.67    4.58
   4  -5   5   59.44    4.66
  -4   5   5   61.33    4.64
  -4   6   5    8.98    2.43
  -4  -6  -5   11.70    1.34
  -4   6   5    9.39    2.42
  -4   7   5    2.37    2.22
  -4   7   5    1.55    1.99
  -4  -7  -5    1.84    1.88
  -4   8   5   -0.69    2.08
  -4  -8  -5   -0.49    1.84
  -4   8   5    2.40    2.40
  -4  -9  -5    1.04    1.97
  -4   9   5    2.76    2.98
  -4 -10  -5    0.54    2.56
  -4  10   5    2.36    3.61
   4 -10   5   -1.59    2.72
  -4   9  -6   67.35    4.55
  -4   9  -6   61.16    6.38
  -4  -9   6   74.10    5.76
  -4  -8   6   80.36    6.34
  -4   8  -6   96.57    5.29
  -4   8  -6   89.79    7.03
  -4  -8   6   92.35    6.08
  -4  -7   6   85.65    6.19
  -4   7  -6   92.75    6.59
  -4  -7   6   90.14    5.64
  -4  -6   6  164.84    8.85
  -4  -6   6  169.88    7.92
  -4   6  -6  166.04    8.79
   4  -5  -6   38.82    3.73
   4   5   6   39.38    4.05
  -4   5  -6   39.14    3.76
  -4  -5   6   40.13    3.92
   4   5   6   44.18    3.99
   4   5   6   40.59    3.87
   4   4   6  490.90   17.53
  -4   4  -6  514.31   17.62
  -4  -4   6  479.45   16.42
  -4  -4   6  487.27   17.79
   4  -4  -6  487.48   17.53
   4   4   6  487.28   17.19
  -4  -3   6  244.64    9.18
   4   3   6  222.13    9.18
   4   3   6  220.20    9.68
   4  -3  -6  244.39    9.89
  -4   3  -6  244.12    9.83
   4   2   6  241.43    8.88
  -4  -2   6  233.66    9.21
  -4   2  -6  245.62    8.82
   4   2   6  245.26    9.92
   4  -2  -6  254.69    9.88
  -4   2  -6  235.21    9.78
   4  -1  -6  721.26   22.21
  -4   1  -6  647.13   21.94
  -4  -1   6  684.04   22.03
  -4   1  -6  678.83   20.40
  -4  -1   6  666.41   22.08
   4   1   6  673.68   22.10
  -4   0   6  888.06   25.68
   4   0   6  881.34   25.69
  -4   0   6  880.75   27.76
  -4   0  -6  864.77   27.69
   4   0  -6  849.40   27.36
   4   0  -6  897.09   27.76
   4   0   6  890.24   27.71
  -4   0  -6  862.25   25.73
  -4   0   6  907.16   27.21
   4   1  -6  668.04   21.65
   4  -1   6  697.83   22.10
  -4   1   6  668.66   21.16
  -4  -1  -6  667.96   20.43
  -4   1   6  678.53   22.11
  -4  -1  -6  694.67   22.12
   4   1  -6  686.72   22.12
   4  -2   6  239.65    9.72
   4   2  -6  245.59    9.39
  -4   2   6  241.30    8.64
  -4   2   6  236.49    8.94
  -4  -2  -6  226.61    8.70
   4   2  -6  222.89    9.67
  -4   3   6  227.69    9.73
   4  -3   6  241.73   10.01
   4   3  -6  239.30   10.00
  -4   3   6  238.70    9.54
  -4   4   6  486.60   17.33
   4  -4   6  484.61   17.56
  -4   4   6  487.10   14.51
   4   4  -6  520.26   17.94
  -4   4   6  485.27   17.43
  -4  -5  -6   37.16    1.58
  -4   5   6   38.41    3.78
   4  -5   6   36.59    3.81
   4   5  -6   41.53    3.90
  -4   6   6  160.51    8.68
  -4  -6  -6  162.94    5.78
  -4   6   6  173.06    9.25
  -4  -7  -6   88.64    6.11
  -4   7   6   90.10    6.63
  -4   7   6   85.07    6.84
  -4  -8  -6   84.05    6.21
  -4   8   6   87.66    7.00
  -4   8   6   96.18    7.70
  -4   9   6   59.92    6.33
  -4  -9  -6   60.84    5.35
  -4   9  -7    3.19    1.86
  -4  -9   7    3.47    2.28
   4  -9  -7    2.58    2.27
  -4   9  -7    0.68    2.58
  -4  -8   7   -0.55    2.05
  -4   8  -7    0.98    1.66
  -4   8  -7    4.12    2.60
  -4  -8   7    3.92    2.17
  -4  -7   7   11.54    2.57
  -4   7  -7    9.16    2.71
  -4  -7   7   10.23    2.32
  -4  -6   7   22.50    3.57
  -4   6  -7   30.17    3.73
  -4  -6   7   22.16    2.82
  -4  -5   7  152.75    8.16
  -4   5  -7  160.47    8.05
   4  -5  -7  169.14    8.24
   4   5   7  139.88    7.83
   4   4   7    4.73    1.92
  -4  -4   7    8.34    2.17
   4   4   7    6.13    1.88
  -4   4  -7    8.16    2.17
  -4  -4   7    5.98    1.78
   4  -4  -7    6.02    1.91
   4  -3  -7  135.55    6.53
  -4  -3   7  114.48    5.81
  -4   3  -7  117.81    6.21
   4   3   7  121.73    6.00
   4   3   7  119.13    6.33
   4  -2  -7   23.20    2.53
  -4   2  -7   18.60    2.38
  -4  -2   7   21.77    2.31
  -4   2  -7   20.01    1.96
   4   2   7   21.49    2.43
   4   2   7   24.75    2.21
  -4  -2   7   16.53    2.21
  -4  -1   7  380.16   13.87
  -4  -1   7  395.63   14.01
  -4   1  -7  382.71   13.90
   4   1   7  404.39   14.14
   4  -1  -7  395.19   13.96
  -4   1  -7  384.54   12.66
   4   1   7  379.03   12.68
  -4   0  -7    0.29    1.20
  -4   0   7    1.18    1.17
   4   0  -7    0.88    1.22
   4   0   7    0.59    1.29
   4   0  -7    0.86    1.16
  -4   0   7    0.50    1.11
  -4   0  -7   -0.48    0.84
  -4  -1  -7  389.18   12.75
   4   1  -7  409.61   14.06
  -4  -1  -7  419.31   14.22
  -4   1   7  389.88   14.08
   4   1  -7  384.70   14.04
   4  -1   7  384.14   13.95
  -4   1   7  385.37   12.83
  -4   1   7  370.96   13.15
  -4   2   7   20.53    1.88
  -4   2   7   20.51    2.47
   4   2  -7   26.40    2.58
   4   2  -7   21.42    2.48
  -4   2   7   24.68    2.31
   4  -2   7   15.78    2.19
   4  -3   7  123.90    6.40
  -4   3   7  132.74    6.54
   4   3  -7  134.29    6.75
  -4   3   7  112.87    6.06
  -4   4   7    7.96    2.05
  -4   4   7    5.42    1.90
   4   4  -7    4.86    2.02
   4  -4   7    4.34    1.93
  -4   5   7  161.54    8.49
   4   5  -7  154.93    8.24
  -4   5   7  162.83    8.16
  -4  -6  -7   22.65    1.47
  -4   6   7   26.43    3.51
  -4   6   7   31.19    3.81
  -4  -7  -7    8.98    2.32
  -4   7   7   10.91    2.90
  -4   7   7   15.87    3.21
  -4  -8  -7    0.49    1.88
  -4   8   7    7.20    2.83
  -4   8   7    2.13    2.65
  -4   9   7    4.82    2.97
  -4  -9  -7    2.09    1.98
  -4  -9   8   36.87    4.39
  -4   9  -8   34.72    3.54
   4  -9  -8   32.79    4.59
  -4   9  -8   29.79    4.52
  -4  -8   8  154.67    9.05
  -4   8  -8  136.27    7.20
  -4   8  -8  139.42    8.97
  -4  -8   8  149.90    8.23
   4  -8  -8  146.17    8.84
  -4  -7   8  159.07    8.96
  -4   7  -8  148.94    8.75
  -4  -7   8  160.11    8.19
   4  -7  -8  156.74    8.70
  -4  -6   8  375.53   15.33
  -4   6  -8  366.28   15.10
  -4  -6   8  378.92   14.24
  -4  -5   8    0.43    1.48
  -4   5  -8   -1.54    1.65
   4   5   8    1.22    1.55
   4   4   8 1069.07   34.86
  -4  -4   8 1144.59   35.50
  -4  -4   8 1115.04   34.20
  -4   4  -8 1132.92   34.90
   4  -4  -8 1120.75   34.96
   4   4   8 1133.10   35.05
   4  -3  -8   51.62    3.80
  -4  -3   8   48.61    3.56
   4   3   8   45.76    3.61
  -4   3  -8   46.54    3.70
   4   3   8   43.46    3.46
   4   2   8 1066.79   33.41
  -4  -2   8 1070.43   33.69
  -4   2  -8 1077.67   33.31
  -4  -2   8 1104.15   33.05
   4  -2  -8 1077.71   33.19
   4   2   8 1097.24   32.72
   4  -1  -8  739.42   23.92
  -4  -1   8  681.41   23.27
   4  -1  -8  719.47   23.30
   4   1   8  743.57   22.31
  -4   1  -8  722.70   22.23
   4   1   8  736.06   23.52
  -4   1  -8  738.67   23.41
  -4  -1   8  718.03   23.32
  -4   0   8 2138.16   63.08
  -4   0  -8 2182.40   63.16
  -4   0   8 2140.96   62.56
   4   0  -8 2140.38   63.05
   4   0   8 2128.43   63.10
   4   0  -8 2194.69   63.27
  -4   0   8 2158.59   61.54
   4   0   8 2239.87   61.72
  -4   0  -8 2181.90   61.73
  -4  -1  -8  763.39   22.37
   4   1  -8  740.53   23.44
  -4   1   8  713.54   23.44
  -4  -1  -8  723.13   23.34
   4   1  -8  722.12   23.40
   4  -1   8  710.84   23.32
  -4   1   8  712.54   22.31
  -4   1   8  707.40   22.51
   4   2  -8 1050.01   33.36
   4   2  -8 1057.47   33.28
   4  -2   8 1092.67   33.13
   4   2  -8 1077.27   33.09
  -4   2   8 1064.77   33.15
  -4   2   8 1117.81   32.64
  -4   2   8 1080.49   31.81
   4  -3   8   52.45    3.90
  -4   3   8   49.96    3.81
  -4   3   8   50.25    3.75
   4   3  -8   50.13    3.92
  -4   4   8 1110.27   34.49
   4   4  -8 1163.20   35.02
   4  -4   8 1137.28   34.78
  -4   5   8   -0.45    1.42
   4   5  -8    2.10    1.59
  -4   5   8   -1.16    1.48
  -4   6   8  372.73   15.23
  -4  -6  -8  374.58   11.01
  -4   6   8  386.76   16.08
  -4  -7  -8  146.65    8.41
  -4   7   8  160.43    9.04
  -4   7   8  153.41    9.41
  -4  -8  -8  139.56    8.21
  -4   8   8  131.28    8.80
  -4   8   8  130.22    9.32
  -4  -9  -8   24.27    3.70
  -4   9   8   23.37    4.47
  -4   9  -9    2.05    1.75
  -4  -9   9    0.53    2.18
   4  -9  -9    1.93    2.77
  -4   9  -9   -0.68    2.31
  -4   8  -9    4.85    2.04
  -4  -8   9    6.54    2.52
   4  -8  -9    5.54    2.49
  -4   8  -9    2.35    2.50
  -4  -7   9    4.21    2.41
  -4  -7   9    7.89    2.36
  -4   7  -9    7.67    2.50
   4  -7  -9    8.93    2.67
  -4   6  -9    5.77    2.29
   4  -6  -9    1.17    1.67
  -4  -6   9   -0.48    2.12
  -4  -5   9    3.48    1.80
   4   5   9    2.05    1.40
  -4   5  -9    3.86    1.72
   4  -5  -9    1.91    1.53
   4   4   9   10.30    2.29
  -4  -4   9    8.00    2.23
   4   4   9   11.27    2.41
  -4   4  -9    7.21    2.18
   4  -4  -9    6.32    2.08
  -4  -4   9   11.94    2.54
   4  -3  -9   77.98    4.74
  -4  -3   9   77.78    4.67
  -4   3  -9   78.75    4.78
  -4  -3   9   69.33    4.85
   4   3   9   66.86    4.55
   4   3   9   66.91    4.51
   4   2   9    1.54    1.41
   4  -2  -9    2.55    1.40
  -4   2  -9    2.02    1.36
  -4  -2   9    0.56    1.37
   4   2   9    1.80    1.23
  -4  -2   9    1.30    1.57
   4  -1  -9   30.44    3.10
  -4  -1   9   26.62    2.79
   4  -1  -9   34.16    3.04
  -4  -1   9   39.20    3.19
   4   1   9   36.98    3.16
  -4   1  -9   32.33    2.92
   4   1   9   35.89    2.73
  -4   1  -9   34.30    2.67
  -4   0  -9   -1.04    1.27
  -4   0   9   -0.20    0.98
   4   0   9   -0.60    1.06
   4   0  -9    1.30    1.25
   4   0  -9    0.88    1.49
   4   0   9    0.89    1.46
   4   0  -9    0.64    1.44
  -4   0   9    1.02    1.24
  -4   0   9   -0.30    1.28
  -4   0  -9   -0.29    1.31
  -4   1   9   30.77    2.53
   4  -1   9   30.26    2.85
   4   1  -9   36.55    3.19
   4   1  -9   33.92    2.99
  -4   1   9   31.09    2.58
  -4   1   9   32.84    3.02
  -4  -1  -9   37.82    3.12
   4   1  -9   32.41    3.02
   4  -2   9    0.29    1.29
  -4   2   9    1.19    1.31
   4   2  -9    1.89    1.60
   4   2  -9    2.45    1.56
  -4   2   9    2.34    1.28
   4   2  -9    0.33    1.42
  -4   2   9    2.02    0.96
   4   3  -9   74.16    4.95
   4  -3   9   73.74    4.75
  -4   3   9   72.97    4.73
  -4   3   9   80.16    3.62
   4   3  -9   86.54    5.34
  -4   3   9   72.56    4.75
   4   4  -9    8.46    2.38
  -4   4   9   12.58    2.31
   4   4  -9   11.01    2.64
   4  -4   9    7.88    2.30
  -4   4   9   13.32    2.42
  -4   5   9    0.94    1.63
   4   5  -9    3.82    1.65
  -4   5   9    2.32    1.56
  -4   6   9    2.75    2.11
  -4   6   9   -0.45    1.84
  -4   7   9    9.41    2.74
  -4   7   9    8.27    2.93
  -4  -7  -9    5.80    2.39
  -4   8   9    2.40    2.45
  -4   8   9    3.65    2.44
  -4  -8  -9    5.57    2.49
  -4   9   9   -2.06    3.02
  -4  -9  -9    0.53    1.91
  -4   9 -10   25.23    3.37
   4  -9 -10   22.05    3.98
  -4  -9  10   30.04    4.13
  -4   8 -10  119.75    8.15
  -4  -8  10  114.01    7.43
   4  -8 -10  126.30    8.02
  -4   8 -10  109.47    6.60
  -4  -7  10   95.21    6.35
  -4   7 -10  106.36    7.08
   4  -7 -10   85.19    6.22
  -4   6 -10  301.80   12.85
  -4  -6  10  287.47   13.09
   4  -6 -10  297.21   12.41
  -4  -5  10    0.45    1.55
   4   5  10    0.83    1.53
   4  -5 -10    2.54    1.28
  -4   5 -10    1.16    1.42
  -4  -5  10    0.35    1.52
   4   4  10  774.29   26.15
   4  -4 -10  802.56   24.94
  -4  -4  10  804.16   25.87
  -4   4 -10  813.90   26.11
  -4  -4  10  830.67   26.87
   4   4  10  784.53   26.45
   4  -4 -10  773.86   25.92
   4   3  10   41.13    3.53
   4  -3 -10   48.80    2.87
  -4  -3  10   44.93    3.60
  -4   3 -10   43.34    3.52
   4   3  10   41.69    3.56
   4  -3 -10   37.82    3.33
   4   2  10  675.00   22.64
   4  -2 -10  686.00   20.41
  -4  -2  10  709.50   22.73
  -4   2 -10  702.15   22.59
   4  -2 -10  690.67   22.35
  -4  -2  10  703.71   23.05
   4   2  10  697.36   22.41
   4  -1 -10  515.52   18.48
  -4  -1  10  521.75   17.97
   4   1  10  528.73   17.38
   4  -1 -10  519.82   17.66
  -4   1 -10  522.84   17.89
   4   1  10  537.15   17.98
  -4  -1  10  523.53   17.89
  -4  -1  10  523.41   18.01
  -4   0  10 1385.18   41.32
   4   0 -10 1436.71   41.80
   4   0  10 1373.75   41.72
   4   0 -10 1369.05   42.26
   4   0 -10 1366.27   41.36
   4   0  10 1383.65   40.88
  -4   0  10 1407.48   40.87
  -4   0  10 1388.38   41.88
  -4   0 -10 1398.66   41.85
  -4   1  10  521.00   17.06
   4   1 -10  487.54   17.93
  -4  -1 -10  539.33   17.74
   4   1 -10  498.28   17.71
  -4   1  10  526.51   17.85
  -4   1  10  517.59   17.19
   4   1 -10  537.15   17.90
   4  -1  10  543.71   17.79
   4  -2  10  714.50   22.75
   4   2 -10  694.83   23.19
   4   2 -10  729.13   23.19
   4   2 -10  681.30   23.14
  -4   2  10  692.03   22.68
  -4   2  10  702.89   22.91
  -4   3  10   42.82    3.56
  -4   3  10   39.60    3.59
   4   3 -10   43.84    3.70
   4   3 -10   45.44    3.87
   4  -3  10   47.59    3.67
   4  -4  10  813.16   26.29
  -4   4  10  759.88   26.00
  -4   4  10  781.82   26.90
   4   4 -10  837.57   26.72
   4   4 -10  827.77   26.95
   4   5 -10    3.44    1.70
  -4   5  10    1.56    1.47
  -4   5  10    3.88    1.91
  -4   6  10  289.23   12.52
  -4   6  10  269.97   13.17
  -4  -7 -10   92.33    3.32
  -4   7  10   89.20    6.57
  -4  -7 -10   80.83    3.23
  -4  -8 -10  100.65    7.02
  -4   8  10  123.15    8.34
  -4  -9 -10   27.53    3.91
  -4   9  10   20.68    3.97
   4  -9 -11    1.30    2.41
  -4  -9  11    3.40    2.52
   4   9  11    4.23    3.14
  -4   8 -11   14.19    3.17
  -4  -8  11   10.13    2.85
   4  -8 -11   15.66    3.24
  -4   7 -11   31.94    4.10
  -4  -7  11   32.16    3.72
   4  -7 -11   29.68    3.68
  -4   6 -11    0.45    1.79
  -4  -6  11    5.53    2.31
   4  -6 -11    1.18    1.71
  -4   5 -11   19.21    2.81
   4  -5 -11   17.79    2.34
  -4  -5  11   13.37    2.75
  -4  -5  11   15.77    2.47
   4  -4 -11   32.22    2.85
  -4  -4  11   32.42    3.33
  -4   4 -11   32.67    3.40
  -4  -4  11   37.62    3.94
   4   4  11   35.30    3.72
   4   4  11   38.53    3.70
   4   3  11  297.33   11.66
   4  -3 -11  298.26   10.12
  -4  -3  11  289.77   11.62
  -4   3 -11  270.99   11.35
  -4  -3  11  300.52   12.30
   4   3  11  283.38   11.75
   4   2  11    1.20    1.10
   4   2  11    0.94    1.11
   4  -2 -11    2.32    0.66
  -4  -2  11    0.64    1.42
   4  -2 -11    3.71    1.72
  -4  -2  11    1.02    1.12
   4  -2 -11   -0.28    1.07
  -4   2 -11    1.17    1.21
   4  -1 -11  200.89    8.38
   4   1  11  211.71    8.65
  -4  -1  11  229.20    8.76
  -4  -1  11  215.25    9.25
   4  -1 -11  216.58    9.64
  -4  -1  11  207.23    9.05
   4   1  11  210.19    8.98
  -4  -1  11  205.52    8.78
  -4   1 -11  206.73    8.90
   4  -1 -11  215.78    8.88
   4   0 -11   -1.16    1.09
   4   0  11   -0.88    1.20
   4   0 -11   -0.36    1.39
  -4   0  11    1.77    1.11
  -4   0 -11   -0.58    1.14
  -4   0  11    0.74    0.97
   4   0  11   -0.99    1.14
  -4   0  11    1.35    1.19
   4   0 -11    0.28    1.11
   4   1 -11  208.49    9.01
   4  -1  11  220.13    8.71
  -4  -1 -11  205.27    8.83
   4   1 -11  216.00    9.03
  -4   1  11  206.38    8.97
   4   1 -11  206.66    9.37
  -4   1  11  216.32    8.49
  -4   1  11  206.29    8.66
   4  -1  11  211.27    8.81
   4  -2  11    1.73    1.21
   4   2 -11    1.28    1.10
  -4   2  11    0.60    0.91
  -4   2  11    1.52    1.09
   4   2 -11    1.03    1.21
   4   2 -11    1.75    1.40
   4   3 -11  301.91   12.03
   4   3 -11  276.45   12.05
  -4   3  11  297.84   11.79
  -4   3  11  299.84   12.10
   4  -3  11  313.02   11.81
  -4   4  11   28.51    3.18
   4  -4  11   22.76    2.88
  -4   4  11   38.83    3.90
   4   4 -11   33.53    3.61
   4   5 -11   14.33    2.54
  -4   5  11   18.08    2.76
  -4   5  11   19.15    3.09
  -4   6  11    0.45    2.01
  -4   6  11    4.68    2.19
  -4   7  11   28.87    3.85
  -4   7  11   27.57    4.20
  -4   8  11   10.91    3.17
  -4  -8 -11   11.48    2.76
  -4  -8 -11   13.53    1.32
  -4  -9 -11    2.67    2.20
  -4  -9  12   41.18    4.93
   4  -9 -12   48.64    5.48
   4   9  12   45.55    6.25
  -4  -8  12   45.88    4.81
   4  -8 -12   47.70    5.04
   4  -7 -12   20.02    3.12
  -4  -7  12   28.75    3.72
   4  -6 -12   76.50    5.28
  -4  -6  12   70.29    4.98
  -4   6 -12   82.22    5.83
  -4  -5  12   31.68    3.74
  -4  -5  12   24.23    3.00
  -4   5 -12   26.04    3.14
   4  -5 -12   29.16    2.94
  -4  -4  12  175.49    8.39
  -4  -4  12  189.07    9.14
  -4   4 -12  164.00    8.18
   4  -4 -12  169.82    7.34
   4   4  12  161.19    8.61
  -4  -3  12   89.31    5.55
  -4  -3  12   84.23    5.78
  -4   3 -12   96.47    5.53
   4  -3 -12  105.32    4.54
   4   3  12   88.88    5.71
   4   2  12   55.88    4.02
   4   2  12   55.12    2.24
   4  -2 -12   61.48    5.04
  -4  -2  12   64.88    4.44
  -4  -2  12   56.75    4.29
  -4   2 -12   54.84    3.96
   4   2  12   61.14    4.32
   4  -2 -12   57.90    3.49
  -4  -1  12  290.17   11.12
  -4  -1  12  298.36   11.86
   4  -1 -12  312.48   12.37
  -4  -1  12  289.93   11.60
   4   1  12  283.95   11.33
  -4  -1  12  290.24   11.26
  -4   1 -12  293.97   11.36
   4   1  12  296.28   11.31
  -4   0  12  217.84    9.21
  -4   0 -12  214.18    9.10
   4   0 -12  219.38    9.84
   4   0 -12  217.63    9.09
   4   0  12  210.96    9.12
  -4   0  12  251.38    9.28
   4   0  12  219.95    9.06
  -4   0  12  224.08    9.16
   4  -1  12  306.44   11.33
  -4   1  12  305.82   11.62
  -4  -1 -12  287.32   11.29
   4   1 -12  300.21   12.10
  -4   1  12  282.95   10.85
   4   1 -12  283.00   11.49
  -4   1  12  309.93   11.55
   4  -1  12  300.74   11.29
   4   2 -12   50.76    4.21
   4  -2  12   65.46    4.17
  -4   2  12   70.98    4.41
   4   2 -12   54.81    4.24
  -4   2  12   61.84    4.30
  -4   3  12   98.67    5.98
   4   3 -12   93.81    5.92
  -4   3  12   91.25    5.52
  -4   4  12  162.87    8.16
   4   4 -12  179.11    8.79
  -4   4  12  191.71    9.36
  -4   5  12   21.75    2.88
  -4   5  12   31.37    3.84
   4   5 -12   25.81    3.26
  -4   6  12   79.52    5.70
  -4   6  12   60.37    5.84
  -4   7  12   17.26    3.45
  -4  -8 -12   43.96    4.66
  -4  -8 -12   38.46    1.89
  -4  -9 -12   43.64    4.72
  -4   9 -13    2.74    2.99
  -4  -9  13    1.22    2.62
   4   9  13   -2.62    3.16
   4  -8 -13    4.50    2.43
  -4  -8  13   -0.55    2.22
   4  -7 -13    3.80    1.98
  -4  -7  13    3.90    1.98
  -4  -7  13    3.43    1.87
  -4  -6  13    3.23    1.65
   4  -6 -13    1.58    1.52
  -4  -5  13   12.80    2.03
   4  -5 -13   16.52    2.27
  -4  -5  13   15.74    2.63
  -4   5 -13   11.68    2.55
   4   5  13   10.15    2.32
   4  -4 -13   10.39    2.08
  -4  -4  13   10.64    2.40
   4  -4 -13    8.20    1.57
  -4  -4  13    6.91    2.03
  -4  -3  13   10.50    2.17
  -4  -3  13   13.21    2.29
   4   3  13   11.67    2.19
   4  -2 -13    1.39    0.84
  -4  -2  13    2.93    1.45
  -4  -2  13   -0.71    1.38
   4   2  13    0.67    0.51
   4  -2 -13    3.05    1.85
   4   2  13    1.74    1.38
   4   1  13   15.45    1.50
  -4  -1  13   11.15    2.16
   4  -1 -13   14.27    2.50
  -4  -1  13   16.38    2.15
   4   1  13   16.08    2.33
  -4  -1  13   13.72    2.00
  -4  -1  13   16.08    2.27
   4   0 -13    0.39    1.36
   4   0 -13   -0.29    1.07
  -4   0  13   -0.58    1.01
  -4   0  13    0.30    1.09
   4   0  13   -0.59    1.12
   4   1 -13   20.27    2.71
  -4   1  13   14.52    2.23
  -4   1  13   13.67    2.15
   4  -1  13   15.66    2.22
   4   1 -13   15.69    2.25
  -4   2  13    1.25    1.09
   4   2 -13    0.40    1.27
   4   2 -13    0.36    1.21
  -4   2  13    0.35    1.21
   4   3 -13   12.54    2.42
  -4   3  13   15.13    2.49
  -4   3  13   12.72    2.10
  -4   4  13    6.76    1.78
   4   4 -13   10.17    2.16
  -4   4  13    6.05    2.08
   4   4 -13    6.69    1.91
   4   5 -13   22.43    3.03
   4   5 -13   17.28    2.96
  -4   5  13   13.49    2.83
  -4   6  13    1.25    1.88
  -4   7  13    5.68    3.09
  -4  -8 -13   -0.54    2.27
  -4  -9 -13   -1.64    2.15
  -4   9  13    1.39    2.44
  -4  -9  14   23.99    4.30
  -4   9 -14   33.59    4.83
   4   9  14   28.60    5.08
  -4  -8  14   29.45    4.30
  -4   8 -14   22.67    3.76
  -4  -8  14   37.07    4.20
  -4  -7  14   18.32    3.31
  -4   7 -14   12.49    2.74
  -4  -7  14   16.46    2.83
  -4  -6  14   43.40    3.83
  -4  -5  14   23.37    2.64
  -4  -5  14   24.49    3.31
   4   5  14   23.88    3.11
   4  -4 -14  101.16    5.81
   4  -4 -14   90.20    6.32
   4   4  14  103.58    6.09
  -4  -4  14   96.82    6.21
  -4  -3  14   74.15    5.16
   4   3  14   84.69    5.61
   4  -3 -14   73.12    4.72
   4   3  14   66.93    4.83
   4  -3 -14   87.09    6.06
  -4  -2  14   35.85    3.48
   4  -2 -14   29.32    2.76
   4  -2 -14   31.51    2.65
   4   2  14   31.74    3.32
   4   2  14   32.97    1.88
   4  -2 -14   33.01    3.69
  -4  -1  14  185.29    8.33
  -4  -1  14  187.77    8.89
   4   1  14  184.69    6.84
   4  -1 -14  187.06    9.18
   4   1  14  182.65    8.48
   4  -1 -14  171.53    7.72
   4   0 -14  121.64    6.26
   4   0  14  131.25    6.72
  -4   0  14  143.11    6.89
   4   0 -14  126.90    6.52
   4   0 -14  143.75    7.56
   4   1 -14  180.32    8.94
  -4   1  14  179.78    8.44
   4   1 -14  180.45    8.12
   4   1 -14  180.34    8.39
   4  -1  14  182.47    8.40
   4   2 -14   31.14    3.32
   4   2 -14   37.78    3.77
   4   2 -14   30.69    2.96
  -4   2  14   27.55    3.25
   4   3 -14   66.46    5.16
  -4   3  14   65.96    5.00
   4   3 -14   75.02    5.00
   4  -3  14   75.30    4.78
  -4  -4 -14   88.32    6.31
   4  -4  14  113.25    6.24
  -4   4  14  106.16    7.02
   4   4 -14  102.40    6.31
   4   4 -14  109.39    6.62
  -4   5  14   25.19    3.66
   4   5 -14   21.47    3.23
  -4   6  14   52.74    5.52
  -4   7  14   21.23    3.91
  -4  -8 -14   30.51    4.12
  -4   8  14   32.35    4.47
  -4  -9 -14   34.58    4.31
  -4   9  14   30.60    4.78
  -4  -8  15    1.17    2.47
  -4  -8  15    0.52    2.09
  -4   8 -15    0.60    2.28
  -4  -7  15    1.74    1.95
  -4   7 -15   -1.57    2.09
  -4  -6  15   17.99    2.70
  -4  -6  15   21.50    3.47
  -4   6 -15   18.34    2.94
  -4  -5  15   93.48    5.28
  -4  -5  15   95.83    6.37
  -4   5 -15   97.10    6.14
   4   5  15   89.96    6.06
  -4  -4  15    0.44    1.06
  -4  -4  15    0.42    1.67
  -4   4 -15    0.72    1.39
   4  -4 -15    0.69    1.40
   4   4  15    1.52    1.47
   4  -4 -15    1.01    1.75
   4   3  15   43.96    3.72
  -4  -3  15   40.25    3.88
   4   3  15   49.32    4.33
   4  -3 -15   33.49    3.21
   4  -3 -15   37.89    2.85
  -4  -2  15    5.96    1.90
   4  -2 -15    5.63    2.10
   4   2  15    6.84    1.06
   4   2  15    9.46    2.05
   4  -2 -15    8.33    1.72
   4   2  15    7.44    1.71
   4  -2 -15    7.36    1.51
  -4  -1  15  207.33    9.99
  -4  -1  15  234.11   10.49
   4  -1 -15  218.39   10.64
   4   1  15  239.06    8.42
   4  -1 -15  229.60    9.19
   4   1  15  231.64   10.16
   4   1  15  233.74    9.53
   4   0  15    0.56    1.07
   4   0 -15   -0.56    1.10
   4   0 -15    0.43    1.51
   4   0 -15    0.32    1.27
  -4   0  15   -0.35    1.28
   4   0  15   -1.04    1.58
   4  -1  15  259.46    9.64
   4   1 -15  218.35    9.92
   4   1 -15  249.27    9.79
   4   1 -15  243.56   10.99
   4  -1  15  217.51   10.03
  -4   1  15  209.79   10.21
   4   2 -15    6.53    1.62
   4   2 -15    3.57    1.93
  -4   2  15    7.88    1.86
   4   2 -15   11.31    2.22
   4  -2  15    6.27    1.55
   4  -3  15   43.52    3.63
  -4   3  15   49.29    4.40
   4   3 -15   46.30    3.95
   4   3 -15   47.60    4.14
  -4  -4 -15   -0.99    1.77
  -4   4  15    2.54    2.00
   4   4 -15    2.01    1.52
   4   4 -15    1.40    1.49
  -4   5  15   89.69    6.94
   4   5 -15   94.93    6.23
  -4   6  15   18.64    3.11
  -4   6  15   20.50    3.67
  -4   7  15    0.53    1.99
  -4   7  15   -2.26    2.43
  -4   8  15   -2.45    2.83
  -4  -8  16   49.45    4.95
  -4   8 -16   54.31    5.63
  -4  -8  16   42.45    5.07
  -4  -7  16   39.30    4.06
  -4   7 -16   41.04    4.57
  -4  -6  16  114.25    6.58
  -4   6 -16  123.80    7.50
  -4  -6  16  129.28    7.95
   4   5  16   -0.43    1.59
  -4  -5  16    1.74    1.31
  -4   5 -16   -0.41    1.44
  -4  -5  16    0.47    1.83
   4   4  16  299.35   12.68
  -4  -4  16  332.98   13.72
  -4   4 -16  341.76   14.04
  -4   4 -16  316.91   12.74
   4  -4 -16  298.72   13.84
  -4  -4  16  319.81   11.32
   4  -3 -16   19.35    3.07
  -4   3 -16   17.66    2.47
  -4  -3  16   17.92    3.01
   4  -3 -16   17.18    2.29
   4   3  16   13.27    2.25
   4  -3 -16   17.13    1.97
   4   2  16  332.91   12.47
   4   2  16  315.49   10.50
  -4  -2  16  326.62   13.57
   4  -2 -16  335.17   13.92
   4  -2 -16  308.45   11.72
  -4   2 -16  328.28   12.33
   4   2  16  309.35   13.30
   4  -2 -16  322.06   11.87
   4   1  16  122.83    7.19
  -4  -1  16  137.54    7.41
  -4  -1  16  154.47    7.93
   4  -1 -16  136.17    7.96
   4   1  16  143.97    5.94
   4  -1 -16  134.54    6.40
   4   1  16  132.70    6.63
  -4   1 -16  137.81    6.75
   4  -1 -16  132.01    6.69
  -4   0  16  533.46   18.02
  -4   0 -16  528.42   17.84
   4   0 -16  546.25   19.77
   4   0  16  549.99   17.98
   4   0 -16  546.84   18.00
  -4   0  16  512.64   18.91
   4   0  16  521.78   18.92
   4   0 -16  529.72   18.51
   4  -1  16  127.71    7.20
  -4   1  16  131.24    6.70
   4   1 -16  152.80    8.07
   4  -1  16  122.98    6.17
   4   1 -16  149.49    6.88
  -4   1  16  125.66    7.22
   4   1 -16  139.59    7.33
   4   2 -16  324.60   12.63
  -4   2  16  340.76   12.64
   4   2 -16  347.45   14.22
   4   2 -16  314.48   13.22
   4  -2  16  319.39   12.13
  -4   2  16  324.83   13.55
   4  -3  16   15.06    2.20
   4   3 -16   12.34    2.29
  -4   3  16   13.45    2.65
  -4   3  16   15.56    2.31
   4   3 -16   17.85    2.76
  -4   4  16  340.73   13.17
   4   4 -16  314.03   13.87
  -4   4  16  345.95   14.79
   4   4 -16  326.28   13.38
  -4  -4 -16  311.16   14.11
  -4   5  16    1.24    1.86
  -4   5  16    1.82    2.09
   4   5 -16    0.91    1.83
  -4   6  16  124.52    9.04
  -4   6  16  122.02    7.48
  -4   7  16   36.62    4.36
  -4   8  16   46.98    5.32
  -4   8 -17   -1.82    2.65
  -4  -8  17    1.89    2.66
  -4  -8  17    1.03    1.91
  -4   7 -17    1.60    2.21
  -4  -7  17    0.88    1.79
  -4   6 -17    3.27    1.98
  -4  -6  17    5.18    2.33
  -4  -6  17    2.90    1.82
   4   5  17   15.24    2.70
  -4  -5  17   14.28    2.23
  -4   5 -17   15.26    2.61
  -4  -5  17   16.56    3.02
  -4  -4  17   -0.22    1.30
  -4  -4  17    1.39    2.16
   4   4  17    0.39    1.72
  -4   4 -17    0.37    1.84
  -4   3 -17    2.96    1.58
  -4  -3  17    4.47    2.02
   4  -3 -17    5.48    1.97
   4  -3 -17    3.67    1.24
   4   3  17    2.82    1.55
   4  -3 -17    3.32    1.46
  -4   2 -17    5.27    1.80
   4   2  17    4.28    1.77
  -4  -2  17    3.07    2.16
   4  -2 -17    3.07    1.43
   4  -2 -17    4.61    1.54
   4   2  17    1.34    1.81
  -4  -1  17   10.04    2.25
   4   1  17    7.04    2.16
   4   1  17    9.23    1.77
  -4  -1  17    8.37    2.30
   4  -1 -17    8.68    1.65
   4   1  17   10.88    1.55
   4  -1 -17    9.45    1.87
  -4   1 -17   10.46    1.94
  -4   0 -17    0.27    1.42
  -4   0  17    2.47    1.49
   4   0  17   -2.00    1.96
   4   0 -17   -0.47    2.06
   4   0 -17    1.08    1.39
   4   0  17   -0.54    1.32
   4   1 -17   13.58    2.08
  -4   1  17    6.27    1.65
   4   1 -17    7.78    1.95
   4   1 -17   16.20    2.91
   4  -1  17    9.61    1.80
   4  -1  17    9.00    2.22
  -4   1  17   12.89    2.51
  -4   2  17    7.14    2.22
   4   2 -17    1.35    1.58
   4   2 -17    4.93    1.77
  -4   2  17    4.18    1.73
   4  -2  17    5.86    1.64
   4  -3  17    1.24    1.36
   4   3 -17    2.91    1.51
  -4   3  17    1.96    1.79
  -4  -3 -17    3.43    1.76
  -4   3  17    4.10    1.49
   4   3 -17    7.61    2.38
  -4   4  17    1.50    1.75
  -4   4  17    2.21    2.32
   4   4 -17   -0.41    1.58
  -4   5  17   15.95    2.57
   4   5 -17   16.95    2.82
  -4   5  17   15.73    3.36
  -4   6  17    2.84    2.72
  -4   6  17    4.76    2.35
  -4   7  17    4.36    2.44
  -4   8  17    4.35    2.72
  -4  -8  18   44.60    4.84
   4   8  18   46.67    6.29
  -4  -8  18   47.25    5.37
  -4   8 -18   50.08    5.48
  -4   7 -18   27.95    4.04
  -4  -7  18   23.36    3.36
  -4   6 -18  130.02    7.75
  -4  -6  18  138.06    8.36
  -4  -6  18  119.94    6.91
  -4  -5  18    2.63    1.44
   4   5  18   -0.44    1.57
  -4   5 -18   -0.42    1.55
  -4  -5  18   -0.51    1.70
  -4  -4  18  281.59   10.27
   4   4  18  276.74   11.87
   4  -4 -18  283.97   10.27
  -4  -4  18  268.11   12.75
  -4   4 -18  293.01   11.85
  -4   3 -18    6.95    1.93
  -4   3 -18    7.47    2.13
   4  -3 -18    4.77    1.53
  -4  -3  18    8.45    2.40
   4   3  18    4.25    1.67
   4  -3 -18    6.47    1.57
   4  -3 -18    7.86    2.40
  -4   2 -18  373.40   13.50
   4   2  18  367.26   13.54
   4   2  18  356.84   12.01
  -4  -2  18  334.77   14.57
   4  -2 -18  325.92   12.91
   4  -2 -18  384.48   15.30
   4  -2 -18  365.38   12.93
   4  -1 -18   91.62    4.84
   4   1  18   84.76    5.99
  -4  -1  18   85.89    5.98
  -4  -1  18   87.56    6.18
   4   1  18   91.11    4.73
   4   1  18   91.90    5.13
   4  -1 -18   93.90    5.48
  -4   1 -18   89.70    5.08
   4  -1 -18   83.27    5.94
  -4   0 -18  586.28   19.02
  -4   0  18  552.22   19.05
   4   0  18  583.58   19.21
  -4   0  18  580.31   20.92
   4   0  18  589.14   20.93
   4   0  18  562.92   18.90
   4   0 -18  578.02   18.97
   4   0 -18  615.60   21.28
   4  -1  18   87.93    6.16
  -4   1  18   92.07    5.29
   4   1 -18   89.24    5.12
   4   1 -18   95.68    6.05
   4  -1  18   93.41    4.97
   4   1 -18  102.22    6.49
  -4   1  18   85.17    6.03
  -4   2  18  352.29   13.59
   4   2 -18  362.28   13.69
   4  -2  18  381.63   13.34
  -4   2  18  367.41   15.25
   4   2 -18  373.43   15.13
   4  -3  18    2.76    1.52
   4   3 -18    5.46    1.83
   4   3 -18    5.57    2.24
  -4   3  18    4.14    2.13
  -4  -3 -18    1.55    1.90
  -4   3  18    4.15    1.69
   4   4 -18  274.05   12.05
  -4   4  18  283.10   11.87
  -4   4  18  298.96   13.75
   4   5 -18   -0.46    1.42
  -4   5  18   -0.43    1.46
  -4   5  18    1.95    2.11
  -4   6  18  116.10    7.38
  -4   6  18  112.29    8.67
  -4   7  18   20.97    3.53
  -4   8  18   40.86    5.18
  -4  -8  19    4.18    2.36
   4   8  19    0.89    2.65
  -4  -8  19    4.68    2.92
  -4   8 -19    3.71    2.74
  -4  -7  19    9.30    2.53
  -4   7 -19   11.92    2.99
  -4  -6  19   -0.56    2.14
  -4   6 -19    0.95    2.08
  -4  -6  19    1.84    1.67
  -4  -5  19    3.20    2.09
  -4  -5  19    3.22    1.43
  -4   5 -19    3.35    1.85
   4   5  19    6.20    2.15
  -4  -4  19   15.85    1.93
  -4  -4  19    6.59    2.57
   4   4  19   11.84    2.36
  -4   4 -19   11.08    2.31
   4  -4 -19    9.72    1.79
   4   3  19  100.31    5.88
  -4  -3  19   89.35    4.10
  -4   3 -19   91.09    5.56
   4  -3 -19   98.40    5.29
   4  -3 -19   89.11    5.25
  -4  -3  19  110.66    7.11
  -4   2 -19    0.50    1.73
   4   2  19   -0.32    1.37
  -4   2 -19    1.23    1.36
   4  -2 -19   -0.53    1.21
  -4  -2  19    0.48    2.03
   4   2  19    2.26    1.18
   4  -2 -19   -0.52    1.90
   4  -2 -19    1.57    1.34
   4  -1 -19   71.93    5.57
  -4  -1  19   62.74    5.21
  -4  -1  19   71.39    5.68
   4   1  19   64.50    4.01
   4   1  19   62.14    4.16
   4  -1 -19   70.72    4.88
   4  -1 -19   65.76    3.99
  -4   1 -19   70.00    4.35
  -4   0  19    0.26    1.23
  -4   0 -19   -0.25    1.16
   4   0  19   -0.51    1.21
   4   0 -19   -0.26    1.08
  -4   0  19   -1.37    1.80
   4   0 -19   -0.49    1.79
   4   0  19   -0.87    1.37
   4  -1  19   77.35    5.68
   4  -1  19   71.25    4.21
  -4   1  19   68.02    4.44
   4   1 -19   64.34    4.26
   4   1 -19   80.05    5.79
  -4   1  19   63.21    5.28
   4  -2  19    0.28    1.15
   4   2 -19   -0.51    1.50
  -4   2  19   -0.50    1.79
  -4   2  19    2.23    1.64
   4   2 -19    0.97    1.36
  -4  -2 -19   -0.51    1.94
  -4   3  19  106.47    6.06
   4   3 -19  103.60    6.12
  -4   3  19  100.31    7.13
   4  -3  19  103.85    5.74
   4   4 -19   11.14    2.49
  -4   4  19    8.37    2.76
  -4   4  19   10.74    2.30
   4   5 -19    1.40    1.71
  -4   5  19    3.89    1.73
  -4   5  19    6.75    2.99
  -4   6  19    1.47    1.95
  -4   7  19   11.18    2.94
  -4   8  19    3.82    2.46
  -4  -7  20    4.02    1.95
  -4   7 -20    4.37    2.35
  -4  -6  20   40.56    4.74
  -4  -6  20   39.87    3.70
  -4   6 -20   28.81    3.76
   4   5  20    5.80    1.93
  -4   5 -20    5.06    1.90
  -4  -5  20    5.87    1.51
  -4  -5  20    3.89    2.23
   4   4  20   64.21    4.95
  -4  -4  20   74.79    4.12
   4  -4 -20   75.29    4.33
  -4   4 -20   64.52    4.86
  -4  -4  20   78.56    6.21
  -4  -3  20   11.37    1.38
  -4  -3  20    8.76    2.75
   4  -3 -20   10.75    2.03
   4   3  20   13.14    2.31
  -4   3 -20   10.08    2.01
  -4  -2  20   62.81    5.31
   4   2  20   43.97    3.25
   4  -2 -20   55.92    4.09
   4   2  20   53.14    3.96
  -4   2 -20   55.73    4.05
   4  -2 -20   49.28    3.56
   4  -1 -20   38.74    3.02
  -4  -1  20   44.80    4.55
  -4  -1  20   43.24    4.52
   4   1  20   44.71    3.39
  -4   1 -20   42.49    3.30
   4   1  20   40.30    3.22
   4  -1 -20   37.69    4.23
  -4   1 -20   39.88    4.20
   4  -1 -20   40.82    3.76
   4   0  20   80.30    4.49
   4   0 -20   77.76    4.47
   4   0  20   80.42    4.98
   4   0 -20   75.47    5.93
  -4   0 -20   89.59    6.29
  -4   0 -20   84.45    4.62
  -4   0  20   88.31    4.74
  -4   0  20   82.81    6.07
   4  -1  20   43.54    3.21
   4   1 -20   39.97    3.28
  -4   1  20   41.20    4.37
   4   1 -20   51.35    4.76
  -4  -1 -20   43.98    4.47
  -4   1  20   43.12    3.41
  -4   2  20   53.41    5.02
  -4   2  20   55.90    4.06
   4   2 -20   49.91    3.89
   4  -2  20   55.71    3.75
  -4   3  20   15.26    3.27
   4   3 -20   11.20    2.39
  -4   3  20   15.79    2.37
   4   4 -20   78.89    5.53
  -4   4  20   67.09    5.01
  -4   4  20   83.13    6.83
  -4   5  20    7.71    2.68
   4   5 -20    2.34    1.99
  -4   5  20    3.50    1.86
  -4   6  20   37.28    4.21
  -4   7  20    1.69    2.24
  -4  -7  21    4.04    2.06
  -4   7 -21    2.75    2.13
  -4  -6  21    3.07    2.50
  -4  -6  21    0.74    1.56
  -4   6 -21   -0.48    2.00
  -4  -5  21   -0.58    2.05
  -4   5 -21   -0.42    1.61
   4   5  21    0.45    1.60
  -4  -5  21    0.59    1.27
  -4  -4  21    3.88    2.22
  -4   4 -21    2.60    1.58
  -4  -4  21    3.51    1.30
   4  -4 -21    1.85    1.23
   4   4  21    2.78    1.56
  -4  -3  21   19.40    3.35
  -4   3 -21   18.82    2.63
   4   3  21   13.84    2.35
  -4  -3  21   17.54    1.61
   4  -3 -21   17.27    2.37
   4   2  21   -0.50    1.19
  -4  -2  21   -0.53    1.84
   4   2  21    1.24    1.26
  -4   2 -21    0.91    1.23
   4  -2 -21    0.70    1.33
   4  -2 -21   -0.25    1.13
   4   1  21    2.65    1.24
  -4   1 -21    3.13    1.33
   4   1  21    3.18    1.41
  -4  -1  21    4.79    2.24
   4  -1 -21    4.29    1.79
  -4  -1  21    1.03    1.68
   4  -1 -21    1.63    1.14
  -4   0  21    2.05    1.78
   4   0 -21    0.24    0.94
   4   0  21    0.24    1.02
   4   0  21   -0.65    1.47
  -4   1  21    3.26    1.32
   4  -1  21    1.12    1.36
  -4   1  21    3.15    2.02
   4   1 -21    1.34    1.11
   4  -1  21    5.03    1.50
  -4   2  21    0.31    1.13
  -4   2  21   -0.56    1.87
   4  -2  21    0.52    1.12
   4   2 -21    0.31    1.21
   4   3 -21   13.59    2.37
  -4   3  21   14.01    2.34
   4   4 -21    5.34    2.05
  -4   4  21    5.90    2.26
  -4   4  21    2.34    1.56
   4   5 -21    0.47    1.80
  -4   5  21    0.72    1.91
  -4   5  21    3.10    2.02
  -4   6  21   -1.01    2.21
  -4   7  21    1.15    2.27
  -4  -7  22    1.35    1.70
   4   7  22    1.74    2.89
  -4   7 -22    0.55    2.37
  -4   6 -22    8.26    2.53
  -4  -6  22   17.06    2.62
  -4  -6  22   14.06    3.29
  -4  -5  22    4.22    2.80
  -4   5 -22    4.23    1.99
   4   5  22    4.52    1.98
  -4  -5  22    7.05    1.69
   4  -5 -22    5.22    1.37
  -4  -4  22   17.38    3.34
  -4   4 -22   13.74    2.40
  -4  -4  22   15.06    1.90
   4  -4 -22   13.78    2.11
   4   4  22   14.32    2.45
  -4  -3  22    8.46    2.68
   4   3  22    8.85    1.97
  -4   3 -22   12.73    2.21
  -4  -3  22   10.91    1.31
   4  -3 -22   10.19    2.04
   4   2  22    7.60    1.63
  -4  -2  22   10.01    2.64
   4   2  22   10.84    1.92
  -4   2 -22    5.31    1.49
   4  -2 -22    7.07    1.97
   4  -2 -22    5.62    1.49
   4   1  22   16.86    2.07
  -4   1 -22   19.07    2.16
   4   1  22   17.62    2.30
  -4  -1  22   15.64    3.44
   4  -1 -22   13.08    2.47
   4  -1 -22   16.81    1.94
  -4   0  22   13.59    2.91
   4   0 -22   12.47    1.74
   4   0  22   13.52    1.78
   4   0  22   14.16    2.41
  -4   1  22   20.64    2.21
   4  -1  22   20.17    2.83
  -4   1  22   22.73    3.58
   4  -1  22   20.89    2.17
   4   1 -22   18.97    2.21
  -4   2  22    6.45    2.51
  -4   2  22    6.38    1.69
   4  -2  22    6.87    1.51
   4   2 -22    9.91    1.86
  -4   3  22   12.48    3.05
   4   3 -22    4.96    1.81
  -4   3  22   11.20    2.13
   4   4 -22   18.40    2.79
  -4   4  22   11.66    3.01
  -4   4  22   15.34    2.61
  -4   5  22    4.91    2.00
   4   5 -22    4.24    2.06
  -4   6  22    8.18    2.55
  -4   7  22   -1.75    2.54
  -4  -7  23    0.90    1.70
  -4  -7  23    4.28    3.06
   4   7  23   -0.90    2.58
  -4   7 -23    1.12    2.00
  -4   6 -23    3.90    2.31
  -4  -6  23    0.74    1.65
  -4  -6  23    2.66    2.76
  -4  -5  23   20.05    3.89
  -4   5 -23   13.95    2.66
   4   5  23   13.13    2.61
  -4  -5  23   17.66    2.40
   4  -5 -23   19.58    2.31
  -4  -4  23    1.21    2.26
  -4   4 -23   -1.12    1.57
  -4  -4  23    0.22    1.08
   4  -4 -23   -0.30    1.51
   4   4  23   -1.19    1.65
  -4  -3  23    5.89    2.47
  -4   3 -23    3.96    1.65
   4   3  23    4.83    1.75
  -4  -3  23    5.00    1.01
   4  -3 -23    7.69    1.93
   4   2  23    1.47    1.34
  -4  -2  23    2.33    2.13
   4   2  23    2.90    1.37
  -4   2 -23    3.41    1.40
   4  -2 -23    1.96    1.70
   4  -2 -23    0.71    1.11
  -4   1 -23   33.63    2.85
  -4  -1  23   40.92    4.73
   4   1  23   42.36    3.60
   4   1  23   44.80    3.16
  -4  -1  23   38.65    4.57
   4  -1 -23   46.80    3.11
   4   0  23   -1.46    1.75
  -4   0  23    0.57    1.98
   4   0 -23    0.21    1.04
   4   0  23    0.65    0.99
  -4   1  23   36.35    3.00
   4  -1  23   42.47    4.00
   4   1 -23   43.77    3.19
   4  -1  23   45.85    3.16
  -4   1  23   40.84    4.75
  -4   2  23    1.84    2.05
  -4   2  23    0.88    1.12
   4   2 -23    0.58    1.22
  -4   3  23    7.20    2.79
   4   3 -23    5.21    1.85
  -4   3  23    4.11    1.69
   4   4 -23    1.21    1.51
  -4   4  23    1.19    1.51
  -4   5  23   16.63    2.95
   4   5 -23   18.35    3.06
  -4   6  23    6.71    2.60
  -4   7  23   -1.77    2.47
  -4  -6  24   10.35    3.36
  -4   6 -24   11.69    2.95
  -4  -5  24    0.29    1.35
  -4  -5  24   -0.65    2.54
   4   5  24   -0.45    1.71
  -4   5 -24   -0.42    1.71
   4  -5 -24   -0.52    1.28
  -4  -4  24   38.95    4.97
   4  -4 -24   34.54    3.44
  -4   4 -24   41.15    3.84
  -4  -4  24   42.71    2.97
   4   4  24   37.92    3.73
   4   3  24    0.67    1.43
  -4   3 -24    1.29    1.31
   4  -3 -24    1.11    1.52
  -4  -3  24    0.79    0.85
  -4  -3  24    3.69    2.52
   4   2  24   53.09    3.70
  -4   2 -24   39.15    3.28
  -4  -2  24   50.66    5.45
   4   2  24   43.99    3.76
   4   1  24   12.03    2.37
  -4   1 -24   14.42    1.89
  -4  -1  24   13.99    3.20
   4   1  24   15.64    2.00
   4  -1 -24   13.38    1.77
  -4   0  24   56.34    5.63
   4   0 -24   55.20    3.33
   4   0  24   59.07    3.46
   4   0  24   52.56    4.38
  -4   1  24   14.74    3.38
  -4   1  24    9.36    1.57
   4  -1  24    8.94    2.32
   4   1 -24   12.50    1.78
   4  -1  24   12.82    1.78
   4   2 -24   34.67    3.10
   4  -2  24   40.07    4.20
  -4   2  24   39.89    3.29
  -4   2  24   44.24    5.11
  -4   3  24    2.06    2.29
  -4   3  24    2.01    1.47
   4   3 -24    1.01    1.41
  -4   4  24   37.76    3.84
   4   4 -24   41.43    3.88
  -4   5  24   -1.80    2.20
   4   5 -24   -0.47    1.88
  -4   6  24   21.82    3.65
  -4  -6  25    0.72    2.72
   4   6  25    5.24    3.23
  -4   6 -25    2.42    2.17
  -4  -6  25    1.11    1.62
  -4  -5  25    4.08    2.77
   4   5  25    2.69    1.95
  -4   5 -25    5.01    2.07
  -4  -5  25    7.34    1.89
  -4   4 -25    0.37    1.66
   4   4  25   -1.15    1.82
   4  -4 -25   -1.70    1.77
  -4  -4  25    1.97    2.56
  -4  -4  25    0.85    1.16
  -4  -3  25    0.64    2.15
   4  -3 -25   -1.57    1.75
  -4   3 -25   -0.31    1.37
  -4  -3  25    0.13    0.71
   4   3  25    0.32    1.42
   4   2  25    2.06    1.75
  -4  -2  25   -1.27    2.61
   4   2  25   -0.25    1.32
  -4   2 -25    1.00    1.29
  -4  -1  25    5.76    2.99
   4   1  25   16.52    2.57
   4   1  25   12.54    1.77
   4  -1 -25    8.16    1.45
   4   0 -25    0.36    1.06
   4   0  25    0.18    1.14
  -4   0  25    0.64    2.50
   4   0  25   -0.81    1.82
   4  -1  25   10.42    1.60
   4   1 -25    7.09    1.42
   4  -1  25    7.61    2.37
   4  -2  25    3.48    2.15
  -4   2  25   -0.26    1.16
   4   2 -25   -0.52    1.43
  -4   3  25    1.29    1.47
   4   3 -25    2.59    1.50
   4   4 -25    0.78    1.79
  -4   4  25    0.77    1.81
  -4   5  25   10.36    2.45
   4   5 -25    7.81    2.33
  -4   6  25    0.52    2.18
  -4  -5  26   -0.71    2.62
  -4   5 -26   -0.83    1.87
  -4  -5  26    0.58    1.29
  -4  -4  26   45.78    5.60
   4  -4 -26   47.83    4.12
  -4  -4  26   54.42    3.39
  -4   4 -26   52.86    4.35
   4   4  26   57.30    4.53
  -4   3 -26    0.89    1.39
  -4  -3  26   -0.95    0.88
   4   3  26    0.91    1.30
  -4  -3  26    1.34    2.44
   4   2  26   69.71    4.10
  -4   2 -26   73.99    4.23
  -4  -2  26   69.03    6.80
   4   2  26   79.94    5.42
  -4  -1  26   10.03    3.01
   4   1  26    6.40    2.11
   4   1  26    8.89    1.52
   4   0  26   94.21    6.28
   4   0 -26   86.51    4.14
   4   0  26   96.41    4.29
   4   1 -26    7.27    1.40
   4  -1  26    4.69    2.14
   4   2 -26   63.05    4.02
  -4   2  26   73.69    4.23
   4  -2  26   78.30    6.14
   4  -3  26   -1.18    2.44
  -4   3  26    1.85    1.63
   4   3 -26    1.52    1.45
  -4   4  26   52.36    4.53
   4   4 -26   49.13    4.27
  -4   5  26   -0.45    1.81
  -4   5 -27   -0.82    1.68
  -4  -5  27   -1.47    2.79
  -4  -5  27    1.15    1.31
   4   4  27    1.80    1.79
  -4   4 -27    5.17    1.99
   4  -4 -27    1.92    1.99
  -4  -4  27    3.70    1.21
  -4  -4  27   -0.71    2.64
   4   3  27    8.65    1.84
  -4  -3  27    9.09    3.14
  -4   3 -27    7.45    1.83
  -4   2 -27    0.60    1.03
   4   2  27    0.60    1.09
  -4  -2  27   -2.08    2.77
  -4  -1  27    4.19    2.73
   4   1  27    2.54    1.73
   4   1  27    5.62    1.11
   4   0  27    0.46    1.74
   4   0 -27    1.56    0.90
   4   1 -27    4.51    1.09
   4  -1  27    2.45    1.96
   4   2 -27   -0.42    1.23
   4  -2  27   -0.54    1.89
  -4   2  27   -0.42    1.17
  -4   3  27   10.34    1.98
   4  -3  27   12.68    3.10
   4   3 -27    6.84    1.93
  -4   4  27    1.45    1.73
  -4   5  27    1.32    1.85
  -4  -5  28    1.42    1.16
  -4   5 -28    1.59    1.78
  -4  -5  28    3.82    3.21
  -4   4 -28   20.33    2.74
  -4  -4  28   16.95    1.94
  -4  -4  28   14.07    3.76
  -4   3 -28   -0.25    1.29
  -4  -3  28    3.64    2.70
   4   2  28   19.42    1.84
  -4  -2  28   24.61    4.20
   4   1  28    2.19    0.81
   4   1  28    1.35    1.90
  -4  -1  28    2.19    2.50
   4   0  28   25.99    3.59
   4   1 -28    3.27    0.89
   4  -1  28    5.62    2.43
   4   2 -28   18.23    1.94
   4  -2  28   21.94    3.79
  -4   3  28    0.26    1.19
   4  -3  28    1.87    2.63
  -4   4  28   16.08    2.59
   4  -4  28   16.20    3.84
  -4   5  28   -0.85    1.75
  -4  -4  29   -0.77    2.71
   4   4  29   -1.77    3.03
  -4  -3  29    4.55    3.21
  -4   3 -29    5.43    1.35
  -4  -2  29    0.76    2.44
   4   1  29    1.43    1.92
   4   0  29   -0.51    1.96
   4  -1  29    1.07    2.03
   4  -2  29    2.93    2.32
  -4   3  29    5.13    1.37
   4  -3  29    3.86    2.61
  -4   4  29    0.63    1.43
   4  -4  29   -0.72    2.59
  -4  -3  30   -0.79    2.45
  -4  -2  30    3.16    2.62
   4   1  30    1.51    1.94
   4   0  30    0.53    1.92
   4  -1  30    0.56    2.08
   4  -2  30    0.61    2.42
   4  -3  30   -0.67    2.72
  -4  -2  31    0.83    2.81
   4   1  31    4.78    2.19
   4   0  31   -0.56    2.39
   4  -1  31    1.78    2.39
   4  -2  31   -1.26    2.26
   4   1  32   -0.90    2.78
   4   1  32   -1.12    1.99
   4   0  32    1.76    1.93
   4  -1  32   -1.86    2.44
   5   0   0    3.28    1.26
   5  -1   0    1.13    1.64
   5   1   0    5.56    1.98
   5   2   0   -0.18    0.76
   5  -2   0   -0.37    1.21
   5   2   0    0.82    0.58
   5   2   0   -1.13    1.40
   5   3   0    5.13    1.59
   5   3   0    4.75    2.33
  -5   3   0    9.68    2.83
   5  -3   0    2.72    2.57
  -5   4   0    1.59    1.57
   5   4   0   -0.37    1.14
  -5  -4   0    3.71    1.00
   5  -4   0    0.85    1.45
  -5  -4   0    0.87    1.43
   5   4   0   -0.27    0.92
   5   4   0   -0.42    1.49
  -5  -5   0    0.36    0.83
   5   5   0   -0.35    1.15
  -5   5   0   -0.44    1.64
  -5  -5   0    1.88    1.53
  -5  -6   0    0.62    1.00
  -5   6   0    1.48    2.07
  -5  -6   0   -0.50    1.57
   5   6   0    0.44    1.56
  -5  -7   0    1.21    1.81
  -5   7   0    2.26    2.95
  -5   7   0   -0.13    1.10
  -5   7   0    4.92    2.58
   5   7   0   -2.14    2.23
  -5  -8   0    0.58    1.30
  -5   8   0    0.65    2.35
  -5  -8   0   -0.58    1.74
  -5   8   0    0.64    1.61
   5   8   0   -0.63    1.83
   5  -9   0    2.78    3.00
  -5   9   0    2.23    3.20
  -5  -9   0   -1.67    1.83
  -5  -9   0    0.62    2.51
  -5   9   0    0.75    2.56
   5   9   0    3.00    2.78
  -5  -9   1   91.94    7.33
   5   9   1   96.90    8.09
  -5   9  -1   97.53    8.05
  -5  -9   1   96.76    5.89
  -5   9  -1   98.50    8.27
  -5   8  -1    0.65    2.47
  -5  -8   1    0.62    1.34
  -5  -8   1    1.16    2.04
  -5   8  -1    1.99    0.73
   5   8   1    1.28    2.33
  -5   8  -1    1.90    2.30
   5   7   1  609.66   22.71
  -5  -7   1  598.78   19.83
  -5   7  -1  615.32   22.94
  -5  -6   1    8.09    2.30
   5   6   1   13.38    2.55
  -5  -6   1   11.02    1.72
  -5   6  -1    5.92    2.17
   5   5   1   15.34    2.64
  -5  -5   1   15.59    1.78
  -5   5  -1   13.54    2.68
  -5  -5   1   13.05    2.54
   5   5   1   17.64    2.41
  -5  -4   1   36.20    2.59
   5   4   1   43.45    3.76
  -5   4  -1   37.00    3.75
   5   4   1   40.27    3.92
  -5  -4   1   31.82    3.64
   5   4   1   34.97    3.04
   5  -4  -1   36.28    3.77
   5   3   1 2628.42   77.42
  -5   3  -1 2701.70   77.29
  -5  -3   1 2598.01   77.59
   5  -3  -1 2665.49   77.37
   5   3   1 2644.36   75.01
   5   2   1    7.57    1.01
   5  -2  -1    7.10    1.80
   5   2   1    7.13    1.94
   5   2   1    9.10    1.28
   5   1   1  676.84   22.81
   5  -1  -1  666.51   22.81
   5   0  -1   -0.36    1.10
   5   0   1   -0.37    1.18
   5   1  -1  671.36   23.01
   5  -1   1  691.71   23.15
   5   2  -1    6.78    1.76
   5  -2   1    6.37    1.81
   5   2  -1    6.64    0.99
  -5   3   1 2643.47   76.32
   5  -3   1 2593.39   76.48
   5   3  -1 2612.74   76.60
   5   4  -1   40.00    4.07
  -5   4   1   38.97    3.85
   5  -4   1   48.35    4.18
  -5  -4  -1   44.54    4.21
  -5  -5  -1   18.86    2.97
  -5  -5  -1   17.33    1.62
  -5   5   1   11.35    2.39
  -5  -6  -1    7.02    2.12
  -5   6   1   11.35    2.73
  -5  -6  -1   12.21    1.55
  -5  -7  -1  587.95   18.40
  -5   7   1  562.39   16.50
  -5   7   1  546.27   21.61
  -5   7   1  595.00   22.23
  -5  -8  -1    3.47    2.31
  -5  -8  -1    1.05    1.29
  -5   8   1    1.30    2.16
   5   8  -1    3.80    2.17
  -5   8   1    0.65    1.89
   5   9  -1   96.76    8.07
  -5   9   1   92.31    8.00
  -5  -9  -1   91.16    7.25
  -5  -9  -1   98.25    5.67
  -5   9   1  116.67    8.85
   5  -9   1   85.87    7.54
   5   9   2   -0.75    2.33
  -5   9  -2   -0.73    2.42
  -5  -9   2    1.14    1.94
  -5   9  -2    0.74    2.67
  -5  -9   2    1.26    2.33
   5   8   2    9.67    2.85
  -5  -8   2    4.98    1.84
  -5   8  -2    4.52    2.70
  -5   8  -2    9.09    1.43
  -5  -8   2    5.84    2.43
  -5  -7   2    7.98    2.25
  -5   7  -2    7.87    3.30
   5   7   2    5.46    3.03
  -5  -6   2   41.21    4.38
  -5   6  -2   55.18    4.87
   5   6   2   43.04    4.29
  -5  -6   2   44.78    3.29
   5   5   2    2.93    1.48
   5   5   2    7.67    2.01
  -5  -5   2    4.20    1.19
  -5  -5   2    6.07    1.89
  -5   5  -2    6.55    2.11
  -5  -4   2  139.27    5.95
   5   4   2  134.10    7.32
  -5   4  -2  133.98    7.37
   5   4   2  141.71    7.67
  -5  -4   2  138.07    7.75
   5  -4  -2  141.83    7.63
   5   4   2  134.81    6.55
   5   3   2    1.43    1.24
   5   3   2    5.91    2.39
  -5  -3   2    4.04    1.90
   5  -3  -2    3.86    2.38
  -5   3  -2    2.23    2.06
   5   2   2  371.24   11.75
  -5  -2   2  355.06   14.26
   5   2   2  378.18   14.31
   5  -2  -2  363.04   14.22
   5   2   2  362.28   11.60
  -5   1  -2   -0.36    0.43
   5   1   2    2.96    1.55
   5   0  -2  492.80   11.48
   5   0   2  497.75   11.53
   5   1  -2    6.41    1.47
   5   1  -2    6.68    1.86
   5  -1   2    4.90    1.54
  -5   2   2  362.43   11.87
   5  -2   2  364.15   11.87
   5   2  -2  363.06   11.87
   5  -3   2    1.56    2.28
   5   3  -2    5.18    2.25
  -5   3   2    8.20    2.48
   5   4  -2  148.58    8.05
   5  -4   2  149.46    7.99
  -5   4   2  152.08    7.92
  -5  -5  -2    4.74    1.96
  -5   5   2    3.05    1.84
  -5  -5  -2    5.40    0.98
  -5  -6  -2   35.46    4.18
  -5   6   2   42.05    4.51
  -5  -6  -2   41.95    2.62
  -5  -7  -2    7.67    1.86
  -5   7   2   12.46    3.29
  -5   7   2    8.47    3.35
  -5  -8  -2    5.25    1.44
  -5  -8  -2    4.05    2.31
  -5   8   2    3.31    2.21
  -5   8   2    7.14    2.82
   5  -9   2   -2.14    2.84
  -5  -9  -2   -1.84    2.37
  -5  -9  -2    3.42    1.73
   5   9  -2   -1.49    2.62
  -5   9   2    3.05    2.97
  -5   9   2    4.46    3.21
  -5  -9   3   59.52    5.90
   5   9   3   76.81    7.07
  -5  -9   3   73.08    5.23
  -5   9  -3   54.57    6.31
  -5  -8   3   18.81    3.57
  -5  -8   3   20.16    2.76
  -5   8  -3   23.29    2.21
  -5   8  -3   25.10    4.23
   5   8   3   18.75    3.46
  -5   7  -3  399.72   17.36
   5   7   3  423.84   17.44
  -5  -7   3  431.60   15.32
  -5   6  -3    1.48    1.85
  -5  -6   3    3.78    1.52
   5   6   3    3.19    1.71
  -5  -6   3    3.55    2.00
  -5   5  -3   18.34    2.83
  -5  -5   3   15.58    2.70
   5   5   3   15.88    2.42
  -5  -5   3   15.92    1.94
  -5  -4   3    0.43    1.59
  -5   4  -3    1.60    1.34
   5   4   3   -0.85    1.36
  -5  -4   3    0.22    0.98
   5   4   3    0.86    0.96
   5  -4  -3    2.52    1.56
   5   3   3 1575.89   47.94
  -5   3  -3 1570.95   47.66
  -5  -3   3 1563.95   48.12
   5   3   3 1569.46   45.65
   5  -3  -3 1569.06   47.78
  -5   2  -3   43.22    2.43
   5  -2  -3   36.87    3.57
   5   2   3   39.75    3.67
  -5  -2   3   36.70    3.68
   5   2   3   41.90    2.29
  -5   2  -3   35.77    3.44
   5   2   3   43.94    2.46
  -5  -2   3   42.22    3.77
   5   1   3  113.09    3.98
   5  -1  -3  129.79    6.83
  -5   1  -3  122.28    4.12
  -5  -1   3  118.80    6.73
   5   1   3  123.58    6.74
  -5   1  -3  130.86    6.75
  -5  -1   3  121.98    6.58
   5   0   3    0.37    1.22
  -5   0   3   -0.36    1.31
  -5   0  -3    0.36    1.10
   5  -1   3  121.44    6.77
   5   1  -3  121.79    4.15
   5   1  -3  128.10    6.01
  -5   1   3  121.61    6.78
  -5  -1  -3  132.66    7.00
   5   1  -3  126.83    6.84
   5   2  -3   39.96    2.33
  -5  -2  -3   34.22    3.58
   5   2  -3   35.66    3.61
  -5   2   3   41.29    3.81
   5   3  -3 1652.13   48.77
   5  -3   3 1551.70   48.34
  -5   3   3 1576.75   48.20
   5  -4   3    0.43    1.37
   5   4  -3    1.29    1.75
  -5   4   3   -0.40    1.50
  -5  -5  -3   19.05    2.88
  -5   5   3   15.27    2.77
   5   5  -3   23.72    2.92
  -5  -5  -3   18.95    1.43
  -5   6   3    4.95    2.12
  -5  -6  -3    3.51    0.90
  -5   6   3    3.50    0.62
  -5  -6  -3    4.08    2.05
  -5  -7  -3  411.87   13.19
  -5   7   3  415.00   17.18
  -5  -8  -3   18.08    3.44
  -5  -8  -3   20.43    2.10
  -5   8   3   20.78    3.87
  -5   8   3   20.67    3.73
  -5  -9  -3   70.79    6.29
  -5   9   3   58.34    6.49
  -5  -9  -3   61.68    4.03
  -5   9   3   56.53    6.39
  -5  -9   4    0.64    2.19
  -5  -9   4    2.13    2.01
   5  -9  -4    2.02    2.79
  -5   9  -4    0.73    2.98
   5   9   4   -0.76    3.00
  -5  -8   4   -1.79    2.10
  -5   8  -4    0.75    1.39
  -5  -8   4    0.37    1.52
   5  -8  -4    2.92    2.43
   5   8   4    1.30    2.03
  -5   8  -4    1.28    2.33
  -5  -7   4    2.61    1.84
  -5  -7   4    6.04    2.90
   5   7   4    4.42    2.81
  -5   7  -4    3.91    2.73
  -5   6  -4    2.96    1.94
  -5  -6   4    4.06    1.50
  -5  -6   4    1.02    1.55
   5   6   4    0.46    1.54
  -5  -5   4   -0.26    1.07
   5   5   4    0.37    1.44
  -5  -5   4    0.95    1.70
  -5   5  -4   -0.44    1.60
   5   4   4    8.04    2.11
  -5  -4   4    4.10    1.24
   5   4   4    4.98    1.42
  -5  -4   4    4.80    1.81
   5  -4  -4    5.44    1.84
   5   3   4    5.13    2.08
   5  -3  -4    1.92    1.98
  -5  -3   4    5.23    2.01
   5   3   4    3.55    1.33
  -5   3  -4    7.07    2.29
   5   2   4   34.21    3.30
  -5  -2   4   33.75    3.33
   5   2   4   30.80    1.81
  -5   2  -4   31.95    2.15
   5  -2  -4   37.87    3.52
  -5  -2   4   26.84    3.11
  -5   2  -4   38.33    3.44
   5   1   4    6.72    0.77
  -5   1  -4    9.28    1.89
   5   1   4    5.57    1.59
  -5  -1   4    4.45    1.57
  -5  -1   4    5.59    1.58
   5  -1  -4   10.09    2.10
  -5   1  -4    6.75    0.80
  -5   0   4   28.16    3.00
   5   0  -4   22.82    2.52
  -5   0   4   25.28    2.65
   5   0   4   25.35    2.87
  -5   0  -4   21.98    2.76
   5   0  -4   22.67    1.17
  -5   0  -4   23.77    1.20
   5   0  -4   25.21    2.87
  -5   1   4    4.73    1.51
   5   1  -4    5.59    1.68
   5   1  -4    7.81    1.48
  -5   1   4    7.90    1.55
   5  -1   4    6.77    1.67
  -5  -1  -4    7.74    1.79
   5   1  -4    5.20    0.70
  -5   2   4   25.12    2.95
   5  -2   4   30.39    3.28
   5   2  -4   35.08    3.49
  -5  -2  -4   34.93    3.33
   5   2  -4   29.54    2.06
   5  -3   4    3.92    1.85
   5   3  -4    0.81    1.96
  -5   3   4    6.36    2.19
   5   4  -4    5.72    1.57
  -5   4   4    3.19    1.66
   5  -4   4    6.82    2.04
  -5   4   4    8.66    1.32
   5   4  -4    4.33    1.77
  -5   5   4    0.39    0.66
   5   5  -4    1.89    1.47
  -5   5   4    1.31    1.64
  -5  -6  -4    1.54    1.55
  -5  -6  -4    2.63    0.73
  -5   6   4    3.46    1.90
  -5  -7  -4    2.34    1.22
  -5  -7  -4    3.26    2.31
  -5   7   4    5.08    2.91
  -5  -8  -4    1.17    2.17
  -5   8   4   -0.65    2.23
  -5   8   4   -2.70    2.32
  -5  -8  -4    0.19    0.91
  -5  -9  -4    1.85    2.44
  -5  -9  -4   -0.23    1.39
  -5   9   4    0.74    3.02
  -5   9   4    3.87    2.80
   5  -9  -5   50.41    5.45
  -5  -9   5   46.57    4.53
  -5  -9   5   48.72    5.48
  -5   9  -5   49.85    5.88
   5   9   5   51.01    6.04
   5  -8  -5   21.93    3.60
  -5  -8   5   34.36    3.57
  -5  -8   5   25.28    3.84
  -5   8  -5   25.12    2.63
  -5   8  -5   24.98    4.16
   5   8   5   25.57    4.11
  -5  -7   5  363.40   13.49
  -5  -7   5  335.38   15.24
  -5   7  -5  343.63   15.24
   5   7   5  338.20   15.26
   5  -7  -5  331.39   14.64
  -5   6  -5    5.91    2.11
  -5  -6   5    6.20    1.74
  -5  -6   5    3.60    1.98
   5   6   5    4.67    1.96
  -5   5  -5   37.64    3.85
  -5  -5   5   29.09    3.61
   5   5   5   33.84    3.32
  -5  -5   5   23.54    2.60
   5   4   5   -1.27    1.65
  -5   4  -5   -0.80    1.51
  -5  -4   5    0.89    1.44
   5   4   5    2.13    1.28
   5  -4  -5    0.84    1.55
   5  -3  -5 1159.11   35.87
  -5   3  -5 1135.67   35.76
  -5  -3   5 1148.31   36.08
   5   3   5 1127.32   34.06
   5   3   5 1114.21   35.93
  -5  -2   5   23.69    2.81
  -5   2  -5   24.04    2.84
   5  -2  -5   29.66    3.10
   5   2   5   25.75    1.48
   5   2   5   24.14    2.89
  -5   2  -5   23.46    1.93
   5   2   5   22.83    1.95
  -5  -2   5   28.20    3.06
  -5  -1   5   26.35    2.93
  -5   1  -5   29.58    3.11
  -5  -1   5   37.95    3.54
   5   1   5   36.77    3.44
  -5   1  -5   34.61    1.98
   5  -1  -5   36.52    3.55
   5   1   5   32.12    1.90
   5   0  -5    0.31    1.06
   5   0  -5   -0.37    1.06
   5   0   5    0.37    1.23
  -5   0  -5    0.09    0.38
   5   0  -5    0.44    0.41
  -5   0  -5   -0.36    1.22
  -5   0   5   -0.73    1.24
   5  -1   5   27.04    3.13
   5   1  -5   35.88    3.06
  -5   1   5   33.33    2.92
   5   1  -5   34.91    1.96
  -5  -1  -5   35.23    3.37
   5   1  -5   37.29    3.49
  -5   1   5   37.20    3.50
   5   2  -5   22.39    2.09
   5   2  -5   22.23    2.82
  -5   2   5   27.50    2.99
  -5   2   5   27.13    2.43
   5  -2   5   26.26    2.99
   5   2  -5   25.69    1.97
  -5   3   5 1086.39   35.59
   5  -3   5 1175.26   36.03
   5   3  -5 1141.43   34.16
   5   3  -5 1134.77   36.06
  -5   4   5   -0.40    1.43
   5  -4   5    1.28    1.54
   5   4  -5    1.53    1.16
   5   4  -5    1.74    1.45
  -5   5   5   31.04    3.64
  -5   5   5   27.26    1.71
   5   5  -5   29.20    3.13
  -5   6   5    8.91    2.50
  -5  -6  -5    6.73    2.30
  -5  -6  -5    7.60    0.76
  -5  -7  -5  345.33   15.04
  -5   7   5  332.89   14.95
  -5  -7  -5  323.43   10.39
  -5   7   5  338.26   15.23
  -5  -8  -5   25.38    2.03
  -5   8   5   30.68    4.42
  -5  -8  -5   32.51    4.18
  -5   8   5   25.35    4.15
  -5  -9  -5   63.55    5.93
  -5   9   5   55.56    6.24
  -5   9   5   43.13    5.78
  -5  -9  -5   55.95    3.36
  -5   9  -6    1.46    3.03
   5  -9  -6    2.01    2.49
  -5  -9   6    5.97    2.90
   5   9   6    8.44    3.37
  -5   8  -6    2.56    2.62
  -5  -8   6    5.79    2.12
  -5   8  -6    9.47    1.87
  -5  -8   6    4.87    2.64
   5   8   6    8.61    2.82
   5  -8  -6   10.35    2.80
   5  -7  -6    3.44    2.10
   5   7   6    6.78    2.75
  -5  -7   6    0.73    1.93
  -5  -7   6    3.95    2.63
  -5   7  -6    5.02    2.91
   5  -6  -6   28.89    3.27
   5   6   6   18.89    2.98
  -5   6  -6   19.21    3.08
  -5  -6   6   26.48    3.65
  -5  -6   6   26.69    2.92
   5   5   6    5.09    1.80
  -5  -5   6    5.39    1.73
  -5   5  -6    4.39    1.92
  -5  -5   6    7.22    2.26
   5   4   6  138.91    7.57
  -5   4  -6  139.92    7.60
  -5  -4   6  124.17    7.54
   5   4   6  145.95    7.03
   5  -4  -6  130.62    7.45
  -5  -3   6   12.33    2.59
  -5   3  -6   12.61    1.81
  -5   3  -6   16.10    2.93
  -5  -3   6   10.73    2.01
   5   3   6   13.89    2.70
   5  -3  -6   13.47    2.73
   5   3   6   10.22    1.83
  -5   2  -6  241.44    8.34
  -5  -2   6  230.67   10.11
   5   2   6  198.63    9.69
   5  -2  -6  221.47    9.92
   5   2   6  224.64    6.93
   5   2   6  213.09    8.24
  -5   2  -6  226.68    9.96
  -5  -2   6  229.28   10.23
   5   1   6   17.62    1.48
  -5  -1   6   11.13    2.10
   5  -1  -6   16.35    2.38
  -5   1  -6   12.48    2.13
   5   1   6   17.49    2.52
  -5  -1   6   15.34    2.27
   5  -1  -6   17.23    1.47
  -5   1  -6   16.17    1.44
   5   0  -6  351.16   13.51
   5   0  -6  378.71   14.14
   5   0   6  368.17   14.13
  -5   0   6  348.22   13.39
  -5   0   6  367.02   14.11
  -5   0  -6  372.04   14.11
  -5   0  -6  372.77   11.42
   5   0  -6  352.14   11.36
  -5   1   6   15.99    2.03
  -5  -1  -6   16.80    2.50
   5  -1   6   16.12    2.48
   5   1  -6   17.95    2.22
  -5  -1  -6   15.61    1.47
   5   1  -6   17.54    2.47
  -5   1   6   18.30    2.54
   5   1  -6   11.91    1.29
   5   2  -6  221.12    8.41
  -5   2   6  214.68    8.85
  -5   2   6  226.39   10.11
   5   2  -6  233.79    8.36
   5  -2   6  252.70   10.40
   5   2  -6  235.50   10.29
  -5  -2  -6  217.10   10.02
   5   3  -6   13.40    2.03
  -5   3   6   13.88    1.82
  -5   3   6   12.07    2.72
   5   3  -6   14.75    2.77
   5  -3   6   11.01    2.66
   5   3  -6   18.38    2.13
   5  -4   6  140.11    7.80
   5   4  -6  148.48    8.02
  -5   4   6  145.45    7.73
   5   4  -6  137.85    6.76
   5   5  -6    3.98    1.53
  -5   5   6    4.42    0.71
  -5   5   6    4.83    1.95
  -5   6   6   27.73    3.60
  -5   7   6   -1.80    2.40
  -5  -7  -6    0.79    0.69
  -5  -7  -6    2.77    2.66
  -5   7   6   -2.83    2.87
  -5  -8  -6    4.08    1.00
  -5   8   6    4.16    2.45
  -5  -8  -6    8.74    2.70
  -5   8   6    5.20    2.92
  -5   9   6    0.79    2.46
  -5  -9  -6    6.04    1.30
  -5  -9  -6    4.97    2.76
  -5   9   6    2.97    3.14
  -5  -9   7   73.66    5.91
  -5  -9   7   67.12    6.54
   5  -9  -7   69.36    6.52
  -5   9  -7   70.03    7.02
   5   9   7   74.13    7.21
   5  -8  -7    2.87    2.03
  -5  -8   7    3.03    1.90
  -5   8  -7    3.19    2.49
   5   8   7    4.68    2.49
  -5  -7   7  410.71   15.48
  -5  -7   7  406.54   17.23
   5  -7  -7  397.31   16.29
  -5   7  -7  388.07   16.87
   5   7   7  406.34   17.11
  -5  -6   7    3.49    1.60
  -5  -6   7    2.63    1.87
   5   6   7    3.88    1.99
  -5   6  -7    3.45    2.07
   5  -6  -7    4.50    1.82
  -5  -5   7    8.94    1.88
   5   5   7   12.58    2.33
  -5  -5   7   13.99    2.68
  -5   5  -7   12.35    2.53
   5   4   7   30.07    3.04
   5   4   7   23.02    3.13
  -5  -4   7   28.72    3.51
  -5   4  -7   25.14    3.22
   5  -4  -7   19.20    2.87
   5  -3  -7 1602.34   48.81
  -5   3  -7 1667.63   47.29
  -5  -3   7 1715.07   47.86
  -5   3  -7 1626.42   48.86
   5   3   7 1631.10   49.03
   5   3   7 1590.64   47.29
  -5  -2   7    4.56    1.70
   5   2   7    5.56    1.24
  -5   2  -7    2.79    0.96
   5  -2  -7    4.79    1.57
   5   2   7    5.63    0.53
  -5   2  -7    3.99    1.73
   5   2   7    2.66    1.42
   5  -1  -7  295.56   10.10
  -5  -1   7  318.02   12.41
  -5   1  -7  304.66   12.17
   5   1   7  306.03   10.09
   5  -1  -7  297.83   12.20
   5   1   7  279.66   12.01
  -5   1  -7  297.96   10.05
  -5  -1   7  283.49   11.85
  -5   0   7   -0.31    1.05
   5   0   7    0.42    0.74
   5   0  -7    1.32    0.73
  -5   0  -7    3.79    0.85
   5   0  -7   -1.02    1.39
   5   0  -7   -0.37    1.26
   5   0   7   -0.37    1.35
  -5   0  -7    1.08    1.33
  -5   0   7   -1.11    1.43
   5   1  -7  310.23   12.29
  -5  -1  -7  298.79   12.12
  -5   1   7  311.28   12.25
   5   1  -7  318.10   11.91
   5  -1   7  291.37   12.07
  -5   1   7  307.28   11.37
  -5  -1  -7  288.60    9.98
   5   1  -7  272.89    9.89
   5   2  -7    5.27    1.04
   5   2  -7    3.88    1.72
   5   2  -7    6.83    1.25
   5  -2   7    4.50    1.69
   5   2  -7    6.89    1.62
  -5   2   7    3.72    1.51
   5   3  -7 1645.81   50.43
  -5   3   7 1643.16   50.07
   5  -3   7 1712.31   50.36
   5   3  -7 1671.63   48.52
   5   3  -7 1638.93   48.11
  -5   3   7 1645.07   47.90
   5   4  -7   28.34    3.49
  -5   4   7   23.99    1.90
   5   4  -7   31.27    2.88
   5  -4   7   28.68    3.40
  -5   4   7   23.43    3.03
  -5   5   7   15.42    2.73
  -5   6   7    7.95    2.36
  -5   7   7  418.81   17.63
  -5  -7  -7  392.76   16.97
  -5   7   7  396.53   17.18
  -5  -8  -7    1.70    0.61
  -5   8   7    2.80    2.26
  -5  -8  -7    1.18    1.95
  -5   8   7    0.65    2.42
  -5   9   7   60.89    6.51
  -5   9   7   60.05    6.50
  -5  -9  -7   59.41    5.95
  -5  -9   8    1.53    2.49
   5  -9  -8    5.99    2.97
  -5   9  -8    2.91    2.89
   5   9   8    3.14    2.68
  -5  -8   8    6.34    2.38
   5  -8  -8    1.72    1.84
   5   8   8    2.73    2.41
  -5   8  -8   -0.64    2.37
   5   7   8    4.70    2.59
  -5  -7   8   -0.81    2.28
   5  -7  -8    2.43    2.50
  -5  -7   8    2.90    2.56
  -5   7  -8    0.56    2.68
   5   6   8    2.50    1.57
   5  -6  -8    1.22    1.56
  -5  -6   8    2.21    1.51
  -5  -6   8    1.61    1.68
  -5   6  -8    2.97    1.99
   5   5   8    0.42    1.31
  -5  -5   8   -0.34    1.55
  -5  -5   8    0.49    1.70
  -5   5  -8    1.77    1.79
   5  -5  -8    1.33    1.37
   5  -4  -8   33.84    3.64
  -5   4  -8   35.87    3.26
   5   4   8   38.54    3.82
  -5  -4   8   35.57    3.83
   5   4   8   36.72    3.42
  -5   4  -8   30.57    3.49
   5   3   8    9.85    2.09
  -5  -3   8    7.52    2.45
  -5   3  -8   10.80    2.10
   5  -3  -8    6.92    2.48
  -5  -3   8    7.96    2.29
  -5   3  -8    9.08    2.60
   5   3   8   10.04    2.90
  -5   2  -8   37.47    2.80
   5  -2  -8   48.91    3.99
   5   2   8   39.46    3.70
  -5   2  -8   42.27    3.75
  -5  -2   8   44.29    3.93
   5  -2  -8   41.90    2.98
   5   2   8   44.17    3.09
  -5   1  -8   26.09    2.13
   5   1   8   26.27    2.13
   5  -1  -8   24.34    2.05
   5   1   8   26.69    3.04
  -5   1  -8   16.80    2.63
  -5  -1   8   32.18    3.33
   5  -1  -8   21.66    2.82
   5  -1  -8   11.46    2.35
  -5  -1   8   20.27    2.63
  -5   0   8  125.80    6.78
  -5   0  -8  115.91    6.56
   5   0  -8  113.19    6.45
   5   0  -8  127.18    6.77
   5   0   8  117.15    6.56
  -5   0   8  120.58    6.27
   5   0  -8  115.41    5.07
  -5   0  -8  109.92    4.93
   5   0   8  123.65    5.06
  -5  -1  -8   28.12    2.20
  -5   1   8   25.69    2.63
  -5  -1  -8   23.92    2.87
  -5   1   8   28.79    3.23
   5   1  -8   28.22    1.79
   5   1  -8   22.59    2.79
   5   1  -8   19.17    2.73
   5  -1   8   24.20    2.89
   5   1  -8   22.82    2.05
   5   2  -8   51.59    4.18
   5   2  -8   38.93    2.53
   5   2  -8   57.53    4.14
  -5   2   8   42.07    3.81
   5   2  -8   42.07    2.94
  -5  -2  -8   43.84    3.13
   5  -2   8   47.96    3.99
   5   3  -8   11.63    2.17
   5   3  -8   10.63    1.82
  -5   3   8   11.48    2.79
  -5   3   8    9.36    1.71
   5   3  -8    9.60    2.72
   5  -3   8    7.51    2.76
   5   4  -8   36.18    3.88
   5   4  -8   26.08    2.83
  -5   4   8   35.74    3.65
   5  -4   8   39.77    3.96
  -5   4   8   33.47    2.20
  -5   5   8    0.44    1.44
  -5   6   8    4.32    2.22
  -5   6   8    6.48    2.33
  -5   7   8    2.84    2.81
  -5   7   8    1.25    2.45
  -5  -7  -8    2.83    2.58
  -5  -8  -8   -1.19    2.16
  -5   8   8    2.86    2.53
  -5   8   8   -1.30    2.22
  -5  -9  -8    4.39    2.92
  -5   9   8    4.08    3.10
  -5   9   8    7.42    3.53
  -5  -9   9   70.39    6.07
  -5   9  -9   63.23    6.77
   5  -9  -9   71.68    6.50
   5  -8  -9    0.57    2.07
  -5  -8   9   -1.89    1.75
  -5   8  -9    3.18    2.24
   5   8   9    0.70    2.32
  -5  -7   9  400.95   15.73
  -5  -7   9  392.39   17.04
   5  -7  -9  370.84   15.99
  -5   7  -9  414.48   17.05
   5   7   9  393.79   17.33
  -5  -6   9    7.05    2.55
  -5  -6   9    9.70    2.27
   5  -6  -9   12.96    2.32
   5   6   9   13.84    2.63
  -5   6  -9   13.42    2.81
  -5  -5   9   38.66    3.60
  -5   5  -9   42.42    4.19
   5  -5  -9   36.42    3.45
   5   5   9   42.43    4.06
   5   4   9   46.99    4.17
  -5   4  -9   44.25    4.12
   5  -4  -9   38.21    3.76
  -5  -4   9   32.60    3.85
   5   4   9   38.67    3.71
   5  -4  -9   38.47    3.06
  -5   4  -9   32.92    3.23
   5   3   9 1755.81   52.23
  -5   3  -9 1754.91   51.93
   5   3   9 1805.44   53.50
  -5  -3   9 1693.87   52.48
  -5   3  -9 1812.59   53.31
   5  -3  -9 1757.20   53.10
  -5  -3   9 1823.59   53.85
  -5   2  -9    1.90    0.95
   5  -2  -9    1.10    1.37
   5   2   9    2.31    1.47
  -5   2  -9    3.30    1.54
   5   2   9    1.48    1.03
  -5  -2   9    0.77    1.31
   5  -2  -9    1.00    0.97
   5   1   9  607.77   19.35
  -5  -1   9  613.74   21.25
  -5   1  -9  638.32   21.26
   5  -1  -9  622.56   21.49
   5  -1  -9  617.99   21.24
   5   1   9  599.49   21.26
  -5  -1   9  621.70   21.11
  -5   1  -9  602.56   19.35
   5  -1  -9  627.44   19.50
  -5   0   9    0.32    1.11
   5   0   9    1.33    0.87
  -5   0   9   -0.37    1.21
  -5   0  -9    2.18    1.44
   5   0  -9   -0.75    1.20
   5   0  -9   -0.20    0.83
  -5   0  -9    0.80    0.85
   5   0   9    3.72    1.55
   5   0  -9    0.37    1.11
  -5   1   9  611.37   21.11
  -5  -1  -9  616.22   21.02
   5   1  -9  617.00   17.89
   5   1  -9  617.06   20.99
   5  -1   9  639.19   21.27
   5   1  -9  598.67   21.08
  -5   1   9  603.50   20.07
   5   1  -9  603.27   19.25
  -5  -1  -9  583.52   19.15
   5   2  -9    0.59    0.66
   5   2  -9    1.57    1.43
  -5   2   9    1.89    1.39
   5  -2   9    1.87    1.43
   5   2  -9    3.91    1.62
   5   2  -9    1.70    1.05
  -5  -2  -9    1.75    0.95
   5   3  -9 1830.46   54.78
  -5   3   9 1807.44   54.36
   5   3  -9 1826.68   53.14
   5  -3   9 1761.70   54.26
  -5   3   9 1809.64   52.00
  -5   4   9   39.67    3.91
   5   4  -9   32.28    3.24
   5  -4   9   36.48    3.84
   5   4  -9   42.36    4.06
  -5   4   9   39.84    2.44
  -5   5   9   36.16    3.95
  -5   6   9   11.11    2.77
  -5   6   9   11.98    2.76
  -5   7   9  399.49   17.62
  -5  -7  -9  389.73   16.83
  -5   7   9  405.52   17.13
  -5  -8  -9   -0.60    2.18
  -5   8   9    0.65    2.29
  -5   8   9   -0.74    2.21
  -5  -9  -9   70.20    6.44
  -5   9   9   68.90    6.94
  -5   9   9   81.07    7.68
  -5   9 -10    4.35    2.74
   5   9  10    1.64    2.44
   5  -9 -10    0.66    2.51
  -5  -9  10    0.55    2.51
  -5  -8  10    4.93    2.12
   5  -8 -10    3.43    2.12
   5   8  10    7.11    2.77
  -5   8 -10    2.55    2.48
  -5   7 -10   11.26    3.39
  -5  -7  10   13.26    3.70
  -5  -7  10    4.43    2.67
   5  -7 -10    9.23    2.73
   5   7  10   10.46    3.34
  -5   6 -10   31.39    3.81
  -5  -6  10   33.16    4.21
  -5  -6  10   25.66    3.21
   5   6  10   27.39    3.72
   5  -6 -10   27.91    3.35
  -5  -5  10    5.60    2.22
  -5   5 -10    2.57    1.76
   5  -5 -10    3.95    1.48
   5   5  10    2.25    1.81
  -5   5 -10    0.45    1.60
  -5   4 -10   54.21    4.24
   5  -4 -10   56.63    3.77
   5   4  10   54.73    4.65
  -5   4 -10   53.99    4.48
  -5  -4  10   59.92    5.09
   5   4  10   54.30    4.38
   5  -4 -10   63.15    4.87
   5   3  10    2.85    2.21
  -5  -3  10    5.57    2.53
   5   3  10    5.75    2.06
  -5   3 -10    6.69    1.94
   5  -3 -10    3.07    1.40
  -5  -3  10    3.09    2.33
  -5   3 -10    1.53    2.21
   5  -3 -10    4.24    2.31
   5   2  10  177.97    7.72
   5   2  10  173.58    8.55
  -5  -2  10  187.02    8.50
  -5   2 -10  183.62    8.66
  -5   2 -10  168.03    7.47
  -5  -2  10  166.54    8.56
   5  -2 -10  184.58    7.82
   5  -2 -10  173.09    8.43
   5   1  10   39.19    2.92
  -5   1 -10   31.70    3.34
  -5  -1  10   42.09    3.75
   5  -1 -10   37.76    3.82
   5   1  10   45.19    3.86
   5  -1 -10   38.26    3.61
  -5  -1  10   31.69    3.24
  -5   1 -10   33.33    2.75
   5  -1 -10   37.90    2.87
   5   0 -10  147.19    6.41
  -5   0  10  147.56    7.20
   5   0  10  152.63    7.66
   5   0 -10  143.82    7.48
  -5   0  10  146.45    7.57
  -5   0 -10  160.41    7.70
   5   0 -10  149.04    7.66
  -5   0 -10  144.33    6.34
   5   0  10  134.69    6.15
  -5   1  10   39.87    3.66
  -5  -1 -10   42.93    3.74
   5   1 -10   37.10    3.59
   5  -1  10   40.49    3.74
   5   1 -10   36.02    3.60
  -5   1  10   35.05    3.12
  -5  -1 -10   37.60    2.95
   5   1 -10   38.97    2.96
   5   2 -10  172.20    8.65
   5   2 -10  182.26    8.65
  -5   2  10  180.82    8.74
  -5  -2 -10  174.67    7.71
   5   2 -10  178.90    7.68
   5  -2  10  179.67    8.56
   5  -3  10    1.98    2.10
  -5   3  10    3.86    1.43
   5   3 -10    3.39    2.41
   5   3 -10    2.77    1.58
  -5   3  10    0.78    1.88
  -5   4  10   52.73    4.41
   5  -4  10   44.09    4.23
   5   4 -10   49.19    4.01
   5   4 -10   55.65    4.71
  -5   5  10    4.94    1.89
   5   5 -10    7.31    2.04
  -5   6  10   31.42    4.14
  -5   6  10   28.05    3.69
  -5   7  10   10.55    3.17
  -5   7  10    6.86    3.20
  -5   8  10    3.02    2.43
  -5  -8 -10    2.44    2.14
  -5   8  10    3.91    2.54
  -5   9  10   -0.74    2.80
  -5   9  10    1.71    2.74
  -5  -9 -10    0.63    2.26
  -5  -9  11   47.83    5.24
   5  -9 -11   53.37    5.77
   5   9  11   46.51    6.05
  -5  -8  11    7.18    2.52
   5   8  11    5.08    2.63
   5  -8 -11    7.99    2.51
  -5  -7  11  222.30   10.96
   5   7  11  242.33   12.60
  -5  -7  11  256.60   12.70
  -5   7 -11  226.65   11.79
   5  -7 -11  234.90   11.39
  -5  -6  11    1.71    1.79
  -5   6 -11    3.50    2.25
   5   6  11   -0.54    1.82
  -5  -6  11    2.82    2.26
   5  -6 -11    3.64    1.85
  -5  -5  11    4.67    2.14
   5  -5 -11    8.52    1.83
  -5   5 -11    7.17    2.02
   5   5  11    5.13    1.96
  -5   5 -11    5.43    1.87
  -5  -4  11    3.34    1.75
  -5   4 -11    2.28    1.37
   5  -4 -11    0.76    1.05
  -5  -4  11    0.38    1.51
   5   4  11    1.59    1.41
  -5   4 -11    0.83    1.35
   5   3  11  966.84   29.65
  -5   3 -11  901.71   29.20
   5  -3 -11  919.07   27.66
  -5  -3  11  946.23   29.84
  -5   3 -11  920.72   30.15
  -5  -3  11  874.98   30.63
   5  -3 -11  927.78   29.42
   5   3  11  942.40   30.32
   5  -2 -11   14.95    1.34
  -5   2 -11   10.81    1.77
   5  -2 -11   16.83    2.18
  -5   2 -11   18.11    2.54
   5   2  11   16.80    2.63
   5  -2 -11   21.52    3.18
  -5  -2  11   15.23    2.48
   5   2  11   15.63    2.15
  -5  -2  11   17.22    2.81
   5   1  11  191.05    8.12
  -5   1 -11  201.15    9.21
  -5  -1  11  211.75    9.44
   5  -1 -11  192.74    9.59
   5   1  11  216.19    9.60
  -5  -1  11  198.40    9.19
   5  -1 -11  200.57    8.35
  -5   1 -11  205.64    8.30
  -5   0  11   -0.66    1.10
   5   0  11   -0.72    0.90
  -5   0 -11   -0.50    0.96
   5   0 -11    0.50    0.86
   5   0 -11   -0.41    1.41
  -5   0  11   -0.37    1.36
  -5   0 -11   -0.72    1.18
   5   0 -11    1.10    1.18
   5   0  11    0.75    1.20
  -5  -1 -11  179.90    8.72
  -5   1  11  187.48    8.95
   5   1 -11  212.33    9.47
  -5   1  11  174.19    8.08
  -5  -1 -11  194.78    8.03
   5  -1  11  206.24    9.23
   5   1 -11  188.02    7.97
  -5   2  11   18.42    2.75
  -5  -2 -11   11.31    1.92
   5   2 -11   11.92    2.29
   5  -2  11   14.75    2.44
   5   2 -11   15.53    2.10
  -5   3  11  966.52   30.94
  -5   3  11  931.09   28.69
  -5  -3 -11  962.42   30.21
   5  -3  11  957.26   30.83
   5   3 -11  957.47   30.06
  -5   4  11    3.74    1.91
   5   4 -11   -1.15    1.26
  -5   5  11    6.78    2.18
   5   5 -11    4.49    1.73
  -5   6  11   -1.18    2.26
  -5   6  11   -0.50    1.83
  -5   7  11  242.31   12.32
  -5   7  11  243.37   12.97
  -5   8  11    9.25    2.94
  -5  -8 -11    4.94    2.29
  -5   8  11    5.23    2.77
  -5   9  11   41.79    5.77
  -5  -9 -11   51.00    5.37
   5   8  12   -0.74    2.39
   5  -8 -12   -0.57    2.07
  -5  -8  12    3.74    2.16
   5   7  12    7.12    2.96
  -5  -7  12    9.68    2.77
   5  -7 -12    6.78    2.43
   5   6  12   14.59    3.02
  -5  -6  12   16.82    3.20
  -5  -6  12    9.86    2.27
   5  -6 -12   14.09    2.47
   5  -5 -12    1.30    1.30
  -5  -5  12    0.53    1.83
   5   5  12    0.96    1.66
  -5   5 -12    1.39    1.52
  -5   5 -12   -0.91    1.71
   5  -4 -12   21.51    2.22
  -5  -4  12   21.73    2.94
  -5   4 -12   20.24    2.79
   5   4  12   17.92    2.76
  -5  -4  12   16.57    2.94
  -5   4 -12   17.14    2.90
  -5  -3  12    4.01    1.99
   5   3  12    3.23    1.81
  -5   3 -12    4.14    1.62
   5  -3 -12    5.64    1.31
  -5  -3  12    5.35    2.08
  -5   3 -12    2.32    1.93
   5  -3 -12    4.73    1.86
   5  -2 -12   83.47    5.15
  -5  -2  12   84.32    5.81
   5  -2 -12   99.28    6.48
   5  -2 -12   92.07    3.61
  -5  -2  12  104.64    6.11
  -5   2 -12   97.48    5.92
  -5   2 -12   89.33    5.21
   5   2  12   82.79    5.18
   5   1  12   32.07    2.84
  -5  -1  12   33.57    3.35
  -5   1 -12   28.77    3.15
   5  -1 -12   32.88    3.66
   5  -1 -12   29.03    2.82
  -5  -1  12   25.32    2.98
  -5   1 -12   27.54    2.66
  -5   0  12   71.95    4.87
  -5   0  12   74.54    5.10
  -5   0 -12   74.02    5.07
   5   0 -12   83.28    5.63
   5   0  12   73.43    4.41
   5   0 -12   78.24    4.53
  -5   0 -12   82.71    4.67
  -5  -1 -12   29.81    3.07
  -5   1  12   25.23    3.03
   5   1 -12   30.43    3.45
  -5   1  12   29.14    2.84
  -5  -1 -12   31.28    2.83
   5   1 -12   32.23    2.84
   5   2 -12   91.21    5.98
  -5   2  12   81.51    5.65
  -5  -2 -12   93.56    5.37
   5   2 -12   88.84    5.88
  -5   3  12    7.53    2.29
   5   3 -12    3.85    1.77
  -5  -3 -12    3.62    1.90
  -5   4  12   21.43    3.08
   5   4 -12   18.02    2.69
  -5   5  12    4.56    1.95
   5   5 -12    1.40    1.53
  -5   6  12   12.69    2.86
  -5   6  12   12.80    3.28
  -5   7  12    6.97    3.24
  -5   8  12    0.79    2.70
  -5  -8 -12    0.63    2.13
   5  -8 -13    9.79    2.79
  -5   8 -13    7.74    3.08
  -5  -8  13   10.54    2.88
   5   8  13   12.16    3.58
  -5  -7  13  133.53    8.16
   5   7  13  137.56    9.24
   5  -7 -13  132.72    7.94
   5   6  13    8.07    2.51
  -5  -6  13    9.43    2.66
  -5  -6  13    7.02    2.41
   5  -6 -13    5.23    1.78
   5   5  13    8.02    2.38
  -5  -5  13    4.92    2.10
   5  -5 -13    5.77    1.64
  -5  -4  13    1.00    1.73
   5   4  13    6.56    2.07
  -5   4 -13    0.42    1.28
   5  -4 -13    2.93    1.12
  -5  -4  13    0.41    1.56
   5   4  13    0.89    1.43
   5  -4 -13    3.77    1.89
  -5   3 -13  403.78   15.83
   5  -3 -13  420.63   16.08
   5  -3 -13  420.90   16.09
  -5  -3  13  424.98   16.85
   5   3  13  440.32   16.17
   5  -3 -13  452.12   13.96
  -5  -3  13  439.41   16.49
   5  -2 -13   22.72    2.68
  -5  -2  13   18.05    2.86
   5  -2 -13   22.17    2.72
   5   2  13   23.84    2.74
  -5  -2  13   28.05    3.29
  -5   2 -13   31.23    2.99
   5  -1 -13   25.21    3.25
  -5  -1  13   24.27    2.85
  -5   1 -13   19.87    2.39
   5   1  13   22.11    2.48
   5  -1 -13   22.15    2.52
  -5  -1  13   22.47    2.86
   5   0  13   -0.58    1.14
  -5   0  13   -0.37    1.43
   5   0 -13   -0.45    1.49
  -5   0 -13    0.30    1.01
   5   0 -13   -0.30    1.18
  -5   0  13    0.34    1.16
  -5   1  13   27.18    3.09
  -5  -1 -13   26.02    2.71
   5   1 -13   28.08    3.35
   5   1 -13   26.48    2.79
   5   1 -13   21.81    2.82
  -5   2  13   26.07    3.07
   5   2 -13   25.35    3.06
  -5  -2 -13   31.65    3.07
   5   2 -13   25.65    3.30
   5   2 -13   26.02    3.20
   5   2 -13   28.36    2.93
  -5   3  13  433.54   16.31
   5   3 -13  419.12   15.93
   5   3 -13  435.42   16.57
  -5  -3 -13  419.62   16.01
   5  -4  13    0.86    1.55
   5   4 -13    2.83    1.86
   5   4 -13   -0.42    1.39
  -5   5  13    7.04    2.13
  -5   6  13   10.68    2.84
  -5   7  13  145.53    9.84
  -5  -8 -13    8.20    2.91
  -5   8  13    9.72    3.23
   5  -8 -14    1.15    2.18
  -5   8 -14    3.23    2.51
   5   8  14    1.55    2.50
  -5  -8  14    6.91    2.52
   5  -7 -14    0.48    1.89
  -5  -7  14    0.53    2.44
  -5   7 -14   -0.57    2.18
   5   7  14    3.40    2.60
   5  -6 -14   10.02    2.32
   5   6  14    3.57    2.06
  -5   6 -14   10.24    2.77
  -5  -6  14    7.82    2.35
   5   5  14   -0.52    2.05
   5  -5 -14    1.28    1.41
  -5  -5  14    2.22    2.08
   5   4  14   42.11    4.16
  -5   4 -14   37.16    3.86
   5   4  14   39.72    4.06
   5  -4 -14   37.76    2.95
  -5  -4  14   47.41    4.34
  -5  -4  14   29.79    4.22
   5  -4 -14   38.61    3.90
   5  -4 -14   40.05    3.90
   5   3  14   14.09    2.74
  -5   3 -14   10.50    2.42
   5  -3 -14   18.25    2.91
   5   3  14   16.81    2.96
  -5  -3  14   18.17    3.10
  -5  -3  14   18.40    3.10
   5  -3 -14   16.29    2.78
   5   2  14   45.89    4.05
   5   2  14   39.93    1.85
  -5  -2  14   48.40    4.23
   5  -2 -14   46.88    3.83
  -5  -2  14   41.83    4.06
   5   2  14   39.30    3.68
  -5   2 -14   39.96    3.57
   5  -2 -14   34.13    3.39
   5   1  14   18.47    2.49
   5  -1 -14   21.23    2.59
   5  -1 -14   20.39    3.00
   5   1  14   20.28    2.69
   5  -1 -14   19.25    2.68
  -5  -1  14   17.26    2.61
  -5   1 -14   17.53    2.35
   5   0 -14   81.00    6.08
   5   0 -14   99.46    5.90
   5   0  14   94.05    5.78
   5   0  14  101.87    5.56
  -5   0  14   99.81    5.91
   5   0 -14   96.56    5.63
  -5   0 -14   96.58    5.57
   5  -1  14   21.57    2.67
   5   1 -14   17.81    2.64
   5   1 -14   19.93    3.02
   5   1 -14   19.24    2.48
   5   1 -14   23.64    2.91
  -5  -1 -14   13.99    2.23
   5   2 -14   40.13    3.94
   5   2 -14   51.02    4.65
   5   2 -14   42.57    3.76
   5  -2  14   45.72    3.82
  -5  -2 -14   39.63    3.65
   5   3 -14   20.96    3.12
   5   3 -14   15.12    2.67
   5  -3  14   22.20    3.04
  -5  -3 -14   15.87    2.77
  -5  -4 -14   35.46    3.82
   5   4 -14   46.63    4.22
   5  -4  14   38.12    3.87
   5   4 -14   41.37    4.27
  -5   5  14    1.13    1.94
  -5   6  14    9.67    2.81
  -5   7  14   -0.74    2.60
  -5   7  14   -1.75    2.42
  -5   8  14   -0.83    2.76
  -5   8  14    0.66    2.51
  -5  -8 -14    3.21    2.31
  -5   8 -15    2.61    2.47
  -5  -8  15    0.60    1.97
   5   8  15   -0.79    2.71
   5   7  15  112.96    8.81
  -5   7 -15  134.84    8.70
  -5  -7  15  133.62    8.43
  -5  -6  15   -0.51    1.75
   5   6  15    1.85    1.99
  -5   6 -15   -1.03    2.15
   5   5  15    4.35    2.32
  -5   5 -15    6.09    1.96
   5   4  15    5.28    1.89
  -5   4 -15    7.35    2.04
   5  -4 -15    5.37    1.90
  -5  -4  15    3.64    2.03
   5   4  15    5.48    2.23
   5  -4 -15    6.83    2.30
  -5   4 -15    6.39    2.06
  -5   3 -15  411.58   16.24
   5  -3 -15  447.20   16.19
   5   3  15  390.73   16.15
  -5  -3  15  458.60   17.03
  -5   3 -15  434.05   16.42
  -5  -3  15  450.50   17.38
   5  -3 -15  441.02   16.70
   5   3  15  420.50   16.61
   5   2  15    1.16    1.30
  -5   2 -15    2.67    1.45
  -5   2 -15    2.67    1.50
   5   2  15    4.45    1.98
   5  -2 -15    2.47    1.63
  -5  -2  15    3.54    1.74
   5   2  15    2.03    0.66
   5  -2 -15    2.35    1.41
  -5  -2  15    0.44    1.49
  -5   1 -15   77.09    5.04
   5   1  15   79.76    5.23
   5  -1 -15   83.37    5.24
  -5   1 -15   77.30    5.20
   5   1  15   74.99    3.82
  -5  -1  15   66.80    5.11
   5   1  15   77.26    5.20
   5  -1 -15   73.60    5.06
   5  -1 -15   79.41    4.97
   5   0  15   -0.68    1.28
  -5   0 -15    0.71    1.27
   5   0 -15   -0.36    1.33
  -5   0 -15    0.36    1.18
   5   0 -15    0.37    1.39
   5   0  15   -0.37    1.23
   5  -1  15   83.20    5.24
  -5  -1 -15   77.79    5.14
   5   1 -15   84.32    6.03
  -5  -1 -15   80.03    5.24
   5   1 -15   72.34    5.00
   5   1 -15   73.87    5.20
   5   1 -15   75.46    5.38
  -5  -2 -15    3.48    1.57
   5   2 -15    3.54    1.52
   5  -2  15    3.26    1.64
   5   2 -15    2.04    1.47
   5   3 -15  410.53   16.20
  -5  -3 -15  416.49   16.27
   5  -3  15  428.64   16.04
   5   3 -15  446.55   16.75
   5   4 -15    4.81    2.17
  -5   4  15    8.54    2.39
   5  -4  15    9.32    2.34
   5   4 -15    6.07    2.17
  -5  -4 -15    3.85    2.02
  -5   5  15    6.14    2.06
  -5   5  15    5.25    2.24
  -5   6  15   -0.67    2.23
  -5   6  15    3.67    2.27
  -5   7  15  152.30   10.19
  -5   7  15  131.54    8.77
  -5   8  15    0.67    2.86
  -5   8  15    2.55    2.99
  -5   8 -16    1.31    2.48
   5   8  16    2.43    2.68
  -5  -8  16    1.87    2.52
  -5   7 -16   -1.16    2.50
   5   7  16   -1.44    2.74
  -5  -7  16   -1.72    2.37
   5   6  16    3.20    2.51
  -5   6 -16    6.78    2.26
   5   5  16   -0.56    1.89
  -5   5 -16    1.89    1.81
  -5  -5  16    1.00    2.04
   5   4  16   38.65    4.09
  -5  -4  16   35.28    4.07
   5  -4 -16   41.46    4.04
   5   4  16   33.52    4.07
  -5   4 -16   44.74    4.23
   5  -3 -16   11.62    2.74
  -5   3 -16    8.43    2.44
   5   3  16    8.97    2.63
   5  -3 -16    9.40    2.37
   5   3  16   11.80    2.83
  -5   3 -16    4.42    2.22
  -5  -3  16    8.36    2.82
   5  -2 -16   35.65    3.72
   5   2  16   42.77    3.89
  -5   2 -16   30.81    3.25
   5   2  16   33.20    1.97
  -5  -2  16   42.56    4.17
   5   2  16   39.92    3.85
  -5   2 -16   34.20    3.52
   5  -2 -16   29.96    3.19
   5  -1 -16   18.16    2.54
  -5   1 -16   16.07    2.66
   5   1  16   20.30    2.80
  -5  -1  16   17.59    2.55
   5   1  16   18.06    1.88
   5  -1 -16   19.49    2.80
   5  -1 -16   23.26    2.80
   5   1  16   19.01    2.77
  -5   1 -16   17.61    2.66
   5   0 -16   84.24    5.53
  -5   0 -16   80.82    5.41
   5   0  16   79.88    5.26
   5   0 -16   80.63    5.31
   5   0  16   90.10    5.53
  -5   0  16   95.22    5.63
  -5   0 -16   75.18    5.11
   5  -1  16   20.76    2.76
   5   1 -16   19.30    2.80
   5  -1  16   23.76    2.98
  -5  -1 -16   24.96    2.86
  -5   1  16   23.41    2.94
  -5  -1 -16   15.07    2.50
   5   1 -16   22.90    2.92
   5   1 -16   20.52    2.99
   5  -2  16   40.45    3.68
   5   2 -16   43.98    4.00
  -5  -2 -16   41.22    3.89
  -5   2  16   41.79    3.93
   5   2 -16   36.89    3.66
   5   3 -16   14.98    2.93
  -5   3  16   14.62    2.99
   5   3 -16   10.43    2.71
  -5  -3 -16   10.01    2.56
   5  -3  16   13.20    2.79
  -5  -4 -16   41.99    4.36
   5   4 -16   40.29    4.15
  -5   4  16   36.64    4.25
   5  -4  16   38.89    3.94
  -5   4  16   44.96    4.29
   5   4 -16   37.26    4.20
  -5   5  16    3.03    2.43
  -5   5  16   -0.96    1.83
  -5   6  16    3.46    2.51
  -5   6  16    1.59    1.97
  -5   7  16    0.78    2.89
  -5   7  16    2.38    2.31
  -5   8  16    2.61    2.59
  -5   8  16    2.01    2.48
  -5  -8  17    5.18    2.72
   5   8  17    1.67    2.58
  -5   8 -17    1.98    2.17
  -5   7 -17  124.01    8.40
   5   7  17  139.51    9.67
  -5  -7  17  113.72    8.35
   5   6  17    6.62    2.47
  -5   6 -17    5.79    2.44
  -5  -5  17   36.40    4.35
  -5   5 -17   36.19    4.06
   5   5  17   39.89    4.68
  -5   4 -17   16.91    2.74
  -5  -4  17   11.45    2.73
   5   4  17   14.63    2.90
   5  -4 -17   20.45    2.82
   5   4  17   15.76    2.75
  -5   3 -17  512.87   18.99
   5   3  17  480.30   18.34
  -5  -3  17  499.51   19.26
   5  -3 -17  473.62   17.77
  -5   3 -17  501.16   18.31
   5  -3 -17  501.92   19.02
   5   3  17  514.05   19.16
   5  -2 -17    1.79    1.56
   5   2  17    0.40    1.38
  -5   2 -17   -0.38    1.49
   5  -2 -17   -0.35    1.33
   5  -2 -17    0.97    1.46
  -5  -2  17    0.48    1.77
   5   2  17    0.38    0.74
  -5   2 -17   -0.43    1.47
   5   2  17    0.44    1.37
   5   1  17  194.18    9.46
   5  -1 -17  203.79    9.04
  -5   1 -17  190.91    9.08
   5   1  17  196.86    7.76
  -5   1 -17  198.24    9.49
   5   1  17  190.77    9.17
   5  -1 -17  206.68    9.24
   5  -1 -17  203.21    9.65
   5   0 -17   -0.83    1.24
  -5   0 -17    0.82    1.40
  -5   0  17    0.72    1.48
  -5   0 -17   -0.70    1.37
   5   0 -17    0.36    1.26
   5   0  17   -0.72    1.39
   5   0  17    0.39    1.32
   5  -1  17  192.46    9.34
  -5   1  17  186.02    9.04
   5  -1  17  194.82    8.90
   5   1 -17  182.26    8.94
  -5  -1 -17  200.07    9.61
   5   1 -17  215.22    9.81
   5  -2  17    1.08    1.33
   5   2 -17   -0.81    1.64
  -5   2  17    0.39    1.32
  -5  -2 -17    2.23    1.47
   5   2 -17   -0.89    1.37
   5   3 -17  484.30   18.69
  -5  -3 -17  522.54   19.43
   5  -3  17  533.57   18.59
  -5   3  17  549.08   19.67
  -5   3  17  463.94   18.38
   5   3 -17  502.35   19.22
  -5   4  17   13.38    2.67
   5   4 -17   19.94    3.17
   5  -4  17   18.09    2.82
  -5   4  17   15.77    3.05
  -5   5  17   33.82    4.58
  -5   5  17   39.81    4.15
  -5   6  17    4.28    2.53
  -5   6  17    1.61    1.73
  -5   7  17  154.00   10.65
  -5   7  17  129.83    8.85
  -5   8  17   -2.03    2.84
  -5   8  17   -2.68    3.22
  -5  -7  18    1.24    2.56
  -5   7 -18    5.35    2.95
   5   7  18    1.53    2.91
  -5   6 -18    3.73    2.35
   5   6  18    8.89    2.91
  -5  -5  18    1.08    1.92
   5   5  18    0.61    1.84
  -5   5 -18   -0.96    1.91
  -5   4 -18    5.66    1.89
   5  -4 -18    2.84    1.60
   5   4  18    6.58    2.56
  -5  -4  18    3.12    2.04
   5   4  18    2.34    1.99
   5  -3 -18    1.13    2.01
   5   3  18    3.00    2.51
  -5   3 -18    1.99    2.19
  -5  -3  18    4.07    2.69
  -5   3 -18    1.22    1.95
   5   3  18    2.16    2.27
   5  -2 -18   20.51    3.08
  -5   2 -18   21.14    3.09
   5   2  18   24.65    3.39
   5   2  18   25.81    1.95
  -5  -2  18   29.93    3.81
  -5   2 -18   21.37    2.93
   5   2  18   24.30    3.02
   5  -2 -18   23.01    2.82
   5  -2 -18   22.26    2.76
  -5   1 -18   17.13    2.84
  -5  -1  18   16.23    2.79
   5   1  18   19.31    2.99
   5   1  18   19.46    2.78
  -5   1 -18   18.53    2.66
   5  -1 -18   19.12    2.99
   5   1  18   15.09    1.93
   5  -1 -18   26.55    3.14
   5  -1 -18   19.05    2.73
  -5   0  18   10.67    2.25
  -5   0 -18   12.73    2.25
   5   0  18   13.02    2.46
   5   0 -18   11.50    2.29
   5   0 -18   11.25    2.04
   5   0  18    9.84    2.04
   5   0 -18   16.99    2.75
  -5   0 -18    7.04    2.01
   5   1 -18   18.63    3.01
   5  -1  18   18.81    2.64
  -5   1  18   22.81    2.88
   5  -1  18   16.99    2.85
   5   1 -18   18.13    2.68
  -5  -1 -18   14.95    2.76
   5  -2  18   24.54    2.88
  -5   2  18   28.92    3.55
   5   2 -18   20.97    3.10
  -5   2  18   18.21    2.68
   5   2 -18   21.74    3.02
  -5  -2 -18   27.07    3.48
  -5   3  18    2.96    2.35
   5   3 -18    2.64    2.14
  -5   3  18    5.05    2.64
   5   3 -18    0.51    2.13
  -5  -3 -18    6.61    2.63
   5  -3  18    3.88    2.31
   5  -4  18    2.93    1.88
  -5   4  18    5.86    1.99
  -5   4  18    3.41    1.96
   5   4 -18    3.90    2.00
  -5   5  18   -0.65    1.95
  -5   5  18    1.97    2.09
  -5   6  18    7.37    3.19
  -5   6  18   -2.19    2.27
  -5   7  18    4.89    2.90
  -5   7  18    0.83    2.91
  -5   7 -19   64.23    6.23
   5   7  19   77.21    7.45
  -5  -7  19   81.35    6.95
   5   6  19   -1.41    2.56
  -5   6 -19   -0.54    2.14
  -5  -5  19   24.86    3.79
  -5   5 -19   23.12    3.36
   5   5  19   22.09    3.74
  -5  -4  19   -0.54    1.87
   5  -4 -19    3.63    1.81
   5   4  19    1.16    1.93
  -5   4 -19    1.75    1.71
   5   4  19    3.76    2.03
  -5  -3  19  310.71   13.89
   5   3  19  294.09   13.54
  -5   3 -19  309.58   12.76
   5   3  19  281.87   12.59
   5  -3 -19  305.15   12.31
   5  -2 -19    1.01    1.76
  -5   2 -19    3.92    1.92
   5   2  19    5.88    2.05
   5   2  19    0.80    1.52
  -5  -2  19    1.59    2.09
  -5   2 -19    2.29    1.53
   5  -2 -19    1.72    1.45
   5  -2 -19    2.81    1.76
   5  -1 -19  136.31    7.84
   5   1  19  120.82    6.90
  -5  -1  19  128.06    7.46
  -5   1 -19  135.25    7.03
   5   1  19  128.41    5.89
   5   1  19  129.28    7.62
   5  -1 -19  113.03    6.41
  -5   1 -19  112.25    7.17
   5  -1 -19  114.30    6.74
  -5   0  19    0.89    1.59
   5   0  19   -0.89    1.45
  -5   0  19   -0.35    1.25
  -5   0 -19    1.36    1.45
  -5   0 -19    0.94    1.44
   5   0 -19    1.91    1.75
   5   0 -19    4.15    1.66
   5   0  19   -0.35    1.31
   5   0  19    0.59    1.43
   5   1 -19  135.11    7.87
   5  -1  19  130.62    7.74
  -5   1  19  126.16    6.99
  -5   1  19  136.73    7.88
   5   1 -19  127.72    7.08
  -5  -1 -19  127.84    7.70
   5  -1  19  128.79    6.78
  -5   2  19    0.39    1.55
   5   2 -19    3.60    1.84
  -5   2  19    0.49    1.80
   5   2 -19    1.53    1.77
  -5  -2 -19    2.53    1.76
   5  -2  19    1.41    1.48
  -5   3  19  294.44   12.55
   5   3 -19  299.73   12.77
  -5   3  19  282.97   13.31
   5  -3  19  293.43   12.19
  -5   4  19    0.60    1.93
  -5   4  19    2.75    1.98
   5   4 -19    2.94    1.92
  -5   5  19   21.47    3.84
  -5   5  19   19.47    3.26
  -5   6  19   -1.52    2.10
  -5   6  19    2.77    2.25
  -5   7  19   72.52    7.41
  -5   7  19   71.87    6.57
   5   7  20    4.05    3.07
  -5  -7  20    4.65    2.74
  -5   7 -20    2.43    2.35
   5   6  20    2.19    2.43
  -5   6 -20    4.33    2.54
   5   5  20    0.66    2.04
  -5  -5  20    2.35    2.40
  -5   5 -20    1.46    1.85
  -5  -4  20   19.25    3.40
  -5   4 -20   15.90    2.68
   5   4  20   13.72    2.68
   5   4  20   13.32    3.10
  -5  -3  20   -1.66    2.54
   5   3  20   -0.44    1.86
  -5   3 -20    1.64    1.81
   5   3  20    1.11    2.18
   5  -3 -20   -0.37    1.67
   5  -3 -20    1.30    1.62
   5  -2 -20   46.71    3.96
  -5  -2  20   46.60    4.92
   5   2  20   45.46    2.88
  -5   2 -20   45.57    3.99
   5  -2 -20   44.22    3.74
   5   2  20   44.79    3.98
   5   1  20   11.84    1.84
   5  -1 -20   12.39    2.59
   5   1  20   13.60    2.75
  -5  -1  20   11.85    2.65
  -5   1 -20   10.23    2.15
  -5   1 -20   15.50    2.80
   5  -1 -20    9.73    2.01
   5  -1 -20   13.78    2.47
   5   1  20   15.01    2.47
  -5   0  20   34.30    3.30
  -5   0 -20   27.95    3.06
   5   0  20   33.44    3.13
  -5   0  20   25.66    3.37
   5   0  20   29.96    3.60
  -5   0 -20   25.41    3.45
   5   0 -20   42.71    4.31
   5   0 -20   30.44    3.10
   5   0  20   36.24    3.33
   5   1 -20   10.87    2.70
  -5   1  20    8.40    2.05
   5  -1  20   12.21    2.23
   5  -1  20   12.48    2.74
  -5   1  20   13.15    2.75
   5   1 -20   10.51    2.22
  -5  -1 -20   14.35    2.74
   5  -2  20   42.40    3.76
   5   2 -20   44.46    4.03
  -5   2  20   49.80    4.20
  -5   2  20   41.46    4.48
  -5   3  20    1.68    2.04
   5   3 -20    2.20    1.97
  -5   3  20   -0.86    2.02
   5  -3  20    1.13    1.69
  -5   4  20   14.43    2.82
  -5   4  20   10.62    2.74
   5   4 -20   15.14    2.87
  -5   5  20    1.39    2.16
  -5   5  20   -1.52    2.06
  -5   6  20    2.36    2.61
  -5   6  20    6.18    2.47
  -5   7  20    4.39    3.41
  -5   7  20   -0.63    2.64
  -5  -7  21   29.59    4.61
   5   7  21   27.51    4.84
  -5   7 -21   32.46    4.44
   5   6  21    9.03    2.93
  -5   6 -21    2.72    2.25
  -5  -5  21   -0.61    2.09
  -5   5 -21    1.47    1.67
   5   5  21   -1.36    2.12
   5   4  21    2.84    1.81
  -5   4 -21    0.45    1.61
  -5  -4  21    1.18    2.03
   5   4  21    0.63    1.88
   5   3  21   92.60    6.12
  -5   3 -21   89.07    5.90
  -5  -3  21   88.25    6.88
   5  -3 -21   86.81    5.39
   5  -3 -21   83.87    5.41
   5   3  21   83.62    6.87
   5   2  21    8.68    2.80
   5   2  21    4.29    1.76
  -5  -2  21    7.53    2.83
   5   2  21    2.05    1.08
  -5   2 -21    2.26    1.47
   5  -2 -21    3.83    1.63
   5  -2 -21   -0.33    1.47
  -5   1 -21   22.83    2.82
   5   1  21   18.23    2.33
   5  -1 -21   20.06    2.64
   5   1  21   15.46    2.97
  -5  -1  21   22.74    3.48
   5   1  21   20.89    2.79
  -5   0  21   -0.34    1.25
  -5   0 -21   -0.97    1.32
   5   0  21   -0.64    1.23
   5   0  21   -0.66    1.22
   5   0 -21   -0.33    1.32
  -5   0  21   -1.01    1.79
   5   0  21   -1.01    1.58
  -5   1  21   13.31    2.24
  -5   1  21   16.51    2.97
   5  -1  21   25.95    3.77
   5  -1  21   18.88    2.46
   5   1 -21   21.79    2.83
  -5   2  21    2.18    1.82
   5  -2  21    5.16    1.60
   5   2 -21    0.77    1.42
  -5   2  21    4.27    1.65
   5   3 -21   95.61    6.25
  -5   3  21   94.16    6.14
   5  -3  21   77.92    5.40
  -5   3  21   98.27    7.21
   5   4 -21    0.49    1.54
  -5   4  21    2.35    1.70
  -5   4  21   -0.65    2.23
  -5   5  21    1.54    1.90
  -5   5  21    3.61    2.62
  -5   6  21    1.14    2.10
  -5   6  21    8.91    3.29
  -5   7  21   35.72    4.87
  -5   7  21   31.59    5.46
  -5   6 -22   -0.55    1.80
   5   6  22   -0.78    2.40
   5   5  22    0.71    2.37
  -5  -5  22   -1.91    2.53
  -5   5 -22   -0.49    1.71
   5   4  22    2.83    1.63
  -5   4 -22    4.89    1.92
   5   4  22    3.92    2.25
  -5  -4  22    3.69    2.12
  -5  -3  22    2.42    2.48
   5   3  22    0.61    1.98
   5   3  22    2.57    1.75
  -5   3 -22    1.21    1.78
   5  -3 -22    0.36    1.49
   5  -3 -22    2.11    1.63
   5  -2 -22    2.31    1.41
  -5  -2  22    1.21    1.96
   5   2  22    0.68    1.06
   5   2  22   -1.14    2.08
  -5   2 -22    2.22    1.60
   5  -2 -22    1.60    1.80
   5   2  22    1.53    1.51
   5   1  22   11.45    2.74
  -5  -1  22    5.87    2.45
   5   1  22    7.64    1.72
   5  -1 -22    7.18    1.82
   5   1  22    5.92    1.78
  -5   1 -22    8.42    2.05
  -5   0  22    3.21    2.19
   5   0  22    3.21    2.00
   5   0  22    5.83    1.76
   5   0 -22    4.15    1.60
   5   0  22    4.49    1.61
   5   1 -22    6.27    1.86
  -5   1  22    6.98    1.82
  -5   1  22    3.82    2.10
   5  -1  22    7.53    2.47
   5  -1  22    4.18    1.57
  -5   2  22    0.38    1.39
   5   2 -22    1.52    1.52
  -5   2  22    1.71    1.72
   5  -2  22    1.03    1.52
   5  -3  22    1.47    1.68
  -5   3  22    4.32    2.58
  -5   3  22    3.80    1.96
   5   3 -22    0.86    1.72
  -5   4  22    5.38    2.81
  -5   4  22    6.59    2.14
   5   4 -22    4.34    2.04
  -5   5  22    1.50    2.34
  -5   5  22   -2.07    2.14
  -5   6  22    2.50    2.76
  -5   6  22    1.15    2.12
   5   6  23   -0.80    2.31
  -5   6 -23    1.10    2.30
  -5   5 -23    0.98    1.94
  -5  -5  23    5.95    2.63
   5   5  23    7.44    3.09
   5   4  23    0.47    1.58
  -5   4 -23   -1.33    1.91
   5   4  23   -1.37    2.35
  -5  -4  23    1.28    2.33
  -5   3 -23   44.12    4.22
  -5  -3  23   53.67    5.70
   5   3  23   57.96    5.83
   5   3  23   56.42    4.62
   5  -3 -23   48.22    4.17
   5  -3 -23   56.62    4.26
   5   2  23    0.74    1.12
  -5  -2  23    1.26    2.36
   5  -2 -23    0.96    1.44
  -5   2 -23    0.36    1.48
   5   2  23    1.12    1.34
   5   2  23    1.80    2.00
   5   1  23    9.20    2.77
  -5  -1  23    9.59    2.76
   5   1  23   10.03    1.93
   5  -1 -23    9.41    1.85
   5   1  23   10.68    2.09
  -5   1 -23   14.64    2.30
  -5   0  23   -0.57    2.11
   5   0  23   -0.57    1.64
   5   0  23    0.72    1.53
   5   0 -23    0.31    1.36
   5   0  23   -0.31    1.29
  -5   1  23    8.81    1.86
   5  -1  23   11.60    2.38
   5  -1  23    7.52    1.89
   5   1 -23    8.73    2.02
  -5   1  23   10.36    2.77
   5  -1  23   12.49    2.86
  -5   2  23    1.13    1.47
   5  -2  23    0.34    1.67
  -5   2  23    1.79    1.87
   5   2 -23    2.23    1.72
  -5   3  23   43.21    4.19
   5   3 -23   54.85    4.61
  -5   3  23   47.22    5.36
  -5   4  23   -0.47    1.86
   5   4 -23   -0.48    1.78
  -5   4  23    1.41    2.41
  -5   5  23    3.67    2.08
  -5   5  23    3.13    2.98
  -5   6  23    1.75    2.09
  -5   6  23   -1.72    2.67
   5   6  24    0.84    2.68
  -5   6 -24   -0.55    2.01
  -5  -6  24    2.16    2.52
   5   5  24   -0.76    2.53
  -5   5 -24    2.95    1.99
  -5  -5  24   -0.69    2.42
   5   4  24   16.01    2.97
  -5   4 -24    9.73    2.53
   5   4  24   15.73    3.68
  -5  -4  24   14.70    3.53
   5  -4 -24   10.88    2.21
  -5  -3  24    4.61    2.85
   5   3  24    0.67    2.38
  -5   3 -24    5.13    2.04
   5  -3 -24    2.37    1.82
   5   3  24    1.24    1.84
   5   2  24   11.97    3.04
  -5   2 -24   13.70    2.45
   5   2  24   13.17    2.34
   5  -2 -24   12.63    2.21
   5   2  24   14.54    2.11
  -5  -2  24   15.84    3.67
   5   1  24    2.42    2.15
  -5  -1  24    3.57    2.38
   5   1  24    1.00    1.49
   5  -1 -24    2.92    1.49
   5   1  24    2.57    1.46
  -5   1 -24    0.94    1.38
   5   0 -24   29.16    2.83
   5   0  24   29.37    2.93
  -5   0  24   32.82    4.44
   5   0  24   25.09    3.94
   5   0  24   26.65    3.15
  -5   1  24    3.94    1.75
  -5   1  24    3.63    2.42
   5  -1  24    0.60    1.86
   5  -1  24    0.86    1.72
   5   1 -24    2.25    1.51
   5  -1  24    3.03    1.55
  -5   2  24   10.98    2.26
  -5   2  24   16.95    3.33
   5  -2  24   12.28    2.17
  -5   3  24    5.43    2.83
  -5   3  24    1.24    1.74
   5   3 -24    0.83    1.75
  -5   4  24   14.68    3.73
   5   4 -24   13.28    2.79
  -5   4  24   13.17    2.83
  -5   5  24    0.81    2.50
  -5   5  24   -0.53    1.95
  -5   6  24    6.47    2.73
  -5   6  24    0.89    2.95
  -5   5 -25    9.30    2.64
  -5  -5  25    6.43    2.96
   5   5  25    7.94    3.09
  -5   4 -25    3.48    2.00
   5   4  25    2.30    1.86
   5  -4 -25    0.36    1.51
   5   4  25    2.24    2.63
  -5  -4  25   -0.69    2.45
  -5  -3  25   74.55    6.87
   5   3  25   66.79    5.11
   5   3  25   80.66    7.13
  -5   3 -25   71.15    5.14
   5   2  25   -0.29    1.40
  -5  -2  25    0.69    2.50
  -5   2 -25   -1.35    1.42
   5   2  25    0.71    1.35
   5  -2 -25    0.89    1.42
   5   2  25   -0.66    2.13
   5   1  25   38.88    3.66
   5   1  25   37.62    4.87
  -5  -1  25   40.07    4.98
   5   1  25   39.30    3.40
   5  -1 -25   41.93    3.35
  -5   1 -25   32.97    3.16
  -5   0  25   -0.63    2.29
   5   0  25   -3.15    2.62
   5   0 -25   -0.28    1.22
   5   0  25   -0.57    1.42
   5   0  25    1.99    1.62
  -5   1  25   34.92    3.40
  -5   1  25   35.00    4.64
   5  -1  25   31.36    4.52
   5   1 -25   42.69    3.49
   5  -1  25   38.49    3.23
   5  -1  25   35.35    3.90
  -5   2  25   -0.71    1.37
   5   2 -25    0.70    1.66
   5  -2  25   -1.03    1.87
   5  -2  25   -0.63    1.47
  -5   2  25    1.32    2.45
  -5   3  25   63.26    5.08
   5   3 -25   58.97    4.86
   5   4 -25   -1.40    2.12
  -5   4  25    1.85    1.82
  -5   5  25   11.07    2.89
  -5   5  25   11.68    3.86
  -5  -5  26    5.94    2.94
  -5   5 -26    1.94    2.28
   5   5  26   -2.48    3.06
  -5  -4  26   -0.72    2.74
   5   4  26    3.89    2.58
  -5   4 -26    1.28    1.98
   5   3  26   -1.55    1.88
  -5   3 -26   -0.75    1.68
  -5  -3  26   -2.14    2.96
   5   3  26    0.73    2.90
   5   2  26    1.66    1.55
  -5   2 -26    0.32    1.43
  -5  -2  26    2.15    2.39
   5   2  26    0.69    2.15
   5  -1 -26    3.75    1.59
   5   1  26    3.74    1.59
   5   1  26    3.78    1.95
   5   1  26    1.34    2.37
  -5  -1  26    1.31    2.32
  -5   0  26    0.66    1.99
   5   0  26    1.99    2.40
   5   0  26   -0.84    1.56
   5   0 -26    2.37    1.34
   5   0  26   -0.54    1.33
  -5   1  26    2.67    2.36
   5  -1  26    0.66    2.51
   5   1 -26    3.72    1.62
   5  -1  26    1.97    1.41
   5  -1  26    0.94    2.14
   5   2 -26   -1.00    1.59
  -5   2  26    0.34    1.44
   5  -2  26    1.06    1.97
  -5   2  26    3.45    2.37
  -5   3  26    0.74    2.45
  -5   3  26    1.17    1.93
   5   3 -26    0.39    1.71
  -5   4  26   -0.90    2.00
  -5   4  26    1.60    2.56
  -5   5  26   -1.05    1.96
  -5   5  26    5.20    2.96
  -5  -4  27    4.51    2.85
   5   4  27    0.81    2.42
  -5   4 -27    2.08    1.96
  -5   3 -27   39.98    3.92
  -5  -3  27   42.32    5.78
   5   3  27   40.88    5.41
   5   2  27   -0.31    1.41
  -5   2 -27    0.30    1.33
  -5  -2  27   -0.75    2.24
   5  -1 -27   27.96    2.69
   5   1  27   26.19    2.71
   5   1  27   34.51    3.71
   5   1  27   30.18    4.73
  -5  -1  27   23.43    4.43
   5   0  27    0.45    1.65
  -5   0  27    3.47    2.65
   5   0  27   -0.70    2.16
   5   0 -27   -0.49    1.33
   5   0  27    0.25    1.18
   5  -1  27   36.45    4.24
   5  -1  27   36.27    3.10
   5   1 -27   30.74    2.95
  -5   1  27   28.67    4.63
   5  -1  27   36.60    4.92
  -5   2  27    0.31    1.51
   5   2 -27    0.31    1.38
  -5   2  27   -1.44    2.24
   5  -2  27    0.55    2.22
  -5   3  27   46.36    4.17
  -5   3  27   47.35    6.03
   5  -3  27   58.81    5.98
  -5   4  27    0.83    2.67
  -5   4  27    1.32    1.73
  -5   4 -28    2.40    1.63
   5   4  28    0.84    3.03
  -5  -4  28    2.35    2.82
  -5   3 -28    1.34    1.55
   5   3  28   -2.37    2.77
  -5  -3  28   -1.55    3.07
  -5   2 -28    9.12    1.88
   5   2  28    6.07    3.15
  -5  -2  28    0.78    3.03
   5   1  28    0.74    2.45
  -5  -1  28    0.72    2.24
   5   1  28    0.85    1.75
  -5   0  28    6.55    2.78
   5   0  28    5.10    2.71
   5   0  28    6.15    2.41
   5   0  28    9.69    1.66
  -5   1  28    2.20    2.43
   5  -1  28    3.62    2.55
   5  -1  28    0.51    1.95
  -5   2  28    7.82    1.79
  -5   2  28   12.08    3.38
   5  -2  28    6.84    2.54
  -5   3  28    0.35    1.52
  -5   3  28    1.59    2.46
   5  -3  28    0.65    2.67
  -5   4  28   -2.60    3.36
  -5   4  28    4.65    2.07
  -5  -3  29   12.13    3.91
   5   3  29    9.87    3.61
   5   2  29   -0.79    2.37
   5   1  29    6.31    2.17
   5   1  29    5.41    2.80
  -5  -1  29    5.29    3.07
   5   0  29   -0.50    1.78
  -5   0  29   -1.52    2.44
   5   0  29   -0.76    2.10
   5  -1  29    6.41    2.41
   5  -1  29    4.54    2.95
  -5   1  29    5.37    3.37
   5  -2  29    1.79    2.14
  -5   2  29   -1.58    2.36
   5  -3  29   11.33    3.35
  -5   3  29   14.91    3.89
  -5   3  29   11.97    2.33
   5   2  30    0.83    2.47
   5   1  30    0.48    1.83
   5   1  30   -0.81    3.00
  -5  -1  30    2.37    2.45
   5   0  30   -1.04    2.23
  -5   0  30   -2.39    2.80
   5   0  30   -4.80    2.73
   5  -1  30   -1.67    2.43
  -5   1  30    2.41    2.82
   5  -2  30    0.62    2.27
  -5   2  30   -0.83    2.46
  -6   0   0 1468.70   45.20
   6   0   0 1430.93   45.04
  -6   1   0  408.56   15.36
  -6  -1   0  369.28   15.21
   6  -1   0  374.39   15.23
   6   1   0  364.87   15.01
   6   1   0  375.49   13.27
   6   2   0  402.47   14.02
   6   2   0  410.80   16.40
  -6  -2   0  416.81   16.54
  -6   2   0  413.24   16.19
   6  -2   0  378.91   16.28
  -6   2   0  415.60   12.69
   6   2   0  424.69   12.47
   6   3   0  203.95   10.45
  -6   3   0  221.49    8.38
   6   3   0  217.27    8.08
   6  -3   0  223.74   10.82
  -6   3   0  213.51   10.43
   6   4   0  395.13   15.56
  -6   4   0  430.05   16.60
  -6   4   0  401.05   14.51
   6   4   0  394.11   14.23
  -6  -4   0  409.44   16.67
  -6  -5   0   29.24    3.90
  -6   5   0   25.37    3.57
  -6   5   0   21.63    2.90
   6   5   0   22.78    2.84
  -6   6   0  507.84   20.56
  -6  -6   0  541.60   21.11
  -6  -6   0  535.48   17.11
  -6   6   0  516.59   19.66
   6   6   0  551.61   19.66
  -6  -7   0   11.66    1.76
  -6   7   0   11.18    3.08
  -6   7   0   14.85    3.09
   6   7   0   11.65    2.59
  -6  -8   0   38.33    3.09
  -6  -8   0   37.01    4.94
  -6   8   0   33.86    5.08
  -6   8   0   37.97    4.71
   6   8   0   38.38    4.66
  -6  -9   0   65.80    4.41
   6  -9   0   64.19    6.63
  -6  -9   0   75.72    7.08
  -6   9   0   71.11    7.31
  -6   9   0   74.25    6.99
   6   9   0   79.45    7.31
   6   9   1    1.47    2.57
  -6   9  -1    4.42    3.05
   6  -9  -1   -0.73    2.41
  -6  -9   1    5.03    2.78
  -6   9  -1    1.59    2.87
  -6  -9   1    1.26    1.65
  -6   8  -1   -0.70    2.87
  -6  -8   1   -1.35    2.63
  -6   8  -1   -0.27    0.81
  -6   8  -1    0.64    2.11
   6   8   1   -1.26    2.15
  -6  -8   1    0.84    1.29
  -6   7  -1    3.10    2.59
  -6  -7   1    6.97    2.75
  -6   7  -1    5.95    2.17
   6   7   1    5.32    2.39
  -6  -7   1    7.53    1.75
  -6   6  -1   -0.56    2.47
  -6  -6   1    1.37    1.55
  -6   6  -1    3.17    2.40
   6   6   1    5.28    2.52
  -6  -6   1    4.11    2.64
  -6   5  -1   37.51    3.62
   6   5   1   31.30    3.22
  -6  -5   1   41.06    4.53
  -6   5  -1   34.01    4.13
  -6   4  -1    3.76    2.20
  -6   4  -1    3.78    1.46
   6   4   1    1.87    1.23
  -6  -4   1    1.03    1.99
   6   3   1   72.14    5.73
  -6   3  -1   94.75    6.18
   6  -3  -1   88.14    6.26
  -6   3  -1   87.56    4.40
   6   3   1   79.82    4.09
  -6  -3   1   85.44    6.14
  -6   2  -1    1.40    0.61
   6  -2  -1    2.77    2.27
  -6   2  -1    2.20    1.58
   6   2   1    3.20    1.90
   6   2   1    3.95    0.81
   6   2   1    0.61    0.97
  -6  -2   1    4.61    1.98
  -6   2  -1    1.81    0.73
   6   1   1  138.93    6.29
   6   1   1  128.16    7.74
   6  -1  -1  142.66    7.92
  -6   1  -1  151.66    8.02
  -6  -1   1  137.99    7.90
   6   0  -1    2.65    2.49
   6   0   1   -0.44    2.08
  -6   0   1    6.13    2.66
  -6   0  -1    3.48    2.26
  -6   1   1  139.45    7.82
  -6  -1  -1  131.80    7.79
   6  -1   1  136.61    7.93
   6   1  -1  140.33    7.96
   6   1  -1  142.16    6.57
   6   2  -1    2.79    0.72
   6  -2   1    0.46    1.76
  -6   2   1   -0.89    1.49
   6   2  -1    2.29    1.94
   6   2  -1    0.96    1.06
   6   2  -1    2.68    0.72
  -6   2   1    3.19    0.79
  -6  -2  -1    1.84    1.69
  -6   3   1   80.55    5.84
   6  -3   1   85.99    6.10
   6   3  -1   79.95    4.05
  -6   3   1   86.93    4.40
   6   3  -1   75.40    5.87
  -6   4   1    7.53    2.68
   6   4  -1    4.47    1.87
   6   4  -1    1.58    1.40
  -6   4   1    4.21    1.69
  -6  -4  -1    3.58    2.15
   6   5  -1   32.61    3.28
  -6   5   1   36.60    3.60
  -6   5   1   40.58    4.49
  -6  -5  -1   33.37    4.21
  -6  -6  -1    2.94    2.55
   6   6  -1    1.73    2.05
  -6   6   1    1.88    2.08
  -6   6   1   -0.56    2.91
   6   7  -1    6.29    2.19
  -6   7   1    6.69    2.19
  -6   7   1    6.22    2.60
  -6  -7  -1    5.87    1.36
  -6  -8  -1   -0.67    2.16
   6   8  -1    1.88    2.33
  -6   8   1    1.95    2.41
  -6   8   1    1.41    2.88
  -6  -8  -1   -0.44    1.26
  -6  -9  -1    3.55    2.87
   6   9  -1   -2.95    3.33
  -6   9   1    2.24    2.61
  -6   9   1    3.20    3.31
  -6  -9  -1    4.00    1.65
  -6   9  -2   39.77    5.78
  -6  -9   2   45.28    3.86
   6  -9  -2   49.11    5.76
  -6   9  -2   42.28    5.35
   6   9   2   36.01    5.18
  -6  -9   2   51.96    5.89
  -6  -8   2   24.83    4.19
  -6   8  -2   24.47    2.21
  -6   8  -2   25.76    3.89
   6   8   2   32.79    4.40
  -6   8  -2   18.97    4.02
  -6  -8   2   28.41    2.96
  -6  -7   2   34.74    4.67
  -6  -7   2   43.70    3.44
  -6   7  -2   35.32    4.71
  -6   7  -2   45.22    4.66
   6   7   2   49.62    4.86
  -6   6  -2  426.89   18.34
  -6  -6   2  463.80   18.99
  -6  -6   2  470.38   15.69
   6   6   2  470.37   17.68
  -6   5  -2   -0.51    1.91
  -6  -5   2    1.89    1.23
  -6  -5   2    2.19    2.00
   6   5   2    1.06    1.36
  -6  -4   2  264.70   12.57
  -6   4  -2  291.42   12.56
   6   4   2  261.96   10.43
   6   3   2  140.80    7.98
   6  -3  -2  121.25    7.62
  -6   3  -2  142.73    7.95
   6   3   2  135.23    5.73
  -6  -3   2  132.01    7.82
  -6   2  -2  252.54    8.23
  -6  -2   2  257.50   11.78
   6   2   2  251.29   11.54
   6  -2  -2  258.47   11.70
   6   2   2  261.14    9.12
  -6   2  -2  259.45   11.58
  -6   2  -2  250.28    8.41
  -6  -2   2  260.55   11.67
   6   2   2  246.31    8.13
   6   1   2  376.13   13.40
  -6   1  -2  414.84   15.85
  -6  -1   2  383.57   15.76
   6   1   2  397.68   15.69
   6  -1  -2  415.99   15.91
  -6   0   2 1090.79   35.67
  -6   0  -2 1105.56   35.64
   6   0  -2 1089.06   35.45
   6   0   2 1121.14   35.60
   6   1  -2  406.79   14.28
   6   1  -2  412.01   15.96
   6  -1   2  386.16   15.82
  -6   1   2  407.94   15.80
  -6  -1  -2  384.45   15.84
   6   2  -2  250.77   11.66
   6  -2   2  272.74   12.00
   6   2  -2  258.18    9.96
  -6   2   2  264.11    8.47
   6   2  -2  262.25    8.26
   6   2  -2  259.41    8.28
  -6   2   2  259.56   11.69
   6   3  -2  130.70    7.81
   6  -3   2  126.24    7.75
  -6   3   2  131.35    5.93
   6   3  -2  133.26    5.59
  -6   3   2  132.00    7.68
   6   4  -2  268.04   11.44
  -6   4   2  284.70   10.98
  -6   4   2  261.12   12.45
  -6   5   2   -0.51    2.04
   6   5  -2   -0.45    1.69
  -6  -5  -2    1.67    1.86
  -6   5   2   -0.39    1.26
  -6   6   2  452.09   18.74
  -6   6   2  463.25   18.08
  -6  -6  -2  482.97   19.37
  -6   7   2   34.61    1.80
  -6   7   2   45.38    5.20
  -6   7   2   32.68    4.26
   6   7  -2   35.47    4.28
  -6  -7  -2   35.52    2.42
  -6   8   2   24.02    4.41
  -6  -8  -2   27.82    4.27
   6   8  -2   28.10    4.11
  -6   8   2   26.85    4.10
  -6  -8  -2   26.28    2.20
   6   9  -2   44.11    5.56
  -6   9   2   36.82    5.26
  -6  -9  -2   48.02    5.79
  -6   9   2   52.82    6.36
  -6   9  -3    0.79    2.94
   6  -9  -3   -0.72    2.51
  -6  -9   3    2.91    2.62
  -6   9  -3    4.35    2.47
   6   9   3    5.15    2.65
  -6  -9   3    1.86    1.78
  -6   8  -3    2.10    2.85
   6  -8  -3   -0.62    2.00
  -6  -8   3   -0.68    2.10
  -6   8  -3   -0.46    1.27
   6   8   3    1.90    2.23
  -6  -8   3   -1.01    1.51
   6   7   3    5.90    2.24
  -6  -7   3    7.62    2.70
  -6   7  -3   11.75    3.19
  -6  -7   3    4.82    1.67
   6   6   3    2.67    2.07
  -6  -6   3    3.58    1.76
  -6   6  -3    2.78    2.47
  -6  -6   3    7.16    2.69
  -6  -5   3   69.82    5.85
  -6   5  -3   58.95    5.23
   6   5   3   67.05    4.73
  -6  -5   3   66.36    4.13
  -6   4  -3    4.24    1.98
  -6  -4   3    4.09    2.24
   6   4   3    2.48    1.25
   6   3   3  106.87    6.84
   6  -3  -3   93.33    6.42
  -6   3  -3   92.57    6.32
   6   3   3  101.98    4.75
  -6  -3   3   97.86    6.60
  -6  -2   3    1.34    1.41
  -6  -2   3    3.69    1.78
   6   2   3    2.69    1.03
  -6   2  -3    2.01    0.71
   6  -2  -3    3.22    2.02
   6   2   3    3.27    0.76
  -6   2  -3    1.32    1.61
   6   2   3    2.28    1.69
  -6   1  -3  236.84   10.75
  -6  -1   3  199.41   10.31
   6   1   3  221.27   10.52
   6  -1  -3  219.53   10.60
  -6  -1   3  217.53   10.15
   6   0  -3    2.21    2.32
   6   0   3   -0.44    1.88
  -6   0   3    0.44    1.81
  -6   0  -3    0.87    1.72
  -6  -1  -3  200.72   10.08
   6   1  -3  196.19    9.97
   6  -1   3  193.63   10.13
   6   2  -3    1.11    0.62
   6  -2   3    2.31    1.54
  -6   2   3    1.34    1.64
   6   2  -3    3.23    1.87
   6   2  -3    1.11    1.16
  -6  -2  -3    3.20    1.97
  -6   2   3    3.57    0.92
   6  -3   3   81.41    6.04
   6   3  -3   90.22    6.40
  -6   3   3   85.87    6.05
  -6   3   3  105.73    5.01
   6   3  -3   87.06    5.27
   6   4  -3    3.76    1.52
  -6   4   3    3.72    1.38
  -6   4   3    2.36    1.82
  -6   5   3   58.81    5.39
  -6  -5  -3   78.78    6.32
  -6   5   3   67.16    4.99
   6   5  -3   75.09    5.38
  -6   6   3    3.34    2.38
  -6   6   3    6.27    2.61
  -6  -6  -3    7.17    2.78
  -6   6   3    2.80    1.19
  -6   7   3    4.97    2.60
  -6   7   3   10.28    2.78
  -6   8   3    0.71    2.63
  -6  -8  -3   -0.68    2.45
  -6   8   3   -1.32    2.05
   6   8  -3   -0.62    1.93
  -6  -8  -3    1.20    0.98
  -6   9   3   -0.80    3.57
  -6  -9  -3    3.58    2.64
   6   9  -3    5.89    3.04
  -6   9   3   -0.76    2.65
   6   9   4   18.56    4.14
  -6   9  -4   20.13    3.97
   6  -9  -4   17.63    3.90
  -6  -9   4   26.37    4.66
  -6   9  -4   15.04    4.01
  -6  -9   4   18.40    2.88
   6  -8  -4   20.25    3.59
  -6  -8   4   13.00    2.45
  -6   8  -4   13.27    3.50
   6   8   4   14.07    3.38
  -6  -7   4   81.23    6.84
  -6   7  -4   92.03    7.24
  -6  -7   4   89.46    5.32
   6   7   4   77.59    6.32
  -6  -6   4  314.83   14.81
  -6   6  -4  302.88   14.29
   6   6   4  338.58   13.90
  -6  -6   4  331.31   12.36
  -6   5  -4   13.24    2.68
  -6  -5   4   11.98    1.96
  -6  -5   4    8.35    2.66
   6   5   4   10.88    2.08
  -6  -4   4  139.00    8.34
   6   4   4  139.77    6.72
  -6   4  -4  138.88    8.03
  -6   3  -4   38.93    2.85
   6   3   4   46.80    4.42
  -6   3  -4   44.08    4.19
  -6  -3   4   55.43    4.83
   6   3   4   41.90    2.88
   6  -3  -4   42.14    4.18
  -6   2  -4  117.43    4.70
   6  -2  -4  108.05    7.04
[truncated: 141,417 more chars]
