# Supplementary material for: Strongly Anharmonic Octahedral Tilting in Two-Dimensional Hybrid Halide Perovskites
Source: ACS Nano. 2021 May 18;15(6):10153–62. doi: 10.1021/acsnano.1c02022 (PMC8223479; doi:10.1021/acsnano.1c02022)
Supplement: Supplementary file 5 — nn1c02022_si_005.cif [file nn1c02022_si_005.cif]

#======================================================================

# CRYSTAL DATA

#----------------------------------------------------------------------

data_VESTA_phase_1


_chemical_name_common                  'PDB File'
_cell_length_a                         8.67350
_cell_length_b                         8.68160
_cell_length_c                         16.39690
_cell_angle_alpha                      94.42000
_cell_angle_beta                       100.50000
_cell_angle_gamma                      90.56001
_space_group_name_H-M_alt              'P -1'
_space_group_IT_number                 2

loop_
_space_group_symop_operation_xyz
   'x, y, z'
   '-x, -y, -z'

loop_
   _atom_site_label
   _atom_site_occupancy
   _atom_site_fract_x
   _atom_site_fract_y
   _atom_site_fract_z
   _atom_site_adp_type
   _atom_site_B_iso_or_equiv
   _atom_site_type_symbol
   Pb1        1.0    -0.500045     -0.500021      0.499994     Biso  0.780000 Pb
   Pb2        1.0     0.000053      0.000028      0.499994     Biso  0.780000 Pb
   I1         1.0    -0.313604     -0.187715      0.497816     Biso  1.110000 I
   I2         1.0    -0.582390     -0.533524      0.300805     Biso  1.560000 I
   I3         1.0    -0.189342     -0.689397      0.499994     Biso  1.120000 I
   I4         1.0     0.065819      0.016810      0.699058     Biso  1.550000 I
   I5         1.0    -0.686485     -0.812327      0.502172     Biso  1.110000 I
   I6         1.0    -0.417563     -0.466508      0.699245     Biso  1.560000 I
   I7         1.0    -0.810747     -0.310645      0.499994     Biso  1.120000 I
   I8         1.0    -0.065829     -0.016754      0.300930     Biso  1.550000 I
   Pb3        1.0    -1.000026     -0.999954      0.499994     Biso  0.780000 Pb
   Pb4        1.0    -1.000008      0.000028      0.499994     Biso  0.780000 Pb
   Pb5        1.0     0.000035     -0.999954      0.499994     Biso  0.780000 Pb
   I9         1.0     0.313593      0.187654      0.502172     Biso  1.110000 I
   I10        1.0    -0.189323      0.310700      0.499994     Biso  1.120000 I
   I11        1.0     0.189313     -0.310645      0.499994     Biso  1.120000 I
   N1         0.5100 -0.636037     -0.104747      0.337333     Biso  1.230000 N
   H1         0.5100 -0.628885     -0.199913      0.310948     Biso  1.480000 H
   H2         0.5100 -0.738488     -0.077863      0.330674     Biso  1.480000 H
   H3         0.5100 -0.595962     -0.107123      0.392466     Biso  1.480000 H
   C1         0.5100 -0.548803     -0.050691      0.156003     Biso  1.410000 C
   C2         0.5100 -0.489087      0.073683      0.123334     Biso  2.010000 C
   H4         0.5100 -0.528305      0.173800      0.133477     Biso  2.410000 H
   C3         1.0    -0.484562     -0.187556      0.138891     Biso  1.960000 C
   H5         0.5100 -0.522790     -0.274319      0.161915     Biso  2.350000 H
   C4         0.5100 -0.371144      0.054664      0.075357     Biso  2.880000 C
   H6         0.5100 -0.330778      0.141487      0.053515     Biso  3.460000 H
   C5         0.5100 -0.314713     -0.088249      0.060174     Biso  2.490000 C
   H7         0.5100 -0.235684     -0.101797      0.027255     Biso  2.990000 H
   C6         0.5100 -0.373684     -0.215074      0.093403     Biso  2.140000 C
   H8         0.5100 -0.336525     -0.316231      0.084006     Biso  2.570000 H
   C7         0.5100 -0.672979     -0.026307      0.209829     Biso  2.490000 C
   H9         0.5100 -0.738468     -0.120419      0.209829     Biso  2.990000 H
   H10        0.5100 -0.740546      0.062076      0.194584     Biso  2.990000 H
   C8         0.5100 -0.544699      0.012112      0.300619     Biso  1.580000 C
   H11        0.5100 -0.435690     -0.017430      0.297943     Biso  1.890000 H
   H12        0.5100 -0.548360      0.119073      0.325758     Biso  1.890000 H
   N2         1.0     0.023651      0.394688      0.337084     Biso  1.310000 N
   H13        1.0    -0.007050      0.295292      0.319411     Biso  1.570000 H
   H14        1.0     0.037730      0.406924      0.393648     Biso  1.570000 H
   H15        1.0     0.115337      0.416977      0.320469     Biso  1.570000 H
   C9         0.5100 -0.050153      0.445086      0.155941     Biso  1.440000 C
   C10        0.5100  0.005188      0.585180      0.135219     Biso  1.730000 C
   H16        0.5100 -0.036716      0.678644      0.154821     Biso  2.070000 H
   C11        0.5100  0.119095      0.591725      0.087180     Biso  2.590000 C
   H17        0.5100  0.155306      0.688555      0.073739     Biso  3.100000 H
   C12        0.5100  0.180709      0.454736      0.058431     Biso  2.960000 C
   H18        0.5100  0.257810      0.457342      0.024144     Biso  3.560000 H
   C13        0.5100  0.129035      0.314782      0.080086     Biso  3.340000 C
   H19        0.5100  0.175883      0.223232      0.061729     Biso  4.010000 H
   C14        1.0     0.008717      0.300622      0.128810     Biso  2.430000 C
   H20        0.5100 -0.028566      0.203841      0.141815     Biso  2.920000 H
   C15        0.5100 -0.170073      0.441955      0.212194     Biso  2.220000 C
   H21        0.5100 -0.210225      0.334656      0.211821     Biso  2.660000 H
   H22        0.5100 -0.259504      0.506487      0.190726     Biso  2.660000 H
   C16        1.0    -0.099659      0.501467      0.300743     Biso  1.800000 C
   H23        0.5100 -0.053100      0.605992      0.301054     Biso  2.170000 H
   H24        0.5100 -0.182955      0.508625      0.334843     Biso  2.170000 H
