# Supplementary material for: Strongly Anharmonic Octahedral Tilting in Two-Dimensional Hybrid Halide Perovskites
Source: ACS Nano. 2021 May 18;15(6):10153–62. doi: 10.1021/acsnano.1c02022 (PMC8223479; doi:10.1021/acsnano.1c02022)
Supplement: Supplementary file 6 — nn1c02022_si_006.cif [file nn1c02022_si_006.cif]

#======================================================================

# CRYSTAL DATA

#----------------------------------------------------------------------

data_VESTA_phase_1


_chemical_name_common                  'PDB File'
_cell_length_a                         8.73640
_cell_length_b                         8.73740
_cell_length_c                         16.65560
_cell_angle_alpha                      95.20000
_cell_angle_beta                       99.79000
_cell_angle_gamma                      90.34000
_space_group_name_H-M_alt              'P -1'
_space_group_IT_number                 2

loop_
_space_group_symop_operation_xyz
   'x, y, z'
   '-x, -y, -z'

loop_
   _atom_site_label
   _atom_site_occupancy
   _atom_site_fract_x
   _atom_site_fract_y
   _atom_site_fract_z
   _atom_site_adp_type
   _atom_site_B_iso_or_equiv
   _atom_site_type_symbol
   Pb1        1.0     0.499963      0.500025      0.500008     Biso  2.650000 Pb
   Pb2        1.0    -0.000015     -0.000021      0.500008     Biso  2.640000 Pb
   I1         1.0     0.310423      0.190521      0.501844     Biso  3.680000 I
   I2         1.0     0.579874      0.537280      0.696070     Biso  4.280000 I
   I3         1.0     0.808679      0.308774      0.500008     Biso  3.640000 I
   I4         1.0     0.060667      0.018236      0.696070     Biso  4.290000 I
   I5         1.0    -0.310452     -0.190448      0.498172     Biso  3.680000 I
   I6         1.0    -0.060696     -0.018162      0.303946     Biso  4.290000 I
   I7         1.0     0.420033      0.462759      0.303884     Biso  4.280000 I
   I8         1.0     0.191247      0.691276      0.500008     Biso  3.640000 I
   Pb3        1.0    -0.499992     -0.499951      0.500008     Biso  2.650000 Pb
   Pb4        1.0    -0.000017      0.999955      0.500008     Biso  2.640000 Pb
   Pb5        1.0     1.000057     -0.000021      0.500008     Biso  2.640000 Pb
   I9         1.0     0.689503      0.809528      0.498172     Biso  3.680000 I
   I10        1.0    -0.191278      0.308774      0.500008     Biso  3.640000 I
   I11        1.0     0.191249     -0.308700      0.500008     Biso  3.640000 I
   N1         0.5000  0.628607      0.108513      0.662537     Biso  4.270000 N
   H1         0.5000  0.585645      0.119419      0.611012     Biso  5.130000 H
   H2         0.5000  0.724918      0.074892      0.664005     Biso  5.130000 H
   H3         0.5000  0.631209      0.198741      0.692215     Biso  5.130000 H
   C1         0.5000  0.547289      0.063006      0.840853     Biso  4.640000 C
   C2         0.5000  0.491188      0.203737      0.861536     Biso  5.850000 C
   H4         0.5000  0.530330      0.290277      0.842628     Biso  7.020000 H
   C3         0.5000  0.382187      0.220234      0.908104     Biso  6.970000 C
   H5         0.5000  0.339817      0.315597      0.919364     Biso  8.360000 H
   C4         0.5000  0.332085      0.084981      0.940353     Biso  8.720000 C
   H6         0.5000  0.260411      0.094724      0.975784     Biso 10.470000 H
   C5         0.5000  0.384556     -0.053204      0.921138     Biso  7.880000 C
   H7         0.5000  0.347086     -0.139583      0.940965     Biso  9.450000 H
   C6         0.5000  0.496469     -0.066981      0.871144     Biso  6.110000 C
   H8         0.5000  0.536754     -0.162550      0.858048     Biso  7.330000 H
   C7         0.5000  0.669598      0.035755      0.786452     Biso  5.860000 C
   H9         0.5000  0.734709     -0.050746      0.800343     Biso  7.030000 H
   H10        0.5000  0.733154      0.126531      0.785229     Biso  7.030000 H
   C8         0.5000  0.534554     -0.004859      0.696866     Biso  5.660000 C
   H11        0.5000  0.536161     -0.109475      0.671960     Biso  6.790000 H
   H12        0.5000  0.429694      0.026738      0.700843     Biso  6.790000 H
   C9         0.5000  1.046019      0.558266      0.840975     Biso  4.750000 C
   C10        0.5000  0.994000      0.424509      0.864106     Biso  6.190000 C
   H13        0.5000  1.033551      0.331589      0.845871     Biso  7.430000 H
   C11        0.5000  0.885602      0.424963      0.913183     Biso  7.780000 C
   H14        0.5000  0.848067      0.333000      0.927258     Biso  9.340000 H
   C12        0.5000  0.833143      0.559446      0.941332     Biso  8.950000 C
   H15        0.5000  0.761961      0.561334      0.977007     Biso 10.740000 H
   C13        0.5000  0.886006      0.700167      0.916794     Biso  9.380000 C
   H16        0.5000  0.846130      0.792754      0.935090     Biso 11.250000 H
   C14        0.5000  0.991717      0.699745      0.867900     Biso  6.110000 C
   H17        0.5000  1.028085      0.790879      0.852357     Biso  7.340000 H
   C15        0.5000  1.166545      0.549425      0.783209     Biso  6.200000 C
   H18        0.5000  1.212203      0.650745      0.782720     Biso  7.450000 H
   H19        0.5000  1.248955      0.481494      0.803158     Biso  7.450000 H
   C16        0.5000  1.096653      0.494099      0.702434     Biso  6.550000 C
   H20        0.5000  1.041040      0.398626      0.704943     Biso  7.860000 H
   H21        0.5000  1.178535      0.470266      0.670859     Biso  7.860000 H
   N2         0.5000  0.990136      0.596553      0.658681     Biso  3.680000 N
   H22        0.5000  0.993876      0.582220      0.605505     Biso  4.420000 H
   H23        0.5000  1.016923      0.693386      0.677039     Biso  4.420000 H
   H24        0.5000  0.894064      0.576896      0.666698     Biso  4.420000 H
