# Supplementary material for: Strongly Anharmonic Octahedral Tilting in Two-Dimensional Hybrid Halide Perovskites
Source: ACS Nano. 2021 May 18;15(6):10153–62. doi: 10.1021/acsnano.1c02022 (PMC8223479; doi:10.1021/acsnano.1c02022)
Supplement: Supplementary file 7 — nn1c02022_si_007.cif [file nn1c02022_si_007.cif]

#======================================================================

# CRYSTAL DATA

#----------------------------------------------------------------------

data_VESTA_phase_1


_chemical_name_common                  'PDB File'
_cell_length_a                         8.77080
_cell_length_b                         8.77240
_cell_length_c                         16.87720
_cell_angle_alpha                      95.66001
_cell_angle_beta                       99.17000
_cell_angle_gamma                      90.27000
_space_group_name_H-M_alt              'P -1'
_space_group_IT_number                 2

loop_
_space_group_symop_operation_xyz
   'x, y, z'
   '-x, -y, -z'

loop_
   _atom_site_label
   _atom_site_occupancy
   _atom_site_fract_x
   _atom_site_fract_y
   _atom_site_fract_z
   _atom_site_adp_type
   _atom_site_B_iso_or_equiv
   _atom_site_type_symbol
   Pb1        1.0     0.999966      0.500009      0.499974     Biso  3.960000 Pb
   Pb2        1.0     0.500023      0.000027      0.499974     Biso  3.970000 Pb
   I1         1.0     0.808763      0.192112      0.501783     Biso  5.440000 I
   I2         1.0     0.923658      0.459889      0.306391     Biso  6.240000 I
   I3         1.0     0.692738      0.692683      0.500094     Biso  5.370000 I
   I4         1.0     0.443155     -0.020281      0.306270     Biso  6.240000 I
   I5         1.0     0.191283     -0.192059      0.498164     Biso  5.440000 I
   I6         1.0     0.556777      0.020334      0.693677     Biso  6.240000 I
   I7         1.0     1.076407      0.540140      0.693617     Biso  6.240000 I
   I8         1.0     1.307212      0.307346      0.499913     Biso  5.370000 I
   Pb3        1.0    -0.000034     -0.499955      0.499974     Biso  3.960000 Pb
   Pb4        1.0     0.499998      0.999991      0.499974     Biso  3.970000 Pb
   Pb5        1.0     1.500049      0.000027      0.499974     Biso  3.970000 Pb
   I9         1.0     1.191283      0.807905      0.498164     Biso  5.440000 I
   I10        1.0     0.692764     -0.307281      0.500094     Biso  5.370000 I
   I11        1.0     0.307187      0.307346      0.499913     Biso  5.370000 I
   N1         1.0     0.520821      0.396831      0.336674     Biso  6.740000 N
   H1         1.0     0.495586      0.300119      0.317973     Biso  8.090000 H
   H2         1.0     0.529656      0.407081      0.390242     Biso  8.090000 H
   H3         1.0     0.610314      0.422047      0.322497     Biso  8.090000 H
   C1         0.5200  0.439442      0.441248      0.161309     Biso  9.820000 C
   C2         0.5200  0.497666      0.573058      0.136455     Biso 10.260000 C
   H4         0.5200  0.463198      0.668674      0.154191     Biso 12.310000 H
   C3         0.5200  0.607193      0.562107      0.085179     Biso 11.510000 C
   H5         0.5200  0.646062      0.650345      0.068529     Biso 13.820000 H
   C4         0.5200  0.658592      0.419219      0.058696     Biso 12.390000 C
   H6         0.5200  0.731834      0.411854      0.024371     Biso 14.860000 H
   C5         0.5200  0.600369      0.287409      0.083550     Biso 11.970000 C
   H7         0.5200  0.634723      0.191794      0.065815     Biso 14.370000 H
   C6         0.5200  0.490841      0.298361      0.134826     Biso  9.800000 C
   H8         0.5200  0.451859      0.210237      0.151476     Biso 11.760000 H
   C7         0.5200  0.336846      0.439397      0.217170     Biso 10.320000 C
   H9         0.5200  0.299035      0.335044      0.216325     Biso 12.380000 H
   H10        0.5200  0.248794      0.501083      0.199374     Biso 12.380000 H
   C8         1.0     0.401540      0.496873      0.303073     Biso  8.480000 C
   H11        0.5200  0.444523      0.599461      0.304822     Biso 10.180000 H
   H12        0.5200  0.319222      0.501908      0.335347     Biso 10.180000 H
   N2         0.5200  0.046064      0.048755      0.349523     Biso 10.900000 N
   H13        0.5200  0.131398      0.044005      0.327082     Biso 13.080000 H
   H14        0.5200  0.068743      0.029030      0.400739     Biso 13.080000 H
   H15        0.5200  0.007191      0.142043      0.347351     Biso 13.080000 H
   C9         0.5200 -0.041877     -0.068598      0.164567     Biso  7.820000 C
   C10        0.5200  0.020888     -0.210089      0.145383     Biso 10.050000 C
   H16        0.5200 -0.011263     -0.296572      0.166437     Biso 12.060000 H
   C11        0.5200  0.131640     -0.222167      0.094771     Biso 13.990000 C
   H17        0.5200  0.173539     -0.316848      0.081921     Biso 16.790001 H
   C12        0.5200  0.179608     -0.092881      0.063281     Biso 14.020000 C
   H18        0.5200  0.253677     -0.101066      0.029439     Biso 16.830000 H
   C13        0.5200  0.116843      0.048610      0.082464     Biso 12.590000 C
   H19        0.5200  0.148995      0.135207      0.061411     Biso 15.100000 H
   C14        0.5200  0.006224      0.060814      0.133137     Biso 11.840000 C
   H20        0.5200 -0.035808      0.155483      0.145926     Biso 14.210000 H
   C15        0.5200 -0.149811     -0.048657      0.223504     Biso 10.260000 C
   H21        0.5200 -0.229746     -0.128163      0.211318     Biso 12.320000 H
   H22        0.5200 -0.198874      0.049918      0.220367     Biso 12.320000 H
   C16        0.5200 -0.060683     -0.057735      0.308321     Biso 10.140000 C
   H23        0.5200 -0.138072     -0.067217      0.342767     Biso 12.170000 H
   H24        0.5200 -0.007807     -0.154544      0.306391     Biso 12.170000 H
